# Supplementary material for: Comparative transcriptome analyses define genes and gene modules differing between two Populus genotypes with contrasting stem growth rates
Source: Biotechnol Biofuels. 2020 Aug 9;13:139. doi: 10.1186/s13068-020-01758-0 (PMC7415184; doi:10.1186/s13068-020-01758-0)
Supplement: Supplementary file 2 — Additional file 2: Data S1. Expressed genes identified in all growth stages of Neva and I-214. [file 13068_2020_1758_MOESM2_ESM.xlsx]

## Sheet: Expressed genes in clone Neva
Additional file 2: Data S1. Expressed genes identified in all growth stages of Neva and I-214.
	Pre-growth_1	Pre-growth_2	Pre-growth_3	Fast-growth_1	Fast-growth_2	Fast-growth_3	Post-growth_1	Post-growth_2	Post-growth_3
Potri.001G000400	2.98802	4.99688	4.31773	5.41048	4.46396	4.13769	6.11328	6.16512	6.94326
Potri.001G000500	0	0	0.284182	0.122411	0	0	0	0	0
Potri.001G000700	7.77169	7.65283	8.43421	7.56463	8.05263	8.13085	14.6428	20.8293	17.031
Potri.001G000800	0.316397	0.284192	0	0.205143	0.371393	0.296975	0.111259	0.0975676	0.0702026
Potri.001G000900	23.4683	28.8214	32.6275	31.4283	26.7962	25.7466	22.1317	28.4214	26.3199
Potri.001G001100	0.485126	0.174298	0	0.629083	0	0.130098	0.170591	0	0.10764
Potri.001G001200	0.609176	0.233459	0.586846	0.294913	0.333696	0.130693	0.228494	0.200375	0.144176
Potri.001G001300	18.7416	22.6642	18.5316	19.2843	23.0724	21.9837	28.6118	35.5219	27.1141
Potri.001G001400	2.19737	2.88917	1.46376	3.00706	3.62202	4.21273	3.15653	1.73005	2.90459
Potri.001G001500	15.8295	18.8743	22.6225	26.8878	23.5835	23.6045	7.58491	9.44085	8.79996
Potri.001G001600	26.5891	34.6684	40.9263	47.1587	45.9982	48.1886	22.6961	26.0526	21.172
Potri.001G001700	6.09311	6.05238	5.28709	6.41391	7.46774	8.17009	3.59201	3.09471	4.25465
Potri.001G001800	6.66131	8.28726	9.5778	9.07635	7.93587	10.8784	11.1876	9.81086	7.50039
Potri.001G002000	96.1535	93.7602	113.112	98.7451	93.2203	91.7852	126.199	171.48	111.36
Potri.001G002100	0.0953297	0.0456673	0	0.0659296	0	0.0340867	0	0.0783916	0.0846074
Potri.001G002300	1.74667	2.33709	1.88572	1.81198	1.97957	1.93826	1.77908	1.48585	1.55021
Potri.001G002400	0	0	0	0.349427	0	0	0.118445	0.207738	0.149473
Potri.001G002500	42.5121	52.1432	65.5076	35.9622	32.1513	32.0341	34.8478	41.528	37.5617
Potri.001G002600	4.27675	3.36863	3.96151	6.01511	5.64764	7.2344	2.83426	2.5362	2.51831
Potri.001G002700	2.36919	2.41177	1.66421	1.43371	0.811124	1.90607	2.91589	1.94823	1.66465
Potri.001G002800	0.107603	0.154641	0.259148	0	0	0	0	0	0.191001
Potri.001G003000	0	0.144565	0	0.104354	0	0	0	0	0
Potri.001G003100	6.4591	7.89715	6.03659	9.30088	9.50556	9.20376	6.64441	8.32392	10.6952
Potri.001G003200	0.419767	0.482611	0.40438	0.870928	0.591277	1.08068	0.354261	1.03555	0.447064
Potri.001G003300	2.31988	2.2993	1.34861	4.23235	2.06582	2.9176	0.562602	0	0.141997
Potri.001G003400	6.80306	6.30069	6.18958	6.27329	4.61388	4.21641	2.55174	2.79715	4.42778
Potri.001G003500	2.42035	2.60878	2.62307	1.88314	2.27284	2.33667	2.38308	1.49273	1.50368
Potri.001G003600	0	0	0	0	0	0	0	0	0.0801399
Potri.001G003700	2.54304	2.54979	2.84862	3.0676	3.05448	2.79136	3.82653	2.33435	3.25429
Potri.001G003800	63.1396	69.4576	97.3201	62.9402	55.9901	54.9843	47.3926	53.9506	46.8681
Potri.001G003900	8.50766	8.57196	9.68796	8.72986	9.0276	8.59711	7.32741	5.58921	6.77105
Potri.001G004000	4.52881	5.1383	6.50592	5.76967	5.68905	9.1195	3.91147	5.6842	4.23097
Potri.001G004100	71.0601	97.75	135.79	112.711	100.43	102.339	10.5742	12.3639	5.40125
Potri.001G004200	5.59948	5.5091	4.64905	3.87731	3.90509	4.30298	4.14024	3.51253	5.07903
Potri.001G004300	5.37328	6.12868	5.44334	5.61845	5.90679	5.80966	8.81758	8.4163	9.1215
Potri.001G004400	0.33837	0	0	0.702045	0.397184	0.725938	0	0	0
Potri.001G004500	24.2264	18.202	25.0054	25.9726	23.1648	23.618	29.4154	39.2383	33.0039
Potri.001G004600	5.6176	13.1959	16.2762	24.9377	18.2424	20.6781	11.6719	20.4711	15.9949
Potri.001G004800	6.79366	7.19063	8.01495	10.0715	10.4262	10.6113	7.42511	7.47392	6.98693
Potri.001G005000	5.34701	4.81902	3.92873	6.48712	6.17004	6.61068	14.1496	11.1787	13.4325
Potri.001G005100	2.2053	3.78274	1.8846	0.73799	1.25256	1.60252	10.7066	11.2318	12.1855
Potri.001G005200	0.584364	1.43968	0.804204	0.346409	0.097991	0.447748	1.87875	1.64755	3.48228
Potri.001G005300	0.295388	0.424513	0	0.36772	0.208039	0.25349	0.415485	0.145742	0.0524327
Potri.001G005500	27.4118	38.7176	37.4325	40.3588	39.806	40.2166	19.7421	19.2879	19.9813
Potri.001G005600	0.385507	0	0	0	0.150838	0.137844	0	0	0
Potri.001G005700	5.75929	4.78221	5.23994	6.63851	6.00921	3.50086	2.43026	3.78879	3.35088
Potri.001G005900	9.22152	5.20039	5.20078	4.35935	3.76799	2.94253	3.94049	5.47131	4.14396
Potri.001G006000	18.9714	18.5631	21.6298	12.981	15.6357	13.2063	2.8388	0	0.268685
Potri.001G006100	3.65639	3.54695	2.42162	2.3707	2.03867	2.8436	1.92862	1.35303	2.10934
Potri.001G006200	0.775496	0.990661	0.830076	0.715106	1.71944	0.831874	0.969594	0.850275	0.764746
Potri.001G006300	5.59972	5.18621	5.09475	6.32548	6.79215	7.20818	15.4028	15.0422	14.7992
Potri.001G006400	16.9126	16.634	22.108	17.8038	15.5188	16.9648	12.2102	11.8153	13.682
Potri.001G006500	9.48112	21.9065	20.9416	20.106	21.1515	23.3751	1.69462	1.29224	0.976294
Potri.001G006600	0.0969088	0.278543	0.233391	0.150799	0.0568767	0.103954	1.15863	0.836746	2.27924
Potri.001G006700	9.72427	13.2336	11.0884	12.5996	12.8122	12.6452	12.338	11.9457	13.7384
Potri.001G007000	45.3434	12.8972	15.1671	15.6797	16.8176	12.3289	15.2804	12.4289	15.0913
Potri.001G007100	0.98512	1.41575	0.39542	0.340653	0.385451	0.352246	0.230941	1.21513	1.02004
Potri.001G007200	4.31947	6.62152	9.7093	3.43543	2.36613	2.62565	3.03783	5.68318	4.34479
Potri.001G007300	8.54543	17.23	15.3585	13.4959	13.0251	13.6816	9.14939	12.5858	13.2442
Potri.001G007500	1.27617	0.366806	0.614694	0.529556	0.748996	0.958263	2.87205	1.2593	1.24589
Potri.001G007600	0	0	0	0.592858	0	0.613035	0	0	0
Potri.001G007700	0	0	0	0	0.118184	0	0	0	0
Potri.001G007800	15.2476	14.3925	19.4473	20.9188	20.0161	21.6307	14.7844	21.3673	18.5774
Potri.001G007900	14.9011	13.1015	14.8134	15.4204	16.5887	15.5132	18.8997	15.0836	18.2292
Potri.001G008000	1.24389	1.57313	1.1983	2.27112	2.10255	1.76131	0.909808	1.10471	1.14815
Potri.001G008300	2.42035	2.95661	2.33162	0.502171	1.56258	1.16834	2.72352	2.08982	2.47033
Potri.001G008400	40.8097	41.0368	33.0566	16.5275	17.8378	15.2495	33.7861	24.7911	23.1675
Potri.001G008500	25.381	45.789	58.5254	58.6358	57.6837	58.5073	6.83623	24.4239	8.9466
Potri.001G008700	1.85689	1.05503	0.520007	0.985563	1.47	1.66763	1.88297	2.02411	2.22293
Potri.001G008800	10.6389	11.4091	10.5601	11.2043	10.9169	11.1153	12.6921	12.2973	14.3785
Potri.001G008900	0	0	0	0	0	0	0	0.510165	0.550617
Potri.001G009000	0.560442	0.536955	0.449915	0.775199	0.877143	0.200395	0.262768	0.460863	2.65283
Potri.001G009100	21.9658	17.961	23.7144	24.7516	30.2293	28.844	12.7848	4.67144	7.73084
Potri.001G009200	1.12561	0.808831	1.35544	2.33541	0	0	0	0	0
Potri.001G009300	0	0	0	0	0.774333	0	0	0	0
Potri.001G009500	22.9323	23.2637	20.1424	22.6703	18.0512	17.9432	15.9383	23.9604	14.3668
Potri.001G009600	4.42245	8.83592	9.52513	15.9268	10.1291	13.1519	0.505732	0.532195	0.510573
Potri.001G009700	18.4088	18.0126	21.9316	22.9234	18.8883	18.3466	21.6237	28.9875	22.4796
Potri.001G009800	1.52342	1.35343	1.6677	0.804562	0.747801	0.802231	2.06489	2.45993	3.56456
Potri.001G010000	0.219239	0	0	0.113719	0.386021	0	0.308377	0.811283	0.29187
Potri.001G010100	0.128132	0.184143	0	0	0	0	0	0	0.11372
Potri.001G010200	0.0889235	0.127795	0	0.368995	0.20876	0	0.50031	0.658113	0.394609
Potri.001G010300	0.0723426	0.103966	0.348453	0.150096	0	0.232806	0.407021	0	0.128412
Potri.001G010400	3.33335	5.25111	3.70518	4.4555	6.32059	6.94508	2.8853	0.948836	3.58425
Potri.001G010500	11.8046	7.72054	7.15	5.4264	5.72514	4.24622	14.4167	14.8224	12.9236
Potri.001G010600	0.292897	0.420933	1.4108	0.30385	0	0	3.70783	3.61283	4.4192
Potri.001G010700	0.153105	0.366722	0.122911	0.105887	0.0599059	0.0547453	0.646062	0.629508	0.951192
Potri.001G010800	5.56217	5.05196	5.35827	5.03158	6.84237	5.77561	3.50498	5.04957	5.09453
Potri.001G010900	0.126025	0	0	0	0.295862	0	0.177264	0	0
Potri.001G011000	0.768791	0.920716	0.308587	0.664616	0.300807	0.824682	0.360454	2.21268	0.682321
Potri.001G011200	1.93708	0.327512	0.548845	0.591035	0.802512	0.733379	0.641095	2.81101	1.11243
Potri.001G011300	0.890571	0.479952	0.268102	0.230968	0.522684	0.358243	0.626328	2.197	0.988004
Potri.001G011400	0	0	0	0	0	0	0.270965	0	0
Potri.001G011500	0	0.175833	0	0	0	0	0	0.301831	0.868704
Potri.001G011700	3.04086	3.82387	2.74631	1.01397	1.08357	0.640737	2.21498	2.81313	3.03619
Potri.001G011800	21.6873	17.7863	16.8531	10.1392	11.2689	9.3676	9.59883	11.699	9.29035
Potri.001G011900	7.83676	7.24205	7.24224	9.15076	8.19347	8.55311	7.12649	7.01383	6.47006
Potri.001G012000	4.63351	4.08132	4.07969	5.99555	4.50317	4.54281	3.71421	2.58112	4.86407
Potri.001G012100	0	0.285512	0	0	0	0	0	0	0
Potri.001G012200	21.8141	33.0554	43.0429	49.8471	43.1351	42.7534	4.07387	2.89288	2.69593
Potri.001G012300	16.4727	31.8441	27.3843	39.4704	41.8376	47.4595	14.0456	10.6089	11.7736
Potri.001G012400	0.153741	0.662839	0	0	0	0	0	0	0.136448
Potri.001G012700	2.39042	2.37832	2.21422	2.67056	0.647519	0	3.3623	5.44345	1.14237
Potri.001G012800	3.93663	6.03888	4.58061	6.28635	7.32073	7.82882	5.84824	5.67414	4.55378
Potri.001G012900	0	0	0	0.130074	0	0	0	0	0
Potri.001G013000	0.199291	0.143204	0.479963	0.310114	0	0.213779	0.981111	0.737464	0.795939
Potri.001G013100	0	0	0	0	0	0	0	0.494079	0
Potri.001G013200	8.53533	7.50005	7.28274	9.25928	9.78992	8.89425	7.95799	4.9332	7.9649
Potri.001G013300	8.45682	8.9633	10.5654	10.1987	9.24431	9.58191	6.98841	4.82449	5.16012
Potri.001G013400	0.335004	1.15547	0.322724	0.0695063	0	0	0.0942417	0	0
Potri.001G013500	4.73584	6.80606	7.64064	9.53968	10.7942	11.9852	6.79067	6.23857	8.16151
Potri.001G013600	2.06147	2.31084	1.48943	1.49699	2.41979	1.9902	2.31969	2.54278	1.90279
Potri.001G013700	14.5462	16.6414	16.8248	12.2111	13.48	13.5506	10.4994	9.20735	12.8252
Potri.001G013800	12.4654	13.9005	11.7095	8.10235	9.71429	10.7084	11.9316	10.3356	13.0373
Potri.001G013900	15.1035	15.3174	16.4233	16.5067	15.5942	13.0045	16.9101	17.3214	18.9638
Potri.001G014000	2.51515	2.43434	2.78145	2.95532	2.71133	2.61541	2.09377	1.51954	1.9817
Potri.001G014100	0	0	0	0	0	0	0	0	0.2452
Potri.001G014400	0.254358	0.208884	0	0	0.0853057	0	0	0.0896416	0.0644996
Potri.001G014600	0	0	0	0	0	0	0	0	0.163467
Potri.001G014900	0.661141	1.42523	0.398066	1.37173	1.16409	1.24111	1.16243	1.63101	1.32025
Potri.001G015000	7.90155	7.52788	12.1876	11.1443	11.7761	10.8569	15.1102	19.2738	17.1775
Potri.001G015100	2.35351	3.10046	3.07022	0.30519	0.517987	0.157788	0.344832	0.483835	0.609233
Potri.001G015200	0	0	0	0	0	0.226468	0	0	0
Potri.001G015300	0.364142	0.0654153	0.109623	0	0.0534296	0	0	0	0
Potri.001G015400	0.581275	0.125306	0.34998	0.0603012	0.0341156	0	0	0.0716992	0.0515896
Potri.001G015500	0.553113	0.366877	0.717281	0.0882763	0	0	0	0	0
Potri.001G015600	0.192909	0.110895	0.0929189	0	0	0	0	0	0
Potri.001G015700	8.89933	16.4258	15.5493	26.0671	27.1396	30.5108	0.613607	0.645715	1.47127
Potri.001G015800	0	0	0	0	0.538042	0	0	0	0
Potri.001G015900	4.60937	5.37106	3.90036	4.71712	4.38695	5.01129	8.58616	9.21985	8.45827
Potri.001G016000	4.87554	5.31162	3.97714	2.69208	5.44608	4.89257	5.08805	5.2379	7.18866
Potri.001G016200	1.60666	1.46237	1.16083	1.94453	1.69734	2.35541	1.80792	2.11391	2.47165
Potri.001G016300	2.94804	2.6961	3.87269	4.72643	4.40422	3.16236	0.56545	2.31404	2.85431
Potri.001G016500	0	0	0	0	0	0	0	0	0.135418
Potri.001G016600	0.392356	0.563869	0.188986	0.244217	0.276333	0.084176	0.110376	0.193585	0.41787
Potri.001G016700	10.2921	12.9422	24.1673	25.0908	19.9337	25.1167	2.17149	0.634754	1.59853
Potri.001G016800	0.265048	0.333296	0.478747	0.790507	0.544456	0.746331	0.0466012	0.0817328	0.117618
Potri.001G016900	7.1638	19.9265	27.8274	31.6446	24.6845	25.0369	1.30018	0	1.23059
Potri.001G017000	9.46419	2.21917	2.39928	2.22199	3.15736	3.68686	5.88535	3.93226	4.02301
Potri.001G017100	2.0368	1.92764	2.75177	5.2051	3.38215	5.32895	0.279503	0.245107	0.484994
Potri.001G017300	34.0261	28.3796	30.913	24.1889	23.4472	22.0791	20.832	17.2379	19.144
Potri.001G017500	3.37995	4.41587	1.85003	1.11565	1.44271	2.63685	10.8049	17.4345	16.6352
Potri.001G017600	9.34313	4.7065	5.10345	3.19753	5.5401	3.30635	7.58703	5.9405	8.03579
Potri.001G017700	0.0951664	0	0	0	0	0	0	0	0
Potri.001G017800	1.44356	0	0	0	0	0	0	0	0
Potri.001G017900	14.6726	10.2775	8.90847	3.70939	5.93397	4.62921	0.867149	0	0.109431
Potri.001G018000	3.75061	3.9201	6.15873	3.53714	5.60322	10.4239	3.83674	3.36458	5.59836
Potri.001G018100	8.11186	12.6031	8.97611	12.0542	11.5806	15.2866	18.5026	18.3891	21.0147
Potri.001G018200	27.7798	24.2464	26.1871	25.8713	22.0684	17.6464	19.6852	31.5835	27.6438
Potri.001G018300	29.9544	28.4881	25.1079	36.406	38.2635	31.187	6.60912	1.81119	1.3032
Potri.001G018500	22.8917	24.4195	30.4075	22.4012	22.8539	23.7964	28.0495	36.0961	33.1982
Potri.001G018600	37.1779	42.6469	46.6977	37.956	36.4163	39.4286	32.0165	35.5635	32.0984
Potri.001G018700	10.657	14.0738	11.908	20.0194	20.5672	22.8635	0.540175	0.118425	0.213026
Potri.001G018800	2.58034	1.98659	2.81127	2.96364	3.17308	2.43842	2.93812	3.1828	3.35338
Potri.001G018900	0	0.143333	0.240197	0	0	0	0	0	0
Potri.001G019000	8.46205	8.41925	7.17825	9.38267	10.1742	9.26099	10.1195	8.78971	9.97316
Potri.001G019100	4.21493	6.05744	6.23964	8.06314	5.71921	5.01912	14.4136	7.72702	11.2569
Potri.001G019200	15.2491	13.4026	12.7476	13.5968	13.3138	12.4372	17.0174	7.4616	12.8628
Potri.001G019300	0	1.13697	0	2.46215	0.928648	2.54595	2.22558	0	2.10645
Potri.001G019400	1.49001	1.82014	2.87077	6.95575	4.54739	5.03473	0.419161	0.551368	0.991812
Potri.001G019500	1.2226	2.34272	1.22685	1.58539	2.03307	1.53006	1.28976	2.76476	1.62763
Potri.001G019600	5.01652	5.97539	5.87752	6.46998	7.95741	8.43543	4.13196	6.46651	4.41217
Potri.001G019700	0.244027	0	1.17541	0	0	0	1.02973	5.41805	0.86632
Potri.001G020200	2.39957	2.8923	1.8642	2.8908	2.36236	1.82672	1.95978	2.10052	2.26708
Potri.001G020300	31.8891	31.1161	36.0919	28.6074	27.7672	28.9735	13.4808	9.35002	8.54483
Potri.001G020500	0.268165	0.77078	1.29167	0.834578	0.944331	0.575321	2.26317	0	0.714009
Potri.001G020600	0.0942652	0.0451574	0.0756747	0.130387	0.2213	0	0	0	0
Potri.001G020700	4.12989	6.94854	3.15369	5.43377	4.13831	5.6187	6.94246	6.21236	6.52615
Potri.001G020800	4.3374	4.84823	4.80847	5.35665	4.52561	5.61281	27.0182	17.494	22.2418
Potri.001G020900	3.67561	3.86744	2.37112	3.06406	3.38996	3.16834	3.41591	5.99109	5.82534
Potri.001G021000	3.50645	6.38305	5.25453	5.82011	5.85377	6.85404	0.328805	0.384457	1.17567
Potri.001G021100	1.85877	1.33565	2.08907	1.92828	1.0182	1.52866	0.958649	1.06995	1.53972
Potri.001G021300	0.693631	0.996843	2.50577	0	0	0	0	0	0.307807
Potri.001G021500	6.96602	7.87542	5.03299	6.93744	8.50391	8.71785	9.86355	11.2275	10.1393
Potri.001G021600	4.91346	5.04379	5.55443	4.265	3.76653	2.68911	5.07758	4.20535	7.20869
Potri.001G021700	0.903694	0.324683	1.08821	0.468744	0	0	0.953335	0.557345	0.401025
Potri.001G022300	0	0	0	0	0.295862	0	0	0	0
Potri.001G022400	5.42768	4.8752	4.35726	7.97675	4.51287	6.30746	2.22671	1.67374	2.20788
Potri.001G022500	8.83632	13.3185	10.1214	8.94316	10.2457	11.7906	13.9447	19.4063	19.7017
Potri.001G022600	0	2.9952	1.67312	3.60347	3.26188	4.47132	7.81735	1.71384	6.78234
Potri.001G022700	11.6984	15.1706	13.6601	16.508	15.9048	16.7318	8.42124	10.0085	9.9631
Potri.001G022900	2.87115	5.01043	4.44519	5.31877	3.49057	4.17983	1.00962	1.51779	0.36403
Potri.001G023000	2.75319	2.51219	2.73646	2.13077	2.25709	1.92202	3.1964	2.264	3.3356
Potri.001G023100	57.463	59.3062	67.8599	49.7149	52.4765	43.553	47.7467	39.1343	43.7141
Potri.001G023500	7.82026	6.84545	5.99263	9.80899	11.5996	11.2105	11.4998	3.15692	6.68828
Potri.001G023800	1.05193	2.26766	3.37791	0.181878	0	0	2.71265	0.432514	1.71163
Potri.001G023900	0.378076	0.271674	0.607028	0	0.147931	0.135187	1.59538	0.6218	1.28628
Potri.001G024000	7.30478	5.59892	6.15738	3.91527	7.0025	6.26867	12.3297	9.91134	12.21
Potri.001G024100	165.265	142.109	172.268	110.654	93.0258	87.0668	61.7137	56.851	46.4308
Potri.001G024200	4.88421	5.02433	3.09551	2.66676	3.01746	3.08843	2.09716	1.522	2.82906
Potri.001G024300	44.5246	39.7244	34.609	56.2909	55.5821	63.5135	9.83037	6.974	4.8089
Potri.001G024400	2.16184	1.03562	0.578497	2.11808	3.24249	2.44783	1.18253	1.48144	1.06593
Potri.001G024500	2.30036	3.81453	2.98312	4.89513	6.23123	6.8966	5.80753	5.52938	5.81077
Potri.001G024600	1.29347	1.77808	1.35441	0.350046	0.462092	0.361959	4.82528	6.79811	7.48689
Potri.001G024800	0.574441	1.44471	0.864662	1.19184	0.590004	0.924304	0.100999	0.177141	0.191186
Potri.001G024900	0.258298	0.123737	0	0	0.101065	0	0	0	0
Potri.001G025100	32.9304	33.012	34.316	25.9797	27.1999	21.9851	21.54	25.7064	28.2301
Potri.001G025200	2.90442	6.43498	2.62307	0.125543	0.284105	0.25963	0	0	0.322217
Potri.001G025300	25.0994	42.3285	49.9623	44.3708	48.7027	64.2881	34.2234	45.4917	34.7783
Potri.001G025400	8.08509	3.24262	3.62266	6.11177	5.07628	5.37853	8.99205	3.71081	4.39443
Potri.001G025500	0.171733	0.493609	0	0.267233	0.604751	0.644764	0.241556	0	0.381044
Potri.001G025600	1.17919	0.98112	1.04628	0.965753	0.801354	0.532598	1.83321	0.918639	0.881315
Potri.001G025900	0	0	0	1.69575	0.959376	0	1.14961	0	2.17615
Potri.001G026000	16.1241	10.0353	10.0903	11.1952	11.6243	10.3505	26.2513	20.9849	22.6489
Potri.001G026100	11.4084	11.8226	10.4669	13.3647	12.3438	13.4449	16.538	10.913	16.221
Potri.001G026200	1.30616	1.0512	1.88742	2.11381	1.77851	1.06485	0.808375	1.03112	1.02014
Potri.001G026300	14.3304	15.0956	15.5398	18.9915	18.8469	21.2475	11.8197	9.99496	11.9195
Potri.001G026400	0.294497	0.211617	0.354627	0.229132	0.0432108	0.0394884	0	0	0
Potri.001G026500	0	1.52137	1.69968	0	0	0.378525	0	0	0
Potri.001G026600	21.6464	27.6869	28.6728	26.8348	23.1222	21.3625	29.0772	19.4913	19.0196
Potri.001G026700	7.50918	9.32618	6.69807	8.27084	8.05267	8.45288	6.51989	4.11664	6.82913
Potri.001G026800	3.07685	2.94791	3.37373	4.25588	5.256	4.91056	2.56855	3.02385	2.73078
Potri.001G026900	3.71408	3.42523	4.305	5.23344	5.43209	4.70848	2.68191	2.40087	2.43259
Potri.001G027000	1.53528	2.86833	1.10925	2.22977	2.34278	2.47034	7.77416	17.0437	13.626
Potri.001G027100	1.08471	4.26641	2.19989	0.769924	0.536107	0.918608	0.722713	0.140839	0.202675
Potri.001G027200	4.9129	2.94188	4.73281	5.35145	5.57463	5.70924	2.41863	0.605997	2.03482
Potri.001G027300	3.64211	3.825	4.04838	2.90639	3.2886	4.50795	1.18221	1.3823	2.48651
Potri.001G027400	14.6437	7.93954	8.65702	7.73328	6.42818	5.95206	18.4936	17.3783	18.0711
Potri.001G027500	0	0	0	0	0	0	0	0	0.111724
Potri.001G027600	3.65412	3.54829	4.04344	2.10029	3.07205	3.49601	5.20925	6.5782	7.0998
Potri.001G027700	3.94667	3.0132	4.45547	6.26933	5.42892	5.95349	0.520434	0.304259	0.273654
Potri.001G027800	0	0.424287	0	0	0	0	0	0	0
Potri.001G027900	0.246736	0.283674	0.356536	0.716694	0.868868	1.05869	0.0694104	0	0.262781
Potri.001G028000	11.3807	25.365	31.3574	31.6167	30.3404	27.5198	9.08915	9.51718	11.0422
Potri.001G028100	4.69785	5.12387	3.73769	5.26514	5.95754	5.12937	4.83791	3.31126	3.61104
Potri.001G028200	127.045	160.804	311.297	266.396	210.856	211.935	52.5381	56.7826	53.2155
Potri.001G028300	14.7929	11.9212	14.3173	14.3422	14.1186	11.271	15.5569	13.3014	13.2518
Potri.001G028400	39.6513	43.7089	52.0497	49.0896	44.7022	39.5425	32.3603	22.7884	18.9493
Potri.001G028500	1.49248	3.37056	2.05396	2.72794	3.75408	4.65048	2.29922	4.55854	3.21692
Potri.001G028700	3.95366	2.27278	2.99257	2.69528	2.32044	2.30231	0.556112	0.139336	0.651666
Potri.001G028800	11.2847	6.25539	8.15328	7.35849	8.51541	7.09013	2.04079	2.3862	2.43232
Potri.001G028900	0.328859	0	0	0	0.386021	1.0583	0.462565	0	0.875611
Potri.001G029000	1.53561	2.03712	0	1.10287	2.21849	1.39382	2.9907	1.16563	1.99191
Potri.001G029200	6.24025	1.12101	1.87859	0.809199	0.915615	1.67348	2.19434	9.62153	3.46148
Potri.001G029300	3.65391	2.2505	2.37458	2.46687	2.72319	2.73747	2.44738	3.57701	3.80916
Potri.001G029400	2.25342	3.48759	3.33972	3.14689	3.45899	3.5329	3.16961	3.20718	2.38458
Potri.001G029500	0.953393	1.12836	0.675326	2.09445	1.77741	2.10557	0.157767	0.276704	0.149322
Potri.001G029600	12.4073	8.23382	12.4095	13.045	12.97	11.5933	13.2655	13.1244	13.9505
Potri.001G029700	2.58833	1.65324	5.541	0	0	0.3085	4.0452	2.83792	2.8077
Potri.001G029800	5.79044	4.03793	3.94238	4.68898	3.55619	3.4333	8.69454	6.69034	7.35094
Potri.001G029900	25.5051	31.7078	40.8085	35.2479	30.0419	29.8207	29.0474	34.6169	30.704
Potri.001G030000	13.4436	13.987	15.1767	11.8398	10.6846	11.041	15.0684	9.50032	12.3665
Potri.001G030100	7.43382	10.4971	9.78436	10.3422	10.5185	11.2196	8.06508	7.99664	8.31105
Potri.001G030200	3.87858	4.69036	5.12616	6.08449	9.43862	9.18365	9.58041	5.60096	6.75873
Potri.001G030300	1.89199	2.71905	2.60376	2.94411	2.37948	4.20404	1.5207	0.666781	3.11849
Potri.001G030600	0	0	0	0	0	0	0	0.384322	0.414796
Potri.001G030700	2.3665	3.06088	2.56472	3.85434	3.7223	4.36629	3.26208	1.63466	2.56239
Potri.001G030800	0.928436	0.889527	1.24222	1.10584	1.41272	1.40168	0.532039	0.508981	0.824009
Potri.001G030900	12.2813	13.4362	15.3219	12.4249	13.6693	14.0347	15.446	16.4453	15.147
Potri.001G031400	8.25607	7.37712	8.74312	7.89662	7.19388	7.24414	3.29441	2.93714	3.86294
Potri.001G031500	3.90873	3.61117	4.2025	5.72029	5.89903	5.01649	4.51615	3.78819	4.89389
Potri.001G031700	6.38046	5.55002	5.9646	6.14004	6.87359	6.43906	7.2033	5.17775	6.48243
Potri.001G031800	45.1537	30.0892	27.5923	28.1053	26.9494	19.2781	90.8127	97.0942	77.5979
Potri.001G032000	9.48793	6.75023	5.99538	6.67551	7.77392	7.205	13.1473	13.2095	13.2565
Potri.001G032100	0	0	0	0	0	0.0639503	0	0	0
Potri.001G032200	0.200188	0	0.241062	0.103837	0.117492	0.107371	0.422369	0.246928	0.533015
Potri.001G032400	0.1726	0	0	0	0	0	0.242775	0	5.05516
Potri.001G032500	39.9201	82.4945	106.559	44.0304	40.195	32.3825	11.5343	1.11153	1.27964
Potri.001G032600	0.231692	0.277478	0.278999	0.360534	0.18131	0.414227	0.162946	0.0952627	0
Potri.001G032800	10.881	10.1984	10.4615	11.6449	9.74335	9.13468	9.67906	9.44284	9.1228
Potri.001G032900	46.0449	39.7358	51.2844	28.9145	39.6529	33.2471	60.8452	53.6326	45.1208
Potri.001G033100	0.222235	0	0.356814	0.0768483	0.0869544	0.158927	0.104197	0	0
Potri.001G033200	11.6941	11.2808	9.45218	10.2203	9.77799	10.4393	15.1531	14.5233	15.6749
Potri.001G033400	0	0	0	0	0	0.0665933	0	0	0
Potri.001G033500	0.410585	0.590067	0.329611	0.473265	0.321301	0.293623	1.34754	1.35053	1.82202
Potri.001G033600	13.4199	14.8356	13.6007	9.19716	12.8301	12.6368	10.7619	9.88697	15.5752
Potri.001G033800	3.0101	1.8926	1.66132	1.95167	2.42916	2.62351	3.35187	2.32057	3.67337
Potri.001G033900	7.43917	6.66363	6.99467	7.1359	7.83508	6.39492	9.60371	7.41628	9.13488
Potri.001G034000	0	0	0	0	0	0	0.2691	0	0.169797
Potri.001G034200	12.4818	11.1434	12.753	12.2619	8.54664	9.23046	9.57634	9.09769	8.47628
Potri.001G034300	3.05021	2.81801	1.95575	4.12999	5.0916	5.94902	4.42965	3.27376	4.85175
Potri.001G034400	26.5779	42.4277	51.3192	44.7739	45.2956	42.7235	32.9152	37.8489	31.0158
Potri.001G034500	2.74079	3.72007	4.03383	5.37064	4.82579	4.90008	5.7827	3.75635	5.4056
Potri.001G034600	6.29377	7.51196	7.70728	5.42249	5.00864	6.17918	2.55077	5.00006	4.82847
Potri.001G034700	2.53803	3.06722	3.75085	3.65022	3.45315	4.1457	3.89448	4.12672	4.65872
Potri.001G034900	0.717125	2.23298	1.72709	2.35581	1.40296	1.79494	1.34492	2.35883	1.27293
Potri.001G035000	1.17917	2.19306	0.501153	1.87088	1.79123	2.30658	1.85372	1.88228	1.23123
Potri.001G035100	2.55261	1.66748	0.558871	1.68513	1.36195	1.9914	2.61122	2.28988	3.29527
Potri.001G035200	7.54895	6.86357	4.45238	6.39284	5.06348	4.46203	8.45119	11.4018	11.759
Potri.001G035300	3.12896	3.07095	1.28657	2.13759	2.77702	1.71915	0.75141	1.69442	1.42238
Potri.001G035500	6.31815	4.41031	4.99966	2.9963	2.75465	2.61417	2.41217	2.672	2.40322
Potri.001G035600	4.86693	3.15878	2.26864	1.62869	2.21144	1.34729	11.7039	8.52076	10.8685
Potri.001G035700	3.40469	2.69743	2.41786	2.89806	2.61309	2.57528	5.46432	4.41499	5.46238
Potri.001G035800	6.78764	6.47717	8.63125	10.027	9.68843	9.90229	11.2277	10.8507	12.3857
Potri.001G036000	1.35412	1.275	1.91174	1.59851	1.58949	1.35238	3.74366	4.1469	3.97841
Potri.001G036100	2.80955	2.90105	2.98518	4.07801	3.83832	3.495	2.47406	2.27152	2.61927
Potri.001G036300	26.7842	9.62314	17.7391	18.7554	15.7199	16.5205	16.0114	11.5632	16.6401
Potri.001G036400	8.57467	9.79778	12.3567	7.6558	7.67258	7.76556	6.62362	9.01619	9.79348
Potri.001G036500	0	0	0	0.236051	0	0	0	0	0
Potri.001G036600	1.00973	2.41853	0.405298	0.872906	0.59262	1.80523	0	0.415161	0.14936
Potri.001G036700	0	0	0.533797	0	0	0	0	0	0
Potri.001G036800	12.2774	11.2027	11.1468	10.7148	11.7808	9.61617	15.0762	9.49502	12.1937
Potri.001G036900	30.0527	55.9616	52.9354	4.99669	6.76862	7.93204	13.4543	15.2294	14.3899
Potri.001G037000	14.9256	9.05432	7.40599	7.62515	7.92359	7.64329	10.0222	2.96047	3.99402
Potri.001G037100	0.38495	0	0	0	0.451862	0.206468	4.87315	1.42449	0.854132
Potri.001G037200	15.4892	20.1782	16.1022	12.9472	12.6878	11.9534	24.608	29.1395	21.0656
Potri.001G037300	6.50998	6.27033	5.25391	5.17283	6.38149	4.49454	10.5693	13.4117	13.0307
Potri.001G037400	11.219	14.3869	13.7175	8.32602	7.80014	9.16482	28.0405	23.6318	22.595
Potri.001G037500	2.97545	5.19245	5.11853	3.3072	2.24527	3.87572	2.0926	4.19447	1.88628
Potri.001G037600	0	0.60971	0	1.32035	1.49399	0	0.596744	0	0.75307
Potri.001G037700	3.04722	4.57834	4.11418	5.84338	5.47372	6.38893	0.38965	0.455599	0.737587
Potri.001G037900	0.194374	0.279343	0.334373	0.662541	0.554103	0.685089	0	0	0
Potri.001G038000	10.1188	12.9751	14.0756	14.7051	13.1576	13.1002	12.3924	11.1902	12.9291
Potri.001G038100	29.256	27.6472	28.4204	25.568	21.8601	23.669	29.0476	38.3611	27.4928
Potri.001G038200	1.46531	0.300836	1.00828	1.08579	1.47429	1.12274	0	0	0
Potri.001G038900	0.851758	0.612047	0	0.441804	0	0	0	0	0
Potri.001G039600	0.844317	1.69876	1.42339	0.87589	1.18929	1.44912	0.950077	2.29119	1.64857
Potri.001G040100	1.63336	1.60609	2.89852	2.76461	3.12817	2.48983	0.725508	0.848302	1.44965
Potri.001G040200	1.36553	0.392492	0	0.283319	0	0	1.15243	0.673744	0.242389
Potri.001G040300	0.373628	1.61087	1.79966	1.5504	0.438572	2.00395	0.525536	0	0
Potri.001G040900	0.154007	0.110664	0	0.239649	0.090388	0	0	0.379929	0
Potri.001G041000	0.276503	0.198687	0	0.143422	0.324565	0.148303	0.194461	1.02319	0.122702
Potri.001G041200	0.513811	1.23069	0.20624	0.355349	0.603121	1.19419	0.120452	0	0.380016
Potri.001G041300	11.1154	3.9936	2.67699	2.5945	3.58806	4.47132	10.9443	0.685534	2.95957
Potri.001G041400	2.16949	2.62878	2.15143	4.67775	4.69371	5.47579	0.179503	0.104942	0.0377544
Potri.001G041500	0.505937	0.363551	0.121848	0	0	0.0542719	0	0	0.0449031
Potri.001G041600	0.385136	0.368995	0.206121	0.044393	0.150693	0.183615	0.361148	0.527841	0.493736
Potri.001G041700	9.72868	17.9061	21.7859	16.9978	18.0311	15.3793	13.5641	22.5266	25.0702
Potri.001G041800	11.0676	4.07272	5.07268	3.69472	4.76498	2.79345	11.0965	6.70772	10.5365
Potri.001G041900	0.894741	0.890215	0.497274	0.2856	0.565527	0.664469	1.25852	1.01875	2.0158
Potri.001G042000	0.815891	0.555417	0.310256	1.51461	1.41136	1.84254	1.99322	0.741547	1.06713
Potri.001G042200	0.635168	0	0	0.21964	0.248524	0.681344	9.52972	2.08925	0.375818
Potri.001G042300	0	0	0	0	0.347934	0	0	0	0
Potri.001G042400	4.69997	1.12575	1.88654	3.25048	2.02287	1.5125	5.28869	3.86489	2.64185
Potri.001G042500	0	0.100342	0	0	0	0	0	0	0
Potri.001G042600	218.543	161.792	159.1	29.0389	58.905	8.62599	17.8969	11.3	15.4483
Potri.001G042700	61.4987	30.5292	23.534	16.1975	36.7799	6.38048	12.1014	7.33682	14.6116
Potri.001G042800	2.75732	3.96265	4.98045	3.93309	4.85489	2.58805	0.969594	0	0.305898
Potri.001G042900	9.26669	7.25211	10.3854	5.94877	6.78492	6.64332	5.74283	4.41367	4.88579
Potri.001G043000	7.30322	5.9229	6.05754	5.56435	6.22496	5.39614	11.2103	10.7652	11.3229
Potri.001G043100	10.1838	1.16419	3.06579	0.600265	0.679204	0	0.325553	0.856472	0.821674
Potri.001G043200	3.81482	4.31741	5.16794	3.56173	3.80622	4.34792	3.42072	2.23512	2.58163
Potri.001G043300	1.24893	1.72308	1.80471	1.2438	1.75921	1.55408	1.61617	1.72539	2.52727
Potri.001G043400	4.49994	6.46703	6.47433	6.12324	8.64346	7.27197	7.31592	5.47851	6.89839
Potri.001G043500	0.715509	1.4396	2.24016	1.18762	1.34381	1.99557	0.704492	0.882567	1.77809
Potri.001G043600	10.8706	20.8301	22.8783	39.927	26.3249	34.0372	0.826504	0.966392	0.608428
Potri.001G043700	5.56029	2.07172	1.73589	6.08867	6.04331	5.63316	0.289666	0	0.0913869
Potri.001G043800	0.115305	0.0828548	0	0.119617	0	0.123688	0.0810928	0	0
Potri.001G043900	0.176063	0.0843422	0	0.0608822	0.0688886	0.125908	0	0	0
Potri.001G044000	3.05013	2.82153	2.87077	2.47316	2.67493	2.14364	6.65726	7.957	9.83255
Potri.001G044100	0	0.759782	0	0	0	0	0	0	0
Potri.001G044200	2.41116	2.97014	2.98642	4.85971	3.47718	3.25154	3.48837	1.86945	2.9348
Potri.001G044300	0.211992	0.609323	0.170184	0.219919	0	0.151602	0.198788	0	0.62716
Potri.001G044400	0.0601973	0	0.144977	0	0	0	0	0	0
Potri.001G044500	7.55559	1.39211	1.16645	1.8088	0.341111	1.03909	17.7125	2.62863	2.4072
Potri.001G044600	0.451847	0	0	0	0	0	0	0	0
Potri.001G044700	3.60473	4.44042	2.23238	3.52584	3.14325	4.52967	4.34599	3.68413	3.15358
Potri.001G044900	2.69337	4.17518	3.20685	5.52538	5.36394	5.81081	4.63976	5.37527	3.65279
Potri.001G045500	2.23346	3.43906	3.84212	2.31698	2.80894	2.65252	0.336592	1.96781	1.2743
Potri.001G045600	0	0	0	0	0	0.324892	0	0	0
Potri.001G045800	0	0.0533102	0	0.0384819	0	0	0	0	0
Potri.001G046000	0.194723	0.279844	0	0.0673348	0	0.139253	0.0912975	0.32025	0.0576071
Potri.001G046100	0	0	0	0	0	0	0.117378	0	0.148126
Potri.001G046200	0	0.781145	0	0.563868	0	1.16612	0	0	0
Potri.001G046300	5.27282	4.64444	4.91567	4.58773	3.5938	5.10878	2.15321	1.25882	1.05672
Potri.001G046400	0.399261	0.344276	0.769251	0.49703	0.0937321	0.0856575	0.112318	0	0
Potri.001G046500	3.85294	4.45321	3.43676	4.08161	4.068	4.89843	1.63444	0.854953	1.89977
Potri.001G046600	27.5318	38.8288	54.1831	48.064	42.2054	42.5368	30.4891	38.5217	29.9057
Potri.001G046700	17.8452	23.2553	19.3035	15.8454	12.4262	12.978	20.8463	19.0271	19.5962
Potri.001G046800	0.569293	2.35219	1.71382	0.959694	1.0859	0.534345	0.500471	0.351106	0.505261
Potri.001G046900	0.531698	0.594318	0.426839	0.980587	1.10954	0.380235	0.997164	1.02019	0.419462
Potri.001G047000	0.302461	0	0	0	0	0	0	0	0
Potri.001G047100	4.54658	4.96861	4.67647	4.32354	5.39245	4.77551	5.39587	3.62191	5.50636
Potri.001G047200	7.25822	8.7706	6.20731	11.9859	13.4231	12.807	11.251	12.059	12.3841
Potri.001G047300	2.03022	2.55299	1.22237	3.949	4.17044	2.99449	4.28348	3.13029	5.18037
Potri.001G047400	6.50746	10.1946	9.31865	10.4607	13.6944	12.6404	13.5237	15.6198	13.164
Potri.001G047500	8.22042	7.19105	7.74693	10.1345	6.5727	5.4953	12.5681	27.0393	23.1563
Potri.001G047600	0.873512	1.25536	2.3141	3.89656	3.79377	3.18585	3.31738	1.50844	2.63589
Potri.001G047700	0.524519	1.00508	0.842153	1.26964	1.334	1.1253	0.983701	0.862646	0.465524
Potri.001G047800	8.01641	15.5951	18.3646	24.5429	20.1967	24.8538	2.47515	0.964692	2.2559
Potri.001G047900	7.43238	9.04854	8.09483	8.79074	8.16858	9.44538	12.4518	13.664	12.4366
Potri.001G048100	4.35295	5.86827	5.0098	5.19509	5.74262	6.44627	4.82235	6.17705	5.23091
Potri.001G048200	4.42091	7.2611	9.12612	7.20693	7.41336	5.41979	1.18445	0	0.373683
Potri.001G048300	0	0.0509795	0	0.0735988	0.0416388	0.0761036	0	0	0
Potri.001G048400	3.23228	5.16136	5.18965	3.35314	2.95097	4.62302	3.53612	0	0.637494
Potri.001G048500	1.85773	1.77988	2.84714	4.7304	3.23792	4.40829	0.237549	0.277755	0.349742
Potri.001G048700	1.73978	2.92409	2.91171	4.09913	3.21904	3.44784	18.4157	24.297	18.1366
Potri.001G048800	0.734468	2.11106	1.5566	1.79816	1.68978	1.60724	8.67791	10.799	8.10911
Potri.001G048900	0.152058	0.349645	0.073242	0.0946464	0.107093	0.163113	4.96204	9.37803	8.93403
Potri.001G049000	0.125563	0.315789	0.4536	0.195387	0.294776	0.269382	1.76613	2.32319	1.78304
Potri.001G049100	0.377819	0.48868	0.181985	0.195974	0.221746	0.283701	3.13544	2.51658	2.41433
Potri.001G049200	0.620175	0.342799	0.344677	0.296938	0.279989	0.358218	4.73067	6.59054	5.12314
Potri.001G049300	1.3689	2.12468	0.923101	1.47689	1.02837	1.40968	0.924219	1.35081	1.02054
Potri.001G049400	9.76611	8.33978	8.23778	9.29927	7.86395	8.93252	9.12467	8.55463	8.18612
Potri.001G049600	0.947002	0.680486	1.14036	0.245604	0.277902	0.380943	0	0.292027	0.105061
Potri.001G049700	60.7644	78.5409	68.7095	21.7169	26.5299	18.6802	10.1626	6.85534	8.38544
Potri.001G049800	12.264	11.4003	13.9476	13.9342	13.7102	12.6857	9.03582	9.00439	11.5757
Potri.001G049900	1.75138	1.51019	1.26539	1.33237	1.0279	1.18985	0.739035	0.576079	1.24352
Potri.001G050000	8.94755	8.5086	9.05911	9.60539	8.67395	8.95339	7.82674	7.0283	7.8819
Potri.001G050100	12.7609	9.65221	10.3521	8.98798	8.67206	9.65409	7.84097	5.96477	7.68951
Potri.001G050200	0.0467035	0	0	0.04845	0	0.100198	0	0	0.082901
Potri.001G050300	1.33834	1.64529	1.74751	2.05748	2.10093	2.54262	0.113402	0.0397786	0.0143109
Potri.001G050400	8.52468	7.88334	11.0686	10.6121	9.1363	9.22394	9.27968	6.94906	8.15797
Potri.001G050600	15.2666	8.01186	6.19674	5.60539	12.081	7.72821	26.7817	15.4457	19.6391
Potri.001G050700	7.46047	7.60383	7.19765	5.64957	5.45703	4.32201	12.8291	12.9434	14.2644
Potri.001G050800	0	0.218379	0	0	0	0	0.641204	0	0.269726
Potri.001G050900	0.101511	0.29177	0.244474	0.631841	0	0.108891	0.142783	0	0.0900933
Potri.001G051000	3.73977	3.7821	4.00298	4.02331	4.06464	3.41733	2.72755	2.73359	3.31914
Potri.001G051100	0	0	0	0.610111	0.690344	1.89262	0.827233	1.45087	0
Potri.001G051200	9.11068	7.54929	7.11625	6.98209	6.16607	6.9996	11.8335	10.0229	10.5263
Potri.001G051300	1.59725	1.66944	0.699411	1.05444	1.44878	1.47973	0.510604	1.25375	1.54647
Potri.001G051400	9.10532	7.37451	7.15476	8.16502	6.92908	7.90487	3.90732	4.94936	5.64999
Potri.001G051500	7.44087	13.7698	17.4293	6.87319	16.272	14.5422	10.3228	14.0816	12.0319
Potri.001G051600	11.2561	26.3483	28.7518	11.5001	22.7218	17.2884	8.03625	13.0428	13.3201
Potri.001G051700	9.3444	11.9371	14.6184	16.902	14.9998	14.4787	5.61692	6.89598	7.1238
Potri.001G051800	5.09703	4.71907	5.54756	3.81319	4.94747	5.20471	7.58297	5.31984	6.7856
Potri.001G051900	26.4181	16.5122	19.4868	15.4028	14.484	11.4136	32.2083	34.1332	28.7249
Potri.001G052000	0	0	0.106335	0.183215	0	0.0947251	0	0	0
Potri.001G052100	31.0528	42.8526	59.9171	53.7058	44.7711	44.1031	24.38	32.6055	27.8848
Potri.001G052200	0	0	0	0.249861	0	0	0	0	0
Potri.001G052300	13.9149	24.0328	42.1636	31.0551	21.762	19.0015	0.290392	0.305587	0.293171
Potri.001G052400	11.3223	13.6286	9.96606	10.1359	11.6038	12.947	13.6622	12.1936	14.7927
Potri.001G052500	0.117873	0.847	0.851642	1.52851	1.66034	2.78173	0.0828987	0.145394	0.0523076
Potri.001G053000	0.647627	1.61326	1.76768	2.23948	2.28059	2.40833	0.0607291	0	0.114957
Potri.001G053100	0	1.17029	0	0.563179	4.14207	8.44401	14.8902	4.01778	6.26363
Potri.001G053200	1.10877	3.98364	5.34064	9.20187	6.50748	6.54159	0	0	0
Potri.001G053300	0	0	0	0	0	0.489673	0	0	0
Potri.001G053400	8.28407	9.89318	9.835	7.02033	7.07615	7.17581	13.0198	9.40271	11.3219
Potri.001G053500	8.34575	6.3265	8.61409	10.6558	9.47344	8.55897	4.38597	4.29873	6.26751
Potri.001G053600	4.16927	4.35255	4.07327	4.24357	3.27804	3.62853	2.37895	3.49317	3.9796
Potri.001G053700	15.038	12.4983	11.7814	4.51094	5.10416	6.99669	11.468	21.9013	19.6179
Potri.001G053800	6.55617	13.2695	10.3948	11.5623	10.7741	11.9558	6.83946	5.66084	7.56439
Potri.001G053900	0.46186	0.663757	0.370775	0.798552	0.903567	0.660583	0.433094	1.13939	1.77629
Potri.001G054000	0	0.429998	0	0.310393	0.702423	0.320956	0.420853	0.738126	0.265551
Potri.001G054400	22.3407	38.0281	41.7867	17.6671	17.7334	14.1923	8.24235	7.67979	7.0698
Potri.001G054500	12.6929	13.418	21.751	16.2062	15.1857	13.2884	13.991	15.0543	14.4065
Potri.001G054600	0.171204	0.123022	0.20616	0.177606	0.100481	0	0.120406	0	0.075974
Potri.001G054700	1.67799	1.8269	2.08183	3.21773	3.34245	3.38179	4.72045	3.13602	4.33239
Potri.001G054800	30.8672	28.1105	21.2845	43.4818	34.9357	23.2824	76.871	46.8111	42.2754
Potri.001G054900	5.74012	6.24482	5.94313	8.79301	9.44559	8.34417	11.5449	8.60226	13.2362
Potri.001G055000	3.45884	6.77839	12.1165	17.2885	19.562	19.9007	1.76913	0	0.558145
Potri.001G055100	3.49874	8.61972	5.34998	0.806571	0.847452	1.66804	0.937379	1.09603	1.23223
Potri.001G055200	0.745213	1.29644	0.661219	1.66822	1.51929	1.80914	0.33101	0.580551	0.452533
Potri.001G055300	151.448	146.381	232.178	128.173	110.904	106.051	142.967	171.911	112.881
Potri.001G055400	26.9367	22.3875	35.1722	25.2506	25.1426	27.1543	40.6274	56.8443	42.3412
Potri.001G055600	0.389674	0.840022	0.469236	1.01061	0.457406	0.836005	0.548105	0	0.345845
Potri.001G055700	0.0834806	1.91957	1.80946	2.16506	4.11562	5.91027	3.17039	1.64755	1.85228
Potri.001G055800	0.870093	0	0	0	0	0.466674	1.22385	9.65919	2.7028
Potri.001G055900	14.146	13.775	14.3311	14.9706	18.8215	17.4295	33.9307	35.8645	37.0005
Potri.001G056000	8.31061	9.22421	8.57782	8.35196	9.23255	9.03418	10.3849	8.42045	7.54051
Potri.001G056100	18.0598	14.1174	15.0137	17.6768	17.4735	19.859	22.1607	20.7851	18.7781
Potri.001G056200	2.44474	2.34229	1.37382	2.02893	2.39141	1.57349	3.66797	3.01555	3.18233
Potri.001G056300	30.1522	30.1127	34.4624	51.426	67.987	57.0136	40.9737	45.8073	42.6359
Potri.001G056400	0.838901	0.803744	2.02037	2.61081	4.26711	2.09974	1.96663	1.37969	1.24091
Potri.001G056500	0.265032	0.60942	0.255317	0.439908	0.435539	0.2843	0.29823	0.130765	0.799756
Potri.001G056600	2.25606	0.748216	0.417954	0.180033	0	0	0.488203	1.28437	0.308047
Potri.001G056700	2.53343	1.97215	2.54225	1.42359	0.991264	0.792637	0.148478	0	0.468434
Potri.001G056800	43.9397	27.3534	25.4079	32.269	29.7463	27.8838	39.4692	39.1734	28.7655
Potri.001G056900	1.13134	0	0	1.17365	0.663995	0	0.795659	0	0.502047
Potri.001G057100	13.2663	10.3766	10.6849	8.03183	8.78173	9.93822	12.1138	9.22809	10.3072
Potri.001G057200	10.8746	9.07933	8.97943	9.88456	10.5158	8.72114	11.9455	10.2199	13.4202
Potri.001G057300	39.7635	40.4416	53.9229	34.2696	29.2976	30.3174	39.5815	44.3692	35.6169
Potri.001G057400	13.2544	14.9322	12.6218	6.22704	6.54521	8.5635	16.7147	21.1974	26.1774
Potri.001G057500	37.3525	46.2048	57.9421	44.9701	38.9263	38.9055	46.4417	68.2638	47.6429
Potri.001G057600	1.40702	4.04416	0	0	6.60633	1.50931	3.95815	0	8.74133
Potri.001G057700	5.42217	2.05063	4.81103	2.07234	2.00989	1.83674	6.42247	7.04015	4.8123
Potri.001G057800	10.5518	8.51757	8.53757	6.14838	6.79439	6.50617	10.1284	9.36023	9.43876
Potri.001G057900	0	0	0	0	1.24857	0	0	0	0
Potri.001G058000	32.8155	6.93535	11.6223	4.33876	6.04226	5.52175	8.59795	0.793672	0.571069
Potri.001G058100	2.46512	1.1809	0.539716	0.542457	0.350739	0.320525	1.68115	1.1057	1.19337
Potri.001G058200	1.02683	1.01113	1.0533	0.414255	0.401771	0.652729	1.60479	2.01714	2.85215
Potri.001G058500	0	0	0	0.324363	0	0	0	0	0
Potri.001G058600	2.87687	4.5398	2.98878	6.20297	6.88628	5.14336	1.74556	1.11328	1.20155
Potri.001G058700	3.32209	3.50765	3.4289	3.23532	2.94454	3.30906	5.43567	3.84685	4.72351
Potri.001G058800	0.0375331	0.161821	0	0	0	0.0402618	0	0	0
Potri.001G058900	0.0857893	0.123291	0.137741	0.118663	0.167835	0.153377	0	0	0
Potri.001G059000	2.79023	3.05105	3.21385	2.76872	2.42082	2.53761	6.3136	3.89062	4.30678
Potri.001G059100	6.4173	8.54299	7.64623	1.47161	1.11009	0.434769	16.0575	27.8296	32.914
Potri.001G059200	0	0	0.915212	0.394225	0.446069	0.407642	0	0	0.674545
Potri.001G059300	1.30578	1.87658	1.57239	1.86258	3.25709	2.27615	0.459169	0.805326	1.88323
Potri.001G059500	13.361	5.80888	3.51524	3.49427	3.16303	1.44528	67.7504	81.7101	66.665
Potri.001G059600	2.12355	0.762957	3.19641	0.826108	0.934747	0.427111	0.186683	0	0.471175
Potri.001G059700	11.9721	14.1148	13.9849	16.3614	12.7908	16.38	13.6129	18.5698	16.4791
Potri.001G059800	1.63806	2.01782	0.563578	0	0	0.251022	0.658303	1.73188	3.7384
Potri.001G059900	12.4068	10.9165	9.63474	7.93255	8.14355	8.58277	26.3546	26.2346	21.7979
Potri.001G060000	8.28329	8.7531	9.97455	8.21393	8.86516	5.74943	20.732	16.8285	17.5141
Potri.001G060100	4.10236	3.22857	3.64617	5.4717	4.29949	5.86746	43.071	28.1924	26.0934
Potri.001G060200	5.45453	5.15532	5.91732	6.62706	6.28726	6.22005	8.70898	9.57687	9.15869
Potri.001G060300	6.7752	3.18662	5.04347	5.23947	6.02489	5.02136	2.71456	1.31687	2.87903
Potri.001G060400	11.4508	16.9265	13.3948	13.4063	4.99242	5.08878	4.60183	11.2995	9.58211
Potri.001G060500	2.63607	7.78726	9.5229	5.16544	3.60998	3.45609	14.6253	23.1221	28.2049
Potri.001G060600	5.26521	2.52228	5.63578	3.0345	8.92724	6.27554	0	0	0
Potri.001G060700	0	0	0	0	0	0.207727	0	0	0
Potri.001G060800	8.8479	7.00282	5.86767	7.40508	6.22146	6.64838	5.71158	3.90152	6.29735
Potri.001G060900	19.5096	1.20335	0.403314	0.608042	2.65373	1.88621	8.59761	1.03282	0.297257
Potri.001G061000	24.0892	19.288	24.8637	23.205	19.1202	18.0883	30.1722	34.5243	24.6376
Potri.001G061100	8.7824	5.97354	5.00524	6.46798	11.4894	6.68811	7.16669	4.30009	5.47407
Potri.001G061200	29.1274	35.3868	43.6322	29.6974	30.313	25.9837	28.1579	31.8537	25.9401
Potri.001G061400	8.1444	10.4506	10.6079	15.734	14.5839	14.2637	10.7543	12.3012	13.6085
Potri.001G061500	2.96036	2.30955	2.44443	1.78414	2.3828	2.54046	2.85529	2.85168	2.92766
Potri.001G061600	21.9384	29.7769	38.746	38.3527	33.2864	40.8782	0.800021	0.200449	0.504799
Potri.001G061700	3.26759	4.85791	4.3418	4.90933	4.49686	7.01028	0	0.277966	0.90002
Potri.001G061800	1.04305	0.299801	0.669876	0.577096	0.897858	2.16317	3.91234	1.71544	1.35774
Potri.001G061900	3.87373	3.86602	6.21954	4.79997	4.16813	4.96333	5.14598	6.37089	5.63454
Potri.001G062000	9.07858	6.02177	9.53066	19.8021	16.1215	13.6091	9.33171	10.0497	8.36736
Potri.001G062100	4.83824	2.27778	4.2189	2.68266	4.89588	3.48981	5.98401	5.5563	5.70073
Potri.001G062500	0.613924	0.490163	0.657133	1.06147	0.480424	0.585383	0.287844	0.504843	0.544873
Potri.001G062600	3.31341	2.82733	2.49371	3.65214	3.64625	3.11	4.66055	3.83158	4.41109
Potri.001G062700	0	0	0	0.288114	0.0296366	0.297919	0.0355132	0	0
Potri.001G062800	12.5244	8.99967	14.6627	9.56413	8.57583	6.90408	7.34024	14.1613	11.5789
Potri.001G062900	0.49873	0.716743	0.30028	0.25869	1.17084	0.534987	0	0.307587	0
Potri.001G063000	4.15099	4.63987	4.07288	0.159489	0.902317	0	0.648743	0.758544	1.09159
Potri.001G063100	0.124822	0.358774	0.601234	0.12949	0.293038	0.267794	0	0.307932	0
Potri.001G063200	0.334048	0.960145	0.402253	0.693078	0.784223	0.358333	0.469863	0.412042	0.444713
Potri.001G063300	0	0	0	0	0	0.0472687	0	0	0
Potri.001G063700	0.0453229	0	0	0	0	0.0486178	0.0637501	0	0
Potri.001G063800	0.334299	0	0	0	0	0	0	0	0
Potri.001G063900	0	0	0	0.0620118	0.0701667	0	0.0840801	0	0.0530531
Potri.001G064000	0	0	0	0	0	0	0.956251	0	0
Potri.001G064100	0.0466741	0	0	0.0484194	0	0.100135	0	0	0.0414244
Potri.001G064200	0	0	0	0	0	0	0.257361	0	0
Potri.001G064300	0.228009	0.16384	0	0.47307	0.133821	0.244585	0.160356	0	0.303545
Potri.001G064500	0.194496	0	0	0.100884	0.114151	0	0	0.239907	0
Potri.001G064600	0.0460744	0	0	0	0	0.0494239	0	0	0.0408921
Potri.001G064900	0	0	0	0.0530775	0	0	0	0	0
Potri.001G065000	0	0.52634	0	0	0	0	0	0	0
Potri.001G065100	0.655134	0.627678	0.525932	1.58581	2.05069	1.17127	0.921495	0.53873	0.969079
Potri.001G065200	0	0.699099	1.17155	0	1.14201	0.521817	0.684232	0	0.431738
Potri.001G065300	0.551361	0.316953	0.398362	0.457583	1.03552	0.887167	0.853084	0.816112	0.538281
Potri.001G065500	5.27736	2.84411	3.17744	7.52771	4.646	4.95339	0	1.62738	0.585473
Potri.001G065600	8.59481	5.38993	5.64528	5.67395	5.06272	5.76647	8.08881	6.93919	6.99012
Potri.001G065800	2.79069	3.62698	3.27282	6.99846	6.20971	6.89823	4.26665	2.39462	2.73525
Potri.001G065900	6.2252	10.3381	5.49725	11.1938	12.7471	12.5394	1.75124	0.682548	0.245556
Potri.001G066000	4.13621	5.1565	5.04074	4.91125	4.67967	5.9337	1.54209	0.368815	1.2384
Potri.001G066100	2.19384	3.28421	0.660443	1.99139	1.39488	2.35333	2.44292	2.25505	2.67724
Potri.001G066200	30.6124	23.9186	19.9933	23.8903	26.3761	25.5168	30.4835	26.1906	29.5425
Potri.001G066400	41.7481	20.4992	20.1089	5.77457	6.32978	6.53088	20.7973	9.86998	16.3648
Potri.001G066500	0.369181	0.0884274	0	0.127662	0.288901	0.0660035	0	0.303586	0
Potri.001G066600	0.197257	0	0.950131	0.204633	0	0.211598	0	0	0.17507
Potri.001G066700	5.59847	4.78672	6.48554	7.64573	7.07069	7.7539	3.58846	3.14686	4.27692
Potri.001G066800	9.19306	8.84792	9.12841	11.9916	11.6022	10.3556	6.36227	5.01106	6.28192
Potri.001G066900	11.9604	9.86965	11.1503	9.36576	7.15552	6.62188	9.65976	6.09152	8.21816
Potri.001G067000	0	0.18972	0	0	0	0	0	0	0
Potri.001G067300	11.0556	5.49138	4.84663	6.42158	6.81754	5.84768	3.90554	3.3935	4.11475
Potri.001G067400	5.67188	4.69734	6.13538	6.28289	6.37565	7.01232	10.209	6.87757	10.4518
Potri.001G067500	0	0	0	0	0	0.126108	0	0	0
Potri.001G067600	0.0705966	0	0	0.0732365	0	0.075729	0	0.174159	0.0626562
Potri.001G067700	1.07537	2.24794	2.11899	4.25951	5.39343	7.18348	0.343771	0.120586	0.0867653
Potri.001G067800	23.0802	25.5839	22.1879	29.9664	27.8242	30.9862	30.7092	28.5282	29.7681
Potri.001G067900	52.9818	61.0938	78.8873	56.17	58.9344	57.9856	53.7522	67.1183	54.6479
Potri.001G068000	13.0242	17.8569	12.078	12.4241	15.9909	16.701	15.3715	27.1444	17.6046
Potri.001G068100	18.6827	31.2118	33.1473	2.17158	3.25573	3.76119	3.60688	2.84025	3.01902
Potri.001G068200	15.9561	13.9224	20.1289	9.39303	10.6283	11.4786	25.6496	35.1456	32.0318
Potri.001G068300	9.77472	10.8205	9.06647	7.94775	9.53561	8.71416	15.6997	11.894	17.9954
Potri.001G068400	7.97257	9.88978	16.1691	19.3273	14.3823	18.1846	1.06238	2.27735	0.819309
Potri.001G068500	3.18152	3.42921	3.1926	4.95074	5.05717	7.60774	5.8735	6.05003	5.58853
Potri.001G068600	0.370824	0.177642	0.446538	0.064115	0	0.198891	0.0869319	0.152468	0.274262
Potri.001G068700	5.85023	5.57646	7.04472	4.52078	6.65689	7.10801	17.2133	13.1069	15.7886
Potri.001G068800	15.048	13.5523	13.0467	9.57455	7.53647	7.53291	13.2641	23.7586	17.095
Potri.001G068900	9.82304	7.35762	7.91921	8.72226	9.47844	8.48332	4.91786	6.05827	7.83159
Potri.001G069000	0	0.112259	0	0	0.0916901	0.167583	0	0	0
Potri.001G069100	79.3659	93.7892	159.707	115.093	107.741	99.3627	91.4985	113.736	78.2865
Potri.001G069400	1.26312	1.81527	0	0	1.48267	0	1.77667	0	0
Potri.001G069500	0.820328	0.725491	0.911834	1.17831	0.814775	0.812275	1.50888	0.311341	0.504042
Potri.001G070100	7.77362	6.19305	6.41013	7.93283	8.33136	7.93089	2.31757	0.521121	0.412457
Potri.001G070200	23.1551	32.8577	29.9917	19.6811	23.7539	17.0112	35.7169	9.84049	6.90781
Potri.001G070300	0.505247	0.26404	0.11062	0.190597	0.323492	0.394166	0.129212	0.226623	0.285358
Potri.001G070400	3.24426	2.22021	1.48825	1.44239	1.81341	0.662879	0.869198	0.381117	0.685561
Potri.001G070500	7.32604	12.1078	11.9095	16.986	18.2738	21.9649	0.618278	0.180731	0.422633
Potri.001G070600	1.44554	2.29612	0.732921	2.52563	3.03638	4.7335	5.13666	4.87991	4.32152
Potri.001G070700	0.71597	1.02895	0.862156	1.48549	0.840419	1.72805	0.503533	0	0.476581
Potri.001G070800	0.873855	0.50234	0.561215	0.966968	1.16251	0.999876	0.901372	0.574871	1.08579
Potri.001G070900	0.485921	0.0698335	0	0	0	0	0.205045	0	0
Potri.001G071000	15.0388	25.0843	34.1544	58.6861	47.4704	54.9159	6.57611	4.03679	4.49519
Potri.001G071100	128.423	153.103	219.666	179.148	166.734	163.59	179.611	275.414	157.153
Potri.001G071200	8.52512	5.65466	6.00152	2.85726	2.77115	3.23588	0.18448	0	0.116404
Potri.001G071300	0.39231	1.12761	1.5747	0.27132	1.228	0.701384	0.367875	0.645209	0
Potri.001G071400	44.8462	28.9105	25.9213	20.0714	26.471	20.0673	0.360454	0	0.11372
Potri.001G071500	1.2138	0.898627	1.24017	0.877614	0.431751	0.631292	0.310418	0.0907391	0.130579
Potri.001G071600	0	0	0	0.362044	0.409655	0	0	0	0.61948
Potri.001G071700	8.39632	6.86872	9.95512	10.7204	10.4623	12.1937	11.265	7.9667	8.48375
Potri.001G071900	20.3235	23.9144	27.5619	24.768	21.7716	22.1538	22.2031	35.5342	22.0654
Potri.001G072000	23.4214	21.0234	17.9903	31.6429	32.9727	37.9783	82.4146	77.9354	58.6319
Potri.001G072100	4.47538	5.2131	3.40368	6.59757	7.02282	7.17585	5.96365	6.50814	7.31686
Potri.001G072200	7.89305	9.15797	8.37106	7.36187	8.67	7.22403	8.75951	8.93204	10.9257
Potri.001G072300	10.0806	7.57289	10.8514	5.2288	6.45428	5.57059	17.724	16.7674	14.9114
Potri.001G072400	5.53069	3.82478	3.70553	4.14136	3.75854	3.74701	7.83782	6.97588	7.12304
Potri.001G072500	2.26043	0.564966	0.710078	0.101955	0.46145	0.527123	1.52062	1.45471	1.30838
Potri.001G072600	21.7528	23.1314	17.079	14.4655	16.0872	12.821	19.053	20.8363	17.6089
Potri.001G072700	3.88846	3.43278	3.077	2.82371	3.12984	2.86022	5.0006	4.93338	7.05011
Potri.001G072800	13.2762	13.9576	18.3473	15.2053	15.0086	13.5723	11.2795	13.1886	11.5457
Potri.001G072900	0.376795	0	0	0	0	0	0	0	0.167207
Potri.001G073000	1.70367	1.19573	1.14503	1.02754	1.11617	1.06251	2.28488	2.34579	3.41089
Potri.001G073100	14.551	4.6712	3.18581	1.41149	1.28656	1.13519	23.4972	20.1395	18.013
Potri.001G073300	3.16718	3.48638	3.24582	4.50897	4.11319	5.16843	5.30793	4.90409	4.63507
Potri.001G073400	11.2192	13.3305	15.6375	12.3261	11.925	9.61842	5.4052	4.90348	5.76272
Potri.001G073500	4.88361	5.75871	5.1268	5.62915	6.12444	5.8655	4.3446	3.70698	5.00114
Potri.001G073600	27.0701	33.255	32.6564	41.0787	39.1569	39.4728	3.66249	0.363598	0.523238
Potri.001G073700	8.9741	10.2155	7.91757	8.38792	10.4297	10.0078	12.4978	15.1245	14.0368
Potri.001G073800	3.78318	4.19884	2.88673	2.91434	3.69331	2.85281	6.11163	3.78863	5.61827
Potri.001G073900	7.01836	18.3388	21.5125	16.0745	9.52217	13.7861	7.05132	2.69829	4.93463
Potri.001G074000	4.28317	5.61764	6.30941	10.7416	10.2506	12.7131	0.409438	0.205173	0.221442
Potri.001G074100	0	1.05268	0.588027	3.41943	5.73202	8.77404	0.858578	1.20467	0.433398
Potri.001G074200	2.69524	5.32596	3.47737	2.89588	3.16372	4.28514	3.31717	3.79945	4.61331
Potri.001G074300	1.53847	1.1055	0.463148	2.1945	2.48309	2.68176	1.62298	1.42325	1.02407
Potri.001G074400	4.65771	4.32306	3.50545	4.02657	4.55609	4.37179	5.18654	4.3089	4.73668
Potri.001G074600	35.2871	30.9787	28.4511	38.1187	36.5582	37.8525	79.3065	76.8328	57.1216
Potri.001G074700	0.397406	1.82761	1.53135	0.742079	0.466482	0.937853	0.111796	0	0.0705414
Potri.001G074800	1.508	1.88757	2.22595	0.252321	0.228403	0.31309	0.752655	0.240012	0.302217
Potri.001G074900	21.2849	32.4775	31.0101	25.0794	24.3677	22.2685	25.873	59.6398	27.52
Potri.001G075000	3.86883	4.98978	6.45059	5.40279	5.70574	5.1078	4.88366	6.4852	5.63475
Potri.001G075200	3.24775	3.96735	1.56435	1.6846	5.14657	7.14192	2.05569	0	0.288246
Potri.001G075300	1.11897	1.57529	1.04495	1.30295	1.39388	2.03318	3.05146	1.40839	2.93879
Potri.001G075400	0.283738	0	0.683342	0.294348	0.166528	0.608731	0	0	0.125912
Potri.001G075500	7.85618	7.17094	10.7387	13.3263	8.34941	9.68004	15.6795	18.3333	21.7657
Potri.001G075600	2.46222	2.62711	3.50404	0.309611	0.131373	0.320148	0.472268	0.644234	1.2913
Potri.001G075700	3.06717	2.46845	3.84116	2.67277	2.59222	2.89534	0.862842	0.605328	1.46998
Potri.001G075800	1.55118	2.69858	1.37635	1.3551	1.72497	1.8391	2.87086	2.81968	2.24621
Potri.001G075900	2.48827	2.55427	2.22583	1.91755	2.83732	3.96561	2.89994	1.75384	3.15485
Potri.001G076000	3.28859	3.78093	0	0.682313	1.54408	2.1166	0.92513	0	1.75122
Potri.001G076100	4.53427	5.39928	4.36806	4.43503	6.23482	4.30803	6.92446	3.19596	3.67934
Potri.001G076200	2.1911	2.58211	2.42739	2.68218	2.72627	3.19653	1.84917	1.5135	1.86687
Potri.001G076300	0.35741	0.513647	0.172154	1.18648	0.0839068	0	1.10599	1.41075	1.71293
Potri.001G076400	23.6212	24.475	22.4772	29.2457	26.9929	24.9256	27.0672	39.0462	32.3219
Potri.001G076500	0.440374	0.230137	0.192832	0.498372	0.70489	0.0858889	0.281554	0.197525	0.248718
Potri.001G076600	0.300417	0.0863482	0.289405	0.0623302	0	0	0.253536	0.296447	0.213302
Potri.001G076700	0	0.0990354	0	0	0	0	0	0	0.244643
Potri.001G077000	0.156335	0.112338	0.188256	0.162181	0	0	0	0.192837	0
Potri.001G077100	2.38188	2.34211	2.11342	1.77735	2.10918	1.83784	6.34792	9.89643	6.04523
Potri.001G077200	1.10785	3.44962	1.33405	1.91546	1.95062	2.17872	0.519425	0	0.655496
Potri.001G077300	0.502393	0.361004	1.81491	0	1.47429	0.538916	1.41331	0.619692	0.445886
Potri.001G077400	4.67957	3.69885	3.31058	5.06694	5.04666	3.95307	5.63598	7.2152	6.02218
Potri.001G077500	5.55772	5.59105	4.01549	8.07176	6.84994	5.66368	3.51781	1.37107	1.47978
Potri.001G077600	45.8779	42.6126	44.7646	40.86	39.6533	33.7055	67.6432	90.6161	52.2392
Potri.001G077700	0.394865	0.189158	0.316992	0.136543	0.617999	0	0	0	0
Potri.001G077900	0.945049	1.43806	1.33883	0.11534	0.195762	0.119265	0.234579	1.78283	1.33214
Potri.001G078000	1.62269	0	0	0	0	0	0.57061	2.00156	1.44018
Potri.001G078100	53.434	63.1561	89.8011	62.8576	58.8139	63.3005	74.6907	124.017	67.738
Potri.001G078300	0	0.172696	0	0	0	0	0.169024	0	0.213302
Potri.001G078400	0.693271	0.996325	1.1131	2.15758	0.542516	0.24789	0.650092	3.99064	1.02549
Potri.001G078500	1.24493	1.08626	1.0708	2.35234	2.76607	2.33701	3.0644	3.40025	3.23579
Potri.001G078600	3.74891	3.90948	3.65059	4.95614	5.40138	5.63293	3.57887	3.10506	3.83174
Potri.001G078700	11.8513	9.90748	6.90235	5.78563	6.09187	6.97963	10.7863	8.98121	9.07463
Potri.001G078800	12.9961	11.3835	10.0523	9.10285	9.13075	8.0389	3.40247	0.351031	0.589345
Potri.001G078900	19.493	20.6235	22.5294	26.4715	22.7088	26.7419	23.1472	28.0315	25.1249
Potri.001G079000	22.8215	16.2835	13.528	11.2547	10.5119	8.40121	15.1245	18.2915	15.2123
Potri.001G079100	4.59316	3.75749	5.61607	6.08443	4.81091	5.68509	4.27395	4.35813	5.20542
Potri.001G079200	3.83291	1.3771	1.15388	0.99406	1.68718	0.513945	0.67391	0	0
Potri.001G079300	2.61666	1.88025	2.53107	3.24851	2.46726	2.18569	2.41346	2.01064	1.96067
Potri.001G079400	6.04786	6.01727	5.76214	4.06777	5.14879	2.78037	6.35671	5.41049	8.84773
Potri.001G079500	9.36813	6.12655	6.71783	4.91382	4.63335	4.46003	6.21835	7.01114	7.80062
Potri.001G079600	0.640198	0.460026	0.385456	1.16224	0.751476	1.54517	4.50243	5.52771	7.67058
Potri.001G079800	26.1314	4.14203	6.94121	11.7603	6.08959	5.565	65.9441	29.3885	22.169
Potri.001G079900	1.94542	1.525	0.851868	3.85287	11.2103	9.4857	79.1064	80.7152	84.133
Potri.001G080000	0.189522	0	0	0	0	0	0	0	0
Potri.001G080100	0.599215	0.430577	0	0	0	0	0	0	0
Potri.001G080200	5.41243	4.98248	4.14479	4.99383	6.4996	6.79586	7.01658	5.78393	6.08759
Potri.001G080400	14.0029	16.6987	19.493	18.9566	15.5043	15.2873	11.8736	13.3524	13.9263
Potri.001G080700	0.472997	0.339881	0.569573	0	0	0.253692	0	0.583433	0.209898
Potri.001G081000	0.250913	0	0.604288	1.04118	0.294526	0	0.352928	0	0.668074
Potri.001G081100	2.18187	1.50976	1.16772	1.25748	1.13828	2.42718	2.38698	1.19613	2.07991
Potri.001G081200	1.43875	0.62657	0.735005	1.49255	1.74001	2.3384	0.306623	0.322668	0.270863
Potri.001G081300	3.1335	2.4342	2.85546	2.89925	3.77756	4.45145	4.76486	4.59634	5.7876
Potri.001G081400	2.9582	1.9131	2.67165	3.3757	2.43067	1.74529	0.31207	0.547333	0.590732
Potri.001G081500	68.8978	70.75	93.013	33.264	37.9182	32.478	32.6945	52.3432	45.1737
Potri.001G081600	8.95739	8.32709	7.47565	7.97363	7.73828	7.80103	11.0191	9.69958	10.3637
Potri.001G081900	8.15014	8.74562	6.7391	7.86307	8.642	8.97579	8.97997	6.56799	7.90857
Potri.001G082000	9.36934	10.16	10.4618	14.7563	15.1971	13.157	13.5381	10.2961	13.9096
Potri.001G082100	14.0295	12.6781	13.0217	15.2036	14.3302	13.5842	15.1304	13.83	14.9266
Potri.001G082200	1.34461	0	0	0.464963	0.526109	0.480787	0.945647	0	0.795582
Potri.001G082300	10.5582	11.1694	7.41647	16.4295	15.1475	18.0898	2.68141	4.70287	5.46622
Potri.001G082500	0.565192	0.812258	0	2.14986	1.9903	2.22303	4.23992	3.25338	1.67207
Potri.001G082600	3.77031	7.02393	4.03567	3.9113	4.75349	4.344	0.196416	0	0
Potri.001G082700	0.652479	0.267915	0.673458	1.06366	0.547065	0.399951	0.786652	0	0.413636
Potri.001G082800	0.69806	1.00321	2.01741	2.94493	2.23968	3.24484	2.16012	2.29612	2.10645
Potri.001G082900	0.922265	0.647299	0.516545	1.9135	1.13292	1.42645	0.543029	0.476203	0.552034
Potri.001G083000	0	0	0	0	0	0.290818	0	0	0
Potri.001G083100	16.4914	21.6734	21.4264	18.0085	20.6315	18.7378	24.1121	24.3567	26.288
Potri.001G083200	1.20568	1.73273	0.223362	0.192425	0.435461	0.298461	0	0.91519	0.0823131
Potri.001G083300	5.53977	6.19221	4.94138	1.91564	0.84294	1.32056	1.73158	1.26541	2.27624
Potri.001G083400	1.3084	0.512822	1.28908	0.0616966	0.20943	0.191389	0	0.146717	0
Potri.001G083500	0	0	0	0	0	0.134274	0	0.308799	0
Potri.001G083600	1.57237	1.73824	1.74777	1.25474	1.7037	1.55693	0.170127	0	0
Potri.001G083700	113.788	26.2921	22.3639	12.6526	15.1299	6.83893	47.7619	11.9669	11.0707
Potri.001G083800	27.5739	29.0693	22.0593	20.3897	21.5032	20.879	36.9059	25.4207	30.8235
Potri.001G083900	87.4195	168.3	204.878	88.8195	94.5232	78.7339	138.057	122.324	93.438
Potri.001G084000	94.822	45.8767	45.8356	31.5757	33.1139	28.6686	91.416	89.4066	60.4971
Potri.001G084100	0.249926	0.179589	0.60191	0	0	0.402143	0	0	0.110907
Potri.001G084200	15.2911	20.9611	15.2971	2.44044	4.97048	4.0376	0.330893	0	1.6703
Potri.001G084300	15.4104	11.6208	13.6884	14.771	15.2691	13.1995	15.0825	14.4551	14.5092
Potri.001G084400	0.736565	1.8284	1.12885	0.347322	0.235798	0.215485	3.29647	1.4867	2.2583
Potri.001G084500	2.00178	3.03666	2.94617	1.8459	2.21919	1.43154	4.37991	2.46916	4.44157
Potri.001G084600	2.75589	2.34702	2.94986	4.97669	5.0321	4.37962	3.7328	3.27344	3.98595
Potri.001G084700	8.74478	7.10847	8.75329	9.10014	7.98729	7.91482	5.99635	6.13484	6.86382
Potri.001G084900	10.0828	6.54402	9.39983	9.27886	10.3082	8.89685	9.60728	12.4369	7.07236
Potri.001G085000	2.45736	3.29612	1.97273	2.20935	3.26909	3.86614	0.460861	0.404147	0.58159
Potri.001G085100	0.92822	2.89029	5.58871	10.2713	7.62694	6.96991	0.870408	0.763295	1.23573
Potri.001G085200	13.6814	15.4654	14.3259	13.8003	15.2343	15.8942	18.4072	13.6073	19.6297
Potri.001G085400	7.18345	11.9536	12.1406	6.92911	9.17172	7.57049	5.31793	2.7981	5.25698
Potri.001G085500	25.13	23.3244	19.8588	21.4532	25.4267	24.1489	20.6192	24.5396	20.9095
Potri.001G085600	13.4435	16.0215	13.8983	13.4699	14.6255	14.7725	24.5359	18.928	23.0479
Potri.001G085800	0	0.181321	0	0.130886	0.296198	0	0.354931	0.311253	0.111978
Potri.001G086000	6.83563	3.61167	3.99461	6.36126	5.36886	5.98468	2.05022	0.991955	0.892175
Potri.001G086100	9.91947	10.2115	10.8435	14.2314	12.7998	14.9421	19.3949	15.6198	18.7314
Potri.001G086300	4.68285	3.54684	5.63898	4.46407	3.63978	3.39412	1.60219	1.24891	2.63971
Potri.001G086400	16.9398	11.421	14.1027	17.3563	14.7291	14.4698	3.97118	2.57962	0.928055
Potri.001G086600	5.93839	5.54363	4.64501	5.10738	4.82579	5.33564	4.28348	4.2572	4.18934
Potri.001G086700	0	0.7105	0.396886	0.341915	0.773759	0.883879	0	0	0
Potri.001G086800	2.29348	3.52495	3.22206	3.0071	3.58951	4.44206	5.10777	3.37905	3.95796
Potri.001G086900	17.0257	14.9828	8.85106	3.11231	4.49003	1.60911	0.527487	0.370059	0.465969
Potri.001G087100	7.03413	7.85448	7.9219	10.4995	11.0487	11.5625	18.8627	19.4752	21.4237
Potri.001G087200	3.16454	2.61503	3.81067	4.02152	3.99319	3.22487	0.778953	1.36619	1.4043
Potri.001G087300	20.2003	17.5897	17.6524	25.3215	22.5589	23.3241	22.2965	24.6572	23.0951
Potri.001G087400	2.57595	1.234	1.87099	2.58744	2.44776	2.28076	1.84039	2.52174	2.21364
Potri.001G087500	62.7383	110.03	158.939	103.969	88.3876	89.9701	62.1649	85.5842	78.4499
Potri.001G087600	12.6733	13.0301	14.718	11.1725	9.70184	10.2094	10.4983	12.8518	11.3368
Potri.001G087700	4.41572	7.22131	6.60081	9.95149	10.009	8.00346	0	0	1.08112
Potri.001G087800	29.1232	32.7331	40.8549	38.2729	28.4065	29.5861	15.4345	21.9488	18.1617
Potri.001G087900	3.89768	4.5217	4.75005	2.28965	2.2049	1.51122	0.924739	0.231697	0.291747
Potri.001G088000	8.47926	10.3111	9.81783	8.28885	7.08202	8.22111	9.55666	13.9453	14.5204
Potri.001G088100	17.1707	19.1618	18.6403	19.4996	22.2166	18.9772	60.1053	78.9427	63.844
Potri.001G088200	19.2066	23.0459	28.7817	25.7441	21.9725	22.6305	27.3586	32.3401	26.9494
Potri.001G088300	10.9371	12.1303	15.1744	12.7027	14.2336	10.457	10.3674	21.4092	19.0974
Potri.001G088400	3.79287	7.11952	6.15187	4.0953	4.543	3.07222	1.63315	1.3367	0.618294
Potri.001G088500	0.281048	0.807809	0	0	0	0	0.197657	0	0
Potri.001G088600	52.2771	41.5027	43.7271	37.9179	37.9259	36.6524	42.698	35.1511	36.9655
Potri.001G088700	0.0608898	0.0875071	0.146644	0	0	0	0.0856461	0	0.108082
Potri.001G088800	77.3463	38.988	47.2644	24.4651	24.7786	21.848	141.501	131.818	94.2612
Potri.001G088900	6.4636	2.53339	4.71717	1.42234	1.14956	0.420212	4.40802	6.28155	3.30289
Potri.001G089000	4.35158	11.9638	3.64527	4.12175	9.32758	6.90042	8.2498	12.1354	8.06009
Potri.001G089100	12.7296	10.548	10.4953	12.7892	9.08648	11.0101	8.8719	15.4188	13.8932
Potri.001G089200	0.169443	0	0.408078	0.175779	0.994475	0.181761	0.953335	0.418009	0.451153
Potri.001G089300	9.55835	10.4133	10.3961	7.67673	9.59109	8.02068	11.6013	11.5999	13.2038
Potri.001G089400	9.63844	10.9018	8.16746	8.79529	9.11387	11.6794	17.9507	14.3106	21.1482
Potri.001G089500	6.38716	4.8446	6.8367	3.77314	3.43629	2.85479	10.2318	8.53498	11.5737
Potri.001G089600	2.66272	2.36115	4.91192	2.70352	3.25855	1.88394	3.02813	3.63382	3.16773
Potri.001G089700	4.97465	4.64238	2.95628	3.6862	5.99101	3.88095	9.45079	8.60653	10.4357
Potri.001G089800	7.93404	8.27227	7.868	9.10222	8.94791	9.74575	9.54056	8.90379	8.94704
Potri.001G089900	9.13975	8.99663	7.17644	7.42936	8.02426	8.05825	7.18513	4.75658	8.24509
Potri.001G090000	7.43571	5.48007	2.29588	5.53809	5.14739	5.113	3.75447	4.23314	6.76859
Potri.001G090100	7.36427	5.9532	1.10849	5.25226	7.0235	5.92473	5.1792	6.81276	4.90197
Potri.001G090200	0.352871	0.887467	0.42492	0.457583	0.310655	1.13557	0.124085	0	0
Potri.001G090300	11.7975	13.1398	14.3838	17.1341	14.1943	15.8189	11.7195	9.09498	10.2742
Potri.001G090400	5.40852	5.8966	6.28824	11.2215	8.09996	11.0033	2.36094	0.46009	2.31733
Potri.001G090500	6.10372	3.01533	7.34996	6.13409	2.91064	1.94378	1.20731	0.470551	1.26966
Potri.001G090600	16.3209	22.8832	25.3095	28.9619	25.4813	30.2323	19.4477	22.5865	22.823
Potri.001G090700	21.8269	17.2676	16.4272	12.5734	14.0422	11.7631	22.0664	18.5096	19.8841
Potri.001G090800	0.853393	2.06962	0.899182	0.276658	0.375648	0.343288	5.40162	4.47374	5.77522
Potri.001G090900	22.4	17.9744	18.3939	19.4622	22.6835	25.898	22.4949	14.795	19.7441
Potri.001G091000	3.84027	4.53784	5.75477	3.36416	2.30397	4.11945	7.08213	11.7896	10.1492
Potri.001G091100	6.9378	5.3291	6.19374	8.43814	7.23106	6.2232	6.56178	4.86901	6.58212
Potri.001G091300	45.8732	33.7088	41.4922	31.2233	24.1214	18.0356	56.0572	54.7915	63.3732
Potri.001G091400	0	0	0	0	0	0.153951	0.605605	0.354052	0
Potri.001G091500	0	0	0	1.40196	0	0	1.90088	1.66695	0.599709
Potri.001G091600	2.60039	2.67944	2.36327	2.49403	2.41887	2.42102	3.93369	3.51013	4.44164
Potri.001G091700	0.743011	0.854247	0.357887	0.0770795	0.261648	0.0797027	2.0902	2.93277	4.81391
Potri.001G091800	3.00967	2.92251	3.91803	4.7677	5.20373	5.19173	4.51936	5.01672	5.3784
Potri.001G091900	17.1586	15.7179	19.0848	15.9319	14.7599	14.4017	25.8851	38.6945	31.3292
Potri.001G092000	14.7153	8.35026	9.43032	9.63108	8.59949	9.95885	15.1017	9.8156	11.0423
Potri.001G092100	9.87282	0.326175	0.683255	0.0588621	0.266412	0.182596	11.8118	9.65837	7.60413
Potri.001G092200	1.4073	3.97974	3.71729	5.36877	4.20973	3.6036	3.57584	2.57583	4.8349
Potri.001G092300	2.83024	2.4211	5.19332	3.77496	2.61029	2.53	2.36961	2.99233	4.36594
Potri.001G092400	1.29929	0.186726	0.625831	0.269575	0.305026	0.139375	0.182755	0	0.115315
Potri.001G092500	7.6098	8.23297	11.9435	12.152	8.73179	9.26366	16.5968	18.5622	21.8553
Potri.001G092600	40.0267	27.7855	37.1908	31.5271	31.1777	28.6907	43.8762	43.5816	29.5491
Potri.001G092700	0	0	0	1.1109	0.251397	0.22974	0	0	0.190081
Potri.001G092800	2.78466	3.60175	4.02387	5.585	5.01199	6.17335	6.00581	3.20584	7.74389
Potri.001G092900	1.93848	1.13967	0.424414	1.27971	0.930857	1.22874	1.23937	0.869484	0.938428
Potri.001G093000	4.94976	5.87636	1.55489	4.24183	4.54705	4.15534	2.72434	1.06181	4.96604
Potri.001G093100	184.206	171.829	209.476	79.3274	140.962	122.054	236.184	72.605	41.28
Potri.001G093200	1.37228	0.986075	0	1.42359	1.2081	1.10403	1.93021	2.53902	2.13137
Potri.001G093300	0.11621	0.167009	0	0	0	0.373974	0.163457	0	0.103139
Potri.001G093400	0	0	0	0	0	0	0	1.84656	0
Potri.001G093500	0.24756	0	0	0	0	0	0	0	0.439431
Potri.001G093600	1.77644	2.47194	2.1052	3.42247	1.98592	1.2099	3.0143	0.904307	0.500519
Potri.001G093700	12.346	11.7126	19.4337	30.7217	18.5649	22.5919	0.794504	0.796265	0.429701
Potri.001G093800	4.04408	6.31006	6.53943	7.25188	6.44238	8.61419	14.3833	14.8224	15.69
Potri.001G093900	0.283196	0.610487	0.255764	0.367232	0.0415526	0.37973	0.746881	0.349317	0.691194
Potri.001G094000	0.62977	0	1.51671	0	0	0	0	0	0
Potri.001G094100	11.0797	11.3858	8.6077	10.5053	12.0966	9.13754	9.71932	7.34763	9.62203
Potri.001G094200	9.94205	6.39641	6.54283	7.97522	4.61378	6.07647	2.76433	1.99636	1.74424
Potri.001G094300	1.82114	1.0282	0.783205	1.07956	1.75595	1.88376	0	0	0.173175
Potri.001G094400	10.6364	12.3172	11.432	12.174	11.7629	12.6826	13.9099	14.4209	13.1848
Potri.001G094500	6.1497	7.76419	6.85166	5.33626	7.11744	7.2133	5.45679	5.38786	7.09031
Potri.001G094600	6.3278	5.91963	5.03194	7.67914	8.82914	8.3247	2.68695	2.65083	2.86102
Potri.001G094700	50.971	23.1933	32.0656	32.5075	32.2044	34.1909	19.8626	5.64021	6.08743
Potri.001G094800	3.20946	1.84498	1.80356	3.88439	3.64175	3.32803	0.601913	0.791762	0
Potri.001G094900	30.812	35.5155	44.8276	29.8368	27.6503	27.5245	43.7091	62.1326	34.6263
Potri.001G095200	5.72063	8.00687	6.70896	7.17307	6.83177	8.27096	0.489787	0.122718	0.0441496
Potri.001G095300	1.90066	2.14618	2.61569	0.704189	0.796794	1.23786	4.67848	3.68409	5.96432
Potri.001G095500	3.67639	5.17565	5.24015	6.22671	7.75012	7.16297	5.48771	2.96147	4.22843
Potri.001G095600	6.57406	6.4174	6.34801	8.87873	7.09796	9.34722	0.436175	0.458999	0.798135
Potri.001G095700	2.1795	4.69836	0	1.1305	1.27917	1.16897	0	0	0
Potri.001G095800	21.0343	24.8551	27.693	28.9974	23.2638	23.8671	31.4272	35.7469	27.5463
Potri.001G095900	0.107447	0	0	0.111465	0	0	0	0	0
Potri.001G096000	9.45995	6.79762	5.01224	19.8237	16.4343	10.1477	0	0	0.167919
Potri.001G096100	7.49491	6.77545	7.13283	6.2703	6.74015	5.38147	9.01185	8.05195	11.6409
Potri.001G096200	5.8073	5.25135	5.34299	7.85211	5.43806	6.36948	2.7534	1.93165	3.06931
Potri.001G096300	0.728881	2.09501	0	2.26841	0.855574	0.781871	0	0	0.6469
Potri.001G096400	2.7655	1.89688	2.27056	3.26013	3.02487	3.23624	4.0667	0.465163	0.836745
Potri.001G096500	0	0	0.93275	0	0	0	0.544763	0.955448	2.40615
Potri.001G096600	0.327406	1.41158	0.788511	0.339649	0	0.351208	0	0	0
Potri.001G096700	2.9294	1.87109	0.783893	4.05192	2.67445	3.14236	0.915649	2.4089	2.02215
Potri.001G096800	0	0.834173	0.698954	0.903219	0	0	0	0	0
Potri.001G096900	27.052	31.5639	36.1233	22.2286	7.54555	9.19404	0	0	0.237716
Potri.001G097000	1.21259	1.74266	1.46018	0.419312	1.89782	1.73433	0	0	0
Potri.001G097100	0.652698	1.31322	0.943157	0.406263	0.306459	0.980208	0	0	0.115857
Potri.001G097200	38.4765	25.3903	29.0276	24.366	22.7334	21.6038	61.7998	53.6229	49.4175
Potri.001G097300	1.27137	0.26102	1.89547	0.125611	0.14213	0.584487	0.255469	0.149354	0.214929
Potri.001G097400	12.3135	10.0438	12.7237	12.1698	12.4029	11.5576	14.5698	21.7565	18.4604
Potri.001G097500	6.7726	8.12769	7.56688	4.41832	4.42566	4.2691	8.74051	8.61224	9.97676
Potri.001G097600	0.431668	0.289504	0.277229	0.208978	0.30402	0.03087	0.647651	0.638944	0.9961
Potri.001G097700	53.4915	37.2787	49.3019	44.8734	42.3807	41.2868	74.1551	102.906	71.1192
Potri.001G097800	0.740207	0.886483	1.18845	0.959858	1.73774	1.78654	2.16908	1.97823	2.68255
Potri.001G098000	3.51278	2.01934	0.96686	6.14297	4.12337	4.73711	1.41171	1.48558	1.24707
Potri.001G098100	1.01203	0.969615	0	0	0	0	0	0	0
Potri.001G098300	7.52384	7.92469	7.31887	7.11874	7.796	6.75636	3.58507	3.20435	3.58893
Potri.001G098400	2.26268	2.16786	1.81645	1.56486	0.885327	2.22492	0.26522	0	0
Potri.001G098500	9.80142	8.53016	8.08788	7.9399	8.80071	11.2261	17.6313	14.5464	13.8976
Potri.001G098600	15.7313	16.0832	18.6076	17.6416	16.2217	18.2847	18.9342	17.5866	19.4406
Potri.001G098700	3.59766	2.33622	3.46578	4.42334	4.00403	4.34518	5.69761	3.28715	4.39926
Potri.001G098800	15.6771	14.0676	15.2866	10.1547	9.33568	8.12129	16.9954	7.5463	5.70126
Potri.001G098900	17.7473	24.163	16.4969	13.566	19.0048	8.34981	5.69331	1.53621	2.21069
Potri.001G099100	1.08443	1.68835	1.52349	3.09371	1.80331	3.00512	0.127111	0	0
Potri.001G099200	9.45162	9.56456	8.62026	4.64145	5.71136	6.59918	5.11324	4.41501	6.1549
Potri.001G099300	3.02507	3.961	4.20936	0.906587	1.26253	1.298	8.88819	9.61862	14.9157
Potri.001G099400	11.4233	1.47456	1.64738	4.32859	2.24819	1.32076	6.54252	1.01248	1.09276
Potri.001G099600	6.03988	5.62236	5.95071	6.33694	6.64662	6.66304	20.4665	32.3401	25.4626
Potri.001G099700	10.4948	8.84648	9.2352	8.68888	7.46249	8.7681	2.1291	0.746837	0.53737
Potri.001G099800	1.40069	2.58811	2.40954	0.311371	0.234879	0.321967	0.844358	1.4809	0.621571
Potri.001G099900	2.81866	2.10042	2.26278	2.43672	2.51208	2.1277	2.93678	1.03015	2.91857
Potri.001G100000	20.7793	23.4574	20.4528	20.2442	24.3912	17.8966	37.5301	50.2217	44.3681
Potri.001G100100	53.9086	64.9306	89.6453	39.946	48.5138	30.0153	72.5768	120.958	85.21
Potri.001G100200	1.13278	1.08531	2.04611	1.27307	1.10807	0.70883	0.796673	0.232878	0.837811
Potri.001G100300	4.30703	5.90411	3.67039	4.19312	3.57786	2.84317	11.7435	10.4618	10.9973
Potri.001G100400	46.3143	29.696	30.8884	19.9577	38.4734	27.5158	1.00222	0	0
Potri.001G100500	36.3051	27.3519	28.1181	16.2597	22.9035	19.9011	1.34976	0	0.141946
Potri.001G100600	0.636304	0.685842	1.14934	1.48522	1.027	1.36513	2.23752	2.15839	2.40013
Potri.001G100700	11.9931	14.0236	16.0173	14.8734	14.2697	16.3152	22.5434	21.652	20.8045
Potri.001G100800	0.935226	1.10686	1.19242	0.171211	0.0645756	0.118026	3.40474	2.98575	6.00555
Potri.001G100900	8.97989	13.0138	10.7225	13.0733	14.7925	14.7324	2.65355	2.7924	4.75513
Potri.001G101000	2.16254	0.621573	3.1249	2.2434	1.52306	4.17555	0.608354	0	0
Potri.001G101100	8.05018	7.36223	11.253	7.47521	6.01329	7.36728	5.622	7.49939	6.84495
Potri.001G101200	0.0964882	0	0	0	0.226519	0.103503	0	0	0
Potri.001G101300	13.6909	13.7922	16.7287	17.1269	17.331	16.486	14.3013	16.1424	17.3032
Potri.001G101400	15.1618	17.5993	21.0664	29.6091	24.6423	26.655	11.8479	11.8285	13.3415
Potri.001G101500	0	0	0	0.21675	0	0.224126	0	0	0
Potri.001G101600	12.4444	20.8282	16.2803	19.7099	22.0013	24.5008	11.7413	7.20119	9.13573
Potri.001G101700	10.248	9.99387	8.8146	8.58092	11.1701	11.6212	21.0041	19.3223	17.0213
Potri.001G101800	4.33892	3.4331	2.34824	5.51267	4.8642	6.38013	2.60578	2.40538	2.76918
Potri.001G101900	8.33805	10.6327	11.4546	8.16253	8.13315	7.81045	5.86405	5.3597	6.67062
Potri.001G102000	12.2779	12.8396	15.9173	5.44712	5.85681	4.73578	8.34096	8.82897	7.02506
Potri.001G102100	16.6805	18.4141	19.8375	7.68739	9.35678	7.79067	13.2054	12.0902	10.5596
Potri.001G102200	4.2189	2.24923	1.47493	1.76478	2.47611	2.48179	4.49851	3.86098	2.23455
Potri.001G102300	9.35429	1.16178	4.17194	2.51587	2.16894	2.97314	10.5585	3.98856	2.25491
Potri.001G102400	0.642511	0.615584	0.515798	0	0.251397	0.22974	36.7521	57.5902	30.413
Potri.001G102500	0.613096	1.05732	1.18124	2.16248	1.2954	1.31534	1.20731	0.604994	1.85007
Potri.001G102600	0.980414	0	1.18059	1.01708	1.00697	1.44607	1.03427	1.20932	1.08768
Potri.001G102900	15.5184	13.9539	13.8547	13.566	14.5265	14.2384	11.5257	6.78438	9.3148
Potri.001G103000	0	0	0	0.102045	0.115465	0	0.13836	0	0.0873028
Potri.001G103100	4.252	3.46274	3.0721	2.46281	4.03445	3.91496	1.69455	1.57343	2.13846
Potri.001G103200	0.180372	0.12961	0.2172	0	0.211724	0.0967426	0	0	0
Potri.001G103300	1.4938	1.30341	2.31274	1.21759	1.75344	1.54517	0.450243	0.394836	0.61554
Potri.001G103400	2.95162	1.34663	1.12834	1.26368	2.03481	1.15592	3.42678	1.96486	2.57806
Potri.001G103600	24.4998	23.3285	21.3636	21.0339	19.975	19.29	26.9915	26.3495	29.3493
Potri.001G103700	7.57871	5.44582	4.05605	3.27588	3.95379	3.83901	7.69891	7.27082	12.7052
Potri.001G103800	8.09503	12.3842	11.1105	11.2873	13.0782	15.3129	15.6714	14.8166	16.9957
Potri.001G104000	5.50417	6.58591	5.21843	7.46692	7.92264	9.11029	2.90764	1.96613	2.34307
Potri.001G104100	1.77138	5.09145	4.26613	3.67525	3.11893	2.85025	3.73738	0	0.786073
Potri.001G104200	4.39685	2.62002	3.22841	5.00626	3.96523	3.62365	1.58383	1.98418	1.61803
Potri.001G104300	9.20198	8.45688	9.89189	9.05444	9.78157	9.15076	9.61024	8.18403	8.69275
Potri.001G104400	2.5466	0.813292	2.04437	0.293536	0.110713	0.101175	2.78599	1.62876	1.17194
Potri.001G104500	7.92024	6.83814	7.76045	7.77903	6.89316	9.43286	6.90451	4.53184	5.93357
Potri.001G104600	0	0.474018	1.05915	0.342169	0.645277	0.943504	0.154646	0	0.195158
Potri.001G104700	10.2979	11.5798	10.9806	10.0714	12.5954	10.9622	16.3092	15.6112	16.1862
Potri.001G104800	4.77228	6.74412	9.19468	3.71305	4.85489	4.52198	7.16008	9.41843	8.25925
Potri.001G104900	5.34344	5.4631	5.78669	8.33349	8.33491	7.77078	7.71773	6.10445	6.81128
Potri.001G105000	0.681929	0.490013	0	0	0.40023	0.365752	0.479592	0	0
Potri.001G105100	24.4785	30.2095	26.2988	21.9954	18.7995	22.9392	27.1351	38.1632	32.6283
Potri.001G105200	15.7354	7.23122	8.37249	8.73136	6.01367	5.59375	41.1778	36.1104	33.8584
Potri.001G105300	0	0	0	0	0	0	0.170313	0	0
Potri.001G105400	0.141104	0	0.169914	0	0.16563	0	0	0	0
Potri.001G105600	6.89225	7.38028	6.34667	5.46763	6.02803	5.14632	17.393	22.0038	21.7695
Potri.001G105800	1.40553	1.48129	1.12834	1.16647	0.824921	1.0554	1.44979	0.11558	0.415815
Potri.001G105900	27.2272	6.55516	6.42208	4.29504	4.61276	3.98956	54.0897	21.4662	17.314
Potri.001G106000	6.83474	7.54778	5.54458	5.37371	6.41819	5.71094	7.38727	4.6146	5.36361
Potri.001G106100	6.4269	11.0168	11.7486	14.0574	7.90758	11.9609	0.544573	0.191023	0.343616
Potri.001G106500	0.13808	0	0	0	0	0	0	0	0
Potri.001G106600	8.44264	13.2917	12.8741	14.832	14.0933	15.9739	5.43037	4.81444	5.08322
Potri.001G106700	1.82512	2.7509	1.50092	4.01764	3.70994	4.53638	0.500912	0.329452	0.158033
Potri.001G106800	1.03016	0	0	0	0.241844	0	0	0	0.182859
Potri.001G107000	3.25876	5.2687	5.15042	0.845156	0.239075	0.655439	1.43241	2.26104	0.903822
Potri.001G107100	0.166523	0	0	0	0	0	0	0	0
Potri.001G107200	13.3062	10.1615	10.1904	16.3451	13.2664	14.8708	4.69863	2.74694	3.50829
Potri.001G107300	2.36845	2.9366	3.24349	4.48043	5.61476	6.22704	3.59268	1.94762	1.56624
Potri.001G107400	0	0	0	0	0	0	0	0	0.333848
Potri.001G107500	18.9348	18.1413	18.8856	17.7249	19.981	18.2597	25.5572	22.3334	26.7637
Potri.001G107600	1.87286	0.807468	0	0.582869	0.21984	2.00902	184.139	260.122	132.977
Potri.001G107800	0	0	0	0.199846	0	0	0	11.881	0.512923
Potri.001G107900	0.184795	0	0	0	0.433832	0	0	0	0.492031
Potri.001G108100	82.0152	65.2857	72.3459	10.0197	9.12749	6.84856	33.6181	29.6829	27.024
Potri.001G108200	21.8228	21.9282	18.8009	19.3259	19.1599	17.3191	31.6936	27.1369	37.1619
Potri.001G108300	8.87106	8.66928	10.255	11.5955	12.2874	9.7063	14.9734	13.5684	17.0063
Potri.001G108400	3.94342	3.2767	2.76281	5.05782	5.75662	5.92215	5.44587	4.74033	5.17983
Potri.001G108500	0.12828	1.29049	0	0.133077	0.301154	0.412817	0.541305	0	0.569257
Potri.001G108700	2.11253	3.542	3.90059	5.91713	4.54617	4.079	0.297144	0.173718	0.312487
Potri.001G108800	5.9935	4.88097	3.36804	4.19689	4.86607	4.33972	43.5566	42.1393	40.7819
Potri.001G109000	0.179137	0.300352	0.359521	0.340698	0.455594	0.512427	0.377954	0.662886	0.529961
Potri.001G109100	0	0.657113	1.32143	0.664069	0.214685	0.980957	0.771766	0.676792	1.78556
Potri.001G109200	6.14135	6.02036	7.1504	7.88992	9.30942	8.76922	8.58107	4.01337	7.29153
Potri.001G109300	0.984103	0.424287	0.237007	0	0	0	0	0	0
Potri.001G109400	7.2492	7.15586	11.6391	14.5088	10.658	12.1749	3.91383	1.98706	2.92447
Potri.001G109500	17.8065	19.175	22.4576	18.4209	17.0008	18.7818	18.9765	17.3754	20.558
Potri.001G109600	3.00211	3.0713	1.59308	3.80059	3.82257	4.80325	3.29227	2.38501	4.33537
Potri.001G109700	0.423445	1.82565	0.509904	3.73388	4.22491	5.22364	1.19122	1.56694	1.87909
Potri.001G109800	3.67327	6.23881	3.6556	3.0548	5.38078	5.7965	7.55795	10.1852	12.2052
Potri.001G109900	0.258699	0	0	0.536746	0.101222	0.277506	0.242587	0.212734	0.38267
Potri.001G110000	18.7229	22.5361	16.9296	20.8254	21.5012	23.5643	27.1908	31.0147	31.6143
Potri.001G110100	9.56108	9.65767	11.1843	13.4326	15.135	11.0767	16.1381	20.2173	20.1717
Potri.001G110200	15.7004	18.149	18.3581	15.4613	14.8237	12.5704	29.6051	40.4163	37.5626
Potri.001G110300	0.996007	2.00396	4.07786	2.68645	3.03974	2.88472	3.78259	6.87991	10.9614
Potri.001G110500	0.222531	0	0	0.230853	0.522423	0.477419	0	0	0
Potri.001G110700	10.1343	0	1.5579	0.447375	0.253104	1.1565	0.909876	0	0
Potri.001G110800	4.34763	0.416543	0	0.601361	0.680444	0.93274	2.44611	0	0
Potri.001G110900	2.49225	0.626799	1.3505	2.06836	2.63291	3.40863	4.29428	3.84268	5.86162
Potri.001G111000	3.33556	1.77543	2.08268	4.6778	3.77033	3.77683	23.7192	24.2289	22.5318
Potri.001G111100	4.27517	4.24023	3.69791	3.93531	3.71069	4.03695	4.48884	5.49616	6.03884
Potri.001G111200	0	0	0	0	0	0.110917	0	0	0
Potri.001G111300	3.51827	4.44337	4.27942	4.57151	4.65126	5.3561	5.14867	5.47945	5.72468
Potri.001G111400	2.79216	2.78433	2.47023	2.69952	2.72009	2.81177	5.61054	6.41956	6.38913
Potri.001G111500	3.58337	2.47458	1.00871	0.289665	0.218505	0.199682	0.130916	0	0.536939
Potri.001G111600	0.805884	0.992714	1.66359	0.836019	0.270275	0.246992	0	0.568024	0.204355
Potri.001G111700	9.70458	14.1742	13.8454	13.3503	10.3389	9.56145	20.327	22.1193	21.3454
Potri.001G111800	4.96677	4.49425	2.21514	2.95791	3.99469	3.05858	21.4759	15.6564	17.3876
Potri.001G112000	15.9283	19.9268	28.1498	31.7402	26.2295	25.8138	17.4077	18.9405	23.9003
Potri.001G112100	0.914582	0.563306	0.629326	0.745472	0.460094	0.630689	1.10265	0.8058	2.49312
Potri.001G112200	6.32158	7.003	9.51538	0.592039	0.669896	0.847644	1.85245	0.433197	1.24679
Potri.001G112300	9.12021	7.40111	8.03756	7.16309	7.3959	6.60446	8.61962	6.95559	8.80937
Potri.001G112400	2.54047	1.29306	1.14719	2.15962	1.49103	1.51398	1.73705	1.69738	2.01986
Potri.001G112500	4.67571	4.88701	4.09483	1.98432	1.49685	1.13992	14.0503	11.5348	10.9404
Potri.001G112600	10.0497	10.6337	9.84091	6.07201	4.14824	4.62014	11.0289	5.44886	7.35113
Potri.001G112700	4.39717	4.17997	4.74341	4.13394	3.46787	3.7096	2.31935	2.25993	2.54075
Potri.001G112800	2.62382	5.14198	3.44677	10.8877	8.11969	9.72305	0	0	0.2117
Potri.001G112900	0	0	0	0.171721	0.194304	0	0	0	0
Potri.001G113000	2.92103	2.85816	1.94582	0.322368	0.291809	0.266671	2.53512	2.45313	3.41987
Potri.001G113100	52.4444	87.876	125.467	51.7575	83.7601	71.1927	91.556	88.733	90.0021
Potri.001G113200	13.8252	16.2923	11.9865	12.0474	15.2545	17.2031	12.0566	10.914	13.4972
Potri.001G113300	5.48737	5.05519	7.79378	5.10871	4.12896	5.13164	3.76024	6.94212	6.36869
Potri.001G113500	4.77725	3.45939	3.83511	4.22595	3.65148	4.13142	5.05269	5.29881	5.19309
Potri.001G113600	8.45938	8.10486	8.5436	7.45463	5.97922	9.17194	10.8752	10.7711	12.9975
Potri.001G113800	20.4003	26.3085	23.7521	15.4869	19.6644	16.4487	19.288	19.3308	18.4654
Potri.001G113900	2.4454	2.39616	2.67699	1.49904	2.6095	2.38471	20.7942	21.3887	25.5509
Potri.001G114000	1.76563	0.230677	0	1.99817	3.01459	5.16543	1.80617	1.97988	2.42179
Potri.001G114100	6.34601	7.26757	6.20891	10.3893	10.5916	10.6365	5.57884	9.05076	8.44836
Potri.001G114200	0	0	0	0	0.429901	0	0	0	0
Potri.001G114300	0	0	0	0.336838	0	0	0	0	0.0960586
Potri.001G114400	1.08837	0.868962	0.485402	1.00361	0.757063	0.518884	0.96388	0.596657	0.715519
Potri.001G114500	2.87819	2.1581	4.06861	2.59636	2.12991	2.68472	0.176017	0	0.333191
Potri.001G114600	12.7618	13.1797	13.4382	11.405	14.7854	14.934	25.6434	16.3547	18.6321
Potri.001G114700	0	0	0	0.169326	0	0	0	0	0
Potri.001G114800	0.420414	0.431566	1.01251	0.841117	1.02223	0.644254	0.71806	0.592654	0.639647
Potri.001G115000	22.3372	33.4775	30.4844	17.7656	19.6025	16.7728	59.8457	62.9773	50.9782
Potri.001G115100	5.00168	5.42931	6.59958	5.65791	6.46442	7.22033	1.27233	0.72196	0.448634
Potri.001G115200	0.244833	0	0.589646	0	0	0	0	0	0
Potri.001G115400	0.582723	0.209363	0	0	0.342005	0.312543	0.409822	0	0
Potri.001G115500	15.5016	10.5595	18.5588	18.3122	17.1442	14.9945	12.9817	14.8104	11.9289
Potri.001G115600	8.91446	8.24294	8.82068	9.39119	9.16611	8.673	5.44323	1.5343	3.06659
Potri.001G115700	21.5547	19.4366	24.4288	24.5529	19.348	22.2149	10.1061	9.38374	12.7535
Potri.001G115800	5.24007	5.66469	7.0359	6.35004	5.4977	7.46153	6.65306	7.09272	5.84423
Potri.001G115900	9.72645	13.1737	13.8189	9.29166	9.77434	9.00739	15.7479	19.6792	19.0038
Potri.001G116000	10.6963	18.0725	10.7915	14.695	17.6455	25.7387	17.2815	25.6741	15.5226
Potri.001G116100	2.54133	2.57317	2.50381	2.42665	2.2373	2.72609	2.51845	2.92096	3.1013
Potri.001G116200	0	0	0.500841	0.431472	0	0.223078	0	0	0
Potri.001G116300	0.274795	0	0	0	0	0	0	0	0.243887
Potri.001G116400	0	0	0	0.166514	0	0	0	0	0.142458
Potri.001G116500	5.44901	7.98918	8.88134	12.6759	7.49448	8.56109	2.24514	1.49361	2.10054
Potri.001G116600	15.3392	16.9914	17.9948	24.8951	28.1174	30.5042	15.0227	11.8186	15.6034
Potri.001G116700	2.26292	2.6017	1.41698	1.83108	1.7	2.28178	3.81955	4.13107	4.37829
Potri.001G116800	1.93018	2.35785	1.97564	2.15254	1.13284	1.50112	0.950231	1.42851	1.71308
Potri.001G116900	2.07814	1.99105	1.91854	2.06602	2.07345	2.26637	1.87563	1.45256	1.42941
Potri.001G117000	0	0	0	0.132847	0.751585	0.824207	0.180123	0	0.454618
Potri.001G117100	3.55773	4.40282	3.45111	3.33194	3.01609	3.49835	3.96167	4.38839	3.8154
Potri.001G117200	8.71669	8.12826	7.93243	8.11076	9.80223	8.6723	8.89133	8.12546	9.71463
Potri.001G117400	20.6337	17.7329	19.8112	16.285	18.3462	18.3099	39.822	27.5651	34.5572
Potri.001G117500	1.18844	1.95913	1.4311	0.83401	1.02575	0.97488	1.17998	0.258692	1.17886
Potri.001G117600	0.616953	0.295549	0.495281	0	0	0	0.867791	0	1.09512
Potri.001G117700	5.22918	5.14187	5.46833	3.42614	4.28052	3.54274	8.32302	9.33566	11.114
Potri.001G117800	20.6656	13.4488	13.0127	22.883	19.55	23.1838	18.8823	13.879	17.5503
Potri.001G117900	133.435	137.277	231.235	196.143	150.27	157.66	82.0692	85.0275	76.6931
Potri.001G118000	10.5861	7.56048	9.09432	6.79678	6.40252	6.43954	7.4451	7.00662	7.87728
Potri.001G118100	20.8489	30.3052	36.1523	37.9426	36.919	40.5119	36.0285	42.9102	32.1439
Potri.001G118200	2.04966	6.11786	4.43001	0.381644	0.801974	0.902016	4.13968	6.61224	9.4221
Potri.001G118300	30.3316	37.4774	29.101	30.3147	35.8209	40.4064	59.6599	90.1879	68.4492
Potri.001G118400	0.94432	0.791652	0.189522	0	0.0923717	0.0844144	0.553441	0.776534	0.488896
Potri.001G118500	3.31229	5.64584	3.89583	2.71696	2.3509	0.991562	4.33394	2.09033	3.07647
Potri.001G118600	1.42141	1.22566	4.79257	1.76948	0.333696	1.2198	1.19959	0	0.504615
Potri.001G118700	9.35118	12.543	13.8129	13.1932	16.2454	11.3685	9.47026	11.0731	14.3856
Potri.001G118800	3.48478	6.62839	6.17103	0.106326	0.240618	0.879559	2.30664	0.758544	1.63738
Potri.001G118900	19.134	19.481	21.3456	23.2028	22.0926	20.6369	16.06	18.6496	18.5089
Potri.001G119000	7.52132	7.87526	6.21052	0.557327	0.882867	1.15259	3.32492	4.2411	4.95883
Potri.001G119100	7.01096	5.08677	4.26221	4.30739	4.07485	4.30795	18.0953	21.1579	21.5065
Potri.001G119500	67.2232	88.5313	121.071	45.294	33.516	30.5323	20.5553	26.9555	22.7874
Potri.001G119600	2.2762	1.63561	0	0.983881	1.11327	0.813893	1.86763	0.467941	0.841742
Potri.001G119700	4.39615	4.35715	4.74612	5.66136	7.2066	5.77273	5.86368	6.17051	5.51618
Potri.001G119800	34.9374	31.0853	39.552	21.3308	21.3671	18.3329	12.4577	8.23464	9.71709
Potri.001G119900	0.358563	0	0.863546	0	0	0.38463	0	0.88456	0
Potri.001G120000	0.528049	0.25296	0.847821	0.639094	0.72314	0.566438	0	0	0
Potri.001G120200	1.77847	5.96378	3.92626	0.691865	1.91363	1.43082	2.18886	2.37652	2.49919
Potri.001G120300	16.9863	30.5909	41.5484	54.3514	42.8686	46.9197	0.821307	0.65476	0.895125
Potri.001G120400	16.6489	17.5788	20.1067	18.9331	18.6312	21.1395	21.7111	23.9488	21.2813
Potri.001G120500	0.0807221	0	0	0	0.0947531	0	0.113542	0	0
Potri.001G120700	0.257899	0.555954	0.931668	1.07017	1.81636	2.76648	3.62754	2.54491	0.572229
Potri.001G120800	15.1766	21.003	20.9828	22.1584	21.2785	24.1184	29.451	23.92	26.565
Potri.001G120900	3.08352	4.52573	3.79211	4.21973	5.39074	5.94681	3.59896	3.47977	4.51264
Potri.001G121000	8.06976	7.38863	6.26931	9.04664	10.0072	10.8903	8.4215	7.86679	8.95263
Potri.001G121100	5.73182	4.1572	3.22529	3.33429	3.3955	3.44777	11.4529	8.32552	11.3628
Potri.001G121200	6.26535	7.47154	3.95957	8.52789	10.5882	12.0117	8.25017	5.5906	6.42827
Potri.001G121300	0	0	0	0	0	0.103323	0	0	0.0854872
Potri.001G121400	1.02064	2.52107	3.45666	5.32713	3.63159	4.31095	0.538354	0.078684	0.113231
Potri.001G121600	2.75671	3.11282	5.21646	3.26833	2.0802	4.01323	0	0	0
Potri.001G121700	4.54577	4.07389	4.42834	7.52402	6.20525	7.61572	1.25724	1.32303	1.83592
Potri.001G121900	0	1.58818	1.33073	1.71963	0.864789	0.790292	0	0	0.163467
Potri.001G122200	20.7998	23.4808	32.2328	26.5062	24.3472	23.6171	23.0629	38.4485	26.0193
Potri.001G122400	16.4356	24.9856	21.9651	35.8745	33.7897	37.0954	9.35409	11.0154	14.2498
Potri.001G122500	0.18069	0	0	0	0	0	0.169436	0.148585	0
Potri.001G122700	3.11174	4.888	2.96282	3.37825	2.37845	4.11424	4.07154	5.71278	5.39504
Potri.001G122800	13.6711	10.4834	12.4083	15.4524	15.2091	12.5856	5.45313	2.76856	2.71644
Potri.001G123000	4.79204	6.88681	6.02135	8.64562	7.58149	12.2923	2.63753	14.3917	10.5402
Potri.001G123100	0.262828	0.125907	0	0.0908854	0	0.0939785	1.10906	1.62097	1.7495
Potri.001G123200	7.55038	6.96098	9.60664	8.12829	6.68889	6.3419	6.71275	7.90747	6.8908
Potri.001G123400	7.21704	6.22742	5.86571	6.30885	7.01573	6.98838	6.09499	4.09164	4.70783
Potri.001G123500	44.9356	46.062	53.7258	47.6377	41.0283	40.6922	39.2412	42.4898	38.7474
Potri.001G123600	6.23672	7.93041	8.37534	9.03405	8.33286	9.58815	8.81284	8.72095	6.73411
Potri.001G123700	1.16259	2.03629	1.92495	3.16591	2.89992	3.42955	0.562124	0.089627	0.644891
Potri.001G123800	8.97089	6.08132	7.50064	6.1457	5.52339	4.21236	7.61855	7.43262	6.85022
Potri.001G124000	10.9239	9.99038	8.74678	7.9474	9.82518	8.85704	14.2478	14.9094	14.5051
Potri.001G124100	6.22932	11.4702	7.97003	8.07782	8.2261	7.9351	9.30963	11.5256	13.4761
Potri.001G124200	12.2916	6.81479	9.01598	2.84798	2.27041	0.736227	2.2818	1.38531	1.71665
Potri.001G124300	10.7747	9.45826	11.6422	12.5069	11.0068	11.558	10.0763	16.2359	12.716
Potri.001G124400	0	0.275421	0	0.198812	0	0	0.269564	0.945564	0.68036
Potri.001G124500	11.7454	14.2828	12.3302	13.3822	13.6691	15.4529	9.6018	8.9155	8.28598
Potri.001G124700	0	0	0	0.156779	0	0.162115	0	0	0
Potri.001G124900	4.42406	4.12091	3.65022	4.462	4.51987	4.39415	6.56848	7.27598	6.83494
Potri.001G125000	1.49184	2.58004	1.82688	3.54117	3.14612	4.06854	0.142263	0.124756	0.0673241
Potri.001G125100	0.272772	0	1.31386	0	0.320184	0.292602	0	0	1.21046
Potri.001G125200	13.5732	9.58796	13.6666	12.967	12.4219	10.9405	8.73688	6.62123	8.2352
Potri.001G125400	0	0.230844	0	0	0	0	0	0	0
Potri.001G125500	0.406662	0.97405	0.870567	0.656241	0.477348	0.242348	0.762668	0.222938	0.080205
Potri.001G125700	3.67894	3.15523	3.92993	3.93962	4.31841	4.04187	4.63219	4.31833	4.68707
Potri.001G125800	2.56609	1.84391	1.44201	1.68596	2.10849	2.29387	6.13597	4.85334	6.68056
Potri.001G126100	59.6954	59.9448	86.746	112.463	86.9242	88.5146	2.12572	0.497102	0.938906
Potri.001G126200	3.70515	4.95758	2.92315	4.47327	5.39897	5.03666	4.26809	3.15188	4.81922
Potri.001G126300	1.70832	1.63672	0.548564	1.47683	1.33683	2.19901	0.400479	0	0.101078
Potri.001G126400	19.5424	18.9614	19.0122	20.2159	21.9024	20.2525	13.6663	13.3464	18.0793
Potri.001G126500	1.12073	1.15967	2.37523	0.883608	1.26292	0.769415	1.32417	0.442369	0.83553
Potri.001G126600	0	0	0	0	0	0	0	0.242238	0
Potri.001G126700	2.35152	3.37945	1.74255	2.81475	4.98969	4.65687	2.09904	2.11963	2.44824
Potri.001G126800	0.101372	0.145685	0	0.630976	0.237985	0.65245	0	0	0
Potri.001G127000	11.19	5.71791	7.78544	8.77085	7.00537	8.00237	0.34977	2.45381	1.54489
Potri.001G127100	13.4423	15.8338	14.7527	15.0482	15.3794	17.7963	3.05155	1.67907	2.64281
Potri.001G127200	0	0	0	0	0	0.414731	0	0	0
Potri.001G127300	9.00361	11.7444	12.7755	11.2143	10.0974	9.2583	8.38906	9.90324	10.1286
Potri.001G127600	0.21657	0.0778101	0.260788	0.112334	0.127107	0.116157	0	0.133567	0.0961054
Potri.001G127700	0.109647	0.0787887	0	0	0.0643527	0	0.154226	0.135247	1.3624
Potri.001G127900	0	0	0	0.299412	0	0	0	0	0
Potri.001G128100	1.78561	7.33192	4.91473	4.23402	3.74283	3.55722	3.0498	1.25858	0.452793
Potri.001G128200	4.4938	3.69829	4.44007	2.82898	2.16406	2.38965	0.162074	0.37901	0.613594
Potri.001G128500	0.0923209	0	0	0	0	0	0	0	0
Potri.001G128600	9.5884	8.42102	9.8356	21.5517	20.2174	21.3328	10.24	7.00866	6.30365
Potri.001G128700	6.37292	5.57158	4.60448	8.81498	8.3534	10.3113	7.47	7.07479	8.67272
Potri.001G128800	5.52118	7.35126	7.72398	6.48571	9.14946	7.8387	7.42334	8.51284	7.92677
Potri.001G129000	12.7608	15.5332	17.9216	20.3999	17.7687	18.6964	17.7898	20.6611	17.8295
Potri.001G129100	16.258	19.3759	19.4582	24.0649	24.495	24.8839	19.9399	20.5431	20.5443
Potri.001G129300	0	0	0	0	0	0.254776	0	0	0
Potri.001G129400	1.74033	1.95738	1.82232	1.33444	1.50992	2.43503	0.425724	0.186667	0.33578
Potri.001G129500	18.3884	17.9488	20.607	15.0513	15.6583	15.6776	15.474	23.9929	18.9144
Potri.001G129600	6.73726	4.75153	5.15818	6.10476	6.56586	5.48721	11.6701	13.2862	13.0663
Potri.001G129700	9.99461	10.0545	8.25277	9.33152	10.2235	9.80226	10.8449	5.63573	13.3057
Potri.001G129800	23.0619	22.4085	20.0128	21.7933	21.2618	20.9325	33.0949	38.6963	34.1409
Potri.001G129900	2.63452	2.01392	2.56495	2.67489	2.36869	2.64566	2.91722	2.3508	2.4377
Potri.001G130100	1.50314	2.16021	0.873815	1.72066	1.88609	2.00162	2.91624	1.27868	2.89815
Potri.001G130200	39.9357	53.1418	60.2012	34.0639	35.9392	31.098	34.1196	38.3133	32.1621
Potri.001G130400	1.35993	1.37958	0.963294	1.07884	1.59631	1.28717	0.787642	0.789388	1.91696
Potri.001G130500	9.82998	12.4366	8.29605	7.23417	11.6372	11.7162	18.1991	14.0941	18.7163
Potri.001G130600	1.52353	1.45968	2.75191	1.31709	2.38447	2.04287	2.14296	0.626416	2.02826
Potri.001G130700	34.626	38.7641	28.0994	15.4876	22.0895	22.8781	1.58818	0.309496	0.445382
Potri.001G130800	0.0781951	0.168566	0.0941609	0.0405596	0.13768	0	0	0.0964522	0.0347
Potri.001G130900	5.43207	3.575	5.74646	4.84522	4.23098	4.08433	3.64179	4.75913	5.94752
Potri.001G131000	45.343	65.3944	92.8024	73.4666	66.2014	66.7718	62.4261	79.0526	51.6191
Potri.001G131300	17.235	13.4211	18.1026	9.21542	9.1796	9.04038	28.7277	29.2195	28.9757
Potri.001G131400	13.6381	19.7165	24.0475	22.738	22.393	17.242	6.39433	14.7195	12.1762
Potri.001G131500	2.7692	2.63772	3.955	0.567869	0.49136	0.518114	2.21929	3.17745	3.40081
Potri.001G131600	0.895804	1.28739	0.719139	0.929302	0	0.480464	0.630008	7.36638	3.44521
Potri.001G131700	0.342189	0	0	0.354985	0.133889	0	0	0.562778	0.404935
Potri.001G131800	1.68055	0.805061	1.01184	0.75547	1.11784	0.660999	0.157588	0.0690976	0.0497176
Potri.001G132000	7.00847	4.96892	4.50104	2.71434	1.9744	2.70648	9.98938	12.218	10.6158
Potri.001G132100	0.748514	0.358573	1.20179	1.03534	0.87862	1.87351	0.350947	0	0.221442
Potri.001G132400	3.59142	3.4065	4.67068	5.216	4.55293	4.62302	5.65779	6.20192	4.84495
Potri.001G132500	0.841017	0.201443	1.35031	0.436233	0.658134	0.300719	0.394318	0	0.622019
Potri.001G132600	1.70292	1.40907	0.869961	1.98074	3.02867	2.71241	5.73418	4.96487	5.90814
Potri.001G132700	18.8803	20.3092	18.3895	15.4878	14.4923	14.9961	20.7323	26.7091	20.2294
Potri.001G132800	3.7762	4.11396	3.66711	5.9393	5.14751	4.90008	9.93767	10.2173	8.21651
Potri.001G132900	12.4519	11.7292	10.2733	12.3292	12.1561	14.177	17.3757	14.8421	14.9466
Potri.001G133000	7.5288	5.71052	8.31052	3.14583	3.92775	5.83277	54.567	42.3058	44.4538
Potri.001G133100	0	0	0	0.667985	0.566872	0.17268	0.905703	0.397123	0.571483
Potri.001G133200	6.30025	9.97823	10.838	0.533538	0.150925	0.68962	0.72341	0.634387	1.02703
Potri.001G133300	0.53057	0.762502	1.2778	0	0	0	0.149257	0.261779	0
Potri.001G133400	19.1855	11.0699	5.84009	8.06473	8.45555	7.26811	14.145	4.39868	1.39259
Potri.001G133500	2.03977	2.66494	2.04156	2.52827	2.42542	3.77938	1.86305	1.76448	1.78684
Potri.001G133600	1.99008	3.21752	3.19522	2.66665	2.62799	3.91373	1.86613	1.63649	3.16452
Potri.001G133800	7.81093	9.83309	11.5202	18.0276	16.8091	16.173	2.42729	2.3153	2.33767
Potri.001G133900	5.54556	5.87243	2.81172	4.64271	4.91066	6.88799	7.11601	3.84019	5.35355
Potri.001G134000	16.4593	18.7995	12.4632	12.0791	8.18369	8.78941	7.17791	6.38325	7.71867
Potri.001G134100	4.55913	5.2319	6.39135	7.76504	7.18871	7.37237	4.49851	7.21836	6.28089
Potri.001G134200	0.219456	0	0	0	0	0	0	0	0
Potri.001G134600	0	0.0847674	0	0	0	0	0.0829647	0	0
Potri.001G134800	0.569178	0.645779	0.865757	0.621538	0.457129	0.578422	0.674182	0.36951	0.664683
Potri.001G134900	0	0.0860459	0.144196	0	0	0	0	0.147705	0.0531388
Potri.001G135000	6.71628	7.17022	7.62545	5.67348	5.06809	4.11688	10.5266	8.75779	10.1335
Potri.001G135100	6.47305	6.39558	3.89735	7.55449	5.93608	6.50966	6.5441	2.99414	7.18123
Potri.001G135200	11.176	13.0499	15.3644	15.845	16.1249	15.1354	11.0694	11.6027	12.2334
Potri.001G135300	10.4081	8.37459	10.0566	11.9934	10.9735	11.7998	8.24032	6.84189	6.52703
Potri.001G135400	12.8236	10.6918	6.83688	4.77289	5.86017	3.67524	4.81915	10.3841	8.86176
Potri.001G135500	3.90723	3.47609	3.80881	5.11492	5.93317	5.02288	9.85756	7.72648	9.57762
Potri.001G135600	0	0	0	0.364331	0	0	0	0	0
Potri.001G135700	5.95523	6.50445	6.1672	8.71087	9.08747	10.3488	8.20895	10.5778	8.2981
Potri.001G135800	2.13917	2.48307	2.97224	3.24339	3.38018	3.17725	8.67952	7.91586	7.81331
Potri.001G135900	2.66857	3.09282	2.59148	3.17021	3.23346	3.69364	4.05624	3.07926	6.07384
Potri.001G136000	0.149945	0.129295	0	0.0622209	0.0704034	0.0321692	0.0843637	0.0739818	0.13308
Potri.001G136100	0.560173	0.575033	0.578184	0.0830172	0.563607	0.429213	0.337683	0	0.0710239
Potri.001G136200	3.13602	3.07613	2.51755	4.90575	3.79798	2.77664	1.05025	0.368402	0.0883584
Potri.001G136300	4.45616	3.14685	3.14559	3.78591	4.10342	3.6263	7.24054	5.30706	6.51203
Potri.001G136400	5.09982	5.49686	5.39218	8.38742	9.08891	8.43937	0.91853	0	0.220791
Potri.001G136600	5.96783	5.08092	5.04065	5.69219	3.48598	3.27669	5.72875	6.69835	6.97845
Potri.001G136700	0	0	0	0.226767	0	0	0	0	0
Potri.001G136800	2.67594	5.81784	3.80067	4.48431	6.28213	6.69778	4.14995	8.12485	6.51592
Potri.001G136900	4.62074	3.50478	2.7821	4.79352	3.54061	3.44213	6.31887	7.75778	9.56904
Potri.001G137000	9.31758	11.054	7.68083	7.0711	9.61588	9.25708	10.8189	15.2727	13.5976
Potri.001G137100	0.996156	0.477204	1.19955	1.03341	0.584653	0.534288	0.934112	2.0479	0.884112
Potri.001G137200	28.9119	26.9115	28.7661	23.9712	21.9479	21.9431	31.9132	32.7019	33.3134
Potri.001G137500	0.770835	1.32935	0	1.27946	0.90482	1.48837	1.73478	0.760648	1.23144
Potri.001G137600	3.32294	2.77098	1.5808	2.00023	3.51529	2.46436	1.61569	1.51807	0.582556
Potri.001G137700	3.09722	3.49732	3.19681	4.15974	3.21359	3.85635	1.43919	1.02331	1.05537
Potri.001G137800	0.0747508	0	0	0	0	0	0.0525713	0	0.0331716
Potri.001G137900	12.8099	18.5261	12.4965	8.91536	11.1346	13.1324	27.0272	29.0014	28.3508
Potri.001G138000	1.36805	0.983041	0	6.03165	4.01462	4.40253	0	0.843734	0
Potri.001G138100	6.43083	8.10451	10.2457	8.51874	8.47769	9.3393	9.46293	5.61363	10.0979
Potri.001G138200	0.460744	0.82769	0	0.35848	0.540829	0.494239	0.162018	0	0
Potri.001G138300	0.316679	0.227556	0.762676	1.31408	0.743448	1.35881	1.55902	3.90618	2.10795
Potri.001G138400	14.6438	22.1222	21.7992	14.5933	15.6326	16.8834	17.5971	19.4851	19.8532
Potri.001G138500	13.6916	17.9014	22.6853	16.9803	14.6214	16.3434	15.4211	15.1106	15.2581
Potri.001G138600	3.0593	1.46554	2.45596	0	0	0	2.86875	2.51572	0.905066
Potri.001G138700	5.8082	7.40812	7.51866	4.21777	5.36899	5.37376	5.71877	6.08966	7.99012
Potri.001G138800	0.668263	1.60064	1.60942	0	0.261473	0	0.313321	0.549526	0
Potri.001G138900	7.71063	5.85189	7.82442	6.24638	5.94918	6.13369	4.75256	2.9922	5.07486
Potri.001G139100	3.86941	3.98705	3.51658	3.71116	4.62769	5.79534	5.85339	2.88172	4.53573
Potri.001G139200	1.37958	1.69941	0.632859	2.31712	2.54473	1.90269	1.75567	1.29652	1.80746
Potri.001G139300	2.08033	2.47426	1.20936	1.33953	2.18932	2.30852	2.11893	3.00848	3.56536
Potri.001G139400	6.6238	4.9568	4.62527	5.81434	6.25691	5.84404	8.04889	7.9286	9.07906
Potri.001G139500	21.2026	26.7462	26.0945	30.0619	29.8257	30.4013	13.268	11.1111	13.4251
Potri.001G139600	9.77589	16.7936	20.3863	1.09398	1.37166	1.00891	11.265	6.04676	8.14513
Potri.001G139700	0.050262	0.0722334	0.0605244	0	0	0	0	0	0
Potri.001G139800	1.47279	1.29347	1.97055	1.44298	2.11296	1.49209	1.72632	2.0185	4.13925
Potri.001G139900	0.527423	0.37899	0.317556	0	0	0	0	0	0
Potri.001G140000	2.8551	3.17064	2.81295	6.193	5.48407	5.56849	2.00796	2.24109	1.84289
Potri.001G140100	0	0.7084	1.18714	0	0	0	0	0	0
Potri.001G140200	6.31927	3.26008	3.70721	2.60542	3.89904	2.781	23.019	15.3895	18.1198
Potri.001G140300	12.9873	15.9481	13.5098	21.1899	23.3323	24.8543	26.9298	30.6855	23.486
Potri.001G140400	0.110382	0	0	0	0	0	0.15526	0	0.195933
Potri.001G140500	2.49163	1.79041	3.00037	2.4412	2.92472	1.78185	2.14174	2.39041	2.94851
Potri.001G140600	17.1243	18.2733	19.139	18.9348	20.7027	18.6443	23.4376	25.6759	25.1636
Potri.001G140700	0.910905	2.54929	2.7711	1.64126	3.54537	2.05711	0.674346	1.77408	2.25515
Potri.001G140800	10.4067	8.85319	11.9554	8.87246	9.68822	9.17441	9.25379	8.7052	9.55469
Potri.001G140900	0.237172	0.227232	0.0951989	0.0820134	0	0	0	0	0.0350826
Potri.001G141100	0.383556	1.32293	0.923738	0.875376	0.720359	0.576016	0	0	0.272332
Potri.001G141200	13.8004	19.6367	15.4663	19.4193	19.5673	21.1062	2.69067	1.68539	0.606344
Potri.001G141300	2.15555	4.33695	4.15306	4.02507	4.13269	4.70158	1.41491	2.83608	2.23195
Potri.001G141400	28.6048	33.0659	50.4198	54.6181	52.3117	51.6964	4.95646	0.511354	1.56372
Potri.001G141500	9.26287	8.80133	4.60915	4.28842	3.23492	4.1059	29.6112	22.8511	22.0133
Potri.001G141600	6.79642	2.20554	3.16804	2.04694	1.28674	1.17589	9.2513	5.40855	13.8152
Potri.001G141700	0.625869	0.89946	1.50732	0.259709	0.734657	0.134274	0	0.308799	0
Potri.001G141800	1.38785	0.543964	1.82315	0.130886	0.444296	0	0	0	0
Potri.001G142000	0.974631	2.13437	1.34129	2.74435	2.12465	2.83775	0.130561	0.457977	0.0411909
Potri.001G142100	12.1094	14.6113	16.2242	15.0061	14.7479	14.5858	16.1027	19.9836	20.431
Potri.001G142200	37.9316	31.7457	31.8839	27.3135	22.437	24.1742	61.7228	42.3843	38.748
Potri.001G142300	3.81373	5.25249	4.01836	3.95634	5.22273	6.98877	8.9405	3.72413	6.91059
Potri.001G142400	3.53995	4.06991	3.41018	2.93786	4.15526	4.25298	4.9792	3.49317	2.6391
Potri.001G142500	2.31699	4.90712	5.58013	6.70486	4.58058	2.87787	2.57291	6.31759	10.9313
Potri.001G142600	4.97531	8.83261	8.45812	6.31508	5.35917	5.33702	1.3173	1.73279	1.24679
Potri.001G142700	1.05861	0.380343	0	0.823649	0.931965	0.567787	0	0	0.234886
Potri.001G143000	0.26062	0	0.627666	0.270366	0.30592	0	0	0	0
Potri.001G143200	7.23516	7.22077	8.15925	7.14829	6.80769	7.76115	5.73454	5.31216	5.37663
Potri.001G143400	22.7157	25.1301	22.5652	9.94595	11.2539	11.161	21.3775	29.5648	25.7206
Potri.001G143500	2.78625	1.88077	3.25347	3.85392	4.31118	3.39637	1.90015	1.45803	1.1615
Potri.001G143600	2.95127	3.37579	4.49671	3.56149	2.75726	2.90739	4.99836	2.22878	3.15388
Potri.001G143700	0.446852	0.321094	0	0	0.262261	0.239669	0	0	0
Potri.001G143800	1.2384	1.68354	1.20912	2.18747	2.00368	1.97469	2.35391	1.32111	2.19821
Potri.001G143900	1.95904	3.42746	4.51294	0.706887	0.699866	1.00505	0.119806	0.210125	0.151191
Potri.001G144000	7.53967	8.52738	7.95093	9.16378	7.90758	7.36995	9.47558	11.5563	11.4035
Potri.001G144100	0.542437	0.519704	0.435461	0.0937868	0.212241	0.290936	0.127163	0.223029	0.160475
Potri.001G144200	4.61953	3.0799	5.50539	3.95239	3.46592	4.0869	3.95222	4.22952	4.81849
Potri.001G144400	1.75708	2.41538	2.75979	3.48707	4.57335	2.62236	9.67095	3.95772	5.15297
Potri.001G144500	2.06546	1.19776	1.39631	2.59379	2.42448	2.17675	3.56782	2.32422	4.34166
Potri.001G144600	0	0	0	0.287917	0	0	0	0	0
Potri.001G144700	2.81594	3.10744	3.02759	4.12104	3.54151	4.31523	2.97063	1.73671	1.74053
Potri.001G144800	1.2378	2.31255	0.894319	0.128409	0.145295	0.132779	0.696423	0.610721	0.549288
Potri.001G145100	27.4565	30.2305	19.1976	15.6198	16.3744	15.9139	31.4563	39.8757	38.9106
Potri.001G145200	1.23099	1.71382	2.13085	0.279348	0.361239	0.288855	1.8938	0.2847	0.136566
Potri.001G145300	2.4591	2.28421	2.81675	5.81766	4.75223	5.34009	4.59782	4.29095	5.03042
Potri.001G145400	9.48607	8.34006	13.4387	8.9146	5.63296	5.86599	9.73244	10.1867	9.70674
Potri.001G145500	3.66512	3.08772	3.04377	3.53996	2.89285	4.13494	4.35532	3.7414	4.43066
Potri.001G145700	1.13239	0.591782	0.371891	0.800956	0.422934	0.441714	1.08599	0.507921	1.00502
Potri.001G145800	0.809236	1.32912	0.835255	0.239856	1.0856	0.372029	0.487822	0	0.513012
Potri.001G145900	9.15783	9.63005	6.53206	6.62041	8.20268	7.4276	3.45593	2.83384	3.48334
Potri.001G146000	0.633358	0.151704	0	0.109507	0.123908	0.679403	0.148478	0.260412	0.28106
Potri.001G146100	21.6234	22.6053	24.2967	23.7824	22.4108	24.5142	27.6176	31.3999	31.6111
Potri.001G146200	44.8362	37.0093	37.2596	31.2812	32.3874	33.0152	64.544	74.3067	54.661
Potri.001G146300	0	0	0	0	0	0	1.18895	0	0.750207
Potri.001G146400	7.16451	7.76519	9.63387	10.9628	9.88155	10.4713	9.86748	7.95356	8.71668
Potri.001G146500	5.99821	7.30327	5.91878	7.21638	7.52976	7.95349	6.26911	3.08278	5.989
Potri.001G146600	8.27161	7.4691	5.11247	6.22686	6.95982	6.98844	13.1791	9.93201	12.9284
Potri.001G146700	34.5164	26.3438	22.5431	28.7266	33.8777	29.0767	39.2239	46.6644	40.4993
Potri.001G146800	13.1151	19.1972	17.7426	16.7969	18.1506	20.6686	10.5901	8.38818	9.41256
Potri.001G146900	7.06285	5.97557	7.95622	6.0861	6.8196	5.62113	7.77128	6.60417	8.34108
Potri.001G147000	19.2285	26.9068	29.2479	30.9712	34.4502	30.3969	12.5742	17.8925	16.7664
Potri.001G147100	1.36302	1.66502	1.80545	1.55539	1.35995	1.3159	0	0	0.120971
Potri.001G147200	2.81658	1.44565	1.21131	3.44367	2.47962	2.80554	4.10322	2.23341	2.05339
Potri.001G147300	8.11728	9.53322	8.82872	8.87355	6.04478	7.0221	7.2434	7.5363	5.80991
Potri.001G147400	0.410922	0.885827	0.494823	0.53286	0.241174	0.330597	0.577993	1.77403	0.273527
Potri.001G147500	3.24871	2.21156	2.74528	6.29694	4.04755	5.50246	1.0021	0.773324	0.682889
Potri.001G147600	0.618015	0.253764	0	0.366357	0.103634	0	0.124183	0.217803	0.156715
Potri.001G147700	6.85021	3.90073	4.82481	9.72098	7.43404	8.18009	2.63608	2.23197	2.00746
Potri.001G147800	3.46198	2.48767	4.76439	2.56531	3.77347	6.36629	2.78259	2.44017	1.31683
Potri.001G147900	1.13552	2.5385	1.21543	2.29051	1.99933	2.63915	1.68592	0.155626	1.0078
Potri.001G148000	36.3555	34.0081	43.7785	37.63	36.0428	32.8501	45.8388	48.2778	40.987
Potri.001G148100	8.58239	7.63994	8.14737	8.52298	8.27451	7.84772	5.4616	4.44004	6.15282
Potri.001G148200	0.590374	0.848449	1.42183	1.2249	1.38598	1.47769	0.738139	0.485477	0.291095
Potri.001G148300	3.59135	3.58588	3.21833	4.58124	4.91411	4.62517	2.96629	1.90587	2.63147
Potri.001G148400	4.31529	3.67397	4.1374	4.00989	4.34517	3.97085	3.68214	3.27946	3.93883
Potri.001G148500	1.67292	2.13101	0.732545	1.18328	1.51741	1.71297	1.49742	1.40695	1.28229
Potri.001G148600	10.5133	7.69189	11.2788	10.4107	8.52632	7.68929	4.7052	5.89453	6.02262
Potri.001G148700	17.765	16.4886	13.9643	11.7743	17.9566	14.2924	26.8965	35.6082	28.6869
Potri.001G148800	8.74564	5.61006	6.31491	8.42185	9.64897	9.32968	7.34615	8.62478	10.1415
Potri.001G148900	2.58107	2.17723	2.8378	1.45521	0.987949	0.601894	2.28878	0.553687	1.59357
Potri.001G149000	7.39855	5.06321	2.54548	4.75132	3.3084	3.0234	9.41551	4.3457	5.62833
Potri.001G149100	1.57774	2.048	1.3483	1.90073	0.89612	2.29299	2.2908	1.38111	2.61988
Potri.001G149200	1.52538	1.941	1.56896	2.4066	2.62983	2.76122	0.804588	0.744773	1.04357
Potri.001G149300	19.0105	23.8546	26.3087	28.6989	34.8045	31.654	17.5604	16.7993	13.8503
Potri.001G149400	4.08103	4.70744	4.52632	3.34235	3.52976	2.93768	1.35954	0.794822	1.09614
Potri.001G149600	6.69952	5.79758	4.68431	5.00702	6.68019	8.19115	16.6176	16.172	17.3904
Potri.001G149800	12.9953	10.6888	8.26719	12.5485	11.7044	9.20566	15.2898	13.1058	13.9274
Potri.001G149900	6.30544	7.85031	5.76571	7.4507	8.35135	8.3915	10.4816	11.3129	11.1925
Potri.001G150000	0	0	0	0.0866185	0.0490047	0	0	0	0
Potri.001G150100	0	0	0	0	0	0	0	0.780124	0
Potri.001G150200	2.91194	3.4002	2.84903	3.49284	3.15106	2.19631	3.39189	2.91836	3.87663
Potri.001G150300	6.53849	6.14847	5.0546	6.19681	6.25371	8.05293	7.15313	9.55865	7.09264
Potri.001G150400	3.25251	3.97315	2.54579	4.00678	3.67468	4.7101	5.43269	4.2125	5.6651
Potri.001G150500	17.5757	18.432	22.2447	16.9736	16.2319	19.9858	18.7082	18.8799	19.7679
Potri.001G150600	7.33479	4.96052	8.31284	5.5949	5.31776	3.7026	10.6204	5.05586	6.5098
Potri.001G150800	0.151566	0.0544551	0.091256	0.314466	0.222388	0.162584	0.319783	0.0934766	0.168148
Potri.001G150900	1.95779	2.03275	2.03558	2.3531	2.58156	2.70148	2.31706	2.08511	2.36526
Potri.001G151100	0.056352	0.161971	0	0	0.0661471	0.120898	0.554844	0.139018	0.250069
Potri.001G151300	4.99111	4.46837	5.91165	5.17774	3.36152	2.80863	6.09966	7.06476	6.53566
Potri.001G151500	0.146835	0	0	0	0.172358	0	0	0	0.13032
Potri.001G151600	0.44314	0.636854	0	1.83885	1.21372	2.37678	0.20777	0	0.262199
Potri.001G151700	8.67788	6.90376	4.77701	5.59434	6.29365	6.44964	9.85206	6.26949	6.16146
Potri.001G151800	97.536	110.467	152.712	67.0088	71.6507	68.3654	50.1219	49.3983	40.6074
Potri.001G151900	1.31904	2.52752	1.71054	3.89457	3.61273	4.9704	0.142717	0	0.0600348
Potri.001G152000	8.55827	10.2248	10.6782	8.82481	10.3484	9.01454	7.97689	6.35931	8.7396
Potri.001G152100	3.1325	3.26976	2.5412	2.97599	2.74807	2.82967	3.2466	2.92842	3.13135
Potri.001G152200	9.98049	12.4394	11.9119	9.6207	9.53811	9.09542	16.3987	20.6995	22.7327
Potri.001G152300	2.71402	1.56017	1.30727	1.06364	1.48669	0.841052	0.933162	0.148787	0.374696
Potri.001G152400	0.429998	0	0	0	0	0	0	0	0
Potri.001G152500	3.15535	2.67958	2.41793	1.78546	0.841775	1.07696	0.403476	0	0.254586
Potri.001G152600	0.929265	1.23275	0.688616	0.29662	0.335627	0.53675	1.00545	0.176343	0.761303
Potri.001G152700	3.18038	4.57065	4.5957	3.62924	4.10651	2.38812	7.15752	4.70753	7.6212
Potri.001G152800	17.8967	18.8938	22.47	21.0296	14.6355	17.651	23.5028	24.6907	22.9599
Potri.001G152900	0	0	0	0	0	0.779315	0	0	0.644786
Potri.001G153000	29.2598	41.0323	47.8972	50.8159	45.6663	47.0512	38.7802	40.5944	36.4626
Potri.001G153100	5.1542	0.194929	0.326662	0.422127	0.159213	1.01848	2.2894	0.669222	0
Potri.001G153200	3.91062	9.90661	5.74668	4.26313	7.31345	12.0871	28.0623	26.8164	33.8841
Potri.001G153300	4.28695	3.25649	2.65487	3.36721	3.81002	3.4818	2.75653	4.07921	4.56572
Potri.001G153400	7.9396	8.45636	9.70629	8.82183	8.98849	8.86267	12.018	10.8373	12.2332
Potri.001G153500	0	0	0	0	0	0	0	0	0.0728061
Potri.001G153800	0	0.411358	0.45957	0	0	0.102348	0	0	0
Potri.001G153900	0.598409	0.716663	0.720591	1.55196	0.585352	1.28383	1.40284	1.47625	2.47848
Potri.001G154000	1.71126	0.894299	1.87333	1.29109	0.913052	1.83567	3.71994	0.767568	2.62336
Potri.001G154100	1.31878	0	0.453728	0.586327	0.442288	1.01047	5.56489	2.78861	3.00973
Potri.001G154200	88.4785	4.91899	19.3716	22.9024	5.22302	8.99542	64.7534	37.1529	17.0116
Potri.001G154300	4.45683	2.7152	4.08345	6.38243	5.34524	5.09264	6.95027	5.37791	5.15941
Potri.001G154400	5.99297	4.41538	3.92802	4.24964	4.36327	4.31289	4.9617	3.64932	4.74662
Potri.001G154500	9.44908	9.17542	6.458	5.56354	5.54575	4.79407	2.15527	0.945021	1.01995
Potri.001G154600	8.56173	8.78332	8.49428	4.69232	4.93015	4.93865	7.08172	5.84493	7.76601
Potri.001G154700	21.1093	22.8206	25.0399	15.0349	15.089	13.6539	25.526	31.09	26.7882
Potri.001G154800	1.57294	0.376755	0	0.543919	3.07724	1.12486	1.10623	0	0.465341
Potri.001G154900	4.89051	3.41377	4.03821	4.20367	3.93639	2.99774	3.34117	2.41294	2.35624
Potri.001G155000	10.5216	6.43767	6.52313	9.0779	6.23639	7.04013	3.07712	0.770985	0.462288
Potri.001G155100	27.604	29.0565	37.7981	9.00268	7.04392	6.43712	3.37626	3.64404	4.01492
Potri.001G155200	4.35558	6.13438	4.47564	5.57276	5.99885	6.0116	6.08561	5.58743	6.67474
Potri.001G155300	5.60169	7.30152	4.39237	4.5273	8.25743	5.86918	5.86359	4.49926	6.47468
Potri.001G155400	0.246736	0	0	0	0	0.39701	0.173526	0.304344	0.109492
Potri.001G155500	10.7012	11.6583	12.8862	9.99719	8.20534	10.2449	15.2948	19.2319	17.208
Potri.001G155700	0.675711	1.94218	1.22051	1.05147	3.17265	2.1745	0.237609	0	0.149927
Potri.001G155800	10.5933	5.21969	8.01822	8.42526	7.93449	6.98042	5.03773	3.73334	4.20844
Potri.001G155900	3.5295	4.57228	3.47195	4.07404	4.02629	5.54583	5.03443	6.86761	6.88271
Potri.001G156000	11.1959	6.35599	6.4802	7.41147	7.15181	5.97172	12.9637	9.23201	9.08566
Potri.001G156100	15.1048	14.383	36.824	32.9734	25.0181	23.9564	14.3378	19.6602	16.4489
Potri.001G156200	0.401057	0.37686	0.371495	0.512066	0.796684	0.628773	0.390542	0.152214	0.123213
Potri.001G156300	7.78228	4.85352	6.01174	6.70235	8.27319	7.08796	6.81566	4.70909	7.03728
Potri.001G156400	0.861662	1.23833	1.03759	0.893883	1.01143	2.31076	0.605996	3.18853	3.44136
Potri.001G156500	23.8761	24.2211	25.6102	27.0585	25.6711	26.4728	23.706	24.7485	29.9162
Potri.001G156600	1.49401	1.64611	0.839559	1.2399	1.40296	1.12184	2.38163	2.08854	1.81216
Potri.001G156700	0.585601	0.420795	0	0.30375	0.515542	0.157043	1.64738	2.34757	1.88404
Potri.001G156900	0	0.046627	0	0	0	0	0	0	0
Potri.001G157200	0.366665	0.263474	0.353224	0.874864	0.559517	0.825974	0	0	0
Potri.001G157300	23.0931	19.5193	18.7529	16.6535	15.9846	15.6946	18.029	13.464	18.0659
Potri.001G157400	10.4895	10.2981	13.411	14.7777	11.3501	15.188	7.16464	5.21805	9.84606
Potri.001G157500	0.896406	2.06121	3.02241	0.185985	0.420887	0.576945	0	0	0.159116
Potri.001G157600	4.47826	6.05164	6.59992	2.70422	3.21676	3.80004	31.8711	28.3612	35.8304
Potri.001G157700	6.79454	6.71322	7.1591	8.5905	6.72937	9.11062	2.38926	0.523808	0
Potri.001G157800	15.7108	12.4911	16.4423	15.1036	12.745	11.2353	15.465	12.3782	13.822
Potri.001G157900	8.23366	8.16637	8.09941	8.78216	7.82714	10.0762	15.9854	16.8791	17.1368
Potri.001G158000	0.563326	0.588783	0.370006	0.478138	1.08203	0.933886	9.58035	5.1798	6.18139
Potri.001G158100	14.858	13.2952	18.2292	11.3421	11.5173	11.7281	5.12613	8.99061	6.22019
Potri.001G158200	2.18092	2.2149	1.61075	2.32281	2.38934	2.2147	3.14944	2.65426	3.097
Potri.001G158400	10.7102	19.136	13.9427	1.80173	2.03867	0.931526	5.70015	16.4243	7.7072
Potri.001G158600	3.66242	0.52634	1.17605	2.02633	1.71961	4.32154	2.40402	0	0.433398
Potri.001G158700	1.53316	1.29163	1.52789	0.767825	1.05497	0.396978	0.0743624	0.130423	0
Potri.001G158800	0	0	0	0.247448	0	0	0	0	0.2117
Potri.001G158900	5.50954	5.75031	4.84341	3.62927	3.9836	3.10111	3.68326	2.99744	3.03059
Potri.001G159000	11.0215	10.8759	9.78568	10.4852	11.7448	11.5503	14.7881	18.6693	14.9657
Potri.001G159200	0.5997	0.517111	0.722146	0.684338	1.05591	0.385979	0.0843523	0.443831	0.638698
Potri.001G159300	0.216464	1.86653	1.56397	3.36838	2.79499	2.32201	0	0	0.192117
Potri.001G159400	11.9517	10.9203	8.73632	7.88281	10.6675	9.01125	10.527	6.87654	7.86235
Potri.001G159600	3.64215	2.86404	1.82052	3.77835	3.62991	3.83322	5.79958	5.93353	6.89193
Potri.001G159700	14.7538	15.015	17.2035	14.4052	16.6914	15.0387	16.5268	23.5511	20.5007
Potri.001G159800	0	0	0	0.892154	1.00948	0	0	0	0
Potri.001G159900	1.07034	1.53822	3.60885	1.2214	1.75893	1.26296	0.301102	0	0.284985
Potri.001G160100	9.52901	8.2769	6.55693	7.87569	6.45308	5.3917	35.4966	32.2908	30.3438
Potri.001G160200	0	0	0	0	0	0	0.840575	4.4228	1.06078
Potri.001G160300	10.8138	9.2475	9.47037	7.27791	7.65803	7.71734	10.5593	9.70082	12.1357
Potri.001G160400	0.753671	1.25783	1.05393	0.756633	0.485144	0.443351	0.0341966	0.0599767	0.0431549
Potri.001G160500	6.38656	8.36851	6.10721	8.37916	9.26059	10.4778	8.71897	12.5116	10.4195
Potri.001G160600	1.74132	1.80738	1.39791	2.50894	2.49822	1.66037	0.816433	0.715963	1.45961
Potri.001G160700	16.6649	11.8263	14.7394	13.8991	13.0087	12.3316	11.982	10.6095	11.5975
Potri.001G160800	1.35907	2.07784	1.81066	1.70987	1.56136	2.41945	2.23701	1.35537	1.33453
Potri.001G161000	3.36904	4.42677	2.78189	2.79602	3.84166	3.45909	5.82197	4.98678	5.38219
Potri.001G161100	6.9584	7.81623	7.60865	7.63346	6.85352	7.20688	7.03126	5.82069	7.48898
Potri.001G161200	0.655134	3.45223	3.15559	0	0.512672	0	2.76449	2.69365	0.969079
Potri.001G161400	5.96634	9.15088	10.6259	5.25323	8.18044	5.99672	12.5529	9.52388	14.1281
Potri.001G161500	5.73913	5.97263	3.9718	5.74844	5.8075	5.66102	35.0737	25.7126	37.7045
Potri.001G161600	21.4805	23.2383	26.6618	28.3686	25.4933	25.6496	6.98675	7.23502	6.65967
Potri.001G161700	28.8644	29.9477	30.857	33.4547	30.9304	29.4069	46.3805	51.4076	41.1516
Potri.001G161800	3.03635	3.5936	3.728	4.50867	3.91355	3.89574	2.67976	1.61561	2.00792
Potri.001G161900	5.49738	5.97354	5.48961	5.51749	6.40047	6.99974	4.90353	3.52828	5.27573
Potri.001G162000	6.36178	7.61896	6.24206	6.96632	8.43559	8.71991	4.14274	0.871904	2.71856
Potri.001G162100	65.9838	74.6399	88.4572	97.5965	85.3194	91.7939	4.16925	0.317929	1.48693
Potri.001G162200	18.0925	22.0563	23.239	18.769	19.5285	21.4155	32.0007	41.8631	31.5244
Potri.001G162400	56.2232	64.269	84.3148	78.8196	67.2189	65.6308	2.40353	1.43944	1.70154
Potri.001G162500	4.59506	0.924522	2.8773	0.476688	0	0	0	0	0
Potri.001G162600	1.71153	0.956552	1.60299	0.197281	0	0	0	0	0
Potri.001G162700	3.86624	3.12543	5.2376	5.34775	7.28013	7.77621	9.51677	7.1534	11.2235
Potri.001G162800	3.53645	1.34362	1.56635	3.71086	2.33801	1.74416	1.20069	1.80503	1.47915
Potri.001G162900	12.787	15.1294	19.0463	18.7523	16.818	13.4412	13.6519	18.3696	14.2657
Potri.001G163000	3.3963	4.4528	3.3005	3.77055	3.70688	3.32363	1.00572	0	0.899002
Potri.001G163100	35.9439	25.8282	23.6419	26.0076	15.0685	14.0944	20.3931	13.7852	11.6613
Potri.001G163200	9.77009	6.22967	7.14009	8.41124	8.56828	7.92653	4.5176	4.04478	4.00669
Potri.001G163300	9.65248	11.8128	11.4417	10.2481	11.9499	12.053	11.4555	12.0922	12.0471
Potri.001G163400	0.196559	0	0	0.20391	0.230725	0	1.1059	0	0
Potri.001G163500	0	0	0	0	0.192299	0	0	0	0
Potri.001G163600	37.9398	54.0207	58.1001	52.5265	64.4555	68.6825	74.9677	73.1813	71.2661
Potri.001G163700	61.3988	61.5774	71.0375	51.133	53.1194	52.7899	88.7641	124.277	87.6296
Potri.001G163800	1.61363	1.60547	0.597877	0.772602	2.03981	1.33149	0.174592	0	0
Potri.001G163900	5.43068	6.61356	4.93746	5.22649	6.04182	5.17041	7.08646	3.65869	4.35529
Potri.001G164000	12.3231	11.9542	22.1104	21.6048	17.2135	19.2336	13.1734	13.8323	13.5073
Potri.001G164100	5.40897	7.31618	6.20686	9.9682	10.8683	11.6727	7.20534	6.2794	6.38197
Potri.001G164200	0.614113	0	0	0	0	0	0	0	0
Potri.001G164300	1.56555	1.9285	1.61589	1.85611	1.57515	1.91928	0.629163	1.10348	1.38947
Potri.001G164700	17.8637	17.8968	19.029	4.05381	4.78854	3.17838	1.81202	2.11871	2.66782
Potri.001G164800	9.10197	8.12594	3.65347	1.43066	1.13316	1.18348	1.35785	0.680431	0.611986
Potri.001G164900	11.1424	10.7988	10.0349	13.016	13.4638	13.8859	2.53527	2.02116	2.92934
Potri.001G165000	0.577225	0.553035	0.463388	0.518969	0.496876	0.495352	1.62382	0.854396	1.81013
Potri.001G165100	0	0.166487	0	0	0	0	0.162946	0	0
Potri.001G165600	8.56241	8.31095	10.7965	11.0219	10.7874	10.5795	11.4762	11.944	11.4985
Potri.001G165800	13.4679	11.7815	12.3396	12.1492	11.4786	11.3064	10.6249	9.17296	9.69242
Potri.001G165900	4.8218	5.96042	5.80631	7.13588	6.64942	6.83618	5.2171	3.82643	4.68347
Potri.001G166000	3.50943	4.46159	4.55105	5.46099	4.04021	5.14008	6.07542	7.82516	7.06798
Potri.001G166100	17.2295	13.2404	15.8487	18.1221	16.1514	14.6317	16.2125	18.1038	15.2916
Potri.001G166200	0	0.173729	0	0	0	0	0	0	0.107289
Potri.001G166400	11.1334	8.98077	10.3793	15.797	15.4294	13.1756	17.2765	14.353	19.9536
Potri.001G166500	8.52911	11.4644	10.9956	15.1978	15.1941	15.8765	12.9142	15.9664	18.7464
Potri.001G166600	5.15855	5.64841	5.62021	5.66998	6.5598	7.57572	6.82399	11.5139	9.48369
Potri.001G166800	12.7271	11.8376	10.1694	8.42158	6.63196	7.14518	0.543743	0.44015	0.369484
Potri.001G166900	10.9351	9.02793	10.3662	7.12019	9.28551	5.98984	6.05425	5.4527	5.05909
Potri.001G167100	12.9221	7.51796	7.7594	9.66764	8.01109	7.91557	13.6441	12.0505	11.2842
Potri.001G167200	14.3941	8.20885	10.4549	10.0734	11.3981	9.31334	7.07016	3.6637	8.9223
Potri.001G167300	18.2476	21.747	33.228	27.0098	17.1529	18.9376	10.2249	13.3584	13.3643
Potri.001G167400	18.0873	17.408	23.8923	18.0244	17.1779	15.8745	28.2936	30.964	25.1981
Potri.001G167600	0.835747	0.400361	0.670926	0	0	0	4.70217	6.18527	6.18122
Potri.001G167700	22.1379	17.7523	15.5019	11.0776	7.94861	7.58316	23.2362	11.8405	13.3407
Potri.001G167800	84.3985	72.7214	107.396	36.3268	49.1485	55.8915	136.011	144.75	121.566
Potri.001G167900	27.1161	32.32	40.427	14.7348	23.3668	24.4704	125.622	147.327	112.213
Potri.001G168000	0.107292	0.308386	0	0.111304	0	0	0	0	0.476121
Potri.001G168100	1.20697	0.795017	0.545028	1.12168	1.26918	0.890117	1.52085	0.620323	1.49524
Potri.001G168200	17.501	14.6655	14.623	14.3444	12.8169	13.2453	26.6978	16.1117	16.4383
Potri.001G168300	19.5098	23.9063	20.5257	22.1567	21.6956	21.4789	27.2975	24.8249	27.5224
Potri.001G168400	5.81199	11.634	12.4976	18.088	27.0453	14.9183	8.46697	3.58449	3.13182
Potri.001G168600	1.86325	1.17151	1.4023	0.241615	0.273389	0.124919	6.8796	2.29828	5.16774
Potri.001G168700	1.98195	4.62855	3.57993	4.96882	4.94371	4.78358	7.55019	6.11175	9.01502
Potri.001G168800	0.931833	0.382621	0.641196	0.966678	0.62503	0.999577	1.68518	0.3284	0.945171
Potri.001G168900	2.45275	1.60225	1.61103	2.08184	1.30868	0.717564	0.313635	0	0.197898
Potri.001G169000	0	0	0	0	0	0.181209	0	0	0
Potri.001G169100	0	0.23878	0	0	0	0.178229	0	0	0
Potri.001G169300	2.01367	1.15757	0	2.92455	0	1.29604	0	0.993528	0.714871
Potri.001G169500	1.47847	0.676064	1.6185	1.67319	3.70757	5.62295	0	0.165788	0
Potri.001G169600	6.86138	8.62816	10.3279	7.47386	8.65807	8.46423	18.337	23.2743	19.6391
Potri.001G169700	9.64855	11.9498	10.7684	10.579	9.76031	12.2012	15.6678	20.8998	16.2216
Potri.001G169900	8.3717	6.63369	5.86909	6.24588	7.06726	5.25902	5.84739	5.16317	5.85246
Potri.001G170000	3.44131	0	1.65758	0.713999	0.807895	0	5.80856	5.09375	6.71934
Potri.001G170100	19.6579	23.2221	17.3509	12.1717	19.9337	13.4692	40.5344	35.8001	32.5187
Potri.001G170200	11.9323	11.1108	10.7501	8.86774	8.49287	8.38715	16.0451	10.22	13.4643
Potri.001G170300	2.36539	2.15834	1.8989	2.64859	3.34947	2.89983	12.3578	12.7821	12.1295
Potri.001G170400	24.7608	24.9093	29.0386	28.2554	23.3781	22.519	34.0708	32.9322	34.9702
Potri.001G170500	14.9917	14.7516	13.9867	20.7363	21.4024	17.8201	15.5777	9.32926	17.5009
Potri.001G170700	5.73084	5.90247	6.32587	5.7222	5.68989	5.58395	3.69456	2.53302	4.23855
Potri.001G170800	1.44678	0.820744	1.92556	1.85635	1.20665	1.63364	0.214211	0.0939249	0.0675816
Potri.001G171000	15.3258	17.9411	21.7549	19.6894	19.0222	15.7867	11.6588	15.19	14.6229
Potri.001G171100	12.3867	10.663	13.0093	13.3974	12.3169	13.8533	13.9295	12.7897	15.5948
Potri.001G171200	5.4024	10.4167	10.734	10.3682	10.0935	10.4796	6.39573	8.88501	6.99236
Potri.001G171300	3.09838	2.2264	2.9848	3.37495	2.18216	3.32363	3.05067	2.29308	2.88738
Potri.001G171400	1.94035	4.78037	1.33516	1.15023	2.27762	1.78407	1.94946	5.4706	2.46015
Potri.001G171500	0.459791	0.660782	1.10734	0.715476	1.34928	1.47965	0.323365	0	0.204038
Potri.001G171600	0.148107	0.21285	0	0	0	0	0.208324	0.730749	0.394346
Potri.001G171800	5.68532	6.87072	5.44579	7.1043	7.20438	8.31632	5.45238	6.05645	7.11007
Potri.001G171900	4.61512	6.09959	6.64907	5.5144	6.72328	6.05569	14.1422	19.1111	19.5293
Potri.001G172000	0	0	0	0.570846	0	0.590274	0	2.71499	0
Potri.001G172100	8.84987	12.2097	13.2145	17.2599	14.7512	17.6575	35.3523	60.2571	54.6671
Potri.001G172200	0	0	0	0	0.598509	0	0	0	0
Potri.001G172300	0.444395	0.399161	0.802697	0.8644	0.26082	0.417115	0.156269	0.274077	0.0986029
Potri.001G172400	7.32106	7.16102	5.35942	6.20635	6.71966	7.38626	9.11816	10.1443	9.25982
Potri.001G172500	2.53418	4.26989	5.05093	7.61487	7.89826	9.56132	3.81034	5.38942	4.42074
Potri.001G172600	6.43028	5.48541	4.63764	5.4222	6.09489	7.22973	4.54652	4.15668	5.18821
Potri.001G172700	27.478	53.3531	71.4569	53.8269	63.9937	54.8749	12.7462	1.80285	2.46468
Potri.001G172800	7.3521	9.55281	7.68089	8.49769	8.70885	9.03898	6.89419	7.03961	7.68718
Potri.001G173000	0.49845	0	0	0	0	0	0	0	0
Potri.001G173100	0.254431	0.182826	0.15319	0.593876	0.298655	0.614087	0.357876	0.313835	0.0564533
Potri.001G173300	0	0.0894174	0.149846	0.0645457	0.0730339	0.0667424	0.0875158	0	0.0552209
Potri.001G173500	2.29275	3.42173	3.07945	5.94622	6.31414	8.37154	5.08546	3.37193	3.99148
Potri.001G173600	0.0437702	0.0629038	0.105414	0	0	0.0469523	0	0	0
Potri.001G173700	3.24454	3.66367	2.65118	4.14723	6.05279	8.70104	35.776	31.5878	33.2183
Potri.001G173800	14.5742	17.7578	27.8509	24.2673	20.2686	20.6184	16.7859	27.0957	17.3872
Potri.001G173900	17.6987	14.6194	12.5484	14.6713	15.3386	15.7029	17.9148	13.6699	19.0111
Potri.001G174000	29.9042	20.4824	20.2269	19.9335	19.7169	19.2469	23.9845	23.8583	23.9431
Potri.001G174100	2.19209	1.66546	1.54681	1.41948	1.60615	1.76734	2.612	1.89445	2.47839
Potri.001G174300	76.5251	49.2776	59.6103	42.6379	39.4491	39.7045	45.0356	28.5698	23.1767
Potri.001G174400	0	0	0	0.119246	0	0	0	0	0
Potri.001G174500	0.0519656	0.0746817	0	0	0	0.0557435	0.219281	0	0
Potri.001G174600	16.1705	16.1365	14.6764	14.6348	14.1937	14.2578	19.8429	23.5565	21.5063
Potri.001G174800	0	0	0	0.489643	0.554034	0	0	0	0
Potri.001G174900	8.10457	10.4404	10.2144	12.9817	12.5201	15.5407	10.1002	6.94081	9.50371
Potri.001G175000	9.13323	12.9815	12.3275	5.93474	6.00833	6.56736	2.25874	5.44713	3.91937
Potri.001G175200	6.32603	6.01997	6.07355	7.18338	8.47925	8.06976	15.5115	13.8135	15.8951
Potri.001G175400	4.19946	4.40067	4.63549	10.982	13.0424	9.57261	0.369178	0.215831	0.0776483
Potri.001G175500	3.68537	5.74522	4.81393	7.45196	6.2323	6.90151	0.4393	0.77048	0.498943
Potri.001G175600	11.8865	9.23377	12.5081	13.053	12.4442	10.6255	7.00398	6.20811	7.17557
Potri.001G175700	0.952628	0.746759	0.556186	0.089841	0.0677705	0.0309662	0	0.356075	0.179344
Potri.001G176500	0	0	0	0	0	0	0	0	0.457429
Potri.001G176600	0.50002	0.287439	0.963381	1.6599	1.40864	1.07274	0.562652	0	1.15383
Potri.001G176900	4.79938	3.28703	4.96659	4.12311	4.48928	3.86122	5.27398	3.32997	4.32612
Potri.001G177000	14.406	15.0983	15.3164	10.8987	10.8059	10.2142	14.629	17.0761	15.7794
Potri.001G177100	1.38231	2.14239	3.00272	5.2299	4.51779	5.61141	0.266869	0.26746	0.120278
Potri.001G177200	1.70395	1.30603	2.46223	1.41413	2.26681	2.19339	4.15434	2.52215	1.5123
Potri.001G177300	1.1898	1.18378	0.881678	0.949452	0.752018	0.687235	1.3517	1.58048	1.58396
Potri.001G177400	55.1762	47.9463	63.3517	41.5985	44.8096	42.2112	53.0933	29.5449	35.9684
Potri.001G177500	1.4641	2.01995	3.24399	5.65011	3.6434	4.02058	0.164749	0.144475	0
Potri.001G177700	1.26226	1.81404	1.09439	1.36184	2.96332	3.03301	2.27259	0.871904	2.50944
Potri.001G177800	0.119009	0	0	0	0	0	0	0	0
Potri.001G178000	2.00961	2.57706	2.30823	2.66207	2.28633	2.85216	2.30482	2.3644	2.73024
Potri.001G178100	6.6418	5.13971	6.30605	4.96887	5.69727	4.45291	6.28802	5.98685	7.53849
Potri.001G178200	2.3806	2.79403	1.81556	2.3873	2.98069	3.06441	3.18107	3.23007	2.85234
Potri.001G178300	0.942652	0.451574	0.756747	0.488951	0	0	0.44197	0.387581	0.278875
Potri.001G178400	3.82597	5.20905	8.72933	11.9071	13.0002	12.9604	7.36417	5.96117	6.43384
Potri.001G178500	0.326684	1.17373	0.786773	1.18615	0.958671	1.0513	0	0	0.14497
Potri.001G178600	2.57004	4.61688	0	2.66615	3.01676	2.06766	0.90374	1.58505	1.14049
Potri.001G178700	3.00568	1.91981	1.34051	1.50129	3.13611	2.38829	2.50531	0.823877	1.1856
Potri.001G178800	6.10398	5.84817	2.98272	8.99361	6.23041	6.16816	5.35051	4.80119	4.78932
Potri.001G178900	13.1333	10.5102	10.2358	12.4725	9.84294	9.98077	11.31	10.8628	11.5202
Potri.001G179000	11.5152	14.3306	14.0523	15.1485	14.2416	16.5582	11.8112	16.6029	16.5493
Potri.001G179100	16.0132	18.3387	20.6386	25.8914	23.5692	24.6254	21.82	21.6038	24.3716
Potri.001G179200	12.8452	16.0452	18.6545	19.2769	18.4109	17.9024	11.1667	12.1989	12.5319
Potri.001G179300	0	0.226106	0	0	0.184678	0.168769	0	0	0
Potri.001G179400	6.82569	1.97551	3.08225	3.14708	2.16995	1.62709	2.53355	0.350806	0.378623
Potri.001G179500	5.63683	8.1009	7.145	7.38646	7.77743	9.86555	7.78953	7.07491	6.58266
Potri.001G179600	3.82203	5.14003	2.53343	3.81945	4.81564	4.32557	5.42529	4.23863	6.44196
Potri.001G179700	8.17414	10.2413	7.40338	15.0027	15.0895	16.1129	6.38753	3.44706	3.53437
Potri.001G179800	23.3619	25.3139	28.5784	21.9273	24.3757	24.8614	21.646	14.1795	20.2406
Potri.001G180000	2.16009	2.19891	3.03465	2.89444	3.48638	4.3446	3.7979	1.33221	3.99402
Potri.001G180100	40.0212	52.0245	61.1248	45.7739	44.7114	42.0247	28.6839	34.0348	30.7005
Potri.001G180200	0.675711	0.819356	0.762821	1.38005	1.61111	1.81209	0.297012	0.260461	0.149927
Potri.001G180300	0.162151	0.699099	0	1.34571	1.14201	0.695757	0.228077	0	0
Potri.001G180400	0.50126	0.36019	0.603606	0.260002	0.882582	1.34425	0.70506	0	0
Potri.001G180500	0	0	0	0	0	0	0	1.55362	0
Potri.001G180600	8.0582	10.7385	10.468	0.861285	0.745244	1.15254	2.95383	2.77105	3.07746
Potri.001G181000	4.69607	3.85652	2.62549	2.00087	3.24834	1.52923	0.471813	0.413751	0.520985
Potri.001G181100	15.1674	9.42258	8.5268	8.25269	10.005	9.94018	13.4029	7.22466	10.0476
Potri.001G181200	4.14976	4.41475	3.24484	3.52222	4.11194	4.68269	6.36759	6.3817	7.27037
Potri.001G181300	2.24256	3.30768	2.55832	2.08153	1.45473	1.2028	0.581061	0.291175	0.0523771
Potri.001G181400	0	0.854247	0	0	0	0.637622	0.83608	0	0
Potri.001G181500	0.820328	0.589462	0	0	0	0	0	0	0
Potri.001G181600	0.190007	0	0.457606	0.394225	0.223034	0	0	0.468741	0
Potri.001G181700	1.5367	3.31267	1.85046	1.59416	3.60761	3.02209	12.6086	14.5321	13.4112
Potri.001G181800	110.165	128.532	210.065	121.291	97.1899	101.559	153.808	234.137	133.741
Potri.001G182000	1.72897	2.74632	3.94481	4.24805	4.8067	5.6616	4.73585	5.16325	4.03816
Potri.001G182100	51.3219	65.6026	96.2724	19.3968	16.8013	13.8324	29.3831	28.6302	28.3825
Potri.001G182300	3.49755	5.48808	6.01668	8.73764	8.00152	8.61388	1.60639	1.40871	1.64711
Potri.001G182400	0	0	0	0	0	0.106081	0	0	0
Potri.001G182500	10.5861	12.5679	13.8561	15.2793	14.5873	17.0336	0.971099	0.56773	0
Potri.001G182600	0.836033	1.03765	0.549127	2.28651	1.65045	2.36432	0.106904	0.187497	0.303545
Potri.001G182700	8.72114	10.5343	8.50453	8.93625	10.4254	6.88724	19.7927	14.3871	13.7709
Potri.001G182900	10.5742	10.7693	12.633	9.4149	8.79607	7.8597	9.01777	13.1458	10.4933
Potri.001G183000	4.60573	3.66413	3.07017	4.18071	4.48915	4.10243	4.28031	4.05792	5.10962
Potri.001G183100	3.51117	2.82296	3.25237	4.50851	4.46734	3.87179	3.14283	2.05948	3.44313
Potri.001G183200	20.0935	20.2324	39.4537	38.3706	32.4498	32.2629	38.5242	40.098	32.3729
Potri.001G183500	10.5163	12.1844	13.7433	14.9266	11.9136	12.3739	10.7786	12.6699	17.3645
Potri.001G183600	25.4598	36.1587	37.5111	26.8468	30.6587	30.3309	35.7268	50.5422	44.6607
Potri.001G183700	6.57865	7.13542	4.48408	5.02192	6.99364	6.52432	5.76153	6.43047	8.15216
Potri.001G183800	1.23875	0.958602	0.917958	1.18622	0.782962	1.43103	0	0	0
Potri.001G184000	9.99481	12.1876	16.1933	14.0133	10.8077	9.74675	11.758	17.0356	13.8704
Potri.001G184100	5.57028	8.42659	5.85025	3.91032	4.47371	3.23472	22.3858	17.9778	18.6971
Potri.001G184200	4.60023	5.22743	5.66832	2.21965	3.26502	2.52471	3.461	2.63921	3.98787
Potri.001G184300	0.356378	0.307299	0.858286	0	0	0.0764574	0	0	0
Potri.001G184400	1.63663	1.17603	0.656931	2.54674	0.640368	0.292602	0.767347	0.672917	0.484183
Potri.001G184700	8.04189	9.10336	8.092	8.22833	9.31041	11.3445	11.544	12.0937	13.1015
Potri.001G184800	0.245442	0.26455	0.147778	0.445585	0.504182	0.789856	0.086308	0	0.0544588
Potri.001G184900	1.24893	1.79488	0	0	0	0.669861	0	0	0
Potri.001G185000	2.56861	2.56019	1.89575	3.39529	2.52878	2.7109	1.80647	2.24849	2.64739
Potri.001G185100	4.50662	5.10511	6.25675	7.48022	7.15699	7.45043	4.92197	4.05467	4.42323
Potri.001G185200	1.1624	0	0	0	0	0	0.40875	0.716898	0
Potri.001G185300	5.36452	4.1601	4.0294	5.28962	5.4553	5.52661	3.73544	3.40679	3.86548
Potri.001G185500	3.27749	3.34351	3.06737	2.95963	2.99003	3.24251	6.52093	6.49349	7.58109
Potri.001G185600	7.95003	8.44072	11.4879	12.7244	11.1602	10.6513	6.52682	7.68487	7.89102
Potri.001G185700	49.3499	49.1067	57.7322	23.8952	22.0841	21.3133	57.7903	42.2201	45.7759
Potri.001G185900	18.939	15.3691	12.9497	12.6436	14.657	11.2794	14.2019	6.63242	8.43091
Potri.001G186000	2.3806	2.1668	1.33778	2.71659	2.42181	1.91526	4.96694	3.52372	4.61304
Potri.001G186100	37.5226	50.047	73.1918	72.3859	59.0532	65.2692	81.9692	95.8955	68.1442
Potri.001G186200	3.97268	4.01193	5.17169	5.62492	3.71796	4.95254	2.71842	1.85414	2.7635
Potri.001G186400	0	0	0	0.287917	0.32578	0.595432	0	0	0
Potri.001G186500	1.70554	1.26781	1.69968	2.44044	2.14007	2.90202	0.909956	1.16069	1.09614
Potri.001G186600	7.24354	6.67158	4.62631	7.01622	5.54314	6.13885	5.17873	6.02233	5.75397
Potri.001G186700	106.135	86.1963	148.844	82.9156	57.2407	47.4144	52.4519	73.3381	56.5876
Potri.001G186800	2.40617	3.00695	2.77148	1.73645	0.4912	0.448886	1.32435	1.5485	1.67128
Potri.001G186900	3.6235	3.24946	2.72272	3.0072	3.30058	3.54487	4.15892	3.5041	4.52804
Potri.001G187000	16.988	15.8752	16.2242	15.4095	14.9802	15.2607	20.9522	27.1478	26.4409
Potri.001G187100	0.944771	1.4168	1.38499	1.83236	2.02511	3.52506	0.866669	0.709348	0.838507
Potri.001G187200	7.91514	7.10946	8.24818	9.0796	8.66558	9.22532	11.4544	15.3958	14.6577
Potri.001G187300	0.883622	1.19519	0.625905	0.539214	0.732149	0.780591	0.584885	0.89759	0.415183
Potri.001G187400	0	0.588376	0	0.849436	0.961142	0.439172	0.575864	2.01999	2.54352
Potri.001G187500	19.4129	25.4991	17.5953	14.9417	28.9128	26.4221	87.7892	60.7647	60.2103
Potri.001G187600	7.89379	4.9632	1.66347	2.55905	2.20064	6.13906	9.7153	1.2171	2.7148
Potri.001G187700	0	0	0	0.145136	0	0	0	0	0
Potri.001G187800	0	0	0	0.924954	0.348864	0	0	0	0.263776
Potri.001G188000	8.14543	9.1661	9.43842	10.5227	11.9967	12.447	10.2682	7.77239	13.8447
Potri.001G188200	0.374888	0.538766	0	0.388907	0.440051	0.402143	0	0	0
Potri.001G188300	6.82394	5.88416	4.38253	9.49126	7.83206	8.29604	8.2475	7.60665	7.13311
Potri.001G188400	0	0	0	0.58583	1.10478	0	0	0	0
Potri.001G188500	2.74832	3.51086	1.83859	2.37591	3.40526	3.43948	0.214762	0	0
Potri.001G188700	1.07396	0.385855	0	0	0	0	7.17535	1.3247	3.33606
Potri.001G188800	11.292	12.2267	13.5976	23.91	19.8519	19.7458	7.90529	4.32484	5.97199
Potri.001G188900	26.9347	18.2324	17.8623	7.49167	5.72762	6.49042	4.94161	0.481499	0.519678
Potri.001G189100	8.7493	8.35204	7.6134	7.98332	8.65836	8.39203	6.51259	10.3194	7.65185
Potri.001G189200	6.99879	5.7276	6.20379	7.10924	7.18839	6.9341	5.26398	3.59703	5.04692
Potri.001G189400	8.10853	8.46235	10.2291	36.0503	31.4998	30.9608	1.90088	0	0.342691
Potri.001G189500	2.85143	3.91331	4.45444	0.213193	0.301537	0.468454	0.180664	0.570354	1.02596
Potri.001G189700	26.0513	25.6956	27.1652	24.7793	23.6109	24.3865	47.6458	65.129	42.3681
Potri.001G189800	8.02729	3.93592	4.66256	5.87821	4.65586	4.66	9.8298	8.85312	7.79495
Potri.001G189900	2.15064	3.74146	4.63431	0.234849	2.7902	11.2921	3.34347	0	0.10046
Potri.001G190000	10.6423	10.5679	9.93832	9.88149	10.8532	10.6172	11.085	10.2567	11.2627
Potri.001G190100	20.2099	13.2202	13.0913	9.54297	14.2336	8.37263	29.9951	15.4729	20.9056
Potri.001G190200	8.94411	9.79086	10.5411	13.6612	14.9663	14.4528	11.2957	10.7977	13.6468
Potri.001G190300	13.428	11.0785	13.3251	19.154	14.3026	13.0038	4.37212	6.44126	3.31048
Potri.001G190400	1.96102	2.2418	2.89811	5.22459	3.81904	3.251	0.752271	0.439797	0.395558
Potri.001G190500	1.71226	2.21468	1.92441	3.61179	2.74684	3.24491	1.12393	0.281606	0.202623
Potri.001G190600	0	0.637065	0	0.689796	0	0.475515	0	0	0
Potri.001G190700	1.33208	0	0.356457	0	0	0	0.208185	0	0.131361
Potri.001G190800	23.7747	16.0853	20.2634	21.2204	20.5679	23.6814	12.2689	13.1394	9.45417
Potri.001G190900	0	0.0860459	0	0	0.0702801	0.0642258	0.168432	0	0
Potri.001G191000	30.4368	47.8634	77.3131	68.7163	32.6866	40.0924	0.780759	0.684678	1.56004
Potri.001G191100	12.5395	13.2457	14.3853	17.194	16.112	15.3606	11.1835	9.95366	12.7089
Potri.001G191200	1.4482	1.23117	1.47371	1.56583	1.38867	1.61912	1.23368	0.905743	1.14049
Potri.001G191300	2.00945	2.0519	1.27355	0.987439	1.36558	0.737421	8.03305	10.4363	9.8089
Potri.001G191400	5.93456	3.07036	4.85947	0.738778	0	0.6366	0	2.34246	0.842731
Potri.001G191500	0.085078	0.366806	0	0.0882594	0.199732	0.0912631	0.119669	0	0
Potri.001G191800	0.0939201	0.134976	0.452386	0	0	0.302244	0	0	0
Potri.001G192000	5.12363	3.47715	6.8553	3.54348	3.50829	3.81675	1.00094	0.351106	0.505261
Potri.001G192200	14.3583	13.6002	12.771	7.61687	8.33125	7.78858	0.2295	0.201258	0.144811
Potri.001G192300	16.8678	14.9177	14.5828	12.1144	9.64602	13.9185	13.9921	10.6698	6.52563
Potri.001G192400	12.7641	3.0573	5.12343	13.2414	6.24283	3.42302	5.98457	7.87216	5.66424
Potri.001G192500	0.747256	0.214782	0.89983	0.46512	0.614	0.561107	1.20873	0.645209	0.696368
Potri.001G192600	95.8823	8.77925	8.31563	5.09738	16.9914	1.56701	4.66986	1.63807	3.41806
Potri.001G192700	4.4876	5.82917	4.78035	4.02872	4.20397	4.11954	2.79191	2.66124	3.14033
Potri.001G192800	5.78499	0.296922	0.995165	0.214333	0.242519	0	4.35912	1.01938	1.10021
Potri.001G193000	84.953	76.4399	111.246	88.7007	72.6323	75.1467	65.0271	80.8821	62.314
Potri.001G193100	12.7947	15.4962	18.2649	20.9802	16.2905	18.8164	14.8764	17.1821	15.0188
Potri.001G193200	0.211924	0	0	0	0.248761	0.227331	0	1.04562	0.188088
Potri.001G193300	3.67721	3.73034	3.51636	3.14153	4.76071	3.71251	5.40046	4.26896	5.42335
Potri.001G193400	7.44501	3.32627	3.99482	3.4015	3.62242	2.81381	5.1546	5.80497	6.2995
Potri.001G193500	13.5575	10.4914	20.0932	12.081	9.38523	6.71223	11.2462	7.71829	12.0326
Potri.001G193600	0.181997	0.130777	0	0.188802	0	0	0.63998	0	0.323053
Potri.001G193700	6.54198	6.27729	5.66434	5.53591	6.93671	8.41686	7.81179	8.14255	9.06885
Potri.001G193800	0	0.22515	0	0	0	0	0	0	0
Potri.001G193900	5.65282	6.3867	6.16483	6.19614	6.21807	6.86466	5.40076	3.50825	4.76459
Potri.001G194000	25.1278	40.7381	51.2642	53.643	45.2184	48.2287	28.7719	37.6547	32.8994
Potri.001G194100	0	0	0	0	0	0.855756	0	0	0.94404
Potri.001G194400	82.7714	97.5977	129.913	86.4832	75.529	75.2394	67.0954	78.8181	64.8889
Potri.001G194500	0.195867	0	0	0.203191	0	0	0.826504	0	1.56453
Potri.001G195000	0.650026	0.934176	0	0.674333	0	0	0	0	0
Potri.001G195300	3.93347	4.32742	4.50793	5.34694	5.25403	5.58711	4.04461	4.61763	5.056
Potri.001G195600	2.10589	3.94755	2.2051	3.6094	3.86911	3.14294	5.92419	3.61402	7.88242
Potri.001G195800	2.79383	2.86794	1.92244	3.72638	3.27945	2.14067	5.05251	7.87687	1.77113
Potri.001G195900	4.39479	3.59522	3.25668	3.36674	3.80949	3.84396	3.61386	3.66953	5.46068
Potri.001G196000	0.979334	0	0	0	0	0	0	0	0
Potri.001G196100	18.3347	25.1361	20.9163	26.9038	33.9816	39.3353	14.2519	18.4495	15.202
Potri.001G196200	0	0	0	0	0	0	0.0888335	0	0
Potri.001G196300	0	0	0.468415	0	0	0.208636	0	0	0
Potri.001G196500	7.43715	8.01615	7.6123	6.87944	7.56588	6.71467	10.2866	10.0909	9.29591
Potri.001G196600	4.3485	3.60542	2.57791	2.74137	3.76937	2.43996	4.0463	3.46584	4.80941
Potri.001G196700	9.10848	5.99041	7.8079	7.04678	9.24198	6.12737	16.5033	11.4256	17.5382
Potri.001G196800	6.34481	6.42431	8.68214	7.97827	7.50408	7.78574	6.82856	6.99615	7.55089
Potri.001G197000	2.51789	4.52319	5.05332	0	0.123148	0.112539	0	0	0
Potri.001G197100	0.139641	0.602051	0.336306	0	0	0.449379	0	0	0
Potri.001G197200	8.40742	12.5499	13.536	12.7695	11.2319	11.5598	6.53351	5.95868	7.21443
Potri.001G197300	3.95588	4.73295	5.39716	4.38683	4.8951	5.4977	5.34496	6.20154	6.209
Potri.001G197400	6.50852	7.22327	6.80544	6.94412	6.85137	6.55931	6.97192	6.68535	7.31823
Potri.001G197500	8.13929	7.32351	9.28979	9.72855	7.76786	9.11062	7.16777	5.84919	7.97761
Potri.001G197600	24.7424	21.1055	22.4257	23.5148	24.4211	22.6028	30.4611	37.5419	31.6877
Potri.001G197700	11.0601	17.7493	22.1973	23.3299	26.1816	30.4515	64.3019	109.595	69.3674
Potri.001G197900	59.6476	70.9474	109.342	79.7973	67.749	64.7117	75.9714	107.111	72.2986
Potri.001G198000	3.62898	3.91151	3.80347	1.84748	3.39204	2.16267	2.45769	3.14998	3.75761
Potri.001G198100	8.58547	7.08807	14.0779	13.644	13.5085	12.7367	6.16652	8.56214	7.29556
Potri.001G198400	1.47224	7.40536	3.54569	6.10919	7.77666	9.47565	8.28329	3.63197	9.79989
Potri.001G198500	0.51772	0.446421	0	0.322248	0.486167	0.444286	0.728212	0.255439	0.367591
Potri.001G198600	6.20896	6.91039	8.99452	11.4778	11.1789	10.6165	7.28875	6.79488	7.58226
Potri.001G198700	9.16892	8.20862	9.53268	7.95248	9.64522	10.2117	14.5177	11.9895	14.1853
Potri.001G198800	0	0.865822	1.45095	0	0.707182	0	0	0	1.0694
Potri.001G198900	7.93531	4.49253	2.60605	10.103	10.7259	8.64117	3.04407	0.593215	0.640252
Potri.001G199000	3.84617	0.736997	1.23506	1.596	1.80588	0.825158	4.32794	3.79534	6.372
Potri.001G199100	12.3332	11.9156	17.7218	26.3414	24.331	22.5685	17.2018	18.1531	19.2245
Potri.001G199200	5.58536	5.56181	4.54075	5.13245	4.79235	5.41356	5.10456	4.37147	4.46646
Potri.001G199500	7.83547	9.00852	7.02162	8.50654	7.95684	9.46063	16.3011	17.6216	16.4313
Potri.001G199600	8.53632	7.77963	6.0798	7.12762	7.75946	6.78393	9.04184	6.99819	9.37785
Potri.001G199700	0	1.61766	0	0.583853	0.660633	0.603723	0	0	0.499505
Potri.001G200000	3.78601	5.33537	4.9574	5.98671	7.76637	8.67452	8.99616	5.53143	7.96003
Potri.001G200100	0.505056	0.181459	0.101363	0.48028	0.741055	0.586921	2.1904	1.66127	1.00856
Potri.001G200200	4.24849	4.04968	4.4895	4.22747	4.68163	4.83638	3.96356	6.09601	5.77138
Potri.001G200300	1.04439	0.868962	0.970805	1.00741	1.39799	0.943426	1.05666	1.17523	1.70749
Potri.001G200400	17.1966	16.3479	20.0998	26.282	26.6703	30.0119	11.572	6.44778	8.72515
Potri.001G200500	18.6467	16.0534	15.9931	18.3859	18.3775	17.1954	16.145	14.5922	16.6469
Potri.001G200600	15.3525	14.6608	13.3789	14.774	15.887	17.0104	30.1186	37.625	39.2637
Potri.001G200700	2.57376	15.2578	12.0097	9.67877	13.7839	10.1807	76.9291	77.7799	64.1025
Potri.001G200800	0.0478083	0.206121	0.11514	0	0	0.051284	0	0	0
Potri.001G200900	0.111882	0	0.269451	0.116065	0	0.240031	0	0	0.0992976
Potri.001G201000	3.00476	3.26199	2.49894	3.31894	3.24792	3.73335	3.25343	2.66641	3.56852
Potri.001G201100	4.78616	4.50652	8.74445	3.76665	6.58671	7.96672	8.12494	7.32865	8.20271
Potri.001G201300	2.63562	3.45838	3.03577	3.44744	3.36276	3.31892	2.57892	3.10964	2.44088
Potri.001G201400	2.35007	1.77757	2.18449	1.88193	2.2746	2.34402	2.89961	2.23765	2.34189
Potri.001G201500	2.58145	2.29141	0.822846	1.33899	1.55964	1.87323	2.56307	2.71591	3.7062
Potri.001G201600	8.33855	9.27036	8.14655	8.32393	7.84882	8.10091	8.40932	10.0914	12.0086
Potri.001G201700	9.73685	9.97535	11.841	11.9011	9.05291	14.4778	16.5432	12.367	11.123
Potri.001G201800	19.9416	14.0081	17.7677	18.3217	15.2203	15.6358	14.5278	13.0158	14.7224
Potri.001G201900	5.56927	4.5736	3.83222	5.03204	6.47706	5.94662	7.3282	4.81188	8.22291
Potri.001G202000	4.38974	6.30865	3.52402	5.855	5.03007	3.47559	7.79162	9.54011	11.4097
Potri.001G202400	0	0.268478	0.449915	0.3876	0.219286	0.200395	0	0	0.331604
Potri.001G202500	0.21795	0	0	0	0	0	0	0	0
Potri.001G203000	0	0	0	0.16184	0	0	0	0	0
Potri.001G203100	0.168873	0.312034	0.116202	0.150161	0.169908	0.0776356	0.271465	0.119029	0.192701
Potri.001G204000	1.54081	1.29378	1.501	2.0115	1.40219	1.35568	1.12016	1.15315	1.52115
Potri.001G204100	0.930552	2.4072	3.58576	3.47526	3.2769	1.79676	0.654445	0.688691	0.908476
Potri.001G204200	6.39088	8.79987	6.28554	7.15053	7.61956	8.68601	9.45989	8.74974	9.44353
Potri.001G204300	1.14913	1.10097	1.26844	0.198683	0.168609	0.154084	2.82859	4.13417	4.41948
Potri.001G204400	1.12277	1.61358	2.10314	2.58835	1.90368	2.67644	0.350947	0	0.221442
Potri.001G204500	0	0.744728	1.24802	1.07516	0.608275	0.555875	0	2.55677	0.459917
Potri.001G204600	16.2075	20.8589	32.625	18.3193	13.3457	15.8288	4.42331	11.9353	9.66126
Potri.001G204700	4.51225	5.98293	5.75698	5.43328	5.95863	5.50294	4.87345	6.36088	6.5792
Potri.001G204900	9.85729	6.86631	7.79217	9.13027	9.64223	8.7037	10.9411	7.4028	7.64757
Potri.001G205000	0	0	0	0	0.486847	0	0	0	0
Potri.001G205300	2.01762	1.83307	1.67556	2.59828	3.29386	3.35839	5.05608	4.11921	5.04273
Potri.001G205400	0.560719	0.438467	0.556052	0.829759	0.561391	0.955297	0.695907	0.569583	0.73916
Potri.001G205500	11.4085	9.10449	9.74949	11.3443	12.219	11.4202	13.4587	14.3965	14.2781
Potri.001G205700	4.64285	5.4291	3.75036	5.47461	6.49921	6.18681	6.3277	6.61613	6.57767
Potri.001G205800	33.5887	29.0505	27.6415	26.2672	23.6178	19.8495	20.1632	23.0558	25.7778
Potri.001G206100	6.38958	6.79965	5.85717	6.58264	7.00711	7.49445	9.20511	14.1266	8.75164
Potri.001G206300	3.7877	7.11835	9.82383	6.64965	4.44607	5.93832	1.22947	2.87511	2.5859
Potri.001G206400	5.54097	6.03799	5.86578	6.63251	8.07652	8.81773	10.8771	10.5149	9.88954
Potri.001G206500	6.38207	4.58596	7.68515	1.10345	1.24857	2.28201	13.4653	5.24811	2.83212
Potri.001G206600	23.0379	24.1461	23.3243	15.9076	16.5355	17.3147	26.935	20.2719	25.9166
Potri.001G206700	6.93511	7.39952	5.14563	5.77735	6.08486	6.76299	8.12896	5.96211	7.86482
Potri.001G206800	2.29742	8.28663	11.283	22.8986	17.8726	18.6041	0.190088	0.11113	0.159923
Potri.001G207000	11.2157	11.68	8.22084	9.94883	10.8756	11.2174	22.8633	22.8567	21.3029
Potri.001G207100	71.7174	50.5492	61.2408	68.7127	64.7013	55.6976	89.0964	92.0306	79.192
Potri.001G207200	28.4534	17.9617	23.0554	28.9657	26.2199	29.3809	20.946	13.1203	22.1849
Potri.001G207300	1.68606	1.28888	1.20955	1.15367	1.64226	1.73167	0.908261	1.32748	1.52826
Potri.001G207400	0.514604	0.369778	1.85902	1.06769	0.604051	0.828023	0	1.26951	0.456723
Potri.001G207500	1.53561	2.5464	0.853452	2.08319	2.77312	2.91436	0.3323	1.45703	1.6774
Potri.001G207600	0	0.812947	0.681169	1.17365	1.32799	0.606795	1.59132	1.39549	1.75716
Potri.001G207700	13.4741	12.0577	12.0435	12.0182	14.5769	14.0662	9.02678	6.64802	8.75319
Potri.001G207800	2.77519	2.20531	2.04441	2.57413	2.06951	2.27648	1.33179	1.04708	1.73862
Potri.001G207900	4.89188	4.93098	5.48162	6.13206	5.74218	6.52296	9.41331	9.47009	10.4923
Potri.001G208000	0.450101	0.470441	0.591274	0.551828	0.336214	0.307251	1.32376	1.21132	1.45264
Potri.001G208200	22.7515	21.8819	25.9217	25.1001	21.9812	23.7016	25.2937	26.7683	26.9104
Potri.001G208600	0	0	0	0	0	0	0	0	0.0810618
Potri.001G208700	3.41536	3.06771	4.58005	6.16011	5.23905	5.99507	1.47394	1.43617	1.2056
Potri.001G208800	5.84474	6.59976	7.87598	6.13548	5.47219	7.09067	8.80828	4.6346	7.16348
Potri.001G208900	1.16641	0.926373	0.776208	1.40109	1.8916	1.49816	2.07239	1.96881	1.90698
Potri.001G209100	7.98766	8.42236	6.90028	9.63739	7.84736	9.31344	6.96097	6.9611	7.78276
Potri.001G209300	145.809	176.07	307.525	243.749	225.167	213.482	12.5401	2.12844	4.08392
Potri.001G209400	11.1228	18.52	14.5149	13.2161	16.047	17.9234	6.82317	7.49449	7.43642
Potri.001G209500	4.96647	4.53175	4.08194	3.10767	2.40592	2.83289	7.59558	7.29292	7.45139
Potri.001G209600	4.15069	3.7637	3.45111	2.66556	2.32007	2.65026	3.96167	3.0475	5.4819
Potri.001G209700	0.0911102	0	0	0	0	0	0	0	0
Potri.001G209800	5.77585	5.47492	6.51121	6.50178	6.44321	7.29429	5.35849	6.87176	5.19892
Potri.001G209900	0.100004	0.287439	0	0	0	0	0	0	0
Potri.001G210000	89.0245	98.6762	129.695	49.0573	52.5456	56.3231	56.1003	79.2957	87.6742
Potri.001G210100	15.1928	18.8483	22.5168	21.5534	26.3694	22.1477	19.726	18.2596	19.5921
Potri.001G210200	2.63655	1.64267	2.34905	1.94464	2.00359	2.10891	3.88	4.32365	4.81527
Potri.001G210400	26.9331	23.1605	33.4957	24.6195	24.4884	21.1948	1.24208	0	0.195933
Potri.001G210500	43.4639	39.3132	44.5996	38.6855	38.1152	36.5098	63.5141	78.1233	60.5647
Potri.001G210600	5.58654	3.95059	3.73733	2.66774	2.44608	3.37683	8.54389	9.29723	11.4511
Potri.001G210800	0.543986	1.69386	1.74681	5.173	2.23489	3.40394	0.382578	0.670996	0.563267
Potri.001G210900	6.9086	6.73727	7.72495	9.98252	10.523	8.20487	6.24694	9.33321	9.12432
Potri.001G211000	19.1531	14.3871	13.8482	15.9641	15.5871	18.2381	15.3612	18.7776	16.852
Potri.001G211100	0.32805	0	0.263354	0.113439	0	0.1173	0.153809	0	0.0970509
Potri.001G211200	7.01919	8.13512	9.22076	6.44887	6.71705	6.18257	10.9443	19.9567	17.5199
Potri.001G211300	0.78063	0.911522	0.646262	0.986969	1.46038	1.59626	2.43622	3.73121	3.7889
Potri.001G211500	22.5945	19.7814	25.6441	19.2634	17.6812	14.0686	23.379	28.1902	25.7003
Potri.001G211600	5.23226	5.63961	3.45031	3.81246	4.38695	5.34537	8.06048	5.07092	6.19168
Potri.001G211700	14.2867	13.5175	12.6732	13.5288	13.7562	14.5891	11.478	8.34086	9.79189
Potri.001G211900	11.068	11.8161	6.85432	11.4819	12.0638	7.97163	14.9008	3.1205	2.80661
Potri.001G212000	4.3786	4.01342	4.40077	3.97007	4.08746	3.73535	5.81937	5.18829	5.26308
Potri.001G212100	0.49845	0	0	0	0	0	0	0	0.442387
Potri.001G212300	0.600835	0.431741	2.89405	0.311651	0	0	2.53536	2.22335	5.33255
Potri.001G212400	1.91921	1.37909	2.56786	0.66366	1.25156	1.25812	0.149973	0.263035	0.283891
Potri.001G212600	3.76868	3.63143	3.32885	3.34949	3.95475	3.40556	2.56693	2.39755	2.64517
Potri.001G212700	17.1093	14.3399	14.3913	16.9889	16.8739	16.5088	11.1407	9.45684	11.2574
Potri.001G212800	0.119843	0	0.288625	0.124324	0	0	0	0	0
Potri.001G213100	3.65071	2.20908	3.23923	2.79058	2.02986	1.44278	1.89184	0.948016	1.70531
Potri.001G213200	0.0886222	0.0636811	0.106717	0.0919361	0	0	0	0	0
Potri.001G213400	0.108638	0.0520424	0.174425	0	0.0425069	0	0	0	0
Potri.001G213500	0	0.0933085	0	0.0673545	0	0	0	0	0
Potri.001G213600	7.55197	7.90813	7.49449	7.99184	10.1565	9.5665	1.92164	1.59154	1.68406
Potri.001G213700	21.0856	12.2258	13.4727	18.4058	21.0206	19.7423	13.1764	4.57295	3.29037
Potri.001G213800	9.88039	10.5157	6.39785	7.3973	8.58893	9.19886	13.3731	8.5081	11.4164
Potri.001G213900	10.0906	10.5441	11.7009	11.2026	10.5747	11.3306	8.43848	8.29774	7.92569
Potri.001G214500	15.9308	18.4195	22.4985	22.2382	21.4545	24.4473	48.307	61.4559	46.262
Potri.001G214600	0.309622	0	0	0	0	0	0	0.763826	0.274797
Potri.001G214700	11.1068	14.0287	14.8699	0.393614	0.728798	1.66504	2.95956	1.95715	1.8062
Potri.001G214800	1.46451	1.19888	2.14302	2.25006	2.00195	2.18744	1.72096	1.09759	1.6453
Potri.001G214900	0.220108	0	0	0	0	0	0	0	0
Potri.001G215000	5.04163	9.59542	10.1731	3.88728	4.6384	5.04274	14.7579	15.6309	27.7544
Potri.001G215100	5.52944	5.77932	4.8425	2.73774	3.54031	1.88727	3.00497	3.10021	4.23831
Potri.001G215200	3.54859	4.54269	3.51905	4.3928	5.07549	5.02212	3.9847	2.05982	3.46705
Potri.001G215400	6.05725	9.38341	8.71491	7.34464	7.47946	6.91953	6.97089	6.79227	9.07628
Potri.001G215500	2.44466	2.17491	2.33635	2.13352	3.00623	2.24776	1.4191	1.43592	2.03194
Potri.001G215700	8.5892	8.68427	8.12833	9.43453	9.4891	9.88569	7.61836	7.97712	8.1971
Potri.001G215800	5.03275	5.63656	5.60058	3.13257	4.1149	3.83489	7.86007	5.82249	7.1159
Potri.001G215900	0	0.181527	0	0	0.296534	0	0	0	0
Potri.001G216000	35.2911	49.7544	67.2277	36.4369	43.9837	45.1404	20.5161	2.89517	2.75274
Potri.001G216400	1.65725	1.61615	1.42545	2.70164	2.50112	2.41264	2.66406	2.48223	2.15375
Potri.001G216500	4.76619	7.11654	5.36666	5.49023	5.48566	6.10867	5.74629	6.41346	4.86188
Potri.001G216600	49.1787	45.8573	53.1136	31.6627	29.8742	27.0954	82.9679	73.997	70.3112
Potri.001G216800	16.8312	9.4545	10.6997	14.0039	10.2294	9.43984	2.16314	2.52926	1.8957
Potri.001G216900	46.4564	27.1957	32.9492	40.235	37.0713	31.5004	11.5102	4.83659	5.18227
Potri.001G217600	0.868702	0.794465	0.76078	0.737334	1.3905	1.186	1.33298	1.94823	1.96253
Potri.001G217700	12.0194	17.4932	16.1908	21.3979	21.8804	21.4159	19.915	25.3797	25.4936
Potri.001G217800	2.75711	2.73591	2.29242	1.94086	1.69523	1.12669	1.20036	1.45751	2.35961
Potri.001G218100	9.66425	11.1734	10.2201	12.0179	11.1259	15.2512	7.58099	7.8707	8.87966
Potri.001G218300	19.2888	16.2404	20.6464	17.3825	16.924	15.8841	10.1399	8.65179	8.81904
Potri.001G218400	11.8746	8.1131	6.56356	8.48171	9.36861	8.56155	33.4051	49.4641	41.2923
Potri.001G218700	69.3848	76.5815	124.102	91.0779	86.7662	79.8871	82.5002	125.296	73.4041
Potri.001G218800	5.89455	0.605091	4.05605	3.20308	2.30638	3.91429	7.69891	3.80852	0.996487
Potri.001G218900	0.114671	0.274663	0	0.436183	0.0897353	0.451028	0.0537644	0	0.101773
Potri.001G219100	0.85372	0.245383	0	0.177129	0	0.732628	5.28362	0.842438	0.909237
Potri.001G219200	9.4248	9.28583	9.24312	11.7428	9.97952	11.1001	16.6734	13.5429	14.4874
Potri.001G219300	8.51415	19.6047	23.6772	41.6739	24.2398	33.0508	0.595482	0.232089	0.33399
Potri.001G219400	4.59421	6.67587	4.17992	4.34236	4.67373	6.07812	7.61092	8.56327	8.47208
Potri.001G219500	15.513	17.0041	16.6224	11.1833	10.6479	10.3652	14.7933	17.5134	14.7599
Potri.001G219700	27.2929	19.4997	25.0046	28.1054	22.7004	25.238	14.3843	11.0477	12.1412
Potri.001G219800	3.00926	3.24354	1.81184	1.56089	2.64924	2.82452	0	0	0
Potri.001G219900	0	0	0	0	0	0	0.638151	0	0
Potri.001G220100	5.70656	7.16488	6.00345	7.82204	7.64158	7.20428	5.53466	7.26764	6.27147
Potri.001G220300	2.81268	2.86537	2.40089	3.0656	3.46875	2.8262	2.85451	3.42547	4.48706
Potri.001G220600	6.92782	6.31154	4.76705	8.53442	7.69636	7.63053	9.30948	9.00312	10.2111
Potri.001G220700	9.05634	7.56289	6.04221	6.53841	7.18277	7.08913	3.61496	3.62297	3.09561
Potri.001G220800	8.77115	2.63566	4.03277	4.96317	2.33994	2.30943	1.68236	1.18026	2.05231
Potri.001G220900	29.4863	26.196	41.7473	6.30317	8.18091	15.144	122.916	223.956	138.779
Potri.001G221000	19.3172	21.2621	22.0943	19.0342	19.8689	22.5927	30.4425	38.7294	31.4793
Potri.001G221100	0	0	0	0	0	0	0	0.270028	0.194293
Potri.001G221200	0	0	0	0	0	0	0	0	0.124797
Potri.001G221300	0	0	0	0	0	0	0.62414	0	1.18146
Potri.001G221400	0	0	0	0	0	0	0	0	0.132686
Potri.001G221500	0	0	0	0	0	0	0	0	0.266268
Potri.001G221700	0	0	0	0	0	0	0	0	0.108648
Potri.001G222200	45.0061	53.4167	85.7859	66.2119	53.0494	46.7678	39.6726	58.1192	32.1552
Potri.001G222300	5.20933	4.53006	4.47497	3.64864	3.81688	4.05756	7.09395	5.9754	7.12652
Potri.001G222400	2.52496	2.58042	3.6486	3.49251	3.88593	3.67156	3.3937	3.32212	4.08353
Potri.001G222500	8.92908	9.7835	7.24439	7.25928	7.61925	8.3215	9.3973	9.52972	9.7233
Potri.001G222600	8.56342	7.73063	9.30675	6.35004	4.68121	4.70906	3.56569	3.81329	4.06078
Potri.001G222700	11.0002	12.4975	11.8142	14.3416	12.4761	13.0756	8.31133	11.0932	10.8514
Potri.001G224100	15.6527	17.178	26.0454	18.7264	15.176	15.1334	18.1852	23.3693	17.2118
Potri.001G224400	2.02524	1.7911	2.62634	1.85855	1.6458	1.58758	4.60166	2.11377	4.35535
Potri.001G224500	1.29702	0.745597	0.832981	0.986713	1.31947	0.973917	0.972988	0.426626	0.844165
Potri.001G224700	33.9879	31.5252	42.8068	41.4652	41.2187	36.0868	41.3429	44.918	38.0142
Potri.001G224800	0	0	0	0	0.0890919	0	0	0	0.0673624
Potri.001G224900	0.63717	0.412066	0.0767267	0.0660997	0.0373961	0	0.134434	0.157188	0.395853
Potri.001G225000	0.328535	0.314767	0	0	0	0	0.154036	0	0.583166
Potri.001G225100	0.991028	2.18723	1.27862	1.24839	1.20483	1.93632	1.2446	1.1351	1.41358
Potri.001G225200	5.726	4.46002	7.47411	5.80409	5.79775	5.86096	4.36517	3.88191	5.43111
Potri.001G225300	2.62742	1.78309	1.75771	1.81711	1.88474	1.72237	2.56643	2.52068	2.52622
Potri.001G225400	0.182482	0.131126	0	0.0946529	0.0535502	0.0489371	0.51335	0.112544	0.323914
Potri.001G225500	22.7527	33.4488	31.6715	27.1766	26.9526	25.9743	33.3247	40.1665	30.383
Potri.001G225600	0.454476	1.15556	1.34713	2.13975	2.09285	2.02507	0	0	0.0310276
Potri.001G225700	0.418924	0	0.672611	1.01404	1.80305	1.49793	0.392832	1.03347	0.24787
Potri.001G225800	0.804218	0.660441	1.38346	0	0.134858	0.246481	0.323198	3.11767	1.22359
Potri.001G226400	1.29437	0.465048	0	0	0	0.347119	0.455159	0.798293	0.287197
Potri.001G226500	0.618383	1.7774	0	0	0.362935	0.995009	2.17451	1.52553	0.54883
Potri.001G226600	0.0875576	0.251665	0	0.0908317	0.102777	0	0	0	0.0777095
Potri.001G226800	0.488591	0	0	0.506861	0	0	0	1.20533	0
Potri.001G226900	3.13961	3.55758	2.9082	3.38229	4.0397	5.31086	5.35028	5.06424	4.07255
Potri.001G227000	4.64675	4.13173	5.0722	3.67608	2.47216	2.72538	0.893411	0.0824703	0.445048
Potri.001G227300	0	0	0	0	0	0.0510534	0	0	0
Potri.001G227800	6.39737	5.36311	4.49375	5.5305	5.63202	4.28904	9.37332	21.7004	11.5922
Potri.001G228000	4.97961	6.96032	5.74991	6.86417	9.68854	8.41489	10.4583	8.91889	8.89958
Potri.001G228100	16.6432	19.5813	18.2777	21.8697	19.1714	20.8525	14.6702	13.3576	14.8106
Potri.001G228200	0.088746	0.25508	0	0.0920646	0	0	0	0	0.0787642
Potri.001G228300	0.130616	0.0938567	0.31457	0	0	0	0	0	0.0579625
Potri.001G229000	5.04138	5.31701	5.67907	5.73602	4.86776	4.53565	6.51922	4.81429	6.13419
Potri.001G229100	3.38339	1.43012	2.23682	4.40459	3.66	3.27354	0.559882	0.327322	0.117759
Potri.001G229200	19.3856	17.0753	16.5665	15.5694	17.6169	17.7763	24.6285	30.0825	18.3152
Potri.001G229300	12.1091	7.49386	4.18607	7.81361	8.50111	7.02298	10.4313	11.4345	9.51298
Potri.001G229500	0	0.243698	0	1.75913	0.995233	0.727599	0	0	0.150499
Potri.001G229600	15.6792	10.1936	8.76597	9.68186	10.9551	8.80999	14.7027	12.6631	15.0753
Potri.001G229700	3.82537	3.14148	1.0529	0.907067	1.15465	1.64139	1.3836	2.96593	3.1041
Potri.001G229800	2.07949	2.98851	2.64581	3.45973	3.03966	4.08253	5.02209	4.45246	4.24835
Potri.001G229900	4.58091	2.32355	5.19175	3.63404	3.16303	2.31244	0.758046	0	0.239157
Potri.001G230000	31.73	25.3388	25.1799	25.4032	25.6596	23.6386	42.6274	48.208	37.7246
Potri.001G230100	11.2958	10.7572	13.1105	11.1181	12.8997	11.7155	22.014	29.2092	23.191
Potri.001G230500	13.1236	10.0985	11.1161	12.5781	10.2698	9.86545	12.2093	13.6809	11.8921
Potri.001G230600	0.521036	0	0.41828	0.54052	0.203867	0	0	0	0
Potri.001G230700	0.0671425	0	0	0.139306	0	0	0	0	0.0595906
Potri.001G230800	0	0.35777	0	0	0	0	0	0	0
Potri.001G230900	0.310487	0.446213	1.49553	0	0	0	1.31017	0	1.10226
Potri.001G231000	6.02843	5.22195	8.94983	4.71181	2.42339	2.83472	2.55545	3.05587	2.71184
Potri.001G231100	51.3176	48.3897	51.2928	42.7155	45.8329	42.211	61.9111	93.5729	56.977
Potri.001G231200	6.4062	9.99013	9.19139	10.1807	15.3594	13.8901	1.91719	0.336252	0.483886
Potri.001G231300	15.0718	11.6851	7.16412	13.9895	11.6392	17.4439	12.5524	0	1.58407
Potri.001G231400	0	0.265797	0	0.38373	0.65129	0.198395	0.780434	0	0.164147
Potri.001G231500	0.0469799	0.337583	0	0	0.110292	0.100791	0.528646	0.579488	0.583741
Potri.001G231600	0.175046	1.00626	1.26472	0	0.205473	0	0	0	0
Potri.001G231800	1.3066	1.07301	1.01146	1.25864	0.876407	1.30148	0.853279	1.15119	0.952561
Potri.001G231900	0	0	0	0	0	0	0.312226	0	0.197009
Potri.001G232100	0.330887	0.47553	0.341526	0.0490372	0.388401	0.354942	1.06381	1.74918	1.46835
Potri.001G232200	0	0.991174	1.10734	0	0	0	0.323365	0	0
Potri.001G232400	0.051784	0.0744208	0.124714	0.161161	0.24314	0.222195	0.145676	0.255498	0.0919191
Potri.001G232500	0	0.152428	0	0.110029	0	0.113774	0	0	0
Potri.001G232600	1.43936	1.34456	2.25322	1.2692	1.60507	1.4668	2.73316	3.19576	1.46908
Potri.001G232700	0.739323	0.899046	0.136966	0.530979	1.0681	0.54905	1.03991	0.561194	1.31233
Potri.001G232800	3.92431	3.56196	2.48714	2.64262	2.18199	3.02796	6.00404	2.54766	4.705
Potri.001G232900	2.05841	4.60168	2.75411	0.711796	1.6108	2.69874	1.28681	1.12845	2.63884
Potri.001G233000	55.3109	80.8159	101.403	88.3891	79.4269	77.2306	75.7017	138.202	102.276
Potri.001G233100	0.587487	0.290228	0.442149	1.31414	1.22836	1.57549	0	0	0.016294
Potri.001G233200	8.15893	9.70821	10.7756	9.82919	10.195	9.69316	13.6973	8.00782	13.4703
Potri.001G233300	11.318	12.2419	12.6246	11.7412	13.7747	13.1632	15.3331	12.7849	15.0146
Potri.001G233400	27.4136	24.8124	26.5932	28.3725	23.0382	21.2932	13.287	13.069	12.7458
Potri.001G233500	5.12232	0	2.46728	0	0	1.09894	0	0	0
Potri.001G233600	0	0	0	0	0	0	0.155879	1.36697	1.377
Potri.001G233700	16.8896	21.9927	24.358	33.3966	26.6537	30.8459	2.64995	1.46769	1.78941
Potri.001G233800	13.6327	12.4047	10.7062	10.799	9.95794	10.4115	14.8505	13.7998	17.5572
Potri.001G233900	24.9897	24.8523	21.1848	31.0054	33.0881	36.3496	17.4344	19.9742	22.179
Potri.001G234000	0	0	0	0.221539	0	0	0	0	0
Potri.001G234100	4.25737	3.10355	2.22897	3.00839	2.46248	3.44171	14.2331	9.58949	8.98083
Potri.001G234200	24.9564	14.0002	15.5532	18.1114	16.9598	15.6749	41.1845	31.0532	32.7869
Potri.001G234300	4.56941	3.25027	3.39036	4.02206	3.73831	3.21823	3.4733	3.359	4.42414
Potri.001G234400	1.57272	0.797724	0.668413	0.671807	0.651561	1.09163	1.43139	0.228226	1.56004
Potri.001G234600	0.0997795	0	0	0	0	0	0.280695	0.246152	0
Potri.001G234700	1.15186	5.17306	2.42733	1.64303	2.36613	1.8534	3.03783	2.48639	2.30018
Potri.001G234800	9.35991	7.00992	5.71487	7.97763	7.84037	8.06058	11.7438	9.21453	12.0122
Potri.001G234900	3.84617	3.20594	2.22311	2.6334	3.88265	1.73283	3.02956	1.70791	2.66259
Potri.001G235000	5.07871	5.30822	11.1194	6.70551	6.23245	7.67662	3.57179	7.40348	6.14655
Potri.001G235200	0.806562	0.289785	0.485622	0.209181	0.591724	0.10815	2.41079	1.74104	0.805324
Potri.001G235300	1.74474	1.25371	0.700325	0.301664	0.341334	0	0.204509	0	0
Potri.001G235400	1.10696	1.04229	1.19509	1.02956	0.851314	1.02365	0.751668	0.188334	0.372656
Potri.001G235500	8.0138	24.7401	12.1519	8.77533	9.40675	3.50224	34.2335	15.7426	11.9858
Potri.001G235600	0.79795	0.229353	0.768699	0.993346	1.49864	1.19834	0.224475	0	0.14164
Potri.001G235700	3.99836	6.63022	4.59252	1.21246	1.01087	1.3197	17.3911	14.8716	17.0881
Potri.001G235800	43.3657	4.79404	1.72154	1.73028	1.39845	2.55595	28.4877	6.46592	4.01799
Potri.001G236000	4.9254	5.62452	5.06545	4.80577	4.25021	4.05543	6.40367	5.25439	7.06515
Potri.001G236200	1.62744	2.80663	6.27114	3.03894	6.11303	4.53897	6.86737	10.4386	9.24413
Potri.001G236300	1.20005	2.37137	1.80634	1.55615	2.28904	2.57458	0.421989	0.740118	1.1982
Potri.001G236400	50.9147	50.5231	70.9673	80.9692	64.5808	63.5188	33.4467	27.1453	27.477
Potri.001G236600	0.180153	0	0	0	0	0	0	0	0
Potri.001G236700	0.979813	0.938751	0.78658	0.677635	0.766749	0.934263	0.459394	0.537147	1.06285
Potri.001G236800	2.18572	1.4186	1.69806	2.04802	2.56564	3.10095	1.98347	2.2612	2.06503
Potri.001G236900	12.6764	15.4213	18.8826	15.8517	15.6859	15.5624	16.7033	20.401	16.3299
Potri.001G237000	10.2094	7.81254	7.34444	6.83154	5.18788	5.45211	5.47059	3.81609	4.11868
Potri.001G237100	11.1617	10.5635	5.76967	6.49559	6.51896	6.30782	14.551	12.4917	15.2702
Potri.001G237200	31.882	37.7678	51.1157	15.9229	11.0133	10.6019	3.20318	3.37079	4.08272
Potri.001G237400	8.16499	6.66134	8.41525	7.21271	6.57084	7.03746	13.9421	14.6013	16.1388
Potri.001G237500	0.626222	0	0	0	0	0	0	0	0
Potri.001G237600	114.691	111.258	186.446	135.835	133.729	116.262	44.6322	10.8459	23.0726
Potri.001G237700	1.32012	1.51776	3.49726	5.20406	2.63429	4.10668	0	0	0
Potri.001G237800	1.49769	1.34017	0.952788	0.410411	0.364872	0.151564	1.07318	1.1154	1.70544
Potri.001G237900	0	0	0	0.16391	0	0	0	0	0
Potri.001G238000	0	0	0	0	0.530386	0.242348	0	0	0
Potri.001G238100	0	0	0	0.206096	0	0	0	0	0
Potri.001G238200	9.48879	5.8443	0	2.81246	4.77348	1.45409	3.81334	3.34407	2.40615
Potri.001G238300	13.077	16.7053	12.6515	26.9001	24.5338	28.1753	10.6904	9.37483	8.33261
Potri.001G238400	16.1183	9.97844	17.0205	11.5761	10.9154	11.3051	5.05752	0.917614	0.880332
Potri.001G238500	9.14625	8.54746	8.54616	8.50314	8.50669	6.70162	7.52209	9.61721	12.0654
Potri.001G238700	34.9263	3.58528	2.00274	1.72535	24.0777	0.892034	1.55957	0.683825	2.21414
Potri.001G238800	42.462	34.5833	39.1716	37.6187	47.104	45.1199	73.4151	83.8674	67.7402
Potri.001G238900	9.3575	14.2314	8.09553	19.2263	19.8352	26.605	2.30016	1.12061	1.45136
Potri.001G239000	4.58369	1.26681	2.12291	7.13263	3.31102	3.97136	0	0	0.312933
Potri.001G239100	3.6582	3.62896	4.21021	4.16442	4.18007	4.09779	3.36965	1.75701	3.79266
Potri.001G239200	7.97261	5.47979	6.67857	4.79463	3.93324	3.34652	26.6538	26.5092	31.0724
Potri.001G239300	5.54992	3.4951	3.75455	3.29922	2.41553	3.61218	1.92967	1.6922	0.996207
Potri.001G239500	2.91254	3.92411	3.61682	5.47638	5.07477	5.66276	0.192033	0	0.0403898
Potri.001G239600	3.11499	2.74082	2.60274	4.68234	3.65644	2.8641	2.14603	1.25462	2.65179
Potri.001G239700	23.0143	15.7164	17.2963	18.4565	13.9863	6.30319	5.9692	3.62397	5.50482
Potri.001G239800	0.1726	0	0	0	0	0	0	0	0
Potri.001G239900	84.6477	84.4308	106.954	77.1745	91.71	86.5132	240.694	338.104	207.949
Potri.001G240000	41.6634	45.3844	59.3005	58.0609	57.4384	51.4841	27.2673	24.8759	21.784
Potri.001G240100	5.68821	6.63597	4.02919	5.69265	5.49865	5.95817	6.02421	5.94322	7.36476
Potri.001G240200	21.111	24.9745	24.4913	26.7078	25.687	28.4452	23.5381	24.1346	30.2754
Potri.001G240300	1.13852	1.13823	1.19216	1.3865	1.56884	2.12399	1.60142	1.58752	1.93306
Potri.001G240400	16.456	10.3741	10.4605	10.852	10.4122	7.7434	8.26049	5.43296	7.16681
Potri.001G240500	2.59477	2.62041	2.36454	3.20106	2.88115	3.08432	5.42529	3.2871	4.48136
Potri.001G240600	14.1445	2.68478	3.21368	5.39871	5.79541	3.14907	11.2615	18.1053	13.6195
Potri.001G240700	0.400247	0.57521	0.275411	0.593163	0.402701	0.674685	0.482553	0	0.101494
Potri.001G240800	0.228948	0.65806	0.551389	0.475019	0	0.491185	0.322033	0	0
Potri.001G240900	85.2396	117.688	222.379	153.775	122.051	116.242	12.3373	7.47498	13.7292
Potri.001G241100	10.7137	17.7066	6.45059	11.1143	11.3183	15.515	13.5626	14.5366	12.8367
Potri.001G241200	4.44618	6.38977	5.35399	3.45933	5.219	4.76941	4.69041	0	4.93261
Potri.001G241300	1.40861	2.96425	3.99823	6.9411	4.48794	4.85683	0	0	0.133947
Potri.001G241400	6.49914	9.34016	6.44504	4.29648	5.16066	4.306	9.0519	6.44469	8.03016
Potri.001G241500	6.20938	8.73782	8.41185	8.72297	7.89608	8.18723	6.55047	7.02089	7.40537
Potri.001G241600	10.4637	9.34086	7.39667	7.40954	8.46778	6.35921	12.4073	5.28605	5.92706
Potri.001G241700	17.0628	13.3218	12.6441	9.61633	11.0735	12.5835	12.577	7.28538	11.8674
Potri.001G241800	29.8767	16.1766	15.8615	20.0622	18.3431	19.3962	17.6854	8.71457	9.51185
Potri.001G242000	0.683126	2.80499	2.11527	0.303716	0.229105	0	0.549068	1.68525	0.692904
Potri.001G242100	3.44524	1.17267	0.873407	0.940546	0.63854	0.972555	7.14146	4.69697	2.81634
Potri.001G242200	3.16736	3.31911	2.38379	3.35425	2.4786	3.11449	6.86832	4.23245	5.73934
Potri.001G242300	18.3187	12.9402	10.4687	15.4607	17.2205	18.8179	12.0099	5.7447	7.0269
Potri.001G242400	1.67545	1.30712	1.72932	1.2415	1.79811	1.59186	1.00999	0.354281	1.1896
Potri.001G242600	0.264025	0.108411	0.181676	0.547795	0.929751	1.05196	0	0	0.0334755
Potri.001G242700	0	0	0.590948	0.763648	0.288024	0	0	0	0
Potri.001G242800	1.74497	4.01241	5.043	5.7927	1.63862	2.99492	0	1.72191	0.92922
Potri.001G242900	4.25245	3.05568	2.84484	3.43114	4.99161	2.78765	9.63669	4.07969	9.64506
Potri.001G243000	1.20167	0.575655	0	0.415535	0.47018	1.28903	2.81706	2.96447	3.55503
Potri.001G243100	8.07062	8.43533	7.59807	6.62181	7.06202	7.16199	9.80394	9.59295	10.0931
Potri.001G243300	43.9199	7.7874	20.6055	29.5859	19.249	16.979	30.6877	7.38741	6.45447
Potri.001G243400	12.6335	11.4269	12.4825	11.7923	12.8245	12.9834	14.4148	11.6965	11.9705
Potri.001G243500	3.02718	1.08762	1.82263	2.94411	1.77668	1.62363	3.99184	4.20072	3.19045
Potri.001G243600	1.16732	1.1184	1.24947	1.54735	1.82696	2.2261	0.547306	0	0.287784
Potri.001G243800	1.61915	3.02502	3.11958	3.35939	3.23099	1.38949	1.82196	0.798874	2.29925
Potri.001G243900	0	0	0	0	0	0.265262	0	0	0
Potri.001G244100	21.8874	21.249	22.2908	24.9402	28.9717	30.2225	52.0747	51.4106	53.2138
Potri.001G244200	0	0	0	0	0	0	0.417761	0	0
Potri.001G244300	15.7738	19.2223	13.3294	13.11	15.4838	17.7121	20.2408	18.8877	17.0288
Potri.001G244400	13.0013	9.24981	12.4007	10.416	8.76381	7.5946	8.69097	8.25658	9.48249
Potri.001G244500	3.00824	1.7293	1.08674	2.02847	0.353113	2.09751	1.90409	1.48424	2.66988
Potri.001G244600	18.2972	13.3537	12.5199	18.4294	16.5767	17.3441	20.6697	17.3687	17.656
Potri.001G244800	8.44879	9.5402	5.2686	1.72164	2.65643	2.58943	1.06106	1.48877	2.61109
Potri.001G244900	3.00896	3.05244	4.26273	3.85594	4.88243	3.41757	3.60992	2.40155	3.45597
Potri.001G245000	39.2006	27.8718	29.5649	21.0824	19.8589	21.0252	51.0758	51.1526	44.1303
Potri.001G245100	0.738567	0	0	0	0	0	0	0	0
Potri.001G245200	51.173	4.0991	7.0713	5.83082	10.0441	9.08888	21.1216	4.34603	6.10527
Potri.001G245300	1.88169	2.78152	5.17919	7.41782	5.8059	5.94014	2.26864	3.18313	3.19695
Potri.001G245400	74.8643	117.437	212.693	225.093	150.434	156.803	6.78218	0	0.225233
Potri.001G245500	8.39147	8.24808	8.06292	11.1409	9.64592	10.3074	9.41813	8.25912	10.0717
Potri.001G245700	4.56251	5.02316	5.46194	5.25902	4.97973	5.63835	6.19233	5.1341	6.44105
Potri.001G245800	3.30665	4.93489	3.36921	3.29837	3.73212	3.68347	0.894434	0	1.69312
Potri.001G245900	0.0969934	0.278786	0.233595	0	0	0	0	0.239279	0.172168
Potri.001G246100	2.27143	2.30425	2.10626	2.01615	1.92483	2.14991	2.75072	2.3373	3.35273
Potri.001G246200	26.2182	26.2969	25.7833	28.1053	26.4797	30.5852	30.8853	36.2474	40.6728
Potri.001G246300	0.677771	0.487025	0.544104	0.937487	1.23757	1.29252	1.05926	1.48625	2.33931
Potri.001G246400	11.816	12.3227	12.8435	10.9019	9.1443	8.52482	4.63305	4.7723	5.1507
Potri.001G246500	5.06175	6.45312	7.07835	10.7561	8.81653	9.98371	7.80874	7.85482	7.17339
Potri.001G246600	5.5232	10.5835	6.28142	4.77478	9.36467	12.5078	19.6378	7.94822	13.4804
Potri.001G246700	6.83702	7.59722	8.99687	9.43253	6.86711	5.67067	1.48713	1.0433	1.62648
Potri.001G246800	7.08733	7.47793	8.42637	10.1444	10.3201	8.37245	7.69747	16.8202	8.75847
Potri.001G246900	57.5304	94.0529	131.467	153.783	115.647	136.922	44.3851	43.8041	48.6282
Potri.001G247000	11.1785	8.03255	9.11871	14.5892	13.3332	11.7978	4.31127	3.55833	3.68046
Potri.001G247100	12.9642	12.8583	13.4857	10.4814	11.4311	10.9687	5.86435	4.05408	5.45592
Potri.001G247200	7.37648	8.3483	8.21641	6.79143	7.14339	5.34111	3.63145	1.36481	0.572846
Potri.001G247300	5.017	3.52495	3.75907	4.16368	2.35562	2.0331	2.50908	0.275039	0.692643
Potri.001G247400	18.4175	16.5253	15.0982	12.1309	12.5061	11.8817	18.504	18.1901	21.2757
Potri.001G247500	1.69782	1.22	0.511121	1.76131	2.61573	2.27657	3.43292	1.57067	3.20208
Potri.001G247600	0.440564	0.253261	0.848829	0.0914078	0.310286	0.472593	0.49575	0	0.234607
Potri.001G247700	19.2773	38.3969	40.7251	47.364	43.9328	51.7573	30.2863	29.7575	34.4182
Potri.001G247800	8.36685	12.7627	13.4336	13.1719	11.0273	12.7541	6.40047	5.97494	7.16523
Potri.001G247900	14.2767	24.9142	7.36787	26.4475	27.5314	17.5024	12.9094	7.54716	10.8608
Potri.001G248100	111.886	110.835	126.174	33.5345	34.837	28.6224	32.3375	41.0762	37.5936
Potri.001G248200	12.0386	11.295	14.5717	12.1652	11.9346	13.9844	10.5284	12.6181	12.6775
Potri.001G248300	0.274625	0.197337	0	0.142447	0.16118	0.58918	0.772561	0.338744	0.60934
Potri.001G248400	11.9331	9.2099	9.3136	14.6718	12.0618	13.0377	1.24332	1.63547	0.980638
Potri.001G248500	6.68436	3.4087	3.1158	5.14481	3.03725	3.7008	2.12304	2.65969	3.06195
Potri.001G248600	0.291552	0.139667	0.117027	0	0.171115	0.0521247	0.273394	0.479499	0.431266
Potri.001G248700	0.740207	0.851023	1.54499	0.0511924	0.0579246	0	0.0694104	0.121737	0.306577
Potri.001G248800	5.14142	12.0208	9.42538	5.81132	8.37707	8.31395	15.8668	7.57235	7.01496
[truncated: 31,624 more rows]

## Sheet: Expressed genes in clone I-214
Additional file 2: Data S1. Expressed genes identified in all growth stages of Neva and I-214.
	Pre-growth_1	Pre-growth_2	Pre-growth_3	Fast-growth_1	Fast-growth_2	Fast-growth_3	Post-growth_1	Post-growth_2	Post-growth_3
Potri.001G000400	4.05385	2.99384	2.87617	4.20009	4.34297	4.93021	4.76169	5.09904	5.45136
Potri.001G000500	0	0.108376	0	0	0	0	0	0	0
Potri.001G000700	8.2182	8.90036	7.5664	9.72968	10.7456	8.99418	12.9377	9.82396	11.6426
Potri.001G000800	0.166261	0.145298	0.174484	0.158836	0.0626062	0.157763	0.0444415	0.224971	0.0922908
Potri.001G000900	24.6083	27.9228	25.1194	26.1334	25.1605	26.3824	25.1124	22.4514	25.2662
Potri.001G001100	0.382388	0.891127	0.936364	0.36531	0.0959928	0.120948	0.136282	0	0
Potri.001G001200	0.55486	0.708698	0.761471	0.244653	0.417869	0.6885	0.638889	0.231012	0.0947692
Potri.001G001300	18.816	17.773	16.5535	22.1063	21.1652	22.4888	23.628	29.4689	30.934
Potri.001G001400	2.94812	3.26344	2.62984	3.47364	4.36649	4.05629	3.04705	1.8616	2.29108
Potri.001G001500	15.0823	14.299	14.1974	19.7356	19.4129	20.5564	13.9758	7.66851	8.11841
Potri.001G001600	32.7331	29.1474	26.0744	37.1918	40.0109	40.3085	29.2153	27.5965	32.3994
Potri.001G001700	6.63907	5.80196	5.83088	5.71282	6.77295	6.21038	5.08472	4.71471	5.22739
Potri.001G001800	2.92571	4.3831	3.0704	6.78798	7.08226	5.75064	2.90472	1.97941	3.01608
Potri.001G002000	98.3616	98.8741	107.433	108.201	81.3763	92.7097	111.501	191.222	119.961
Potri.001G002100	0	0	0.0350477	0	0	0.0316891	0.0714139	0.0903775	0
Potri.001G002300	2.15219	1.16168	1.59432	1.81418	1.62082	1.6818	2.16575	2.56955	0.983843
Potri.001G002400	0	0.232022	0.185753	0	0.199949	0	0.189247	0	0.393005
Potri.001G002500	50.1261	55.6853	42.4827	32.0364	31.9918	32.0097	46.9688	67.7589	61.2533
Potri.001G002600	4.79725	3.73914	2.67599	2.84889	4.55673	3.07571	2.5877	2.5731	3.74249
Potri.001G002700	1.45246	2.26665	1.41542	1.68494	1.56265	0.984445	0.221852	0.561528	0.230358
Potri.001G002800	0	0	0.11868	0.108037	0	0	0.120913	0	0.251097
Potri.001G002900	0	0.087706	0	0	0	0	0	0	0
Potri.001G003100	8.61201	9.38553	10.3139	11.5184	11.5218	9.8062	10.8329	9.04825	12.373
Potri.001G003200	0.705857	0.53975	1.48153	0.0842918	0.398689	0.502335	2.45278	0.238777	0.587726
Potri.001G003300	1.68146	2.49806	1.32346	3.21273	3.03916	3.43036	0	0	0.373347
Potri.001G003400	6.67313	9.02528	8.75393	6.22332	6.82042	6.03052	4.84153	4.08478	4.40978
Potri.001G003500	4.06992	3.6679	3.06992	2.30859	2.87351	2.53437	2.8557	2.40934	4.23598
Potri.001G003600	0.094898	0	0	0	0	0	0	0	0
Potri.001G003700	3.04557	3.20473	2.80482	2.73142	3.18301	2.94888	3.78796	2.18666	2.48412
Potri.001G003800	58.7566	69.4833	62.7387	56.4207	46.1126	52.8913	50.3094	55.8327	54.9172
Potri.001G003900	8.63349	8.23853	7.63255	7.83011	6.57513	7.96166	7.03141	7.53968	8.1282
Potri.001G004000	3.25658	3.72164	4.64448	5.50433	7.6092	4.99175	2.49984	2.93769	2.9665
Potri.001G004100	72.048	88.9381	78.7699	95.2484	69.4186	76.5765	21.5211	19.8542	8.77141
Potri.001G004200	5.84169	5.6961	6.62889	3.82134	4.39941	4.24607	5.35364	4.43897	4.02541
Potri.001G004300	6.58832	8.18598	8.56037	6.59381	6.98689	6.63432	7.5234	5.82188	5.87132
Potri.001G004400	0	0	0	0	0.535631	0.337438	0.380222	0	0
Potri.001G004500	19.5021	21.845	20.6291	24.0283	23.3713	24.2332	27.1402	21.5717	32.6484
Potri.001G004600	10.2794	9.24517	6.25879	19.6693	18.3042	19.963	17.6235	16.2206	22.9572
Potri.001G004800	6.8022	6.87204	7.56895	8.54934	9.21011	8.53737	6.29286	6.65834	6.85547
Potri.001G005000	5.14329	5.07744	6.59714	7.64337	9.54015	6.59759	10.4892	11.5991	9.51671
Potri.001G005100	2.16817	1.5681	1.88309	1.85706	2.36483	1.98641	8.8731	10.1165	7.96825
Potri.001G005200	0.965087	0.230018	0.368297	0.251451	0.396443	0.416254	2.06373	2.84918	3.11688
Potri.001G005300	0.124177	0.379818	0.456113	0.533841	0.280555	0.23566	0.199154	0.168026	0.13786
Potri.001G005400	0	0	0.0743236	0	0	0	0	0	0
Potri.001G005500	30.4918	23.8786	19.0129	36.0343	38.0987	37.5758	24.2396	22.237	18.0249
Potri.001G005600	0.405154	0.118023	0.14173	0	0.101708	0.256297	0	0	0
Potri.001G005700	1.8831	1.64566	2.47029	1.542	1.26623	1.34014	1.29433	0.728015	1.0453
Potri.001G005800	0.102383	0	0	0	0	0	0	0	0
Potri.001G005900	7.48331	10.6673	12.8744	5.80133	4.34228	4.59807	3.67265	5.64388	9.80603
Potri.001G006000	16.8627	27.2487	21.2583	17.2241	18.0507	17.8122	2.04108	2.58308	1.17741
Potri.001G006100	3.84274	4.61755	3.22623	2.1109	2.82164	3.37286	2.5679	2.33985	1.49316
Potri.001G006200	1.44892	2.13676	1.33051	0.692108	1.15939	1.54672	1.25871	0.73521	0
Potri.001G006300	4.83887	6.62884	4.59781	5.24747	5.7125	6.70117	7.90038	5.83971	4.79129
Potri.001G006400	14.9432	18.2369	16.6727	15.5282	16.1897	17.7119	13.4545	16.3178	12.6898
Potri.001G006500	11.2305	10.1031	5.89296	13.1482	14.6767	15.4624	1.58924	1.04288	0.977882
Potri.001G006600	0.305543	0.222515	0	0.145949	0.306809	0.338247	3.59354	4.13436	3.39211
Potri.001G006700	11.8467	13.1235	10.5064	11.477	12.8173	11.9932	19.2673	16.2557	17.8757
Potri.001G007000	66.0212	107.151	156.285	32.88	20.8105	21.6673	32.7295	9.40361	9.18496
Potri.001G007100	1.8981	2.11116	1.44871	0.824242	0.779711	1.14614	1.10697	0.933945	0.766272
Potri.001G007200	4.38829	4.62842	3.49369	4.626	3.64673	3.73324	7.4424	8.19017	6.04779
Potri.001G007300	11.6618	6.09142	6.3303	11.6533	9.28735	13.228	15.9085	15.5984	10.1194
Potri.001G007500	5.7672	8.67353	12.9494	5.25338	4.24231	8.14501	18.212	13.0667	9.23178
Potri.001G007600	1.20123	0.524883	1.89095	0	0.452326	2.27966	3.85304	0	0
Potri.001G007700	0.105815	0.36989	0.333143	0	0	0	0.113137	0	0
Potri.001G007800	16.5463	15.1643	13.3841	23.7336	21.4588	21.7288	20.682	19.1173	19.4748
Potri.001G007900	14.3523	14.762	13.2046	14.373	15.822	15.5173	17.855	19.0559	18.2833
Potri.001G008000	1.30729	2.28491	1.64633	2.34795	2.24472	2.33209	1.78912	1.13211	1.16107
Potri.001G008300	1.90777	3.55675	2.26907	1.57956	2.77773	3.13779	3.26366	1.37677	0.847196
Potri.001G008400	45.9807	54.4779	56.3648	24.7322	19.1087	25.1762	31.1224	33.8099	30.8858
Potri.001G008500	46.1602	52.0782	32.163	66.871	55.7072	57.9823	19.6204	9.7274	10.5013
Potri.001G008600	0	0	0	0	0	0	0.180495	0	0
Potri.001G008700	1.36153	1.03121	1.33361	0.693721	1.29881	0.818229	1.06755	2.21077	1.7131
Potri.001G008800	9.79862	8.96584	10.385	9.82444	10.2106	10.3795	12.1882	14.2432	12.7632
Potri.001G009000	2.35602	2.40211	2.47254	0.562701	0.887167	0.1863	0.209921	0.531328	0
Potri.001G009100	15.9209	15.3048	7.10101	19.7728	20.0834	19.2616	11.0646	4.30856	7.95383
Potri.001G009300	0	0.302937	0.363789	0	0.261061	0	0	0	0
Potri.001G009500	23.534	21.8056	19.9369	21.9412	24.9839	27.4431	24.253	18.4159	13.221
Potri.001G009600	5.40358	5.21759	2.37936	8.59174	10.5009	9.89623	0.929247	0.920351	0.167804
Potri.001G009700	19.7586	17.1773	16.3078	18.8107	17.2571	17.3491	24.17	24.2292	26.8104
Potri.001G009800	1.25174	1.80622	1.49695	1.27927	0.98654	1.07727	1.83635	1.57558	2.90861
Potri.001G010000	0.230413	0	0.120904	0.110061	0.347051	0.437272	0.246357	0.311776	0.511604
Potri.001G010100	0.134662	0.117683	0	0.257296	0.20283	0.127779	0.14398	0	0
Potri.001G010200	0.0934555	0.245015	0.294232	0.535691	0.422292	0.354715	0.799378	0	0
Potri.001G010300	0.228089	0.332215	0.239369	0.217902	0.114517	0.0721435	0.0812905	0.205754	0.844071
Potri.001G010400	3.70534	3.06152	2.19175	4.82709	7.0524	5.11412	3.45752	5.46956	2.2438
Potri.001G010500	8.32037	9.02415	10.8369	4.47119	6.37801	6.9787	14.2973	13.6709	14.3506
Potri.001G010600	1.84695	0.538023	0.646096	0.882232	0.927298	0.292091	6.25337	3.33218	4.78441
Potri.001G010700	0.160908	0.234366	0.45031	0.204963	0.161575	0.152684	1.14695	1.01606	0.833647
Potri.001G010800	5.19093	6.33463	5.05503	4.95911	5.56462	4.79249	5.30012	5.82164	6.33402
Potri.001G010900	0.132448	0.115748	0	0	0.199495	0.125679	0	0	0
Potri.001G011000	0.942635	1.52988	0.989253	1.54378	1.41981	1.53335	1.15184	0	4.78401
Potri.001G011200	0.958027	2.721	3.01622	2.63132	2.70561	2.84081	1.15236	0.648161	1.86128
Potri.001G011300	0.818964	1.02243	1.10503	1.45301	0.792986	0.777105	1.12581	0.316615	1.81841
Potri.001G011500	0	0	0	0	0	0	0	0	0.285507
Potri.001G011700	3.42412	4.0397	2.75498	0.926839	1.46128	1.24549	2.0746	2.31661	3.80141
Potri.001G011800	19.2065	21.2466	22.2613	11.4389	10.3449	10.958	13.2571	11.514	8.63711
Potri.001G011900	8.51389	6.44443	6.39216	6.33127	7.27736	7.63344	6.73767	7.1532	7.35748
Potri.001G012000	5.55036	2.79134	3.02233	2.65124	3.27303	2.88176	3.91896	5.38473	4.99932
Potri.001G012200	19.7929	16.7652	10.3469	21.2211	21.8168	21.7259	4.12771	2.45117	2.8683
Potri.001G012300	17.159	15.1294	8.44109	24.15	28.2682	26.8944	9.2551	8.91412	7.31375
Potri.001G012400	0	0	0.169567	0	0	0	0.172756	0	0
Potri.001G012700	3.86499	8.44415	19.6723	4.06162	5.23935	2.93396	4.7523	1.04596	3.4327
Potri.001G012800	4.88103	3.08747	3.31738	6.48386	8.12207	8.02802	5.31819	6.91911	7.01872
Potri.001G012900	0	0	0	0	0	0	0.140894	0	0
Potri.001G013000	0.314171	0.366077	0.219806	0.500235	0.315473	0.198742	0.447881	0	1.16263
Potri.001G013100	0	0.183946	0	0	0	0	0	0	0
Potri.001G013200	8.04767	7.5705	8.39188	10.2837	9.95971	9.09551	9.26221	7.3521	7.51175
Potri.001G013300	9.99881	11.1653	9.15249	10.3483	10.9606	8.90794	5.76109	6.76477	8.88045
Potri.001G013400	0.563324	0.0615369	0.295592	0	0	0	0	0	0
Potri.001G013500	8.11816	5.78544	4.61481	9.74068	9.57107	8.94124	9.04157	9.28479	10.1929
Potri.001G013600	2.72983	2.8779	3.0922	2.64931	3.13273	2.79588	2.8724	2.57978	3.17494
Potri.001G013700	16.1928	15.2937	13.8271	13.3558	13.7855	13.8382	12.4742	16.8753	9.15601
Potri.001G013800	13.2095	12.494	15.403	11.8925	11.5447	13.6175	13.1354	12.5044	11.4664
Potri.001G013900	13.1657	15.7275	14.6526	14.4543	15.9123	13.9033	17.9365	12.9301	16.2667
Potri.001G014000	2.91307	2.54576	2.23624	1.80378	2.37667	2.09872	2.2783	1.4599	1.91648
Potri.001G014100	0	0	0.101571	0	0.0728893	0	0	0	0
Potri.001G014300	0	0	0.307646	0	0	0	0	0	0
Potri.001G014400	0.229133	0.367109	0.16031	0.0364833	0.0862806	0	0.0816625	0.206695	0.339174
Potri.001G014600	0	0	0	0.0924626	0	0	0	0	0
Potri.001G014900	0.9554	0.986741	0.9115	1.74249	1.37363	1.81314	1.3001	0.940195	1.5428
Potri.001G015000	7.09127	7.01256	7.14821	11.5881	10.2593	10.9786	13.6675	10.1003	13.6736
Potri.001G015100	1.54591	3.9629	1.46013	0.689207	0.698541	0.14669	0.99173	0.41836	0.686502
Potri.001G015200	0.665638	0.581708	0.232852	0.635911	0	1.05269	4.27018	6.60502	4.4339
Potri.001G015400	0	0.0800809	0.128223	0	0	0	0.163293	0.165324	0
Potri.001G015500	0.134147	0.351697	0.516197	0	0	0	0.0478097	0	0
Potri.001G015600	0.0810964	0.177178	0.0851071	0.116212	0	0	0	0	0
Potri.001G015700	16.5968	10.0968	3.94542	15.768	23.9625	21.578	3.72552	4.96296	2.64677
Potri.001G015800	0.963459	0	0	0	0	0	0	0	0
Potri.001G015900	4.97522	4.63394	5.63347	4.31525	4.93009	4.41034	6.85933	6.02341	5.81414
Potri.001G016000	5.86783	3.46679	5.0305	2.52655	4.4191	3.05843	3.97639	3.13121	1.65154
Potri.001G016100	0.235761	0.206034	0	0	0	0	0	0	0
Potri.001G016200	1.51969	1.37727	1.89019	1.61314	2.03465	2.29655	2.82844	2.58944	2.49948
Potri.001G016300	0.985818	1.96918	0.591184	2.42175	2.54546	2.93992	0.75288	0.762243	0
Potri.001G016600	0.494823	0.648647	0.0865491	0.157575	0	0.0782552	0.352708	0	0.183116
Potri.001G016700	7.0308	10.6344	5.39199	20.4088	17.7177	19.7577	2.31302	0	0.600424
Potri.001G016800	0.208917	0.0912874	0.0365415	0.465703	0.550678	0.528637	0.0744577	0.0942296	0
Potri.001G016900	13.3577	16.7673	7.90125	36.8914	37.3127	28.8068	4.93379	0	1.07852
Potri.001G017000	3.45511	7.5029	12.636	2.60064	2.12896	2.63274	12.1461	11.1921	13.716
Potri.001G017100	1.93176	1.77944	0.931461	3.49147	3.57808	3.02201	0.558225	0	0
Potri.001G017300	36.9576	37.948	45.4031	28.6727	24.8874	28.6305	25.0915	15.1212	21.2682
Potri.001G017500	0.968786	1.97548	1.0167	0.308507	0.1216	0.153211	11.7393	5.68048	9.67981
Potri.001G017600	14.4759	22.4704	35.4829	12.959	13.6464	8.83714	25.8681	13.1497	16.1834
Potri.001G017700	0.6001	1.13627	1.46948	0.3822	0.527262	0.569427	1.28325	0.270668	0.888299
Potri.001G017800	0	1.32584	1.59217	0.724691	0	0.719795	0	0	0
Potri.001G017900	6.22	10.3052	8.29551	5.07565	6.14817	4.3036	0.8313	0	0
Potri.001G018000	4.12093	3.75791	3.38457	4.79274	7.0166	5.78044	4.02295	4.84878	9.15002
Potri.001G018100	14.516	13.0884	15.9593	12.9873	12.4938	14.8673	14.0423	19.9536	16.8829
Potri.001G018200	17.8418	16.1076	15.3584	19.7567	14.1586	19.7631	34.3296	37.8092	64.8253
Potri.001G018300	23.7651	38.84	29.799	35.6774	26.0329	31.3363	9.56984	7.51721	3.42646
Potri.001G018500	27.7787	29.6949	26.029	24.0502	26.057	24.3584	30.3639	28.8621	28.6368
Potri.001G018600	36.5033	37.8626	38.2156	33.942	31.1608	33.8809	25.1985	23.7375	28.722
Potri.001G018700	14.984	12.1247	10.4833	16.5801	16.4518	17.0426	1.45644	0.819193	0.224041
Potri.001G018800	1.87247	2.56741	2.4394	2.77579	2.99053	2.69578	3.21016	2.35893	3.22571
Potri.001G018900	0	0.183203	0	0	0	0.0994603	0	0	0
Potri.001G019000	8.24523	8.21249	7.67056	9.2529	8.97535	9.22456	7.81485	6.43097	6.47559
Potri.001G019100	3.53567	3.97775	5.41652	5.86257	4.62153	5.70728	8.56005	3.95932	3.88014
Potri.001G019200	13.1124	17.478	18.2088	13.9187	13.0669	10.8084	14.4445	10.0362	9.11664
Potri.001G019300	0.831455	0.726618	2.61772	1.58865	2.5047	0.788957	1.77798	0	0
Potri.001G019400	1.09616	0.957947	0.328678	2.16921	1.82795	1.85738	0.418575	0.21189	0.347699
Potri.001G019500	0.642453	0.84217	1.12371	1.6367	1.93534	1.11763	1.25933	0.869314	0.475496
Potri.001G019600	6.17464	5.9772	4.68554	7.03328	7.65488	7.88717	4.31663	5.65569	7.27686
Potri.001G019700	0	0.224127	0.269148	0.245011	0.193145	0.243356	0.27421	0.694051	22.2084
Potri.001G020000	0	0	0.156974	0	0	0	0	0	0
Potri.001G020200	2.92862	4.1945	4.43944	2.25381	2.57316	2.47016	1.91355	2.64184	1.62566
Potri.001G020300	32.9191	29.7687	28.8293	34.467	30.1016	32.2792	15.567	14.0011	13.2157
Potri.001G020500	0	0.492592	0	0.807737	0.212249	0.267427	1.808	2.28811	1.87732
Potri.001G020600	0.330232	0.375171	0.173282	0.18929	0.248699	0.188012	0.0706165	0	0.0733239
Potri.001G020700	4.65796	6.10596	7.44357	5.36015	6.53752	5.52485	7.92315	8.59466	7.2867
Potri.001G020800	3.54546	2.71902	4.85983	2.212	2.39765	2.9523	13.6159	6.26602	7.22963
Potri.001G020900	4.89765	6.1489	6.94968	1.64751	2.44165	2.74912	3.24519	4.10693	3.06328
Potri.001G021000	2.1292	1.64603	3.26581	5.31999	3.76209	3.88533	1.57606	0.22162	0.181832
Potri.001G021100	2.21397	1.70719	2.9385	2.30172	1.47119	1.23577	1.87981	1.76221	1.59042
Potri.001G021200	0	0	0	0.240522	0	0	0	0.681337	0
Potri.001G021300	3.64491	2.8668	2.2951	1.04464	0.274501	0	1.16914	0	0
Potri.001G021400	0	0.550349	0	0	0	0	0	0	0
Potri.001G021500	7.12581	6.69651	7.73433	6.80758	8.67461	8.19728	9.18442	5.81165	5.52686
Potri.001G021600	4.63695	7.27568	7.07821	5.03393	2.53972	2.59996	6.08458	6.27432	5.61587
Potri.001G021700	0.237438	0	0.24918	0	0.178816	0.225302	0.761603	0	0.527202
Potri.001G022400	3.32751	3.32337	6.48528	2.95184	4.29595	4.73615	2.03301	3.85929	0.527738
Potri.001G022500	12.7975	11.2828	9.86479	10.8194	10.2349	9.45678	12.2299	17.1632	15.3392
Potri.001G022600	4.38073	1.27612	0.76623	4.18509	5.49859	4.84962	3.12257	3.95176	9.72687
Potri.001G022700	14.116	11.0338	9.34029	12.7738	14.0602	13.0017	9.82581	11.5388	11.0298
Potri.001G022900	3.01748	5.93326	4.52387	7.20679	5.19424	6.74908	2.4197	0.874927	0.71785
Potri.001G023000	1.929	3.01031	2.8438	2.63265	2.14453	2.17905	2.84819	2.85875	3.26332
Potri.001G023100	57.0107	68.5693	66.9266	48.0046	41.6181	47.2378	61.2049	72.5672	99.9221
Potri.001G023400	0.0403382	0	0	0	0	0.0382764	0	0	0
Potri.001G023500	9.04071	7.63959	10.2719	8.42282	7.48385	7.79874	3.91445	2.2242	3.98158
Potri.001G023600	0.303427	0.795505	0.318433	0.289876	0.457026	0.863755	0	0	0
Potri.001G023800	0	0	0	0.176029	0.277531	0	0.591023	0.498644	0
Potri.001G023900	0.264897	0.057874	0	0.126533	0.0498738	0.0628393	0.778873	0.179218	0
Potri.001G024000	7.03731	7.37998	7.25107	6.23408	6.74526	6.19198	7.79788	5.19398	4.2615
Potri.001G024100	176.833	167.291	162.208	79.6902	83.0503	83.7482	92.3488	144.025	116.911
Potri.001G024200	4.80894	5.90251	5.21688	2.8391	3.70303	2.92246	2.54196	1.31603	2.39947
Potri.001G024300	42.0071	33.3207	37.8487	40.7619	39.7778	42.6009	12.883	8.48699	7.3298
Potri.001G024400	0.252446	0.220615	0.132465	0.241172	0.190119	0.479086	0.269914	0	0
Potri.001G024500	2.72754	2.4378	3.12266	6.39589	9.66374	7.41147	4.50698	4.69723	3.85393
Potri.001G024600	0.70925	0.929732	0.682299	0.621111	0.400605	0.336499	1.51666	3.19899	2.88714
Potri.001G024800	4.52788	5.27596	4.35583	0.648851	1.53449	1.79019	0.161373	0.40845	0.16756
Potri.001G024900	2.26219	5.14007	7.50205	0.0864464	0.40888	0.0858625	0.0967489	0	0.401833
Potri.001G025100	32.8238	34.898	36.9235	31.4735	23.0338	25.8355	24.3886	22.6779	22.7712
Potri.001G025200	0.127185	0	0	0	0.0957838	0.120684	0.135986	0.688384	0
Potri.001G025300	35.5303	39.9891	25.1408	51.6868	58.7868	58.4892	40.579	45.1629	47.8126
Potri.001G025400	3.16173	4.25974	4.76976	4.5308	2.77797	3.25014	8.52171	5.34774	3.07135
Potri.001G025500	0	0.236593	0.189412	0.603489	1.01944	0.342521	0.385949	0.244218	0.200373
Potri.001G025600	1.17406	0.74102	1.16368	1.05932	0.933317	0.495136	0.906609	1.23561	0.724129
Potri.001G025800	0.0593142	0	0	0	0	0	0	0	0
Potri.001G025900	2.5769	2.25198	5.40868	1.64121	0.646893	1.63012	6.42882	0	0
Potri.001G026000	14.8109	20.4063	23.105	11.0901	12.1591	10.6354	23.2543	24.1935	24.294
Potri.001G026100	10.8072	11.3334	11.898	13.9089	13.8823	13.6989	14.2584	12.0298	12.6771
Potri.001G026200	1.09818	0.91173	1.1525	0.786855	1.36463	0.989951	2.23093	0.445791	0.975354
Potri.001G026300	16.5589	13.5752	14.8126	17.552	18.3497	17.8076	10.6229	14.5107	13.4813
Potri.001G026400	0.270818	0.236671	0.203008	0.0739211	0.145682	0.183554	0.0827308	0	0.171805
Potri.001G026500	1.11257	0	0.389196	1.06288	0.279293	0	0.396517	0	0.823439
Potri.001G026600	19.6784	25.4479	24.2329	21.299	18.5035	18.025	25.4184	23.7028	15.1538
Potri.001G026700	7.01501	6.04535	9.20243	8.74947	11.5934	10.8167	9.27136	5.80074	5.40832
Potri.001G026800	3.28624	3.65304	4.08334	4.57109	4.11822	3.49247	2.97957	4.48224	2.33494
Potri.001G026900	3.63202	3.61186	3.19827	4.26747	4.33874	4.17923	2.58889	2.09009	2.17833
Potri.001G027000	2.25894	3.5252	1.69333	1.84976	2.06577	2.7559	12.9388	7.85984	3.58264
Potri.001G027100	4.37998	4.8764	5.9189	0.573202	0.768164	0.683196	0.192454	0.811865	0
Potri.001G027200	3.70036	3.98583	4.69616	3.86395	4.66621	4.16447	1.84019	0.698653	0.955371
Potri.001G027300	3.23885	2.70181	4.01703	3.3755	4.65665	6.5657	1.25926	0.398413	0.65377
Potri.001G027400	12.3475	13.4273	16.5502	8.98632	8.34425	8.73315	14.2862	15.1638	18.5776
Potri.001G027500	0	0.231234	0.138841	0	0.0996347	0	0.141453	0	0
Potri.001G027600	4.46311	5.80519	5.39186	4.26379	4.10379	3.89028	5.8817	6.60089	8.06611
Potri.001G027700	2.6572	3.285	2.92464	4.33407	5.22252	3.93581	0.623648	0.35078	0.143902
Potri.001G027800	0.310277	0.271155	0.325622	0.296421	0.233672	0	0	0	0
Potri.001G027900	0.311173	0.135969	0.108854	0.693644	0.624923	0.541325	0.0554508	0	0.115153
Potri.001G028000	19.3601	27.0173	18.4028	33.6017	30.3055	32.3168	10.5124	8.77787	8.77739
Potri.001G028100	5.73076	4.77703	4.53377	7.20151	8.73134	7.23652	3.91205	2.74386	3.5237
Potri.001G028200	131.626	138.352	103.986	209.553	162.081	156.43	81.7345	79.9087	73.7818
Potri.001G028300	13.0768	13.3326	16.6207	10.8271	16.3043	10.6161	15.0691	9.43703	11.2916
Potri.001G028400	31.3228	38.8189	34.6981	41.9985	39.7985	37.0219	21.2496	15.6149	14.6418
Potri.001G028500	1.79263	1.76242	0.94064	4.35278	5.90641	4.18162	2.71528	4.44699	6.1363
Potri.001G028700	3.26477	2.80124	3.05246	1.81467	1.51994	1.63344	2.60214	2.08833	1.318
Potri.001G028800	12.5375	13.0296	14.58	6.95997	9.05931	7.71679	4.7099	2.29253	3.00952
Potri.001G028900	0	0	0	0.990553	0.520576	0	0	0	0
Potri.001G029000	1.9863	2.06132	3.38737	1.3046	1.77638	2.70937	1.72554	0	0.275646
Potri.001G029200	4.09893	0.716419	3.44131	0	1.23477	1.55577	3.50605	4.43706	0
Potri.001G029300	4.20586	2.3971	3.90211	2.1546	2.84613	2.25572	2.41138	3.13419	2.5715
Potri.001G029400	2.82371	2.94528	3.15454	3.39376	4.2531	4.66731	2.62953	3.20454	2.42698
Potri.001G029500	1.41456	1.13319	0.432986	1.80185	1.8643	1.67783	0.252074	0	0
Potri.001G029600	11.0456	9.36243	11.5303	11.0005	10.3503	10.5738	13.7747	10.7399	14.0641
Potri.001G029700	1.8135	1.58483	1.90318	0.288751	1.13813	0	3.87797	0	2.68443
Potri.001G029800	4.69897	4.53284	5.63199	3.72866	3.40346	3.75221	5.60066	4.93372	6.89864
Potri.001G029900	29.5874	32.2602	27.2545	35.3548	31.0837	32.8277	27.8664	29.8696	30.8912
Potri.001G030000	14.4231	18.971	15.7542	13.6383	12.8572	12.3592	14.5556	14.9358	12.7445
Potri.001G030100	10.0838	6.7879	6.18108	8.04237	10.1028	9.39601	9.1951	10.0388	9.54764
Potri.001G030200	3.28089	4.17048	3.65182	7.55097	8.46081	7.83015	7.01582	4.97753	6.07067
Potri.001G030300	3.40871	4.84073	2.53391	4.88472	4.92032	4.04311	4.10015	4.61238	3.78431
Potri.001G030400	0	0	0	0	0.0857062	0	0	0	0
Potri.001G030600	0.163727	0.143083	0	0	0.123304	0	0	0	0
Potri.001G030700	2.41249	2.02136	1.67047	3.42149	4.57026	4.41317	2.71239	2.08651	2.48504
Potri.001G030800	0.686642	0.631646	0.379263	0.863127	0.762063	0.754421	1.00463	0.782405	0.802423
Potri.001G030900	15.262	14.0997	12.5388	14.1638	14.121	13.5716	19.0532	24.4668	19.6869
Potri.001G031400	8.73838	8.12057	8.37404	7.03516	6.92079	7.02657	5.81199	5.66222	4.46349
Potri.001G031500	4.25465	3.71818	3.77221	5.81664	5.02728	4.52443	3.52944	2.38222	2.44317
Potri.001G031700	7.19092	6.97819	7.54655	6.78549	6.59498	6.78152	6.62721	5.67095	5.92624
Potri.001G031800	36.5474	44.8551	51.5362	35.7723	21.1587	21.1929	48.5677	44.3414	38.5825
Potri.001G032000	8.14503	6.68663	8.85867	7.404	7.175	7.54135	9.817	9.61847	8.00126
Potri.001G032100	0	0	0	0	0	0.0594521	0	0	0
Potri.001G032200	0.525977	0.183863	0.220796	0.100497	0.0792232	0	0.112474	0	0
Potri.001G032300	0	0	0	0	0.317608	0	0	0	0
Potri.001G032400	1.08838	0.792622	7.99544	0	0.546444	0	1.16369	1.4727	0
Potri.001G032500	30.6846	95.179	119.168	51.5714	25.8191	66.8596	5.97428	3.58814	1.47198
Potri.001G032600	0.202917	1.48959	1.74621	0.310168	0.244509	0.269564	0	0.109828	0
Potri.001G032700	0	0.290854	0	0	0	0	0	0	0
Potri.001G032800	9.5372	11.2972	11.6691	10.9249	10.6206	11.7518	10.3421	8.07323	10.9394
Potri.001G032900	35.9715	48.4338	48.3255	35.4844	33.7085	38.2466	46.4784	38.3681	47.3498
Potri.001G033100	0.233561	0.272149	0.163408	0	0.117264	0	0.416204	0.21069	0.172864
Potri.001G033200	10.7328	12.9842	13.6489	12.7063	12.2671	12.6604	18.4508	18.4524	15.5135
Potri.001G033500	1.00686	1.21511	1.2076	0.961892	0.830487	0.63693	1.38411	1.16777	2.12915
Potri.001G033600	13.9124	14.166	12.9261	12.9862	14.5628	12.0507	15.6939	13.9893	8.64374
Potri.001G033700	0	0	0	0	0	0	0	0	0.831356
Potri.001G033800	4.34983	2.30386	2.07498	5.41484	5.60872	6.00364	10.711	10.8799	7.75589
Potri.001G033900	7.71121	5.94334	7.69918	6.75293	7.17854	7.87601	8.64558	11.0138	6.53957
Potri.001G034000	0	0.175714	0	0	0	0	0.214979	0	0
Potri.001G034100	0	0.229415	0	0	0	0	0	0.355214	0
Potri.001G034200	9.83847	14.6773	10.7422	10.1586	8.83142	6.31803	11.5818	12.1024	13.2395
Potri.001G034300	4.01749	2.29211	2.83991	2.80398	3.41751	3.35785	3.51651	2.81665	2.12609
Potri.001G034400	36.7275	39.3556	30.5103	45.8235	39.3736	45.1276	32.6515	40.3302	38.5142
Potri.001G034500	3.84064	5.17441	3.86264	3.822	5.18223	4.70726	4.79079	4.33069	3.19787
Potri.001G034600	6.95087	5.78052	4.94152	4.39126	7.0078	7.02111	4.79474	4.24757	3.73392
Potri.001G034700	4.0617	3.9734	3.05379	3.70656	4.24593	3.91162	4.01867	3.28117	3.63433
Potri.001G034900	1.75857	2.63457	1.84554	1.80004	1.79739	1.4303	2.01456	0.679872	0.557813
Potri.001G035000	1.31217	1.14672	1.45357	2.22856	2.4156	1.86765	2.41622	1.77552	1.45675
Potri.001G035100	1.46329	2.34444	0.767829	0.698971	1.10201	1.15708	1.04303	0.660001	3.79057
Potri.001G035200	6.31456	5.65986	4.24798	7.42469	7.80396	8.14272	9.86759	8.76342	13.6612
Potri.001G035300	4.01028	2.87379	3.19854	2.52858	4.04702	2.05486	2.22964	2.3876	1.42469
Potri.001G035500	2.37149	1.98957	4.08158	1.44997	2.21462	2.79034	2.33274	3.59396	2.94873
Potri.001G035600	0.494998	0.144195	0.346319	0.15763	0.372786	0	0.352833	0.446526	0.732721
Potri.001G035700	4.26633	3.92884	4.66989	4.29493	4.38764	3.61297	6.47445	5.95906	6.92639
Potri.001G035800	6.33461	6.08449	5.62975	8.12347	9.54127	8.33936	9.7628	5.86875	8.36311
Potri.001G035900	0.133355	0	0	0	0	0	0.142583	0	0
Potri.001G036000	2.20831	1.58678	1.54501	2.34409	1.737	2.09543	2.62346	2.25767	2.39716
Potri.001G036100	3.51103	3.00328	3.35917	3.85203	3.70933	4.08501	2.85197	3.12246	2.72716
Potri.001G036300	16.1858	19.065	15.5092	20.8414	12.7196	18.0296	18.8107	15.2357	21.8757
Potri.001G036400	7.75595	8.9728	8.4496	6.35107	6.1192	6.37826	7.97672	9.39526	7.70851
Potri.001G036500	0	0.208986	0	0	0.180097	0	0	0.647166	0
Potri.001G036600	0.176865	0.463693	0.371224	0.675866	0.665991	0.839126	7.18593	5.74366	4.31978
Potri.001G036700	0	0	0	0	0	0	0.249059	0	0
Potri.001G036800	9.72855	9.93379	9.34992	9.53866	10.7586	9.71716	11.4966	9.00685	11.71
Potri.001G036900	23.6705	7.97528	11.5975	9.60386	16.5377	7.30646	39.7158	45.728	10.4481
Potri.001G037000	7.64607	9.29968	17.5375	5.34667	6.41131	6.65689	6.321	2.1332	4.20054
Potri.001G037100	0.606854	0.176779	0.424578	0.193251	0.152342	0.191945	1.08141	3.832	1.79659
Potri.001G037200	17.6839	19.8551	24.0892	15.4397	14.8172	15.8911	27.6727	28.207	23.9231
Potri.001G037300	3.96677	3.4984	3.24633	3.12904	2.82295	2.90071	2.76265	2.65912	3.4746
Potri.001G037400	13.1513	22.1934	23.8911	14.7301	11.2704	12.3069	16.2917	16.9361	16.1108
Potri.001G037500	4.24392	3.51361	2.57852	4.69455	4.54186	3.60311	4.7764	4.8358	4.95953
Potri.001G037600	1.7835	1.16897	0.935853	1.27789	1.34317	0.423086	0.476728	0	0
Potri.001G037700	3.54219	3.51961	2.49522	4.12569	5.37183	4.282	1.0895	0.919204	0.861917
Potri.001G037900	0	0.0510066	0	0	0	0.110765	0.0312023	0	0
Potri.001G038000	11.5513	12.258	9.76541	11.6923	13.1871	13.3096	14.066	14.2657	13.1295
Potri.001G038100	31.9743	31.8378	33.6234	23.1412	23.4477	27.2141	32.3912	46.6738	39.4417
Potri.001G038200	0.439998	1.53808	1.1544	1.89157	1.82251	1.87879	0	0	0
Potri.001G038300	0	0.0300928	0.0361376	0	0	0	0	0	0
Potri.001G038900	0	1.95574	0	1.71038	0.337078	0	0	0	0
Potri.001G039600	3.46066	2.55903	2.60745	2.1193	1.7375	2.27338	2.37187	3.12178	3.54645
Potri.001G039700	0	0	0	0.134948	0.106381	0	0.151031	0	0
Potri.001G040000	0	0	0	0	0	0.0857629	0	0	0
Potri.001G040100	1.53591	3.15823	3.22374	2.50307	3.19794	1.97178	1.54559	0.489003	1.20363
Potri.001G040200	0.287026	2.00668	0.903662	1.64524	0.864643	1.36178	2.45509	0.776758	0
Potri.001G040300	0	0	0.41209	0.750268	0.591445	1.863	0	0	0
Potri.001G040800	0	0	0	0.0526426	0	0	0	0	0
Potri.001G040900	0.0809279	0	0	0	0.121895	0	0	0	0
Potri.001G041000	0	0.253955	0.762418	0.416427	0.109425	0.275743	0.155352	0	0.322616
Potri.001G041200	1.61999	1.57303	0.850055	1.46166	0.948909	1.70799	0.866045	0.24356	0.799332
Potri.001G041300	8.46941	7.40151	7.04931	16.4613	8.13791	9.69924	13.1148	6.32281	5.83612
Potri.001G041400	1.78828	1.71908	0.985278	3.54497	3.63627	2.92711	0.382404	0.241975	0
Potri.001G041500	0.106344	0.278807	0.167406	0.0507976	0.0800887	0	0.284258	0.575586	0.118062
Potri.001G041600	0.314817	0.432334	0	0.214826	0.16935	0.0853501	0.192343	0.121709	0.199718
Potri.001G041700	6.90602	7.91637	4.14146	19.5358	19.9258	15.9996	15.0555	7.76698	6.5717
Potri.001G041800	5.99693	7.77324	18.4159	3.80659	3.39482	5.07936	6.11067	6.20844	7.68543
Potri.001G041900	0.289336	0.505708	1.06276	0.414622	0.435801	0.686368	0.618714	1.56602	0.321218
Potri.001G042000	0.451302	0.631036	0.331535	1.07787	1.25755	1.11341	0.386024	1.09919	0.901854
Potri.001G042200	2.67016	0.58337	0.934071	0.637728	0.335152	0.63342	10.468	9.63476	3.45844
Potri.001G042300	0	0	0	0	0.234606	0	0	0	0
Potri.001G042400	2.46976	2.44613	1.90073	2.35946	2.72798	2.49975	5.80944	6.23815	2.92469
Potri.001G042500	0	0.0641267	0.077008	0.070102	0	0	0	0	0
Potri.001G042600	234.067	260.927	253.726	21.462	19.5774	6.90265	26.6505	21.4234	19.4775
Potri.001G042700	108.838	123.405	115.978	19.1958	18.9994	10.8042	19.8126	16.9172	8.17931
Potri.001G042800	2.17338	4.4318	6.08232	3.11448	2.45518	2.40601	0.774591	0	0.804289
Potri.001G042900	7.08727	5.51951	5.86926	5.29685	5.19223	3.88862	6.28896	6.78469	4.28202
Potri.001G043000	8.21685	6.84681	8.05502	7.18052	7.96306	8.25017	10.0794	10.515	10.7487
Potri.001G043100	5.10819	15.8369	61.6494	1.97526	0.732763	0.923257	2.21067	0	7.5614
Potri.001G043200	4.66075	4.86142	7.0476	4.26109	4.75554	4.18476	2.62559	2.84811	3.56082
Potri.001G043300	0.997559	1.37649	1.10199	2.25713	1.8584	1.94296	1.45954	0.852513	0.816037
Potri.001G043400	4.05367	4.56237	5.09208	7.51057	7.9559	8.27576	5.64755	3.15808	3.1366
Potri.001G043500	1.87994	1.2486	1.57833	1.58046	1.30253	1.35573	1.20601	1.62802	1.5027
Potri.001G043600	18.5264	15.1111	9.93736	29.6951	22.4013	27.3459	1.98084	1.11415	0.914126
Potri.001G043700	5.95189	6.05257	7.04122	4.13533	5.62338	3.69666	0.462817	0.878575	0
Potri.001G043900	0.0616787	0.161705	0.129458	0.176772	0.0929012	0.0585261	0	0	0
Potri.001G044000	3.09504	3.67079	3.28678	2.78082	3.21886	3.53121	5.79111	5.78336	4.82687
Potri.001G044100	0.185207	0.404636	1.45775	0.530808	1.11585	1.58167	0.0990114	0	0
Potri.001G044200	2.53404	2.59416	3.11526	5.18759	5.34353	4.60294	3.4835	3.33089	2.89365
Potri.001G044300	0.594123	1.29803	0.935258	0.56759	0.503367	0.281878	0.238213	0.803917	0.164897
Potri.001G044400	0.0632653	0.165865	0.0663941	0	0.095291	0.180095	0.067643	0.171211	0
Potri.001G044500	1.62885	2.22418	5.66242	1.65337	1.38004	1.2558	7.07511	2.75504	2.48646
Potri.001G044700	3.84257	3.49995	2.95345	4.188	4.23889	3.59481	3.12474	3.36865	1.92269
Potri.001G044900	2.41717	2.39034	1.56876	3.9196	4.35935	4.04402	3.80864	2.06571	4.44899
Potri.001G045500	2.85028	2.78393	1.75955	3.20351	2.84104	3.02278	1.34449	1.81494	0.372276
Potri.001G045600	0	0.278174	0	0	0.23972	0	0	0	0
Potri.001G046000	0.0682157	0.119229	0	0.0651692	0	0.064729	0.072936	0.369215	0
Potri.001G046100	0	0	0	0	0	0	0.0937709	0	0
Potri.001G046300	5.36279	3.74928	4.12721	4.61096	4.03875	4.74944	1.91129	2.90259	2.38148
Potri.001G046400	0	0.440042	0.264217	0.160348	0.316011	0	0.179458	0	0
Potri.001G046500	4.75633	4.08172	3.93479	3.62285	3.56589	3.1308	2.42819	3.015	2.56886
Potri.001G046600	37.1404	41.704	31.2724	49.1999	42.1186	42.4134	33.9385	42.6585	38.5958
Potri.001G046700	20.0262	16.251	15.5122	8.19936	11.6106	13.1208	19.0328	27.0977	19.0567
Potri.001G046800	1.57056	1.83003	1.33428	1.21462	1.46441	0.709657	1.43934	2.22634	0.830292
Potri.001G046900	0.558796	1.13946	0.912227	0.711787	0.701388	0.412405	0.863001	0.336051	0.551439
Potri.001G047000	0	0.277795	0	0	0	0	0	0	0
Potri.001G047100	4.33033	4.69778	4.28331	4.75511	5.36036	5.19529	5.90721	3.50219	2.76292
Potri.001G047200	8.749	6.47584	5.58743	11.2435	11.9586	11.9948	9.45427	11.712	10.8537
Potri.001G047300	3.20053	2.33082	1.39951	3.3124	2.81206	2.27771	5.41816	2.88713	3.55319
Potri.001G047400	9.30366	10.7151	9.11716	15.4218	16.4726	16.7793	14.6247	12.839	13.4069
Potri.001G047500	6.01	9.19136	8.54104	17.7033	11.3154	10.9304	13.655	14.9091	6.67224
Potri.001G047600	1.74426	3.53002	1.25246	6.57774	7.25943	6.35909	2.55204	3.97505	3.05756
Potri.001G047700	0.826877	0.160582	0.289257	1.22881	1.10707	0.610255	0.687629	0.497272	0.611993
Potri.001G047800	11.5073	13.5581	8.94946	25.8148	24.1416	21.2533	2.74633	1.66829	1.14065
Potri.001G047900	8.80623	8.65241	8.09306	8.22283	8.43054	9.2059	10.3199	10.7714	8.72712
Potri.001G048100	5.10111	4.17487	4.50364	4.98933	5.85398	5.68552	3.03005	3.39641	4.4047
Potri.001G048200	7.07996	5.02715	4.17944	8.03199	5.66521	6.08827	0.473117	0.598751	0
Potri.001G048300	0.0372808	0	0.0391245	0.106848	0.112306	0.141501	0	0	0
Potri.001G048400	8.68125	15.1733	17.8251	14.4236	12.5073	16.8332	10.0891	3.06437	5.02843
Potri.001G048500	1.36077	1.91305	2.04897	3.39131	3.38632	3.76138	0.695838	0.160112	0.3941
Potri.001G048600	0	0	0	0	0.395404	0.996391	0	0	0
Potri.001G048700	2.3243	1.32707	0.552897	3.43437	3.29084	3.14652	7.22346	11.2383	11.4226
Potri.001G048800	1.01891	0.809487	0.291627	1.71083	1.44168	1.02543	3.33426	5.09702	5.62163
Potri.001G048900	0.511385	0.139658	0.134169	0.0610683	0.0962817	0.15164	6.25369	5.18972	7.0257
Potri.001G049000	0.164953	0.115323	0.0692442	0.189103	0.124227	0.187826	0.776013	0.62496	0.952268
Potri.001G049100	0.277952	0.208205	0.250027	0.303473	0.119616	0.226068	2.54731	2.7939	3.52662
Potri.001G049200	0.626714	0.219077	0.15785	0.311337	0.339827	0.26166	2.14426	3.93479	4.50859
Potri.001G049300	2.41695	1.55901	2.17413	1.15451	1.43017	1.25592	2.21503	2.80322	2.0444
Potri.001G049400	9.96634	8.77469	8.74204	7.57911	8.9247	8.70415	9.54266	9.59424	12.2205
Potri.001G049600	0.497633	0.869774	0.913927	0.237705	0.0936927	0	0.133017	0.336678	0
Potri.001G049700	46.7278	28.0747	13.8943	31.4347	35.7775	26.9731	8.95137	5.79591	3.89075
Potri.001G049800	14.5769	15.7336	14.6	13.9747	17.0639	16.0158	12.8512	11.7653	13.2871
Potri.001G049900	1.28845	1.66218	1.48095	1.28952	1.70965	1.68834	0.459202	0.830201	1.08985
Potri.001G050000	9.07608	8.68806	8.51844	8.2685	8.06841	8.54559	8.10343	7.27997	6.64819
Potri.001G050100	12.7054	15.4214	17.2598	11.5311	9.09011	9.97971	12.1507	11.6523	12.068
Potri.001G050200	0.0981676	0	0	0.0468917	0.0369653	0.046575	0.0524802	0	0
Potri.001G050300	0.898155	0.607192	0.231197	1.34373	1.32729	1.18993	0.0724757	0	0.112882
Potri.001G050400	10.1277	12.3229	9.81101	11.3128	10.8542	9.46223	9.66238	10.1199	7.95707
Potri.001G050600	12.349	11.9735	10.8786	14.0364	9.2322	18.8169	27.2743	24.1496	19.2136
Potri.001G050700	6.77045	7.42138	7.42271	5.40119	5.01126	4.87901	10.6967	10.5149	11.5201
Potri.001G050800	0	0	0.167596	0.152566	0	0	0	0	0.354591
Potri.001G050900	0.853475	0.466163	0.223921	0.40768	0.482068	0.404926	0.114067	0.288713	0.23688
Potri.001G051000	3.7848	3.81644	3.51368	2.92044	3.50813	3.72948	3.11284	2.36367	0.969657
Potri.001G051100	0	1.08032	0	1.77147	0.465489	0	0	0	0
Potri.001G051200	8.75553	7.46309	9.59591	7.45801	7.30844	8.9219	11.206	10.8551	13.2158
Potri.001G051300	0.83933	1.40032	1.20114	0.874741	1.49406	1.30325	1.22374	2.68441	2.03305
Potri.001G051400	7.86635	9.88651	10.2129	4.95838	5.71044	5.92526	10.7951	9.10783	9.81352
Potri.001G051500	7.60585	5.33619	1.12423	3.2749	6.4541	2.03298	8.01761	12.4659	16.8879
Potri.001G051600	19.1786	16.3688	5.26691	7.8768	16.4009	6.12282	31.7168	53.8421	61.0899
Potri.001G051700	11.4154	10.783	7.57559	11.7476	11.979	10.4736	7.35911	12.8342	11.2755
Potri.001G051800	5.20228	5.85171	5.08117	4.42866	4.81005	5.37625	7.15934	7.94533	7.77692
Potri.001G051900	25.8087	23.8922	28.5576	16.0854	15.9464	17.1064	30.3222	36.9358	53.1511
Potri.001G052000	0	0.040552	0	0	0	0.0440312	0	0	0
Potri.001G052100	35.8557	38.9373	33.7954	42.9787	38.0071	40.7273	26.363	34.209	31.5891
Potri.001G052300	14.5373	21.6543	7.33212	20.7285	17.9419	18.612	1.57753	0.704622	0.28906
Potri.001G052400	11.0537	12.5633	11.0933	10.7909	13.0556	13.1826	13.1749	12.4233	13.9482
Potri.001G052500	0.123881	0.0541303	0.195011	0.473393	0.466476	0.411421	0.132453	0	0
Potri.001G053000	0.862136	0.436196	0.190479	1.82066	1.7428	1.42086	0.242577	0	0
Potri.001G053100	0.85582	0.249303	0	5.17813	12.0311	3.519	16.1657	8.49217	0.633414
Potri.001G053200	1.16528	1.01835	0	5.00958	3.94911	4.97574	0.622957	0	0
Potri.001G053400	5.68156	5.03662	4.3325	2.34295	2.55498	3.68461	9.26501	9.62359	7.98661
Potri.001G053500	5.3976	12.5506	10.5199	8.10314	10.1624	8.87154	5.77109	4.43431	2.56815
Potri.001G053600	4.38176	4.04602	5.07566	4.26506	4.57632	4.94229	4.11039	3.13232	4.13031
Potri.001G053700	15.9948	10.3171	12.1897	7.27644	6.88332	10.2989	24.2273	25.7653	30.8638
Potri.001G053800	11.9432	9.73478	7.65288	10.6967	12.1512	11.1148	10.1911	8.08027	9.17945
Potri.001G053900	0.485399	0.424196	0.509405	0.309148	0.365557	0.30706	0.172996	0.437868	0
Potri.001G054000	0.314453	1.09922	0.66001	0.30041	0	0.298381	0	1.70197	0
Potri.001G054400	31.8992	40.5752	21.207	18.8455	16.0519	15.1572	12.7063	10.9373	10.1488
Potri.001G054500	16.3541	17.3186	15.7495	18.6259	16.2286	17.0396	15.0171	14.5791	16.2337
Potri.001G054600	0.35986	0.393107	0.377657	0.0859471	0.271012	0.170733	0.0961901	0.243466	0
Potri.001G054700	1.71007	1.58786	2.18723	3.52267	2.93795	3.14392	2.62833	2.02469	1.42388
Potri.001G054800	18.5764	17.9649	30.4611	95.9108	72.6244	98.6328	58.6361	61.9158	47.1606
Potri.001G054900	4.96144	6.55306	6.15351	7.5407	8.66187	7.97125	10.3684	4.7299	8.76294
Potri.001G055000	6.93977	3.17677	3.12128	21.4681	19.4123	15.3651	2.82666	0.894315	1.46751
Potri.001G055100	3.21013	1.27517	2.26634	2.0631	1.71427	0.941506	3.43225	5.52831	0.129594
Potri.001G055200	1.69005	0.972627	0.692148	1.29953	1.76948	1.79923	0.484803	0.446211	0.640678
Potri.001G055300	146.811	170.313	165.27	109.134	87.1315	99.5505	126.824	170.837	147.15
Potri.001G055400	32.0614	28.0188	21.4768	34.5397	25.43	34.9537	38.6561	51.6901	60.5858
Potri.001G055600	1.63813	0.715792	1.07447	0.586866	1.69632	0.777202	0.656807	0	1.36398
Potri.001G055700	0.0877352	0.306691	0	1.92779	3.56799	3.08028	1.03187	1.42459	0.779221
Potri.001G055800	0	0	0	0	0	0	0.488857	3.71202	10.152
Potri.001G055900	12.5826	12.3706	9.43203	20.9288	19.5443	19.0818	27.2268	24.4237	26.0256
Potri.001G056000	8.81215	9.43887	9.49347	8.75385	9.63171	9.5827	10.214	13.2956	10.3026
Potri.001G056100	17.1536	12.527	15.335	15.1737	15.6398	16.2015	18.0434	17.4081	19.7491
Potri.001G056200	2.99757	4.11652	3.86485	4.74555	4.51497	4.9573	7.41725	6.25791	8.93769
Potri.001G056300	27.5712	27.0675	11.4612	66.8759	56.6291	52.4938	44.6013	43.6056	58.8333
Potri.001G056400	2.93885	1.02732	2.15894	0.842282	3.09858	2.50978	2.82799	3.18129	2.61015
Potri.001G056500	0.389955	0.38947	0.467703	0.69186	1.00689	0.422884	0.714752	0.904551	1.85539
Potri.001G056600	0.364776	0.637563	1.14845	0.69697	0	0.173066	0.195008	1.48075	0.80994
Potri.001G056700	2.32973	2.42378	3.37636	1.27182	1.16969	0.736885	1.18616	0.900685	1.72429
Potri.001G056800	28.2333	39.6572	51.5818	31.668	23.3286	26.4648	34.9532	45.7816	30.7097
Potri.001G056900	0	1.03908	0.623902	0	0	0.564114	0	0	0
Potri.001G057100	13.7596	13.9023	16.7428	10.1318	8.29683	9.32593	12.1701	14.1029	11.977
Potri.001G057200	9.63291	10.511	10.8518	8.73477	8.40222	9.55368	11.987	10.6043	10.2714
Potri.001G057300	32.532	56.4106	47.3654	34.273	29.0514	33.3095	42.4821	29.9263	29.9782
Potri.001G057400	14.2822	13.6567	14.1484	6.82218	7.33145	7.74846	25.5763	23.7452	16.567
Potri.001G057500	41.0026	47.0469	50.0427	43.016	38.9994	41.2124	40.0241	43.974	42.1487
Potri.001G057600	1.47873	2.58455	4.65557	0	1.11364	1.40315	6.3242	0	0
Potri.001G057700	2.39937	3.40736	3.77705	1.71916	0.903491	1.42296	3.8481	4.05829	5.32751
Potri.001G057800	10.2746	9.66591	13.7457	6.72923	6.883	7.40187	9.89638	10.6338	8.53085
Potri.001G057900	1.11789	0.976936	0	0	0	0	0	0	0
Potri.001G058000	18.5964	47.5729	60.3226	22.6112	19.6071	22.4585	10.4839	5.49014	2.25224
Potri.001G058100	3.29732	3.77348	8.89815	1.12502	1.30074	0.968434	1.17516	2.1246	2.0918
Potri.001G058200	1.29899	1.36224	1.57296	0.649128	0.602018	0.834374	1.64529	1.73065	1.24245
Potri.001G058500	0.657212	1.72303	6.89715	0	0.247475	0.62362	0	0	0
Potri.001G058600	3.97204	4.50739	4.35512	5.8902	5.17908	4.8941	1.07757	0.320873	0.526533
Potri.001G058700	3.02826	3.20685	3.14063	2.96109	3.19284	3.75242	4.45674	2.69958	4.82537
Potri.001G058800	0	0	0.0413968	0	0.029707	0.0374298	0	0.10675	0
Potri.001G058900	0.0901616	0.0262644	0.0946206	0.229694	0.203704	0.25666	0	0	0
Potri.001G059000	2.2312	2.78553	2.80986	3.10599	4.22484	4.17383	4.08959	2.93282	3.39711
Potri.001G059100	5.53747	7.25889	3.5762	2.17033	1.28317	1.88621	14.8016	18.2518	9.61554
Potri.001G059200	0.399383	0	0.838269	0.381546	0.601555	0.378969	0	0	0
Potri.001G059300	0.343082	1.04938	0.900123	1.14716	2.32539	1.7905	1.10047	1.39269	0.380886
Potri.001G059500	7.90596	15.7775	20.309	2.70551	2.31052	3.80692	41.6343	53.3287	64.4528
Potri.001G059600	1.53434	2.19417	2.48853	0.666283	1.05048	0.529426	1.1931	0.377481	1.23884
Potri.001G059700	13.3357	12.576	8.14413	15.8352	16.3982	14.7989	13.7752	15.4961	11.2084
Potri.001G059800	0.983742	0.214926	0	0	0	0.233365	1.84067	3.32779	0
Potri.001G059900	11.1231	7.53464	9.43911	9.10106	11.5433	13.9381	12.6325	13.2505	11.2262
Potri.001G060000	12.034	9.28597	7.38939	16.511	16.2939	16.0351	11.6348	10.7401	6.53788
Potri.001G060100	4.6194	3.36412	4.74012	5.14861	5.56623	4.87032	9.05491	9.44532	8.6613
Potri.001G060200	7.2302	7.85306	5.25724	6.85797	7.3509	7.25269	7.50963	7.9664	10.779
Potri.001G060300	5.61009	5.88327	6.15928	4.57623	5.65499	4.01299	3.78354	4.32109	4.88679
Potri.001G060400	13.4097	14.273	16.5988	32.0272	17.8674	23.9805	18.5654	21.867	19.0863
Potri.001G060500	4.61737	5.11121	1.13067	9.85159	8.69342	8.76273	31.596	31.2392	29.7317
Potri.001G060600	4.91871	6.98509	5.16197	1.76214	1.85216	2.91707	0	0	0
Potri.001G060800	6.73829	6.16347	8.67441	6.43736	6.73236	5.88237	7.20455	4.61963	7.68026
Potri.001G060900	15.6639	1.84569	9.51222	6.55743	3.51247	2.67205	4.51626	0.952589	9.37883
Potri.001G061000	24.1113	21.2819	23.659	26.3745	26.7836	25.1668	40.8609	39.4768	49.7887
Potri.001G061100	8.80725	8.0662	4.73232	8.14468	6.36748	5.81654	8.58801	8.96176	11.8897
Potri.001G061200	25.6677	32.9114	32.1258	37.8875	33.1945	34.637	34.8671	31.5998	28.0288
Potri.001G061400	9.73859	9.69376	8.98279	14.185	13.7804	13.882	12.1401	9.33648	11.8298
Potri.001G061500	2.99271	2.33052	3.63826	2.83075	3.43653	3.85193	2.88298	3.52826	3.8817
Potri.001G061600	25.1913	23.5075	16.5792	35.8955	32.7343	33.2221	3.46952	0.69329	0.379215
Potri.001G061700	1.42102	1.03487	1.49129	0.905037	1.33772	1.46075	0.379836	0.320467	0.788798
Potri.001G061800	1.02313	1.08572	1.91737	0.767986	0.8806	0.970835	1.32834	0.791093	1.9472
Potri.001G061900	5.99364	4.64494	4.86589	4.53756	4.08801	4.18499	3.99012	4.89666	7.28181
Potri.001G062000	7.82874	10.1555	8.85778	16.828	14.5554	14.9733	8.76282	3.64141	4.61729
Potri.001G062100	5.69851	4.67353	6.07234	4.94149	5.08387	2.8284	10.3109	11.6254	14.2101
Potri.001G062500	0.645213	0.438557	1.50472	0.0684887	0.431923	0.34013	0	0	0
Potri.001G062600	2.82935	1.9971	1.94145	2.80695	2.78643	1.96192	1.39621	2.35596	1.20812
Potri.001G062700	0.0530696	0.0463781	0	0.0253498	0.0599505	0.0251785	0.0567418	0	0
Potri.001G062800	11.7002	16.4558	12.2789	10.1298	9.36223	7.11234	7.81865	5.44217	11.7717
Potri.001G062900	1.96555	2.40481	1.92524	0.25037	0.394739	0.497357	0.420312	0	0
Potri.001G063000	3.71625	3.24767	4.23917	2.16104	2.43368	1.37986	0.863782	0	0.717519
Potri.001G063100	0	0.687859	0.137672	0	0.197591	0.497916	0.140261	0	0
Potri.001G063200	0.702145	0.460209	0.184218	0.503091	0.132197	0.499693	0.187683	0.950084	0
Potri.001G063300	0	0	0	0	0	0	0.099031	0	0
Potri.001G063400	0	0	0	0	0	0.8694	0	0	0
Potri.001G063700	0	0	0	0.0455055	0	0	0	0	0
Potri.001G063800	0.351337	0	0.368712	0	0	0.666758	0.375648	0	0
Potri.001G063900	0	0	0.06593	0	0	0	0	0	0
Potri.001G064000	0	0	0.749827	0.682583	0	0	0.763932	0	0
Potri.001G064100	0.0490529	0.0428678	0.0514788	0.0468622	0.036942	0	0.0524471	0.132748	0
Potri.001G064200	0	0	0	0	0	0.182467	0	0	0
Potri.001G064300	0.119815	0.209415	0.251481	0.343392	0.360933	0.227382	0.128106	0	0.266034
Potri.001G064500	0	0	0.214518	0	0.0769706	0	0.109276	0	0.226932
Potri.001G064600	0	0	0.0508173	0	0	0	0.0517732	0	0
Potri.001G064900	0	0	0.0564312	0	0.0404959	0	0	0	0
Potri.001G065000	0.384907	0.67275	0.403943	0.367718	0.579752	1.46094	0.411542	0	0
Potri.001G065100	0.918031	1.20342	0.481716	0.877032	0.864218	1.08889	0.245389	0.621101	0.509594
Potri.001G065200	0.511245	0	0.536529	0	0.385022	0.970228	0	0	0
Potri.001G065300	0.637408	0.557037	0.790555	0.719658	0.916431	0.604828	0.371735	0.156816	0.771974
Potri.001G065500	5.54632	13.3292	12.3688	10.5973	9.39818	9.20996	3.70632	5.62861	0
Potri.001G065600	6.73358	5.68361	6.68741	4.61283	5.46689	4.55051	5.97033	4.53343	4.52179
Potri.001G065800	3.72353	2.83056	2.67649	5.6526	5.66605	5.20302	1.5543	1.93253	1.69883
Potri.001G065900	15.5565	10.0375	12.0537	12.2228	9.19739	9.38108	0.699518	1.18036	0.645633
Potri.001G066000	7.07044	5.99586	9.50874	4.95343	5.44312	5.76482	1.90392	2.8347	2.55836
Potri.001G066100	1.63317	1.09142	1.41148	1.10134	1.7364	1.36737	1.43803	3.11981	0.426617
Potri.001G066200	27.7682	22.1408	24.6954	19.3551	20.944	21.9309	30.3624	28.0383	32.5044
Potri.001G066400	34.9179	47.1306	78.0859	13.6228	12.1158	15.7859	12.9008	29.6845	32.0677
Potri.001G066500	2.39265	2.03445	3.8004	2.03868	2.04542	1.4113	1.31368	1.75002	1.00508
Potri.001G066600	0.621931	0.543513	0.435126	0.198052	0.312253	0.196714	0.221655	0	0
Potri.001G066700	4.69214	4.36086	6.9564	8.46712	6.67473	7.4912	1.43338	0.403112	0.496111
Potri.001G066800	9.24344	9.0973	8.75361	9.52446	9.6795	10.2328	5.5298	4.34782	5.76624
Potri.001G066900	9.32609	9.56759	10.6384	10.3816	7.75643	11.0041	13.1796	12.9485	12.9647
Potri.001G067000	0	0	0.291204	0	0	0.263298	0	0	0
Potri.001G067300	10.2804	9.38192	13.2332	8.08212	7.60112	7.8497	6.21151	4.78177	7.43048
Potri.001G067400	5.70836	5.91569	5.88464	6.85299	7.26646	7.52571	7.02157	6.01521	7.62727
Potri.001G067500	0	0.323923	0	0.708212	0	0.351714	0	0	0
Potri.001G067600	0	0.129679	0.0778639	0	0	0.0704023	0	0	0
Potri.001G067700	1.79801	1.34683	1.07825	2.94465	4.37179	2.82727	0.384486	0	0.114065
Potri.001G067800	26.7275	25.1644	26.3558	25.1485	29.2815	27.2276	32.0278	38.7584	36.167
Potri.001G067900	55.4939	59.5935	53.3029	56.1606	52.1348	61.5825	54.205	80.9442	77.0631
Potri.001G068000	16.3626	12.237	13.4567	18.4877	17.714	17.5417	24.3077	38.5329	35.8071
Potri.001G068100	15.0699	6.72908	6.92637	6.46285	9.19538	4.38384	11.173	11.1631	2.07604
Potri.001G068200	19.6307	17.5044	15.2242	15.5118	16.1872	15.5965	26.7522	27.5531	43.1443
Potri.001G068300	8.81525	9.03825	9.68828	7.42689	9.93209	7.9695	13.8781	11.8341	15.1037
Potri.001G068400	6.87951	6.85994	5.09084	12.4705	12.6204	13.1395	2.26325	3.5803	1.76251
Potri.001G068500	3.06503	3.04382	3.14351	7.32037	7.23964	7.07262	4.4688	4.9014	7.42421
Potri.001G068600	0.324769	0.624402	0.204498	0.434371	0.0489171	0	0.0694484	0	0
Potri.001G068700	4.51718	4.55073	4.6089	3.65615	5.24463	4.22677	6.3726	4.92378	5.43284
Potri.001G068800	11.3867	12.1623	13.0563	6.44634	6.98738	9.40411	13.9783	26.8206	24.3464
Potri.001G068900	9.71126	9.82478	9.36519	9.86263	8.40076	10.3771	9.82198	10.1809	9.71291
Potri.001G069100	79.2071	98.9961	87.7681	120.057	94.4757	94.4732	84.9245	74.2451	76.6359
Potri.001G069400	0	0	0	0	0.999743	0	0	0	0
Potri.001G069500	1.19373	1.15912	2.01834	0.950346	0.899003	0.692213	0.638164	0.538417	0.294503
Potri.001G070100	9.05783	7.45011	7.8749	7.16868	6.05242	6.95173	1.32926	0.720959	0.788698
Potri.001G070200	15.0306	34.4022	46.2488	20.318	22.5623	23.3825	13.9935	9.40812	5.44875
Potri.001G070300	0.38618	0.548416	0.709238	0.96845	0.654377	0.595467	0.670966	0.783819	0.214366
Potri.001G070400	2.76015	2.55402	3.23744	1.70622	1.58958	0.616253	0.867984	0.878778	0.360505
Potri.001G070500	8.58485	5.0801	1.69684	12.6516	14.2643	14.3561	1.19367	0.312546	0.42739
Potri.001G070600	1.75909	1.88667	2.6013	2.59718	3.73347	3.4901	2.90671	3.24579	1.95292
Potri.001G070700	0.75246	1.64396	1.18451	1.07828	0.991694	1.428	0.201132	0	0
Potri.001G070800	1.53065	1.49817	0.899557	1.28682	1.75217	1.97529	0.851015	0.165692	0.81567
Potri.001G070900	0.561755	0.223147	0.911102	0.0487879	0.0769201	0	0.273012	0.276407	0
Potri.001G071000	12.202	10.3772	6.35973	37.7875	38.2376	34.5794	5.95401	1.1081	0.545496
Potri.001G071100	125.766	153.917	152.374	164.107	133.41	147.232	151.687	175.71	202.058
Potri.001G071200	6.06496	8.19127	7.81148	2.502	4.35994	4.05464	0.147378	0	0
Potri.001G071300	0.824608	0.840739	1.73078	1.70686	0.621017	1.95615	0.440834	0	0
Potri.001G071400	33.3962	44.8371	38.0156	22.2561	23.9339	22.3614	1.72776	0.728854	0
Potri.001G071500	0.695814	0.270258	0.283977	0.18465	0.436685	0.330125	0.289318	0.209226	0.0858316
Potri.001G071600	0.36678	0.641066	0.384919	0.3504	0.552448	0	0.784319	0	0
Potri.001G071700	11.4036	12.9318	9.97301	14.6555	12.9845	11.5937	12.0476	8.8174	10.8516
Potri.001G071800	0	0	0.244217	0.444631	0.175254	0	0.24881	0	0
Potri.001G071900	21.9814	22.1094	18.9336	25.094	21.1354	22.6944	20.9157	26.1891	24.8639
Potri.001G072000	30.6666	22.2261	25.06	31.9533	33.8114	37.4022	47.7403	46.9176	44.668
Potri.001G072100	5.00053	4.75943	4.46846	7.42597	9.02332	7.79862	6.66996	6.02938	6.26609
Potri.001G072200	10.1218	16.494	11.2613	7.34322	8.024	8.44904	11.4732	7.62032	10.9837
Potri.001G072300	5.77877	6.17238	7.83339	6.44081	7.43471	5.02645	13.4729	15.8559	13.1875
Potri.001G072400	5.37553	3.7811	6.0083	3.08963	3.06094	3.19317	7.10259	6.50495	6.30748
Potri.001G072500	2.58222	3.33981	2.81832	2.17087	1.94468	1.76417	6.95745	4.19284	4.81613
Potri.001G072600	21.7728	24.6625	28.7377	14.8003	15.8927	16.6074	21.5782	20.8494	20.6391
Potri.001G072700	4.4953	3.52034	4.22747	2.95598	3.6932	3.213	6.11718	3.94978	4.53694
Potri.001G072800	15.8725	15.9579	13.267	13.0165	13.1173	12.7953	14.4176	15.9654	20.4804
Potri.001G073000	1.62394	1.81946	1.35466	2.42657	1.94425	2.01507	2.80481	2.3664	3.88312
Potri.001G073100	13.6243	20.8276	45.9373	0.872783	0.688025	1.09303	14.0999	9.45949	5.9091
Potri.001G073200	0.213174	0	0	0	0	0	0	0	0
Potri.001G073300	3.43482	2.38282	3.60469	3.41674	3.92018	3.46087	3.14245	3.44985	4.08849
Potri.001G073400	10.7233	14.564	12.6177	12.1514	12.2011	11.3205	8.18954	6.53261	6.69974
Potri.001G073500	6.71174	6.17216	5.01804	5.9091	6.67347	5.57781	5.39385	4.5112	4.57792
Potri.001G073600	27.4687	20.8917	14.9555	32.0626	32.3524	31.797	5.02372	3.63299	1.83431
Potri.001G073700	14.1005	11.9146	14.9938	14.7197	13.1509	14.5317	12.68	13.3936	14.5138
Potri.001G073800	4.01536	3.02743	3.96606	3.38474	3.32046	3.47394	5.21919	5.64632	5.33189
Potri.001G073900	6.99288	8.62259	3.3175	6.40604	10.6049	9.36236	3.37991	1.55543	1.06348
Potri.001G074000	3.45258	2.10061	0.825567	7.22305	8.49165	8.08659	0.98128	0.354815	0.194076
Potri.001G074100	0.898117	0.560625	0.538591	9.80581	8.40641	8.76561	2.60643	0.694433	1.4244
Potri.001G074200	4.29948	4.72986	4.24669	2.75442	4.2665	4.12772	4.21841	5.61236	7.07562
Potri.001G074300	5.05274	6.35853	6.15105	5.02017	6.24061	4.21915	3.02533	2.18782	0.89752
Potri.001G074400	4.58915	3.74314	7.06363	5.16362	4.53136	5.61258	5.99708	3.03583	3.17011
Potri.001G074600	38.3755	44.3164	46.5343	29.9609	29.6294	27.7695	64.3909	77.017	74.1095
Potri.001G074700	0.584724	1.38699	2.10391	2.39404	2.57924	3.32902	0.089312	0	0
Potri.001G074800	1.78936	0.848887	0.482876	0.244206	0.962554	0.0485114	0.327973	0	0.113516
Potri.001G074900	24.0267	24.6174	18.5489	25.592	24.1262	21.2263	22.7365	35.1267	30.6599
Potri.001G075000	3.96175	5.4211	5.14239	6.12543	5.3391	5.63888	5.23912	3.52678	5.78722
Potri.001G075200	1.53597	2.23718	1.79104	2.93476	3.47026	1.61941	0.912366	0.461856	0.378938
Potri.001G075300	1.51199	1.04869	1.03266	2.06353	2.25931	2.27732	1.66794	1.88353	1.59866
Potri.001G075500	5.02089	6.24044	4.44955	7.46147	7.39447	7.09346	6.20339	3.32144	8.42314
Potri.001G075600	1.72514	1.85026	4.36156	0.636764	0.590552	0.29763	2.17988	1.06105	0.696447
Potri.001G075700	2.7722	3.7185	3.51823	2.77158	2.52474	2.50816	2.68831	1.57023	2.29036
Potri.001G075800	1.63024	1.94957	2.07104	1.06561	1.61545	1.87258	2.20174	1.8576	2.09564
Potri.001G075900	2.54036	2.15476	1.41141	2.07001	2.47586	2.33962	1.59773	2.62861	1.65899
Potri.001G076000	2.07372	1.20816	2.17627	1.32074	4.16461	2.62363	1.47814	0	1.53481
Potri.001G076100	7.48842	6.54422	7.00145	6.89385	8.20302	6.84728	5.09511	7.7377	3.32543
Potri.001G076200	2.25671	2.65639	2.27165	2.46392	3.32972	2.22877	1.47727	1.62027	2.35199
Potri.001G076300	0.075125	0.131305	0	0.28708	0.113154	0.356426	0.401617	0.406611	1.00084
Potri.001G076400	24.8756	23.2856	23.3467	25.6485	24.7502	27.874	33.084	41.4588	39.9656
Potri.001G076500	0.210372	0.183846	0.397396	0.0401953	0.0950593	0	0.494843	0.227726	0.373684
Potri.001G076600	0.315728	0.882939	1.78925	0.0603256	0.0475554	0.0599181	0.27006	0.683547	0.280414
Potri.001G076700	0.0724237	0.316459	0.684049	0	0	0.0687219	0.309741	0	0.643232
Potri.001G076900	0	0	0	0.2548	0	0	0.285166	0	0.592199
Potri.001G077000	0.164303	0.0717931	0.172429	0.0784827	0.0618688	0.0779525	0.175672	0.222321	0
Potri.001G077100	2.45936	2.72495	2.99579	2.5593	2.14982	2.50034	5.02429	5.58594	5.75324
Potri.001G077200	1.16431	0.847922	0.407298	1.2977	1.02299	0.736535	0.20748	0	0
Potri.001G077300	0.791996	0.922845	1.38527	1.76546	0.994095	1.25253	0.846799	1.42888	1.17235
Potri.001G077400	5.90168	5.66792	5.12903	6.78335	5.92612	7.37921	6.47438	5.57332	4.36798
Potri.001G077500	2.62844	3.82837	4.29089	4.7431	2.85927	3.60258	3.43483	3.1614	1.29692
Potri.001G077600	53.1773	50.9433	51.4142	60.874	45.0687	52.5188	62.6586	85.1712	111.533
Potri.001G077700	0	0	0.145171	0.264304	0.208354	0.131259	0.147902	0	0
Potri.001G077900	0.934789	2.19548	4.96641	0.11163	0.175999	0.332629	0.999473	0.316219	1.03779
Potri.001G078000	0.426348	0.745181	9.3961	0	0	0	2.7351	0	0.946654
Potri.001G078100	57.4694	49.4587	52.6005	65.5157	54.4136	59.5951	68.8345	129.96	111.678
Potri.001G078300	0	0	0	0	0.0951107	0.119836	0.13503	0	0
Potri.001G078400	2.42868	3.60816	5.86222	6.03256	3.10939	5.76136	2.07739	1.31451	1.07852
Potri.001G078500	1.91584	1.42926	1.12789	3.39271	3.41352	2.9264	2.4481	2.0233	2.49008
Potri.001G078600	4.03954	3.3686	2.95558	4.45703	5.07747	4.57539	3.26971	3.77228	3.25295
Potri.001G078700	8.79198	8.89284	13.4985	6.76613	6.55999	6.48869	9.57444	11.8966	7.77246
Potri.001G078800	7.72648	13.2431	11.1428	10.715	8.44673	9.98039	2.34509	1.34901	0.332046
Potri.001G078900	15.0303	15.3843	12.4785	19.2274	19.809	19.4882	23.7203	21.7307	24.1154
Potri.001G079000	15.3488	15.0644	17.9842	7.99231	6.35124	5.82571	8.47594	10.4985	12.3587
Potri.001G079100	4.75298	4.9325	3.89691	3.47649	3.07613	3.453	3.01736	1.60783	2.96815
Potri.001G079200	1.5106	3.0803	3.69904	0.962089	0	0.95559	0.538374	0	2.23606
Potri.001G079300	3.22338	2.91544	2.90968	2.32572	2.63126	2.88752	2.00037	2.13505	1.90189
Potri.001G079400	6.0767	6.5313	5.86412	4.53749	4.73421	4.77195	7.46803	6.99384	7.59927
Potri.001G079500	7.07996	6.09058	7.31401	3.17052	4.08229	3.46402	4.67203	3.74219	4.29849
Potri.001G079600	0.168206	1.17598	0.176525	1.28556	1.1401	1.11726	0.899229	0	0.746964
Potri.001G079800	8.48127	11.4708	30.7287	11.575	6.69145	9.96391	39.7271	20.7664	13.4512
Potri.001G079900	5.20437	2.27408	8.77781	6.57007	9.51864	7.0548	37.1628	40.2406	25.1748
Potri.001G080000	0	0	0	0.190285	0	0	0	0	0
Potri.001G080100	0	0	0	0	0.237136	0	0	0	0
Potri.001G080200	5.81934	4.65034	5.94209	5.80988	6.02112	6.51684	5.5774	5.88795	5.35471
Potri.001G080400	16.0212	17.8321	18.9495	15.555	16.1531	17.0841	15.1211	12.1457	13.9048
Potri.001G080500	0	0.308895	0	0	0	0	0	0	0
Potri.001G080700	0.248552	0	0	0.237452	0.187186	0.235848	0.265751	0	0
Potri.001G081000	0.527401	0	0.553484	0.251924	0.397189	0.250222	0.563896	0	0.585515
Potri.001G081100	2.378	2.89458	4.0108	1.86612	2.75029	1.93411	1.54369	2.29837	1.69716
Potri.001G081200	0	0	0	0	0	0	0.0489911	0	0
Potri.001G081300	3.47121	3.96692	3.73628	4.93176	3.88776	3.88498	3.52107	3.1313	3.55725
Potri.001G081400	2.72035	2.85281	1.7945	1.70782	1.28776	1.84379	0.914126	0.420679	0.172577
Potri.001G081500	68.2752	80.577	79.4085	48.7101	43.9651	46.8357	49.9611	72.5513	101.528
Potri.001G081600	9.56925	9.04146	9.94468	8.78572	8.30638	8.96222	8.73656	9.08063	9.5889
Potri.001G081900	7.88028	7.71007	6.59203	8.15571	8.94503	8.91339	7.72343	7.10862	8.05124
Potri.001G082000	8.05651	12.595	7.60945	13.2555	13.4831	12.0617	12.5381	10.9014	11.3294
Potri.001G082100	13.9669	13.7479	14.8773	13.286	14.2124	14.0192	15.7008	16.5921	15.2735
Potri.001G082200	0.706569	0.617478	1.48303	0.450009	1.41899	0.44697	0.503641	0	0
Potri.001G082300	9.24692	10.3706	8.08686	17.9624	12.6511	13.4539	5.43772	4.17072	4.79072
Potri.001G082400	0	0	0	0.0821209	0	0	0	0	0
Potri.001G082500	0.197999	0.692134	0	0.756626	1.0438	0.939394	1.0585	0.535831	1.75853
Potri.001G082600	6.60411	3.71935	3.23434	4.34632	5.52622	7.93764	0.313826	0	0
Potri.001G082700	1.17554	1.88342	1.02807	2.71402	0.885307	2.13796	0.418961	0	0.217512
Potri.001G082800	1.41836	1.1113	0.821247	2.19607	2.5047	2.18123	1.51651	0.529438	0.760177
Potri.001G082900	0.20287	0.157592	0.260215	0.710637	0.441372	0.64167	0.241009	0.488012	0.350349
Potri.001G083000	0	0.248999	0	0.272201	0	0	0	0	0
Potri.001G083100	19.9545	19.6307	20.2234	20.5884	22.7565	24.2363	25.8462	19.7491	21.5203
Potri.001G083200	0.194943	1.53326	0.818335	0.651828	0.220219	0.0924894	0.312648	0.26378	0.216423
Potri.001G083300	4.09704	7.44356	5.54429	2.16304	1.54275	1.32998	3.22776	1.16711	5.50606
Potri.001G083400	0.875052	1.09245	0.393569	0.119425	0.0941438	0.118618	0.400972	0	0.138782
Potri.001G083500	0	0.229932	0	0	0	0	0	0	0.292098
Potri.001G083600	0.762695	0.777615	0.266805	0.364317	1.53171	0.603093	0.135912	0	0
Potri.001G083700	97.4466	95.5978	118.011	5.98367	6.03336	4.97574	32.7052	11.0373	17.7881
Potri.001G083800	24.6674	24.0108	22.7304	20.5003	20.6917	20.0764	27.8753	19.5383	23.3779
Potri.001G083900	73.5164	91.37	107.737	94.6929	81.9635	91.0848	79.5717	139.467	65.2571
Potri.001G084000	94.4769	83.1843	113.962	55.6995	48.1819	47.6507	62.186	83.8818	95.5954
Potri.001G084100	0.262663	0.57386	0.41348	0.250933	0	0.623094	0	0.355414	0.291606
Potri.001G084200	18.2955	30.897	19.9787	25.9815	26.2536	21.8178	11.6312	12.0434	4.94063
Potri.001G084300	13.2399	17.4903	14.2179	16.2373	13.4957	15.1343	13.6952	15.3321	13.6733
Potri.001G084400	1.68896	2.52149	4.13579	0.403382	0.847975	1.26875	3.53641	5.14204	3.59386
Potri.001G084500	2.45443	3.57493	2.45316	3.23809	2.55262	2.43989	6.74813	6.32597	13.4947
Potri.001G084600	2.35999	3.09363	4.05279	5.43152	5.57433	5.59841	2.86738	2.32243	3.57277
Potri.001G084700	7.72573	9.1109	9.94639	8.3959	7.78657	7.52162	7.61547	5.90699	8.35383
Potri.001G084900	5.46923	7.02007	5.73972	7.34763	5.92094	5.8384	8.40605	7.40051	11.0053
Potri.001G085000	2.84086	1.95603	1.89722	2.5495	2.91745	3.5942	0.920434	0.23297	0.764578
Potri.001G085100	0.81294	1.70505	0.170629	6.67905	7.71409	10.7994	0.695353	0	0.722013
Potri.001G085200	15.0038	13.3603	12.704	13.3022	17.1204	15.5312	18.9587	18.7639	20.4428
Potri.001G085400	8.07935	14.0055	9.31291	7.71853	8.97729	7.91775	5.09808	5.37654	5.29353
Potri.001G085500	21.8714	19.8349	22.3034	17.8721	22.1174	21.2103	18.5314	21.591	20.0054
Potri.001G085600	15.3692	16.503	15.5506	14.4194	15.3117	14.2566	20.1908	17.3458	20.1998
Potri.001G085800	0	0.579397	0.139156	0.760061	1.19833	0	0.425322	0.358843	0
Potri.001G086000	7.55378	5.2626	6.1534	5.04645	3.89861	5.36323	1.29901	0.714765	0.70373
Potri.001G086100	9.7596	9.369	10.0095	13.7031	14.0875	14.2419	14.3085	8.80391	14.6108
Potri.001G086300	4.38946	5.75399	4.32736	6.98904	5.45946	5.55347	5.33317	4.49958	3.83943
Potri.001G086400	14.9459	18.6316	17.9916	21.3126	18.1252	19.3959	3.99501	4.16366	4.6362
Potri.001G086600	4.96082	4.2887	4.92626	5.96232	5.82499	6.07389	4.96189	4.33069	2.72412
Potri.001G086700	0.692776	0.908137	0.181759	0	0.130434	0	0	0	0.384556
Potri.001G086800	2.57776	2.16496	1.75665	3.45409	3.63053	4.09785	3.57939	5.61705	3.86529
Potri.001G086900	18.8393	17.7727	16.462	12.7266	8.19223	8.97559	8.42799	15.1457	6.82587
Potri.001G087100	6.70123	5.1591	5.13494	8.43432	10.8945	9.08387	11.9984	9.21147	10.2738
Potri.001G087200	1.91235	2.4705	2.8795	4.44821	4.63369	3.07693	1.15568	1.57508	2.39999
Potri.001G087300	19.645	18.714	17.7542	19.1902	19.236	20.1098	24.1964	23.44	31.9984
Potri.001G087400	2.01968	2.40344	1.80389	2.34002	2.88026	2.60964	2.0216	1.74438	2.0037
Potri.001G087500	80.2544	115.183	79.6054	78.3385	70.5923	80.7255	91.7821	90.5419	118.642
Potri.001G087600	15.9515	12.79	12.5967	10.612	10.5065	9.79103	13.2839	17.5238	14.2608
Potri.001G087700	3.52059	6.5729	11.7559	5.96232	5.6643	3.94803	0.3422	0	0.710639
Potri.001G087800	35.8437	31.7056	30.5511	33.4688	31.9704	32.4738	20.0618	22.0995	25.3293
Potri.001G087900	4.54051	5.82261	6.52606	3.39475	2.89913	4.82357	1.53028	1.46918	1.20541
Potri.001G088000	7.76892	8.08731	6.95414	8.29514	8.0879	7.75126	15.1471	12.5219	14.4595
Potri.001G088100	18.9345	17.8612	18.5079	24.2926	24.401	21.4692	51.2328	47.5413	50.9963
Potri.001G088200	20.634	24.9764	21.8563	25.5896	24.2264	24.9303	29.0504	18.7291	27.3185
Potri.001G088300	10.3701	11.5738	10.4896	12.4135	13.9258	12.4482	17.9005	20.6252	37.451
Potri.001G088400	1.70836	3.62575	3.07346	8.16034	6.12656	7.02452	2.17449	1.10077	0
Potri.001G088500	0	1.03251	0.15499	0.14109	0.333669	0	0.157905	0	0
Potri.001G088600	40.3171	42.4116	52.9282	31.1003	31.3814	32.411	26.3996	32.6645	25.9105
Potri.001G088700	0	0.111849	0	0.12227	0	0.121445	0.0684212	0.34636	0.142089
Potri.001G088800	53.0367	59.2242	84.399	42.0579	31.3925	34.2907	118.787	118.904	120.455
Potri.001G088900	0.411698	0.899469	1.29618	1.7699	0.620105	0.585983	0.660279	1.67123	0.457063
Potri.001G089000	4.37451	2.60655	0.834701	6.45869	7.63719	3.20753	2.76381	1.61433	2.64902
Potri.001G089100	14.4631	12.1655	12.7751	13.3566	14.6137	14.1241	12.5644	15.1669	23.0147
Potri.001G089200	0.178078	0.155625	0.186885	0.170126	0.402336	0.168976	0.571202	0	0
Potri.001G089300	11.0987	11.4692	11.9876	11.3769	9.63969	9.22456	13.0793	6.13865	10.6128
Potri.001G089400	9.94208	9.67209	10.5322	13.7991	14.6217	18.0668	20.1569	18.5293	14.3697
Potri.001G089500	5.03452	6.92548	6.55545	5.43315	2.87875	3.80406	7.77528	4.54152	4.76122
Potri.001G089600	1.72669	2.13337	2.06203	2.5028	2.60076	2.4859	2.73742	2.41698	2.51187
Potri.001G089700	4.20971	2.78885	4.4179	2.72438	2.5056	2.77041	11.5429	10.29	12.0608
Potri.001G089800	7.61901	6.344	5.93681	7.24751	8.5207	7.75707	9.61464	9.29174	11.6895
Potri.001G089900	9.68451	8.5324	9.0035	7.34127	7.98714	8.78997	8.61011	5.98238	8.99865
Potri.001G090000	5.00941	5.25333	5.88801	4.40284	4.82895	6.27444	5.1418	5.42265	5.33893
Potri.001G090100	5.32097	5.07278	8.12235	8.78031	5.46444	6.885	3.10318	6.54535	2.1481
Potri.001G090200	0.370855	0.648189	0.291897	0.26572	0.698233	0.263925	0.297388	0	0
Potri.001G090300	17.5907	16.6594	16.1836	13.1776	14.3565	12.2797	6.54549	4.61366	1.54856
Potri.001G090400	5.68417	8.39329	6.17098	7.67734	6.19975	6.88153	2.30525	2.65218	1.74083
Potri.001G090500	5.51271	5.60596	4.62828	2.77689	2.64196	3.61411	1.929	1.35624	1.55786
Potri.001G090600	20.0533	16.1111	14.8984	23.3143	22.4748	23.395	22.6039	25.1342	21.365
Potri.001G090700	24.1524	28.5765	40.7981	15.6986	15.8638	17.4762	28.123	21.1904	23.3855
Potri.001G090800	3.53149	4.60482	4.29442	1.4459	1.56198	1.6489	3.47618	5.61286	5.60088
Potri.001G090900	21.9794	20.8087	25.7236	16.6747	18.1756	19.0157	20.39	19.0982	18.4206
Potri.001G091000	5.82976	5.25145	4.14146	6.68329	6.07905	6.89346	10.0689	10.4369	16.9271
Potri.001G091100	8.04567	7.80024	11.2801	8.52706	7.006	8.46946	5.91415	4.08252	4.18698
Potri.001G091300	31.4136	39.6539	47.3903	41.0563	22.3435	26.082	34.0538	30.699	44.0782
Potri.001G091400	0	0	0	0	0	0	0.161269	0.408186	0
Potri.001G091500	0	1.86182	0.745269	1.35687	0	0	0	0	0
Potri.001G091600	3.35169	2.61364	3.95037	3.89167	3.33969	4.0611	4.63114	4.32591	2.51884
Potri.001G091700	0.780878	0.682418	1.06535	0.0746005	0.470467	0.22229	1.83681	1.47927	1.04031
Potri.001G091800	4.18891	4.07164	4.08207	6.32944	6.11625	6.00277	4.47877	4.74268	4.36576
Potri.001G091900	16.9663	13.6541	15.3494	11.5728	13.5808	13.5193	22.335	29.3369	31.6349
Potri.001G092000	13.3413	14.7914	18.0412	10.3359	9.39759	10.2661	8.58707	10.2386	9.28474
Potri.001G092100	3.75683	2.13664	3.37939	0.227876	0.449093	0.226337	4.27182	3.38895	2.91293
Potri.001G092200	2.00385	2.3766	1.90267	2.46131	2.29959	2.03724	0.408096	0	0.105936
Potri.001G092300	2.05381	3.15646	3.49321	4.60076	2.93347	3.02406	3.33175	2.68322	2.35874
Potri.001G092400	0.136551	0.716001	0.286608	0.260906	0.102837	0.129572	0.146	0.369539	0
Potri.001G092500	11.8617	14.8423	11.8825	17.7705	14.2117	17.0536	21.1374	21.6435	21.3492
Potri.001G092600	41.807	39.2588	44.3515	33.614	24.445	26.9806	39.4942	54.2858	59.963
Potri.001G092700	0	0.196705	0	0	0.169513	0.427162	0	0	0
Potri.001G092800	2.04861	2.30182	1.3309	3.07547	3.89378	3.14726	2.19036	1.32	2.16604
Potri.001G092900	1.11124	1.94225	2.13803	1.15008	2.37117	2.28463	3.06935	0.75182	0.41123
Potri.001G093000	7.46378	7.11565	5.45929	4.75363	8.34636	6.86767	3.86921	4.89666	2.00878
Potri.001G093100	137.808	230.245	184.04	157.774	143.717	140.723	142.915	109.864	85.2347
Potri.001G093200	2.88443	1.57546	1.51354	0.344452	1.62921	0.68425	1.54201	0.975742	1.60113
Potri.001G093300	0.244264	0.213465	0.256345	0	0.459892	0.579448	0.261166	0	0
Potri.001G093500	0.520354	0.454743	0.546088	0	0.195941	0.246879	0.55636	0	0
Potri.001G093600	1.74844	3.36674	3.79422	2.88773	2.29875	2.72763	1.4892	1.28317	0.592199
Potri.001G093700	12.212	11.4133	4.44997	21.1457	19.0964	16.6575	2.08549	1.37702	0.9415
Potri.001G093800	6.98245	6.1551	3.50459	9.10684	10.7914	9.73669	16.2945	16.4314	15.0992
Potri.001G093900	0.223222	0.422665	0.195218	0.0355421	0.0840549	0.0353021	0.59667	1.1075	0.165212
Potri.001G094100	9.32802	11.3251	10.512	13.0382	10.7497	10.8116	8.23315	5.42149	6.11622
Potri.001G094200	9.11228	6.90155	5.80151	3.30803	5.76451	3.68919	2.46818	2.30159	2.15815
Potri.001G094300	2.11902	1.97131	2.43902	1.76317	1.28697	2.27016	0.292341	0	0.455324
Potri.001G094400	12.749	12.7562	13.0401	12.0031	13.1496	12.7986	13.5818	13.8757	12.2051
Potri.001G094500	7.76179	6.28164	5.99038	6.08792	6.20937	5.87486	7.91138	9.23575	8.78469
Potri.001G094600	4.95636	5.4828	5.59652	7.4921	8.03231	8.15588	3.89064	2.20721	3.9005
Potri.001G094700	32.226	41.2559	43.6097	34.0276	26.3985	31.9201	12.8454	3.82505	2.8245
Potri.001G094800	1.79895	2.45644	1.53393	4.61877	3.55635	2.88057	0.601072	0.304274	0
Potri.001G094900	32.3823	34.1909	36.8254	35.6874	29.9223	32.2478	39.2906	69.0903	53.3735
Potri.001G095200	7.99882	6.8532	6.19979	6.49286	8.26818	7.6892	1.11795	0.99037	1.04473
Potri.001G095300	2.21154	2.18207	3.21933	1.70385	1.28944	1.69234	4.95798	4.05432	2.21763
Potri.001G095500	4.73113	4.13458	3.84796	5.98879	7.77931	6.06057	5.85943	4.37454	4.2895
Potri.001G095600	7.59351	5.12656	5.19869	3.79843	4.17245	4.20572	1.42866	1.05836	0.651262
Potri.001G095700	4.00851	1.00088	0.600965	0.54707	0.862524	0.543375	0	0	0
Potri.001G095800	19.257	23.011	20.4156	23.9349	26.1195	23.5868	24.5814	28.9818	30.3232
Potri.001G095900	0	0	0	0	0.0850434	0	0	0	0
Potri.001G096000	7.35714	4.69179	3.96483	6.26873	6.28945	5.84903	0.212601	0	0
Potri.001G096100	7.17814	8.32706	6.93315	6.85757	7.31949	8.13733	11.0029	14.2684	9.30902
Potri.001G096200	5.07463	5.03407	3.81428	5.89622	6.45564	5.27075	3.22614	1.29908	1.97944
Potri.001G096300	1.53206	0	0	0	0	0	0.819035	0	0
Potri.001G096400	3.89728	2.65543	2.01035	3.4077	2.93507	3.44737	3.53132	3.03895	3.37337
Potri.001G096500	0	0.355714	0	0	0	0	0.435202	1.10153	0
Potri.001G096600	0	0	0	0	0	0	0.367902	0	0
Potri.001G096700	3.76285	5.67996	6.46191	6.53601	3.60669	4.86889	6.21771	3.70296	6.07633
Potri.001G096800	0.305012	1.33276	0	1.45695	0.689118	0	0	0	0
Potri.001G096900	24.2084	14.76	11.8166	7.5298	9.75171	6.94473	0.300971	0	0
Potri.001G097000	0.212399	0.742471	0.445806	0.405827	0.319918	1.00771	0	0	0
Potri.001G097100	0.137192	0.359682	0.863864	0.131066	0.206641	0.13018	0.146686	0.371275	0
Potri.001G097200	39.7879	35.1022	36.8131	29.3228	28.7415	25.6318	43.0041	52.0064	46.9967
Potri.001G097300	0.572644	1.2233	3.47224	1.45885	2.97091	0.905625	1.15651	0.516569	0.141276
Potri.001G097400	10.3616	9.16974	9.40581	13.1985	12.1825	12.5285	14.8182	14.6712	19.6091
Potri.001G097500	7.11777	8.78536	8.00883	5.46795	5.02886	7.24136	9.65016	5.95742	7.8206
Potri.001G097600	0.514157	0.634344	0.793507	0.346726	0.136664	0.43048	0.743758	0.982184	0.805851
Potri.001G097700	49.9549	52.0268	56.5236	46.105	37.3994	43.2767	73.4213	83.5464	85.5613
Potri.001G097800	0.777932	1.01976	1.15657	1.73411	1.70877	1.84542	1.17833	0.526316	0.575767
Potri.001G097900	0	0	0	0	0	0.100044	0	0	0
Potri.001G098000	4.21921	3.68722	1.77115	2.51924	2.9392	2.10187	0.338337	0.285454	0
Potri.001G098100	0	0	0.372069	0.338702	0.267003	0	0	0	0
Potri.001G098300	6.15585	5.06454	3.32475	5.31498	6.28479	4.79028	4.95701	4.67014	1.6585
Potri.001G098400	1.189	1.38544	2.28764	3.02907	3.13406	2.4445	0.847517	0	0
Potri.001G098500	10.0547	7.13714	9.51832	10.1546	10.4157	10.9038	11.7158	14.6603	12.7573
Potri.001G098600	15.6541	15.8018	16.9114	19.8733	18.1566	18.7859	19.2881	20.7287	19.3306
Potri.001G098700	3.19286	2.17837	1.93992	2.94324	2.99516	2.73733	2.15608	2.42544	2.73624
Potri.001G098800	11.5734	17.1379	18.4718	10.0584	9.86606	13.3461	16.1553	10.8751	9.27962
Potri.001G098900	14.7251	18.3018	27.1293	15.6306	18.7291	24.219	8.04696	5.31328	2.17969
Potri.001G099100	0.949751	2.65599	1.49508	1.17954	1.71663	1.53205	0.101547	0	0
Potri.001G099200	11.1676	11.3005	10.1778	5.10984	5.22331	4.79646	4.58763	4.13567	5.4813
Potri.001G099300	3.95639	3.51927	3.48476	1.95734	1.48979	1.13966	6.34523	6.88301	3.92173
Potri.001G099400	2.37233	2.76428	3.9231	3.5026	1.51592	1.70536	5.45729	2.91822	0.798102
Potri.001G099600	8.76416	4.91695	4.50417	7.51136	8.7733	8.86377	17.4687	15.5191	24.3447
Potri.001G099700	11.4539	13.1609	9.12659	10.4358	5.59094	6.74249	2.04108	2.00906	0.706445
Potri.001G099800	1.26178	0.36756	0.993133	0.401809	1.267	0.798189	1.12424	2.84555	0.233468
Potri.001G099900	2.19431	2.78056	2.24526	2.09631	2.43751	1.87394	1.70095	1.48458	1.58346
Potri.001G100000	19.1165	20.4124	17.4047	21.8306	15.3978	13.3943	25.5152	17.9869	15.6009
Potri.001G100100	26.4395	29.2359	27.1808	24.2278	26.4135	17.4081	23.0767	27.7444	11.9807
Potri.001G100200	1.19052	0.433502	1.76997	0.758232	0.896585	0.84725	0.636448	0.268484	0.220283
Potri.001G100300	2.57664	4.07751	5.40814	3.85868	3.72363	3.17182	5.50987	5.46532	5.10262
Potri.001G100400	33.6979	56.2803	45.5808	45.7856	31.5816	37.6601	4.0033	2.02654	0
Potri.001G100500	26.3894	33.932	27.1653	18.1454	24.178	25.6786	2.1566	1.81951	0
Potri.001G100600	0.668734	0.803569	0.350903	1.03816	1.00725	1.26911	1.51939	0.452437	0.37121
Potri.001G100700	12.0314	12.3169	8.77839	14.6687	14.3681	13.2105	11.3325	11.7836	6.61497
Potri.001G100800	0.809439	1.3137	1.82029	0.11047	0.0870848	0.658343	2.71998	2.8164	2.56751
Potri.001G100900	10.7065	10.812	6.65834	9.77373	11.6467	11.8901	4.74851	3.43398	1.76092
Potri.001G101000	0.9091	1.58895	1.43109	1.30275	1.02697	1.72527	0.972007	1.23012	0
Potri.001G101100	11.0637	10.9096	10.1207	7.34784	8.42124	7.97188	7.33792	9.12636	10.6407
Potri.001G101200	0.101406	0	0	0	0.152739	0	0	0	0
Potri.001G101300	14.1065	12.5744	11.9914	14.5883	13.9701	14.5232	16.7417	16.5109	22.63
Potri.001G101400	15.8665	14.1634	14.4358	20.0045	21.5136	20.1278	16.2727	14.0056	16.0272
Potri.001G101500	0.439171	0	0	0	0.165371	0.208362	0	0	0
Potri.001G101600	15.3929	16.4623	16.6625	21.3898	22.7797	21.9092	12.3148	13.2544	8.48478
Potri.001G101700	11.3858	11.9671	17.6811	10.3628	11.6453	11.0958	16.6976	14.1571	13.3236
Potri.001G101800	3.6378	4.5224	3.87148	3.96482	5.24778	5.39657	3.3417	3.05048	2.84411
Potri.001G101900	9.62696	12.35	12.1755	8.19478	7.8543	9.48624	7.52188	7.01421	9.18049
Potri.001G102000	14.3588	16.771	16.3943	5.74405	5.89273	6.35653	11.5069	21.1751	17.6173
Potri.001G102100	17.6858	18.8995	18.2348	7.79586	8.73932	9.65692	15.4263	24.8546	22.8037
Potri.001G102200	3.50422	5.43729	7.65526	3.75765	3.33921	3.39298	6.34646	5.80607	4.44611
Potri.001G102300	2.9129	5.5155	8.27926	1.85521	1.46248	1.72751	6.87777	6.89761	5.12029
Potri.001G102400	8.32817	3.34398	6.61408	2.79543	1.35611	4.69878	31.5265	28.0202	121.445
Potri.001G102500	1.03095	1.46406	2.16387	1.23113	1.64988	1.58966	1.24007	0.697497	0.858411
Potri.001G102600	1.41677	2.25115	3.51435	0.984365	0.775986	0.488858	0.55084	1.04567	1.14392
Potri.001G102900	13.655	12.3972	16.435	16.6516	14.4815	15.4477	12.2033	13.7279	9.69167
Potri.001G103000	0.10338	0.0903449	0	0.0987631	0.0778561	0.098096	0	0	0
Potri.001G103100	5.39969	4.49104	5.19776	3.73549	4.15067	4.16963	3.26491	3.12412	2.31518
Potri.001G103200	0	0	0	0	0	0.0899379	0	0.256503	0
Potri.001G103300	0.728895	1.17598	0.294209	1.23199	1.43568	1.86211	1.19897	0.910412	2.24089
Potri.001G103400	2.46195	2.23758	2.73873	1.55232	1.55745	1.63528	4.52756	4.79707	1.63994
Potri.001G103600	22.6409	23.0007	24.4262	15.9345	18.9137	17.5721	29.5644	29.0053	16.8979
Potri.001G103700	6.41622	4.64044	7.89449	3.38189	2.49936	3.35905	7.56987	10.1788	7.8601
Potri.001G103800	10.6116	10.7926	9.98439	13.7209	15.9834	16.4059	15.0627	18.3198	10.156
Potri.001G103900	0	0.318533	0	0	0	0	0	0	0
Potri.001G104000	7.27667	6.22192	6.15319	5.60137	7.60907	7.20279	3.66621	2.47925	3.02217
Potri.001G104100	6.51582	5.69425	13.6761	2.66778	2.10305	2.64976	1.99048	0	2.0668
Potri.001G104200	4.67728	3.69355	1.77419	3.66086	3.69225	3.36877	2.59085	1.37253	1.12612
Potri.001G104300	8.63331	10.4466	11.1075	8.2081	9.09626	8.15265	9.36383	9.43535	9.49244
Potri.001G104400	1.38776	2.07905	4.78528	0.378795	1.04513	0.376236	1.48378	0.80477	0.220096
Potri.001G104500	8.35555	7.63391	8.07126	5.95656	6.50713	6.33677	5.38054	6.50953	7.23827
Potri.001G104600	0.231097	0.403916	0.727577	0.441552	0.522121	0.109642	0.494176	0.312701	0
Potri.001G104700	11.401	9.6747	9.97074	9.86584	10.9816	10.4263	18.0199	21.1282	21.279
Potri.001G104800	3.26008	4.52921	3.85993	4.07279	4.34379	4.44187	5.98819	3.39328	4.45452
Potri.001G104900	4.59815	4.94062	3.79716	8.42554	6.84064	7.43878	4.07007	3.87589	3.34742
Potri.001G105000	1.43337	2.19211	1.12819	1.36935	2.69869	1.02008	1.14941	0	0
Potri.001G105100	29.5515	26.5776	27.3999	24.7599	25.4245	25.7724	33.5392	41.9277	40.3461
Potri.001G105200	7.78796	10.5871	14.1264	6.06235	6.00998	5.29153	22.9246	15.0915	17.2922
Potri.001G105300	0	0	0	0	0	0.12075	0.27212	0	0
Potri.001G105400	0	0	0	0	0.0558409	0	0	0	0
Potri.001G105600	5.82322	7.5714	6.70742	7.86983	7.11307	8.55791	13.0598	11.531	17.0294
Potri.001G105800	1.03402	0.731518	0.826785	0.4704	0.51915	0.934445	0.894984	0.399756	0.218658
Potri.001G105900	16.4462	23.1378	50.6176	5.00238	4.11006	4.47873	35.6415	31.3346	25.5453
Potri.001G106000	6.7294	7.20245	9.44273	5.48982	7.74429	7.67689	3.96132	3.27395	3.18983
Potri.001G106100	8.13789	7.11179	5.12421	8.94063	9.56076	8.03082	1.7402	0.44046	0.722767
Potri.001G106600	11.0131	10.0141	9.68608	13.6734	12.525	13.5811	4.76728	4.34391	4.95006
Potri.001G106700	1.731	1.67628	1.27654	2.27942	2.88913	2.04206	0.85036	0.759649	0.103878
Potri.001G106800	1.08266	0.756921	1.13621	0	0.326144	0.821861	0.231516	0	0
Potri.001G107000	3.53187	1.68357	2.80799	1.32921	2.65988	1.01556	2.86081	2.60675	0.950557
Potri.001G107200	13.5163	11.7098	12.8338	10.9003	11.8537	12.1592	4.19158	3.48364	4.93692
Potri.001G107300	3.56291	2.81509	1.84395	4.98912	6.83677	5.6501	2.40047	3.03791	2.49251
Potri.001G107500	16.5497	18.9717	21.5168	19.0751	19.2253	18.5648	21.4917	13.2367	22.762
Potri.001G107600	22.6356	3.78429	12.6005	5.64123	7.41175	12.5136	145.632	137.962	352.691
Potri.001G107800	0	0	0	0	0	0	1.51529	0.547904	67.4306
Potri.001G107900	0.194213	0.339451	0.611455	0	0	0.184287	0.415305	0	0
Potri.001G108000	0	0	0.27784	0	0	0	0.141533	0	0
Potri.001G108100	83.0983	82.3183	78.5414	13.3956	8.09807	10.5298	43.9643	45.6285	31.5156
Potri.001G108200	17.9005	21.6727	19.9599	19.4168	13.3405	17.8702	27.3132	26.2399	26.9113
Potri.001G108300	2.79695	3.74791	2.93528	6.76918	7.16177	8.49278	1.1962	0	2.48412
Potri.001G108400	3.10453	3.05552	2.83104	4.6504	4.75554	4.84779	3.7383	3.38511	4.14933
Potri.001G108500	0.134818	0.589093	0.141485	0.128797	0.609192	0.127927	0.432439	0.364848	0
Potri.001G108700	2.07218	2.52233	1.47567	3.67648	4.18011	3.30053	0.474765	0.600837	0
Potri.001G108800	9.13349	7.15615	8.75888	4.96456	5.65301	4.08429	22.6739	20.4557	7.45923
Potri.001G109000	0.627555	0.219371	0.263437	0.299765	0.189046	0.238192	0.201294	0.169831	0.139341
Potri.001G109100	0.384432	0.75591	0.403445	0.550896	0.289518	1.00315	0.411034	0.260091	0.213396
Potri.001G109200	4.83007	6.83587	7.26699	7.75867	8.75589	7.78738	6.76386	5.20539	4.93521
Potri.001G109300	0.206852	0.0903849	1.08541	0.0988069	0.0778906	0	0	0	0
Potri.001G109400	7.00301	8.00309	3.23048	9.63103	6.72291	6.86414	1.89247	0.833045	0
Potri.001G109500	18.3491	20.8188	22.0466	18.5755	17.4699	16.1252	19.4516	18.0571	17.9404
Potri.001G109600	3.31554	3.22463	2.02036	2.70768	4.87309	4.00871	3.03037	3.32856	4.27457
Potri.001G109700	0.890053	0.194457	0.467035	3.40121	6.36789	6.96762	2.3791	1.80652	0.494063
Potri.001G109800	3.70096	2.76031	1.80806	5.05967	5.9829	5.99427	7.6412	8.46149	8.57172
Potri.001G109900	0	0.158402	0.19022	0.259742	0.0682525	0	0.193798	0	0
Potri.001G110000	18.5405	19.3067	17.5937	20.8342	20.0617	19.4802	24.0008	20.762	22.0819
Potri.001G110100	9.81869	10.9893	12.112	12.3972	12.4107	13.948	15.4095	12.1204	14.4066
Potri.001G110200	17.6963	17.3459	17.0657	17.5914	16.4789	16.7918	31.7051	43.0365	54.1598
Potri.001G110300	1.88418	2.01252	1.4281	3.50007	4.72997	4.07239	5.48409	4.2492	3.71876
Potri.001G110500	0.233873	0.408768	0.245439	0	0.528393	0.221919	0	0	0
Potri.001G110700	0.906455	0.792161	5.23206	0.64948	0.170664	0	0.969178	1.83981	0.503168
Potri.001G110800	0.609228	1.86344	3.19679	0.58202	0.458813	0.578089	1.95415	1.64871	0
Potri.001G110900	1.50608	1.60231	1.51184	1.62649	2.81094	1.61551	4.69086	5.49347	1.59934
Potri.001G111000	2.98621	3.91453	5.314	3.349	3.52007	3.51118	10.2032	9.13548	9.80164
Potri.001G111100	4.71454	5.28146	4.88129	4.38308	4.45606	5.014	5.10843	5.3946	5.55018
Potri.001G111200	0.108669	0	0.114044	0.103816	0.0818395	0.20623	0	0.294084	0
Potri.001G111300	3.88433	3.264	2.74375	3.55029	3.75509	4.44776	1.81699	2.17313	1.78299
Potri.001G111400	2.01619	1.90154	1.99021	2.36478	2.52567	2.59505	2.90273	2.43102	3.94482
Potri.001G111500	1.12491	0.683875	0.923903	0.233624	0.0368338	0.0464093	0.470641	0.397078	0.108597
Potri.001G111600	0.604968	1.48033	0.380932	1.61826	0.455605	0.803666	0	0.327437	0.537303
Potri.001G111700	8.5917	8.13812	5.58448	9.00232	9.43435	8.73113	25.7214	30.0015	29.2921
Potri.001G111800	8.11984	6.75812	8.7243	3.13983	3.05755	4.21931	14.3662	9.9407	12.4487
Potri.001G112000	17.7036	20.7337	11.7541	23.8162	28.1165	23.9981	25.4956	20.2069	21.6598
Potri.001G112100	0.686567	0.599999	0.432313	0.524724	0.517058	0.651475	0.88089	0.743204	1.21955
Potri.001G112200	3.27574	2.25791	2.08201	1.146	1.45934	0.350232	1.97319	2.74688	0.307326
Potri.001G112300	8.70816	7.55731	9.29749	6.70163	7.67397	7.45972	8.04991	6.62802	7.25078
Potri.001G112400	2.76265	2.65736	2.66578	2.1433	2.12246	1.72417	1.50665	1.25443	1.19389
Potri.001G112500	3.35046	1.5616	1.40646	1.06694	1.17752	0.84779	4.29876	3.02237	1.98381
Potri.001G112600	9.05307	10.2445	11.4497	4.87879	4.19564	6.27756	9.18312	8.16657	5.15416
Potri.001G112700	3.49002	3.97548	3.91522	4.04698	3.02714	2.7635	3.21682	3.19169	3.25999
Potri.001G112800	4.01097	5.47692	3.94625	8.14266	11.3276	9.27702	0.536064	0	0
Potri.001G112900	0	0.152032	0.182572	0	0	0	0	0	0
Potri.001G113000	3.26585	3.19655	3.7701	0.935999	0.639478	0.681763	1.81575	3.35849	4.49588
Potri.001G113100	79.0177	43.3722	10.1098	41.3558	66.3045	32.3983	135.855	214.5	207.398
Potri.001G113200	12.205	15.2373	22.5676	14.1585	14.6629	14.0629	13.0496	9.43703	18.0665
Potri.001G113300	5.91491	5.55679	6.98336	4.80314	5.12274	5.33195	4.26883	5.20231	10.1783
Potri.001G113400	0	0.196515	0	0	0	0.213375	0	0	0
Potri.001G113500	3.65851	4.82983	5.22818	4.68496	4.42598	4.72717	3.95328	4.2131	4.23447
Potri.001G113600	7.16977	10.0252	10.9354	9.22409	8.20739	8.07325	11.4477	11.1244	7.85366
Potri.001G113800	27.6874	23.3898	29.6527	16.8879	19.5684	22.4998	19.0523	29.7793	24.9058
Potri.001G113900	4.43914	2.34806	1.96155	2.34365	2.63932	3.21461	20.9837	11.0649	24.9008
Potri.001G114000	0.168692	0.884532	0	0.966952	1.14339	0.80035	0.541095	0.913041	0.749121
Potri.001G114100	5.62734	6.55706	3.9371	12.2454	13.9697	11.9649	7.24236	5.64033	3.47078
Potri.001G114200	0	0	0	0.183859	0.289876	0	0	0	0
Potri.001G114400	1.39802	1.1477	0.75581	0.849918	1.02095	0.844177	1.13239	1.94901	1.12878
Potri.001G114500	1.84123	1.32174	1.44922	1.50772	1.98092	1.12315	0.351542	0.177957	0.438024
Potri.001G114600	11.0897	13.6999	15.2332	11.9257	14.9107	13.7183	20.424	14.1415	20.1112
Potri.001G114700	0	0.299823	0	0	0	0	0	0	0
Potri.001G114800	0.59964	0.579194	0.463692	0.723614	0.879418	0.658832	0.404926	0.256226	1.4015
Potri.001G115000	30.8537	29.4058	29.4467	25.9515	24.5832	25.9884	39.6821	34.488	28.7928
Potri.001G115100	5.48028	4.49606	3.93202	4.80814	5.85393	4.51035	1.19581	1.28635	0.496665
Potri.001G115200	0.257311	0	0.270037	0	0	0	0	0	0
Potri.001G115400	0.765527	0.401401	0.160677	0.292536	0.115305	0.29056	0.1637	0	0
Potri.001G115500	12.0539	16.6241	18.2833	17.9032	14.8225	18.9439	11.3777	7.90032	12.7548
Potri.001G115600	7.62576	8.50484	12.3473	6.52199	7.60265	7.51165	4.1932	4.32396	1.45132
Potri.001G115700	11.9929	19.0205	18.6459	18.2468	15.3877	16.0161	7.12374	3.60616	1.9725
Potri.001G115800	4.04506	5.19606	4.3474	5.8199	3.85383	3.9308	5.73188	5.53938	7.57481
Potri.001G115900	11.3253	13.8819	10.8821	12.7867	10.3014	12.2118	17.6916	16.7175	18.4516
Potri.001G116000	13.3682	20.0462	20.2468	17.7054	21.1649	19.8922	17.8665	18.9109	18.5515
Potri.001G116100	3.09576	3.07675	3.63108	3.47942	3.26858	3.22552	2.59606	3.53184	3.09993
Potri.001G116200	0.437117	0.382001	0	0.417595	0.987586	0.207387	0.467363	0	0.485282
Potri.001G116300	0.433199	0	0	0	0.434993	0.411057	0.463175	0.390779	0.641244
Potri.001G116400	0	0	0	0.161159	0	0	0	0	0
Potri.001G116500	16.0233	8.7455	8.68103	10.2235	10.194	11.8012	2.41209	2.97433	2.56879
Potri.001G116600	12.8876	13.4424	9.35594	19.7257	22.9249	19.7678	10.6679	9.50046	5.02561
Potri.001G116700	2.94902	2.49405	2.54578	1.99939	1.61196	1.80535	3.15309	2.31699	2.32346
Potri.001G116800	2.23141	3.90011	2.50143	1.40502	1.22217	1.25117	0.921792	1.78417	1.35125
Potri.001G116900	2.11125	2.36993	2.67407	2.22561	2.52206	2.33147	1.49841	1.42838	1.57606
Potri.001G117000	0	0.117615	0.141241	0.257148	0.506782	0.383117	0	0	0.896486
Potri.001G117100	4.51802	4.58372	4.46896	4.5147	4.57584	4.43493	5.10827	2.9513	4.72759
Potri.001G117200	5.94412	6.53912	7.55909	6.98141	6.31984	7.06696	6.35543	6.62371	8.92818
Potri.001G117300	0	0	0	0	0.0772748	0	0	0	0
Potri.001G117400	20.1723	21.5323	23.9674	19.1338	17.5249	18.7995	26.344	18.327	25.4344
Potri.001G117500	1.57963	1.7015	1.65776	1.15814	1.99194	1.25489	2.00316	1.2924	0.81567
Potri.001G117600	0	0	0	0.20648	0.16277	0	0.693263	0	0
Potri.001G117700	4.04945	5.94023	5.6157	6.01015	5.82704	5.48925	8.65931	5.87076	9.63354
Potri.001G117800	16.6258	15.5526	12.5945	15.9951	14.4608	13.4985	14.2084	12.991	10.2687
Potri.001G117900	130.921	150.365	136.581	159.185	128.41	133.067	91.5678	88.9254	92.4932
Potri.001G118000	5.96987	8.15177	8.29415	6.77262	6.18192	5.85785	6.16536	6.42562	6.92893
Potri.001G118100	24.5408	24.948	19.5787	37.2008	34.7006	34.5733	32.6648	33.5454	33.9172
Potri.001G118200	5.85478	5.8406	4.5213	1.63578	2.12144	1.4675	14.5277	22.2718	16.1885
Potri.001G118300	38.4863	32.7276	30.6662	22.7785	20.4939	20.5958	64.2179	115.199	111.205
Potri.001G118400	2.23301	2.60193	2.69062	0.395053	0.0622849	0.313907	3.53707	6.49067	13.4053
Potri.001G118500	3.40015	7.42857	2.97359	1.77883	0.975495	2.61181	18.2637	14.0215	28.7604
Potri.001G118600	2.39017	1.82769	2.50837	1.14171	0	1.134	2.875	1.61709	1.32677
Potri.001G118700	11.2692	15.6885	12.239	18.1518	16.9738	14.5477	13.7302	8.15617	13.6747
Potri.001G118800	3.33924	1.78857	1.46958	0.411627	2.27143	0.61327	8.06196	6.12167	1.19587
Potri.001G118900	16.6572	15.0357	14.0308	19.8916	19.2296	21.109	20.2118	19.4251	24.5757
Potri.001G119000	3.16186	2.56581	1.77762	1.0788	2.21113	0.535759	2.53549	2.13918	0.501466
Potri.001G119100	7.15367	6.0016	5.48044	5.33067	5.92622	5.97346	12.0084	11.0349	16.678
Potri.001G119300	0.402132	0.175714	0	0	0	0	0	0	0.446443
Potri.001G119500	82.5581	84.6205	66.5554	38.7358	31.1053	31.7927	39.6637	54.9921	41.5517
Potri.001G119600	1.99351	1.39372	1.88289	0.952238	2.25198	0.756645	1.9183	1.61847	1.3279
Potri.001G119700	5.73542	4.45533	4.5143	7.30571	6.71904	6.4249	5.5361	5.82052	4.06806
Potri.001G119800	33.2099	35.3993	36.325	20.8682	20.6073	21.2154	14.3032	14.0507	17.3441
Potri.001G119900	0	0.329322	0	0	0	0	0.805825	1.01981	0.83672
Potri.001G120000	1.29491	0.484987	0.776543	1.41381	0.417945	1.40426	0	0	0.205371
Potri.001G120200	0.778796	0.476419	0.326925	1.04162	0.469213	0.295596	0.0832686	0.21076	0.518766
Potri.001G120300	28.8422	28.8621	17.564	34.1096	34.3255	37.0024	2.80345	0.452923	0.247739
Potri.001G120400	16.8853	17.2973	12.8486	15.4976	16.2124	15.7318	15.3811	16.5663	17.2167
Potri.001G120500	0.0848362	0	0	0	0	0.0805	0	0	0
Potri.001G120700	0.406564	0.592168	0.142224	1.29469	1.93918	0.385784	0.434697	0.733504	0.300909
Potri.001G120800	14.1778	16.9074	9.76434	21.5868	24.2466	19.7593	20.2118	14.3882	10.4934
Potri.001G120900	4.10256	3.4045	3.1115	5.69786	5.03692	4.9724	4.12841	2.70564	4.97563
Potri.001G121000	9.71215	8.48756	8.68513	7.12216	9.73521	7.65815	6.14276	7.40376	5.77082
Potri.001G121100	5.40466	6.29759	6.38094	3.33462	4.15508	3.68605	7.76505	4.41835	10.6253
Potri.001G121200	6.07097	4.2852	3.77372	6.73674	9.63654	9.21706	7.6894	6.57178	8.50267
Potri.001G121300	0.10123	0.176932	0.212473	0.193418	0	0	0.108235	0	0.224769
Potri.001G121400	1.40787	1.78694	0.87946	1.98546	1.96908	1.36771	0.250881	0.453573	0.372142
Potri.001G121600	2.8972	3.07445	1.9546	1.58161	2.4936	2.16002	0.663788	0.560036	0
Potri.001G121700	4.58957	3.65905	2.50686	4.74358	5.29583	4.30405	1.7792	1.59795	1.72823
Potri.001G121900	0.38714	1.01498	0	1.66433	0.728893	0.551028	0	0	0
Potri.001G122200	20.1549	21.8707	18.7873	23.6759	22.1491	22.2448	23.3074	26.6952	32.8538
Potri.001G122400	24.8616	20.5925	13.7266	26.899	28.7994	28.5174	7.47282	5.1339	5.76407
Potri.001G122500	0.0632996	0.0553182	0	0.0604727	0.286028	0.0600642	0.135359	0	0
Potri.001G122700	3.95482	5.38364	4.0706	3.92352	4.18122	3.82485	4.39112	4.73387	5.74155
Potri.001G122800	13.3493	13.587	13.1655	17.1578	15.9482	17.7541	5.50283	3.19187	2.97594
Potri.001G123000	4.8173	7.27162	5.51513	13.1789	11.5434	9.76547	8.66243	4.14805	7.29287
Potri.001G123100	1.56527	1.44837	1.30448	1.36342	1.04013	0.917367	3.64249	2.74092	3.5777
Potri.001G123200	5.68938	6.14959	6.36356	7.65232	7.21635	8.02684	8.08407	5.6725	7.97846
Potri.001G123300	0.48173	0.420989	0	0.460216	0	0	0	0	0
Potri.001G123400	7.99316	6.53243	7.44908	5.7759	5.99604	6.15411	5.32252	5.5672	4.53284
Potri.001G123500	41.6862	37.4081	38.9033	30.6569	31.3731	34.0072	39.665	52.9992	45.969
Potri.001G123600	6.52437	7.97185	5.95946	7.47382	8.82618	8.39783	7.42797	7.27511	7.71275
Potri.001G123700	1.60367	1.5683	0.560992	1.9333	2.44422	2.31878	0.449071	0.619984	0.763016
Potri.001G123800	9.71271	8.14604	8.13951	6.25395	5.54631	7.42703	7.79811	12.5166	19.591
Potri.001G124000	8.70741	9.14704	7.88625	8.31854	8.6237	8.09258	14.1881	10.8944	14.5665
Potri.001G124100	7.97891	9.11835	8.1588	9.57708	9.24456	8.54174	11.5934	7.19759	9.99375
Potri.001G124200	8.32785	14.8994	14.1762	1.2529	1.38275	1.86666	3.01478	3.19423	7.13431
Potri.001G124300	12.8541	10.9659	12.9759	11.4029	12.7691	13.4749	13.4818	12.4236	19.2991
Potri.001G124400	0	0.176017	0	0	0	0	0	0	0
Potri.001G124500	14.1375	13.5997	16.4976	12.1959	12.7924	13.2147	10.942	12.2773	11.2444
Potri.001G124900	2.71223	2.14451	2.71082	3.41367	3.20979	3.79912	3.63638	4.19423	4.77949
Potri.001G125000	1.70074	1.06827	0.808759	2.13253	2.46161	1.81553	0.255716	0.215746	0.118009
Potri.001G125100	0.573347	0	0	0.547742	0.647686	0	0	0	0
Potri.001G125200	13.2978	14.0862	12.5176	13.7819	13.8992	11.5475	8.87547	6.7612	6.62103
Potri.001G125500	0.0474876	0.166	0.0996722	0	0.0715264	0.0450604	0	0	0
Potri.001G125700	5.98674	4.68689	5.07207	5.21297	5.49492	5.50322	6.13429	6.49748	5.74638
Potri.001G125800	1.79791	2.04258	1.98117	1.45998	1.69252	1.96192	7.20871	3.89246	2.19563
Potri.001G126100	81.268	68.1524	52.7836	70.3047	55.6213	62.8468	7.86834	3.43864	1.64576
Potri.001G126200	4.93461	3.87237	4.50931	4.90665	5.89044	5.73354	3.8763	3.81549	2.45967
Potri.001G126300	0.059846	0.313801	0.188417	0.114347	0.0450704	0.113574	0.0639871	0	0
Potri.001G126400	19.8422	17.6952	18.4489	19.1223	19.7933	18.6628	20.1606	21.9815	17.0045
Potri.001G126500	0.706712	1.11169	1.43388	1.08024	0.993494	1.02824	0.654865	0.127502	0.418444
Potri.001G126700	4.13478	3.65496	2.79309	3.31447	4.43824	3.60776	2.64237	2.57234	2.32157
Potri.001G126800	0.319615	0	0.111807	0	0	0	0	0	0
Potri.001G127000	7.84023	3.19744	4.66252	3.99471	5.51089	3.47177	1.39712	3.53625	2.90138
Potri.001G127100	14.5745	10.4317	8.8675	10.0369	12.5923	10.3934	5.30586	4.71851	2.97799
Potri.001G127200	5.6886	4.97133	5.54351	0.388182	0.612017	0	0.868889	1.09962	0
Potri.001G127300	7.65436	7.24228	5.31311	9.47173	9.75888	9.89387	9.15063	8.31841	7.29337
Potri.001G127600	0.113804	0.0497271	0.0597159	0.108721	0.0857062	0.0539934	0	0	0
Potri.001G127700	0	0.20141	0.423269	0.220177	0.173568	0.109345	0.308022	0.311852	0.383798
Potri.001G127900	0	0	0	0	0	0.0719562	0	0	0
Potri.001G128100	2.68088	3.39714	1.40673	14.9828	12.2149	13.1009	5.58946	3.26479	1.48814
Potri.001G128200	4.84393	6.59668	4.2786	1.69679	2.49279	1.87684	0.690548	1.20164	0.717023
Potri.001G128300	0	0	0	0	0	0	0.1704	0	0
Potri.001G128400	0	0.0579891	0	0	0	0	0	0	0
Potri.001G128500	0	0.0847922	0	0	0	0.0920669	0	0	0
Potri.001G128600	10.0771	10.1111	9.79207	19.9672	19.1133	16.4679	14.3658	10.1003	6.6296
Potri.001G128700	8.42797	9.99924	9.07907	9.38462	10.5506	9.58604	9.78694	6.94814	7.55966
Potri.001G128800	9.25851	8.42669	8.68655	7.3369	7.3261	7.6517	9.35175	12.0083	7.6735
Potri.001G129000	14.0653	14.007	11.4842	19.0904	16.796	17.8046	14.8478	12.7953	14.1956
Potri.001G129100	16.9824	19.6213	15.6355	24.4356	24.9907	24.7154	20.7197	19.7367	23.8274
Potri.001G129200	0	0	0	0	0	0.135677	0	0	0
Potri.001G129300	0	0	0	0	0	0	0.266886	0	0
Potri.001G129400	1.90855	1.66791	1.58566	1.97526	1.91646	1.50917	0.340103	0.215208	0
Potri.001G129500	17.9851	21.5748	22.0985	16.2214	14.6384	14.8399	17.1394	17.0805	14.3861
Potri.001G129600	6.92765	4.98465	5.73364	5.97105	6.41871	6.53209	18.7162	20.2855	26.4939
Potri.001G129700	7.80297	9.7041	9.44869	6.451	7.6846	6.6922	11.5517	7.71569	11.3282
Potri.001G129800	23.6484	21.6957	24.921	23.9985	24.4608	25.6055	23.7111	22.0409	21.352
Potri.001G129900	2.29751	3.44933	3.64761	2.58886	3.32744	3.13037	3.52726	1.9131	2.09285
Potri.001G130100	1.85211	1.47577	1.71504	1.7694	2.09226	1.80914	2.21325	3.24322	2.54001
Potri.001G130200	48.0335	43.4714	42.4154	38.1661	36.2914	45.7259	31.2465	53.0056	39.6927
Potri.001G130300	0	0	0	0.623477	0	0	0	0	0
Potri.001G130400	0.672584	0.734723	0.794078	0.803183	1.83616	1.03709	1.16858	1.1376	0.933369
Potri.001G130500	11.832	10.6488	10.8419	11.9785	14.2972	12.9868	15.011	14.0985	9.01861
Potri.001G130600	2.26834	2.91518	3.08067	1.91209	2.91416	3.16529	1.42665	1.08329	1.48134
Potri.001G130700	24.5242	39.1767	36.2532	21.0357	26.6117	23.646	1.83266	1.42727	0.878273
Potri.001G130800	0.123271	0.43091	0.129367	0.196276	0.0928358	0.11697	0.307534	0.778397	0.456179
Potri.001G130900	4.96196	6.10813	5.37533	5.30105	4.82178	5.41712	5.76168	4.33168	6.27874
Potri.001G131000	47.9907	54.3007	47.2715	68.2886	58.2712	60.1578	59.5033	72.6838	77.9552
Potri.001G131300	12.6076	14.5046	14.0685	8.53788	7.21126	8.10163	15.2716	18.1392	14.5283
Potri.001G131400	13.8639	13.5324	9.66986	19.1947	18.7617	23.5176	10.7183	6.4648	8.14568
Potri.001G131500	2.23351	1.21254	1.98882	0.937563	1.50367	0.93123	0.904569	1.09898	0.45084
Potri.001G131600	0.784549	2.05688	12.1856	0.749512	1.53621	0	1.34214	0.849269	0.348399
Potri.001G131700	0	0.314284	2.6419	0.229045	0.270839	0	0.128171	0.324413	0.266171
Potri.001G131800	0.912537	1.20908	1.6373	1.18113	1.08628	0.977623	0.346209	0.159325	0
Potri.001G132000	6.87462	7.46684	7.62687	5.06644	5.47316	5.31178	9.3454	12.2257	14.1739
Potri.001G132100	3.14665	1.6041	2.20151	1.75357	3.15968	2.48818	0.841097	0	0.582229
Potri.001G132200	0.197999	0.0865168	0	0.189157	0.0745571	0	0	0	0
Potri.001G132400	3.39701	4.09019	3.56501	3.82224	4.94606	5.15741	4.11635	4.90299	5.36366
Potri.001G132500	0.44194	0.772432	1.54599	1.40734	0.776598	0.698919	0.630027	1.59466	0.327091
Potri.001G132600	2.16935	2.41717	2.5043	3.73044	2.81822	3.24209	3.30523	2.05477	2.64922
Potri.001G132700	20.122	20.2016	20.0697	16.9349	17.0483	17.5403	19.1239	21.9332	23.137
Potri.001G132800	3.32855	3.07668	3.35882	7.39939	7.0864	7.10645	7.52839	4.50392	4.26383
Potri.001G132900	11.3502	8.94531	11.3405	7.0556	9.60179	8.63084	8.22896	10.6596	10.7597
Potri.001G133000	4.83542	4.22573	9.80313	2.83468	4.22093	3.9626	32.4301	22.9001	14.3966
Potri.001G133100	0.676724	1.77419	1.77548	0.808127	0.764467	0.802668	0.904438	0.457843	0.375645
Potri.001G133200	2.83772	2.47991	1.98537	0.387284	0.915901	0	3.32304	3.29122	1.50019
Potri.001G133300	0.446088	0.0974604	0	0.106542	0.251964	0.105822	0.357717	0.905414	0
Potri.001G133400	17.8396	14.4766	16.9126	17.4726	16.5399	17.2123	11.7009	8.31682	5.99153
Potri.001G133500	2.50566	2.67633	1.54853	1.56924	2.24347	2.16625	2.02416	2.56167	1.73087
Potri.001G133600	1.56863	2.51321	1.73766	3.66319	3.80656	2.97691	3.168	2.35838	1.93497
Potri.001G133800	9.0681	8.61986	6.71168	12.2804	13.3709	12.8918	3.09578	2.06656	1.41295
Potri.001G133900	3.68096	3.30619	3.32648	3.71194	5.23629	5.23923	6.7781	6.64102	4.08656
Potri.001G134000	17.2226	13.5328	13.7143	7.64943	6.94035	6.16422	3.95748	6.95039	3.52218
Potri.001G134100	4.82725	4.37483	3.26474	7.65195	7.56708	6.81988	7.18755	6.28991	6.51038
Potri.001G134200	1.1532	0.604678	1.45228	1.76272	0.694787	1.09426	0.9864	1.8725	1.53633
Potri.001G134300	0.0825871	0.0721738	0	0	0.0621968	0	0	0.2235	0
Potri.001G134600	0.371938	0.379214	0.325277	0.414548	0.326793	0.470569	0.066279	0.335516	0.13764
Potri.001G134800	0.472252	0.605303	0.396486	0.511316	0.331946	0.358491	0.50493	0.766814	0.419431
Potri.001G134900	0.0629245	0	0	0	0.0947777	0	0.0672787	0	0
Potri.001G135000	5.94937	7.40228	8.78337	7.03234	7.06249	9.28123	10.458	9.27818	10.9709
Potri.001G135100	4.88962	9.47512	6.69318	7.71772	7.84512	9.07767	3.18224	1.72597	1.88814
Potri.001G135200	11.9903	10.3929	9.70708	14.8211	17.8019	17.3215	10.9885	9.13854	11.0838
Potri.001G135300	8.44951	7.87067	8.42058	10.1058	7.8679	9.82005	5.63761	6.29267	5.0175
Potri.001G135400	11.934	12.9467	14.4676	8.05935	7.20555	8.20015	10.9998	12.8071	17.3607
Potri.001G135500	3.03088	2.6772	3.00977	4.26545	4.14791	4.14387	5.40102	3.79245	4.26938
Potri.001G135700	7.88601	6.89168	6.37122	9.3276	10.0397	9.79909	8.4317	6.60567	8.616
Potri.001G135800	2.5076	2.56925	2.8131	4.626	4.29793	3.52812	6.47165	2.80806	3.0719
Potri.001G135900	3.52833	4.50658	3.84524	4.79685	4.73528	4.46399	5.32016	2.69316	4.31887
Potri.001G136000	0.157587	0.220348	0.231533	0.210769	0.189888	0.119626	0.101095	0.170587	0
Potri.001G136100	0.925136	1.10248	0.529576	0.642778	0.633387	0.87785	0.62946	0.227603	0.186741
Potri.001G136200	2.51112	1.55443	0.603925	1.94917	1.89114	1.83672	0.615285	0.566306	0.348477
Potri.001G136300	4.6429	3.73994	2.96588	3.27845	3.92227	3.67771	6.60451	6.66479	4.1236
Potri.001G136400	6.4709	6.79742	5.14464	6.8688	5.95623	6.76038	0.908512	0.442216	0.29026
Potri.001G136500	0	0.229997	0.138098	0	0	0	0	0	0
Potri.001G136600	4.87491	6.28644	8.98419	5.48073	4.58915	4.79497	4.22699	3.70037	4.81806
Potri.001G136700	0.229733	0	0	0	0	0	0.24563	0	0
Potri.001G136800	4.47087	5.86071	5.37307	6.68236	7.27714	7.9373	6.39934	7.02534	6.24441
Potri.001G136900	4.31665	5.01018	4.247	5.02597	5.13032	4.35202	7.57206	5.47587	7.48797
Potri.001G137000	10.7126	7.86852	10.6906	7.65991	10.8889	9.60375	12.5079	16.0071	10.7985
Potri.001G137100	0.523463	0.609946	1.28182	1.33356	0.262815	0.662276	2.4253	0.944407	1.93714
Potri.001G137200	28.5669	26.1953	32.8115	23.3124	20.9176	21.7634	28.5367	30.8759	30.3471
Potri.001G137500	0.810121	0.991163	1.53033	0.773941	1.46426	0.614971	0.692942	0.87695	1.07926
Potri.001G137600	2.3282	1.69553	1.58365	2.71849	3.66911	3.55926	1.89002	1.86686	1.72316
Potri.001G137700	2.55756	2.41287	2.62304	3.02641	3.26126	2.89566	1.74016	0.865168	0.903437
Potri.001G137800	0	0	0	0.037526	0	0	0	0	0
Potri.001G137900	18.1492	16.0097	12.8767	12.0475	15.5934	14.8768	29.1531	46.5794	41.6224
Potri.001G138000	1.79722	2.19886	1.8861	1.03018	3.2484	2.72858	0.384317	0	0
Potri.001G138100	6.44664	8.08722	5.78338	8.6421	8.61372	7.99175	7.89328	4.78361	6.92612
Potri.001G138200	0.121056	0.105793	0.127043	0.34695	0.638178	0.574345	0	0	0
Potri.001G138300	0.166409	1.01799	1.04784	1.27182	1.62921	1.26323	0.889622	0	0.369492
Potri.001G138400	17.8743	15.9383	16.2784	13.9503	14.9671	16.4433	20.4716	28.3674	23.2745
Potri.001G138500	19.5285	18.8626	18.4505	19.5866	18.4958	18.6843	19.1446	19.9097	14.4135
Potri.001G138600	0	0	4.49896	0	0.807132	0	1.1459	2.90037	0
Potri.001G138700	7.40136	4.86777	4.88465	4.51949	7.81511	4.70617	5.6292	3.51038	4.74378
Potri.001G138800	0.234107	0	0.245685	0.223652	0.352615	0.222141	0.250306	0	0
Potri.001G138900	6.78336	7.7184	7.88327	6.002	5.96573	5.65906	6.03584	4.55853	4.64989
Potri.001G139100	3.60625	4.82789	3.62355	4.61803	4.21829	4.00438	1.88687	4.5682	2.72587
Potri.001G139200	1.7951	1.56876	1.73896	1.45109	3.63973	2.9481	1.84549	1.12107	0.613199
Potri.001G139300	1.96018	1.64714	1.89889	1.80062	2.55501	2.07461	2.01521	3.67249	2.17617
Potri.001G139400	7.29092	6.01163	7.2192	5.54864	8.09665	7.81724	10.2618	11.1474	12.4387
Potri.001G139500	22.2386	18.7711	18.0896	21.9706	21.9607	24.5765	17.1885	25.2574	24.4907
Potri.001G139600	8.77643	3.56005	4.52665	1.91727	6.02307	0.937949	12.4262	11.4297	0.931119
Potri.001G139700	0.0264118	0.0923263	0	0.0252323	0.0994545	0.0250618	0	0	0
Potri.001G139800	1.89181	1.65328	1.17317	1.39657	2.65519	1.46873	3.03408	1.8617	2.10027
Potri.001G139900	0.138576	0.121103	0.145429	0	0.104362	0	0	0	0
Potri.001G140000	2.86422	2.97985	1.86078	4.03931	4.00598	3.88261	2.18744	0.738215	1.81704
Potri.001G140100	0	0.905453	0	0	0	0	0	0	1.15026
Potri.001G140200	6.3859	5.43189	9.11434	3.57908	3.71916	3.87808	8.73956	9.21692	5.29353
Potri.001G140300	15.9561	12.9922	13.7863	19.3452	24.1781	23.0453	24.6654	27.5734	27.8876
Potri.001G140400	0	0.20276	0.243489	0	0	0	0	0	0.77274
Potri.001G140500	2.18218	3.9412	1.98475	3.89149	2.19122	3.31303	2.02209	1.5748	2.58414
Potri.001G140600	16.5961	15.9633	13.6847	20.0761	18.5856	20.4518	18.7239	14.7279	22.8516
Potri.001G140700	2.01543	1.84937	0.687409	0.86644	1.55578	0.525915	1.88553	2.4544	3.24439
Potri.001G140800	8.67424	11.206	9.56499	12.5504	9.32556	9.36412	12.9036	13.6084	12.7005
Potri.001G140900	0.12463	0.0726101	0	0.119064	0.0625728	0	0.0444178	0.112425	0
Potri.001G141000	0	0	0	0	0	0	0	0.874524	0
Potri.001G141100	0.644966	0.281821	0.0846078	1.1553	1.21432	1.3005	0	0.436357	0
Potri.001G141200	12.2061	13.1769	9.04217	17.0113	16.979	15.67	2.14953	2.72032	0.956545
Potri.001G141300	2.64297	4.35548	3.16992	4.40061	5.40262	4.80081	2.17995	3.26971	7.54508
Potri.001G141400	32.4589	35.8861	24.8051	51.925	49.4642	48.3703	6.0559	2.65293	1.93479
Potri.001G141500	8.20632	11.6714	21.6149	5.68772	5.87728	6.94712	19.6989	38.1023	38.4073
Potri.001G141600	3.68661	4.42993	3.86893	6.38357	4.68519	5.90317	11.8251	13.0946	6.65085
Potri.001G141700	0.39466	0.459864	0.966416	0	0.0990737	0.249659	0	0	0
Potri.001G141800	0.265197	0.579397	0.417469	0.253354	0	0	0.141774	0	0
Potri.001G142000	0.829198	0.596767	0.307132	2.51629	2.46116	2.03647	0.0521515	0.132	0
Potri.001G142100	13.1175	14.2345	12.3531	15.2704	16.2249	14.5078	19.6445	21.0408	18.4206
Potri.001G142200	30.3285	34.8383	31.0081	31.4383	25.9605	27.2207	47.2199	48.6533	34.191
Potri.001G142300	5.51114	5.40003	5.78369	6.46161	5.91128	5.54639	8.21377	6.77928	5.00597
Potri.001G142400	3.86918	4.68182	5.4661	4.69156	6.2761	5.0835	5.25069	5.63817	2.6434
Potri.001G142500	3.07588	0.896016	1.076	12.1214	9.36238	10.945	7.81071	6.93671	1.99197
Potri.001G142600	7.07437	6.88125	5.68116	7.93382	5.93002	6.53767	1.84164	2.66364	2.32202
Potri.001G142700	0.278141	0.243071	0	0.79716	0.20947	0	0.594776	0	1.23516
Potri.001G142800	0	0.128012	0	0	0.110317	0.27799	0.156618	0	0
Potri.001G143000	0	0	0.287448	0	0	0	0	0	0
Potri.001G143200	8.87121	8.30641	7.66329	8.50386	9.43062	9.16222	6.77505	7.51257	9.17874
Potri.001G143400	23.3009	27.5675	27.4574	14.9314	14.1419	14.3416	29.0144	41.9868	45.7623
Potri.001G143500	2.08527	2.24884	1.2106	3.51804	3.80912	4.12577	1.518	1.56089	1.97025
Potri.001G143600	2.84848	4.14887	2.45791	2.53985	3.48001	3.3636	2.84255	1.88434	1.82714
Potri.001G143700	0.234813	0.205206	0.246426	0	0	0.222811	0	0	0
Potri.001G143800	1.79397	1.72148	1.84578	1.91549	1.72193	2.57011	1.57962	1.52311	1.87449
Potri.001G143900	2.6855	5.08493	2.53648	5.21666	5.32584	4.75672	0.287133	0.484506	1.19257
Potri.001G144000	8.15837	8.52285	7.72534	7.43568	7.87436	7.6079	8.82316	9.00902	8.95322
Potri.001G144100	0	0.498201	1.19655	0.0907705	0.0715554	0.180315	0.101588	0	0
Potri.001G144200	3.10317	3.32426	3.25664	3.49056	3.46783	3.03955	2.83627	2.57355	3.7785
Potri.001G144400	3.77355	3.50824	4.54998	2.30108	1.26978	1.14277	2.57532	1.52095	2.31751
Potri.001G144500	2.0184	2.62921	2.23812	3.56545	3.55638	2.99932	3.70535	3.1949	4.22792
Potri.001G144700	2.85377	2.17065	2.05206	3.48363	3.58198	3.40995	2.03416	1.57319	0.938731
Potri.001G144800	0.780531	1.70529	1.91131	0.124279	0.195941	0.123439	0.55636	0.352049	0.288845
Potri.001G145100	30.4847	34.7756	40.7842	15.7844	17.5254	21.6397	29.6084	18.8929	19.1179
Potri.001G145200	2.30445	10.4581	15.1469	11.6256	4.65843	8.2863	3.32844	5.36109	1.16698
Potri.001G145300	3.12023	2.56154	2.41456	3.79385	5.22192	5.17383	3.9764	3.07057	3.63899
Potri.001G145400	11.377	11.9925	10.4626	7.84354	6.8898	5.78727	13.1675	13.966	13.8025
Potri.001G145500	2.92215	4.41093	3.76363	3.80679	4.40137	3.71806	4.26047	3.23509	3.39159
Potri.001G145700	0.973721	2.03281	3.40625	0.775196	0.937013	0.872621	1.38813	0.878371	1.68158
Potri.001G145800	3.40192	3.07915	7.14032	1.74107	1.098	0.922296	0.779425	0.657598	0.269769
Potri.001G145900	9.49042	7.41459	10.6988	6.11915	7.32409	6.23692	4.44609	2.72261	2.30828
Potri.001G146000	1.1094	1.35732	4.19134	0.317955	0.334197	0.105269	2.25371	0.900685	0.738983
Potri.001G146100	22.1174	19.8932	19.9808	20.6577	20.0053	20.7706	22.5101	22.0085	27.2546
Potri.001G146200	38.9398	36.6244	36.6993	32.6166	28.8578	27.9742	40.8223	48.2058	52.0453
Potri.001G146300	0	0	0	0	0	0	0.949832	0	0
Potri.001G146400	7.27866	7.01893	6.78258	9.8909	9.87634	9.79432	10.0633	11.547	8.01103
Potri.001G146500	5.82237	6.19769	4.82393	6.77518	7.9455	7.97561	6.36567	5.21273	4.56849
Potri.001G146600	5.92367	4.63892	4.27898	5.87961	5.79371	6.05889	8.22541	7.28674	6.6618
Potri.001G146700	32.1766	37.7911	39.1449	39.7461	33.0301	35.5882	36.8135	36.0511	45.9609
Potri.001G146800	14.4642	18.9606	31.2519	18.6952	18.5182	18.1653	19.4677	10.5917	10.7683
Potri.001G146900	7.00378	9.05023	9.04634	6.63381	7.16803	6.7594	8.25645	6.80394	10.899
Potri.001G147000	17.0177	20.9137	16.185	27.2655	27.2343	24.2218	16.8685	13.4324	22.8289
Potri.001G147100	1.43249	1.62743	2.0295	1.64222	1.07882	1.4952	0.306322	0.193832	0.318066
Potri.001G147200	1.26863	1.10867	1.10947	1.00998	1.59235	0.902838	1.13034	2.0027	1.40842
Potri.001G147300	5.87078	6.814	6.16113	5.43333	5.11215	5.1355	4.21737	3.47543	7.33239
Potri.001G147400	2.69915	2.92494	3.85239	1.95975	1.87013	2.97099	2.53961	1.75309	0.719177
Potri.001G147500	2.09649	2.32944	2.3259	3.43348	4.37575	3.49554	0.800557	0.486308	0.4655
Potri.001G147600	1.85575	2.83808	7.30322	2.30473	1.18794	2.46526	0.396832	0.251104	1.03012
Potri.001G147700	2.9884	4.09546	3.56386	4.21753	4.96152	4.64017	2.54163	1.83803	1.05563
Potri.001G147800	3.37854	3.6339	2.7274	3.9725	4.3059	2.95925	3.61232	0.703316	1.1541
Potri.001G147900	2.25418	2.20171	2.43524	1.71014	3.24548	2.76807	3.8279	1.97363	1.4721
Potri.001G148000	35.3685	39.1062	36.5758	39.215	33.6356	36.5004	44.1645	40.0561	47.9596
Potri.001G148100	8.82713	7.6223	7.29699	6.60913	6.51587	6.88025	7.22826	5.4507	8.32204
Potri.001G148200	3.03338	4.0366	2.96634	3.81997	3.42668	2.61667	2.21132	2.42539	1.22459
Potri.001G148300	3.40134	3.1067	2.95927	3.37522	3.4044	3.49818	2.18202	2.13789	2.55802
Potri.001G148400	3.99787	4.56446	5.86479	3.59345	4.03061	4.14025	4.29749	3.95539	3.43617
Potri.001G148500	1.3586	1.50158	1.34192	1.1834	1.26391	0.872076	1.28171	1.40579	1.24213
Potri.001G148600	5.32367	5.44245	6.21944	11.9951	7.79164	10.2938	6.55123	5.1648	6.69088
Potri.001G148700	14.651	10.1976	9.25259	13.3774	14.6466	13.9022	21.7644	24.5614	27.3489
Potri.001G148800	8.50948	4.21568	4.79635	5.01765	6.03082	5.64149	9.61649	11.3161	16.2165
Potri.001G148900	1.1794	1.4945	1.85659	1.91544	0.71057	1.73463	1.63931	1.27669	0.785613
Potri.001G149000	7.77562	7.11878	11.2688	8.48956	8.64437	7.72953	13.0643	14.0284	6.57707
Potri.001G149100	1.39071	1.07512	2.24536	1.9418	2.01413	1.62415	2.80231	2.89506	2.01901
Potri.001G149200	2.02061	1.86799	1.41953	2.18562	2.87997	2.78884	1.83904	1.26538	1.07528
Potri.001G149300	27.7325	31.5325	25.8181	38.7439	36.6058	39.3311	25.6661	27.0343	29.4641
Potri.001G149400	2.59599	2.3673	3.61276	3.28876	3.10259	3.8556	1.68951	1.37452	1.37836
Potri.001G149500	0	0.283189	0	0	0	0	0	0	0
Potri.001G149600	6.13245	7.07946	6.99191	8.10075	9.12274	8.33339	12.3851	12.4981	14.4569
Potri.001G149700	2.0367	0.762813	1.52673	3.0576	0.657365	1.10434	1.24436	2.36219	1.29207
Potri.001G149800	12.7986	14.0373	14.0626	11.0782	11.3853	11.9814	14.3271	15.5746	14.8764
Potri.001G149900	8.04429	7.1229	7.21486	5.89073	7.92637	7.96939	11.2532	11.7	12.5108
Potri.001G150000	0	0.0383436	0.0920915	0	0.0660863	0	0	0	0
Potri.001G150100	0	0	0	0	0.250291	0	0	0	0
Potri.001G150200	2.34308	3.88635	3.26189	3.60892	3.24108	3.76604	3.68113	3.10576	2.442
Potri.001G150300	9.33198	7.9329	10.3277	7.45637	6.96408	7.889	5.98663	6.658	7.91147
Potri.001G150400	4.74285	4.21951	4.43931	3.71464	3.86148	4.05444	4.97967	4.50968	5.12315
Potri.001G150500	18.0277	15.9485	15.6011	13.5131	15.9997	13.9482	26.3328	39.6301	32.2689
Potri.001G150600	4.53448	5.64689	4.52079	5.30666	4.1833	2.25892	4.84824	6.13567	5.28583
Potri.001G150700	0.0814924	0	0.0855227	0	0.0613725	0	0	0	0
Potri.001G150800	0.876096	0.626424	1.33734	0.304353	0.299906	0.453445	0.298047	0.215538	0.442105
Potri.001G150900	2.82803	2.32886	2.44471	2.42463	2.91483	2.66628	2.15149	2.50204	1.85159
Potri.001G151100	0.118448	0.362296	0.248612	0.0565791	0	0.056197	0.379933	0	0
Potri.001G151300	5.58945	6.23736	4.96343	2.87529	3.56184	2.77427	4.4132	5.81782	8.97387
Potri.001G151400	0	0.544479	1.96155	0	1.87685	1.18238	1.99845	0	0
Potri.001G151500	0	0	0.161951	0	0	0	0	0	0
Potri.001G151600	0.776209	0.54267	0.162919	1.18647	0.350741	2.0623	0.331968	0.42012	0
Potri.001G151700	9.05501	8.82415	10.836	7.65487	6.84391	7.13955	8.32338	7.22808	7.88311
Potri.001G151800	95.8315	118.058	115.057	69.5015	57.9415	65.0597	69.8004	92.4692	63.5583
Potri.001G151900	1.99053	1.14934	0.70876	2.98829	3.48001	3.50776	0.266034	0.192387	0.0789238
Potri.001G152000	9.86138	11.7432	11.3157	11.0256	9.95663	10.7455	11.9341	9.67777	7.69969
Potri.001G152100	3.18819	3.87644	4.40054	2.31746	3.0274	2.82794	3.03828	3.00104	3.23171
Potri.001G152200	11.3246	14.2772	12.4691	9.75467	9.64711	10.5696	14.4901	18.3379	22.2593
Potri.001G152300	2.66219	3.71135	5.05554	0.363328	0.620568	0.360874	1.8976	1.71536	1.12592
Potri.001G152400	0	0	0.474262	0	0	0	0	0	0
Potri.001G152500	1.95955	4.21532	1.4237	2.01604	1.02167	0.858182	1.45048	0.407923	0.334688
Potri.001G152600	2.404	3.15132	2.68057	0.64593	0.565771	1.28313	1.12453	2.64297	1.66806
Potri.001G152700	4.34521	4.38154	3.85855	4.47048	5.03447	5.39177	4.28851	9.95006	10.3902
Potri.001G152800	17.6499	20.9555	20.6745	17.032	16.7832	19.7083	24.4945	26.536	21.574
Potri.001G153000	35.0458	34.4303	28.3655	40.2644	39.4605	39.5034	38.328	47.4211	46.0278
Potri.001G153100	0.427649	0.249151	0.747997	0.544734	0.21471	0.405791	0.914481	1.92886	0.316514
Potri.001G153200	4.24925	1.0349	0.511734	5.78975	10.7545	6.27943	21.4502	21.8678	19.7979
Potri.001G153300	3.99053	3.48736	4.72825	3.25891	5.13807	5.49662	3.99139	5.05128	4.43024
Potri.001G153400	7.4124	6.25568	6.44544	8.41671	9.25071	9.08331	8.78577	11.2334	9.59285
Potri.001G153800	0.100274	0.0876307	0.420933	0	0	0.0951489	0.107213	0.271365	0
Potri.001G153900	0.838542	1.19082	0.66001	1.50205	1.34196	1.19352	1.34485	0.850984	1.39641
Potri.001G154000	2.28897	1.71459	2.57376	1.56196	1.9701	1.8617	2.9718	0.442464	1.81514
Potri.001G154100	0.791996	1.38427	2.07791	1.13494	0.596457	0.563636	4.4457	2.14332	0.439632
Potri.001G154200	22.1228	44.9541	51.9078	32.1319	8.53361	10.5814	73.2687	74.9586	39.1371
Potri.001G154300	4.68398	5.38368	6.67884	5.73941	7.13175	5.36247	3.32058	2.34229	2.71309
Potri.001G154400	4.90319	4.07593	4.30898	3.8083	4.11292	3.3665	3.32449	3.88366	3.45195
Potri.001G154500	5.23372	6.09841	5.91507	6.92306	6.46818	7.51299	2.58271	2.17903	1.78782
Potri.001G154600	6.08361	5.98419	5.5827	3.51418	5.15697	4.32278	5.86924	6.27916	6.28275
Potri.001G154700	18.9401	21.587	20.7108	16.5759	17.0568	19.4802	26.6233	24.0152	24.7032
Potri.001G154800	0.275517	0.963111	0.578287	1.57928	1.03747	0	0.589164	0.745614	0
Potri.001G154900	2.79016	3.46502	4.62339	2.80584	3.09663	4.87706	3.61127	4.76893	3.58669
Potri.001G155000	7.22594	10.5247	9.53658	12.7605	10.1417	12.7782	5.38475	5.03691	1.45857
Potri.001G155100	22.316	30.1012	33.5003	10.1962	7.16095	7.73362	13.0712	29.4084	5.81673
Potri.001G155200	6.28652	4.80046	5.28434	6.09323	6.27425	5.90729	5.71003	5.86363	6.91146
Potri.001G155300	6.09254	7.17889	8.4054	8.50179	7.7847	7.01532	9.51501	8.15129	6.83987
Potri.001G155400	0	0	0.136067	0.123865	0.0976442	0	0.138627	0	0.287884
Potri.001G155500	9.79542	8.21685	7.8368	7.82718	7.62744	7.68825	9.34186	10.8816	8.5924
Potri.001G155700	0.355074	0.310303	1.1179	2.88334	3.34261	2.86387	0.379644	0.480457	0.394199
Potri.001G155800	11.7694	13.1116	17.0806	7.19198	7.58598	5.63423	6.46196	5.73888	6.00342
Potri.001G155900	4.0751	6.07242	4.38629	4.54196	4.64282	4.61042	4.13364	3.95882	4.17612
Potri.001G156000	7.60594	7.35705	8.97133	7.111	6.58484	6.32274	8.96632	5.54169	6.92843
Potri.001G156100	15.1929	23.15	15.1266	30.5174	22.4436	24.3968	17.7019	12.9144	23.5705
Potri.001G156200	0.437708	0.495857	0.391302	0.41816	0.366267	0.430719	0.138665	0.131615	0.179977
Potri.001G156300	3.2407	4.31555	3.88682	9.14048	5.11361	5.41796	5.9399	5.4291	6.16763
Potri.001G156400	2.71673	0.791394	2.37591	0.432567	2.04599	3.00752	3.87296	1.22535	3.01608
Potri.001G156500	24.4604	28.7473	26.5553	36.0592	31.602	27.412	34.0439	16.5489	24.3464
Potri.001G156600	1.51781	1.73809	2.41678	1.30003	1.10366	0.993266	0.895361	0.84984	1.39453
Potri.001G156700	0.153862	0.403384	0.645884	0.29398	0.231748	0.729987	0.411271	0.208193	0.341631
Potri.001G157200	0.578028	0.471469	0.444851	0.95717	1.1028	0.731311	0.0412017	0.104285	0
Potri.001G157300	21.0378	18.6464	20.5684	14.3686	13.1984	14.3602	18.658	20.7811	20.2031
Potri.001G157400	9.98069	8.60329	6.57023	11.7453	11.4798	11.709	7.46992	8.22579	4.8351
Potri.001G157500	1.13051	3.12856	1.58189	0.900019	1.41899	0.893939	0	0	0
Potri.001G157600	5.19822	3.92889	3.16997	4.09365	4.12642	3.33279	29.8175	26.6143	30.4147
Potri.001G157700	6.91767	6.63047	4.91792	7.0351	9.07503	10.3755	1.43155	2.41559	0.990958
Potri.001G157800	13.774	12.138	12.9431	11.7549	11.9575	12.5231	16.3908	15.3625	15.0998
Potri.001G157900	7.80015	8.68056	9.401	7.39358	8.8574	8.32665	11.4673	13.6879	14.3425
Potri.001G158000	0.699679	0.141105	0.112966	0.668431	0.972798	0.817128	11.5667	9.90442	8.24577
Potri.001G158100	10.9012	16.2211	8.65753	19.4213	14.8663	15.6558	9.13539	4.78397	1.96255
Potri.001G158200	1.86422	1.84282	1.79605	2.68605	2.92299	2.55191	2.67941	2.15033	2.98571
Potri.001G158400	6.69278	7.44405	4.78894	4.06884	1.60375	4.61869	12.3602	10.7027	12.1586
Potri.001G158500	0	0.137866	0	0.150712	0	0	0	0	0
Potri.001G158600	2.56605	1.3455	2.01972	1.47087	1.54601	1.70442	1.37181	1.04165	1.70928
Potri.001G158700	1.72243	1.94225	1.51606	1.32702	1.21348	1.31806	0.0594068	0	0
Potri.001G158800	0	0	0	0	0	0	0.268032	0	0
Potri.001G158900	4.82161	3.94429	4.82901	2.83949	3.24983	2.65318	3.20143	2.80034	3.32417
Potri.001G159000	11.9035	9.14306	9.019	11.5248	11.4168	12.4094	14.8959	12.8565	15.4077
Potri.001G159200	0.567238	0.550795	0.59529	0.0602117	0.522121	0.299025	0.606488	0.341128	0
Potri.001G159300	1.13748	1.19287	0.954989	4.99874	3.76924	4.74911	0.486477	0.615658	0
Potri.001G159400	13.6443	15.9921	15.372	11.7698	11.6961	12.2234	8.10946	7.05913	8.10851
Potri.001G159600	2.74444	3.97629	5.0782	4.76078	4.07932	3.35801	5.0965	3.909	3.04685
Potri.001G159700	11.3662	11.2207	9.86665	14.6457	15.1385	15.3457	18.8667	20.0317	22.9784
Potri.001G159800	0.903825	0.394931	0.474262	0.863461	0.680676	2.57289	0	0	0
Potri.001G159900	2.58724	4.22712	1.65272	2.68662	2.88034	2.66848	0.48109	0.30442	0
Potri.001G160100	11.2252	11.4448	17.0931	8.04294	7.66643	10.3904	21.4153	23.0814	23.9468
Potri.001G160300	9.72125	8.74176	7.93491	8.12061	8.55901	9.09069	9.49011	8.38805	9.17617
Potri.001G160400	0.306613	0.33494	0.348591	0.512609	0.423338	0.387921	0.0273191	0	0
Potri.001G160500	7.99524	7.41844	7.25118	9.33556	9.7381	11.9887	10.5537	12.8219	14.0266
Potri.001G160600	1.83007	1.77702	2.13397	3.69094	3.44559	2.70127	1.30447	0.825432	2.25747
Potri.001G160700	12.6467	12.8372	14.0019	12.4556	12.11	10.8044	10.7803	13.1725	11.7726
Potri.001G160800	1.24599	1.59349	1.21193	2.00327	2.67777	2.56647	1.20224	1.1514	1.21459
Potri.001G161000	2.73143	4.02259	3.29119	2.89939	2.89512	3.16779	5.08373	5.06482	3.9309
Potri.001G161100	6.43043	6.4644	6.74845	6.54477	6.93184	6.77972	6.2912	7.27936	7.27897
Potri.001G161200	0.229508	0	0	0	0.345687	0.217777	0.245389	0.621101	0
Potri.001G161400	7.7985	5.15744	3.17966	4.68156	7.26201	3.69995	21.0425	23.8139	23.8675
Potri.001G161500	6.86357	4.90758	5.74786	8.27911	9.24154	8.22318	25.0547	20.8259	19.8578
Potri.001G161600	23.4083	23.1989	20.9816	21.0631	19.6574	20.3411	5.34407	4.58392	3.39103
Potri.001G161700	29.2684	28.7308	28.4228	31.9419	28.2798	30.4725	40.1493	46.0666	50.8838
Potri.001G161800	2.81568	3.82768	3.21759	4.66255	4.99497	3.85921	2.94361	1.69331	2.36182
Potri.001G161900	7.5625	6.60895	6.9999	6.1029	5.87224	5.43768	6.17734	6.86433	7.30069
Potri.001G162000	6.93364	8.22345	4.02809	7.57027	5.96773	5.99181	3.17718	2.3455	1.6495
Potri.001G162100	71.5138	72.0843	62.1157	79.8361	65.9958	78.6542	10.4267	5.13155	2.10514
Potri.001G162200	19.4517	19.4821	20.0008	19.7523	18.0399	19.7433	25.1909	34.0686	28.9228
Potri.001G162400	55.0151	48.1548	36.3607	57.4541	55.8477	60.2248	9.08555	1.77807	1.94513
Potri.001G162500	5.98826	9.20032	8.21028	1.66089	1.52751	1.00813	0.413073	0	0
Potri.001G162600	2.59821	5.32718	4.61442	0.381873	0.526811	0.379293	0.106846	0	0.221885
Potri.001G162700	3.21677	3.0331	1.77676	3.23485	4.14386	3.5343	7.24075	5.72718	3.94714
Potri.001G162800	6.15176	4.14407	5.60417	6.20353	7.01374	4.62122	2.92331	2.19662	2.56111
Potri.001G162900	13.3847	16.6966	13.6502	17.8914	16.5021	17.1048	13.6761	16.7966	14.9794
Potri.001G163000	3.44415	2.95516	2.82587	2.99122	3.48986	3.08985	1.13822	0.847334	0.834253
Potri.001G163100	31.7444	38.6998	43.1421	44.7319	32.3939	46.2371	23.589	27.4905	27.1366
Potri.001G163200	10.5749	8.64328	10.4786	7.71227	8.47954	8.33212	6.41045	5.36589	7.28516
Potri.001G163300	10.4614	11.428	11.9769	13.8556	14.6828	13.0852	12.3717	10.2949	11.9661
Potri.001G163400	0	0.18053	0.433587	0.394703	0.933447	1.17611	0	0	0
Potri.001G163500	0.172173	0	0	0	0.129665	0	0	0	0
Potri.001G163600	41.2737	30.7235	16.7845	46.7533	48.4015	47.6264	62.806	62.6297	66.4414
Potri.001G163700	61.9176	51.1875	53.5077	45.28	43.9887	46.7545	72.482	104.423	102.34
Potri.001G163800	1.56542	2.28006	1.91664	1.37088	1.47366	2.10433	0.139478	0	0
Potri.001G163900	4.74475	5.22818	7.02409	7.86132	6.81862	8.04747	6.00436	4.77638	4.88586
Potri.001G164000	14.1815	14.8268	10.8054	18.6829	16.0934	15.1157	13.0165	13.4938	16.2474
Potri.001G164100	7.7913	9.02984	6.87819	10.4782	12.9442	11.7401	7.25784	6.78704	6.53377
Potri.001G164300	1.88039	1.43788	0.740021	2.91918	3.71736	4.23767	2.51314	0.636097	1.56569
Potri.001G164500	0	0	0	0	0	0.196019	0	0.559046	0
Potri.001G164700	19.4511	24.5315	22.2602	5.60491	4.14651	4.11105	8.05825	10.6255	4.60947
Potri.001G164800	12.4646	15.1995	31.0295	9.41558	10.0421	7.15152	1.8596	3.13787	0.965446
Potri.001G164900	11.2674	7.69678	7.30649	9.35406	9.801	8.94071	4.76096	4.92669	5.46242
Potri.001G165000	0.566201	0.530153	0.254658	1.00456	0.791903	0.805892	1.16752	0.54724	0.718389
Potri.001G165100	0	0	0	0.116313	0	0	0	0.329485	0
Potri.001G165600	8.48054	9.63461	9.34494	11.6126	11.3187	10.64	11.3342	9.69013	13.5994
Potri.001G165800	14.8313	11.536	12.1095	8.3485	10.1499	10.6571	10.8897	13.7398	13.2544
Potri.001G165900	5.47508	4.44407	4.87189	4.97666	5.45772	5.2793	3.94051	3.30861	2.67527
Potri.001G166000	4.89407	5.26875	4.094	4.3367	5.98268	6.32651	7.28031	6.52627	8.50437
Potri.001G166100	14.3352	16.667	15.0002	17.3791	14.9312	14.915	13.3104	13.1583	12.6574
Potri.001G166200	0	0	0.799979	0	0	0	0	0	0.282092
Potri.001G166400	8.53027	8.31232	9.5067	15.289	13.9854	14.3261	14.8511	7.35448	4.86082
Potri.001G166500	9.59654	7.92572	5.86561	12.4926	14.8118	13.8592	17.3641	14.4122	17.4444
Potri.001G166600	4.58242	5.80953	5.75731	8.01564	7.19373	5.81802	8.00482	7.85984	6.73536
Potri.001G166700	0.103243	0	0	0	0	0	0	0	0
Potri.001G166800	9.50056	9.17661	7.74019	7.61332	6.75482	7.91775	1.57047	2.19894	1.24904
Potri.001G166900	7.45786	8.76124	8.72484	8.2928	6.44523	9.16487	9.28111	8.60246	8.1439
Potri.001G167100	8.99311	8.43191	13.7556	8.80018	8.63733	8.94803	10.9	14.5828	18.1087
Potri.001G167200	9.96507	11.3317	13.8599	9.97883	8.95145	8.88611	10.783	5.84844	11.1964
Potri.001G167300	19.1776	16.6232	10.1448	22.0449	21.2531	21.3782	27.0894	32.7005	37.2155
Potri.001G167400	17.3962	19.532	20.0096	18.3252	17.3092	18.0921	23.3423	25.8774	27.2429
Potri.001G167600	1.4639	0.255864	0.30726	0.279705	0.44099	0	1.5652	0.792332	0
Potri.001G167700	20.6462	27.1328	26.5917	11.0575	10.5131	11.8733	29.0987	21.905	17.7119
Potri.001G167800	85.0493	60.4434	27.5429	48.2605	57.2893	32.206	144.524	240.843	170.22
Potri.001G167900	33.587	21.8411	26.347	15.5573	25.6352	14.1646	127.563	170.771	143.879
Potri.001G168000	0.11276	0.197085	0.236673	0	0	0	0.120563	0	0
Potri.001G168100	1.37419	1.20092	0.998413	0.858382	1.07472	1.02812	1.24324	1.21579	1.2909
Potri.001G168200	17.8031	16.2613	19.8653	13.5245	14.6192	14.6543	18.519	15.3825	14.0497
Potri.001G168300	20.9358	21.5025	18.347	23.1968	23.0814	24.4737	30.1151	28.3285	26.5973
Potri.001G168400	4.363	8.38833	4.57878	7.08586	9.36454	10.143	6.06438	3.54219	0.968751
Potri.001G168600	1.59104	1.17652	1.92661	1.16922	0.276514	1.74199	6.6737	2.98089	1.63049
Potri.001G168700	3.03765	2.50294	3.37004	4.39445	5.35969	5.02359	6.58849	6.3416	7.13015
Potri.001G168800	1.67884	1.46716	0.293645	0.935588	0.632173	0.265505	0.299169	0	0.310639
Potri.001G168900	0.468684	1.63835	0.737794	2.46264	2.11781	2.446	1.00223	0.634183	0.520327
Potri.001G169100	0	0.152601	0	0	0	0	0	0	0
Potri.001G169200	0	0.921804	1.10697	0.503848	0.397189	0.500445	0	1.42727	0
Potri.001G169300	1.26978	0.36989	0	0.404356	1.59379	1.20487	0	1.14544	0
Potri.001G169500	1.55383	1.04929	0.370607	2.42907	3.08506	1.60844	0.302063	0	0
Potri.001G169600	10.0955	5.19902	3.40547	11.7114	13.441	7.69781	21.5881	20.9785	46.0325
Potri.001G169700	10.0578	9.65422	7.52711	8.89983	8.94054	10.8736	8.37387	10.486	7.50509
Potri.001G169900	7.62324	7.10968	9.42322	5.12386	5.83188	5.54671	6.05668	6.11569	8.09527
Potri.001G170000	0	0	0.759113	0	0	1.37274	3.09357	3.91505	4.81826
Potri.001G170100	18.3882	14.0846	18.1625	20.6671	19.3876	22.6829	39.4369	40.103	50.6758
Potri.001G170200	13.3376	13.0493	16.0888	9.95926	10.4141	10.9685	13.9	11.9486	15.2498
Potri.001G170300	3.43296	2.75872	3.23004	3.80741	4.16039	4.19356	9.61927	6.83431	9.02431
Potri.001G170400	23.3073	30.2561	26.2411	24.4282	27.011	21.7939	29.1541	26.3323	27.8853
Potri.001G170500	16.4654	18.979	16.386	24.5444	26.4039	30.9783	16.846	13.4446	12.9219
Potri.001G170700	5.69667	5.08804	5.18831	4.5552	5.40527	5.26262	4.72243	5.90853	4.01194
Potri.001G170800	1.52051	1.29382	1.30176	2.33182	2.19981	2.2781	0.470605	0.324857	0.17769
Potri.001G171000	16.1424	15.9093	11.7914	12.84	13.8172	12.8882	15.6247	16.1655	17.6843
Potri.001G171100	11.6803	10.9774	11.5389	10.7535	11.1308	11.0833	11.5118	12.6262	14.4162
Potri.001G171200	8.89512	9.71693	7.15024	11.4812	11.9014	11.3587	8.60004	11.78	9.03481
Potri.001G171300	2.60503	0.853712	1.87953	2.33315	2.32972	1.85391	3.30753	0.440614	1.44604
Potri.001G171400	2.62188	2.0367	3.05728	3.33972	3.07153	3.04073	2.18035	3.15352	1.29368
Potri.001G171500	0.483224	1.26688	0.507122	1.38493	0.363919	0.917051	0.774992	0.653858	1.07294
Potri.001G171600	0	0	0.326707	0	0	0	0	0	0
Potri.001G171800	6.24666	5.81505	4.63167	8.82181	8.33497	9.98635	7.98565	5.51247	7.38726
Potri.001G171900	6.01961	5.63906	3.18138	6.12313	8.18622	7.64331	15.419	12.8917	12.885
Potri.001G172000	0	0	0.606915	0	0	1.09751	0	0	0
Potri.001G172100	8.74285	14.7933	8.7848	17.5934	15.9704	13.0618	43.5569	37.2522	30.5643
Potri.001G172300	0.525425	0.714271	0.428874	0.446186	0.307767	0.387776	0.499362	0.631965	0
Potri.001G172400	8.01619	5.31702	6.82971	4.32291	4.9394	5.22643	8.38967	8.66829	8.95593
Potri.001G172500	4.2246	5.29711	3.18058	8.07187	8.43809	7.40733	3.04402	4.22515	3.05876
Potri.001G172600	7.98673	6.44279	7.43356	5.73116	6.88578	6.89267	4.90724	2.93402	4.41333
Potri.001G172700	30.4145	38.6612	20.1507	63.8357	56.685	53.3472	7.22646	4.98841	1.70535
Potri.001G172800	8.3266	8.23255	8.14596	7.61768	9.69851	8.97233	9.99676	9.4527	9.94916
Potri.001G173000	0	0	0.274881	0	0	0	0	0	0
Potri.001G173100	0.467946	0.350523	0.491089	0.63864	0.503447	1.20522	0.285901	0.36182	0.593724
Potri.001G173300	0.19617	0.171435	0	0.187409	0.196983	0.124096	0	0	0
Potri.001G173500	3.15102	2.02479	1.84795	5.66644	6.83997	5.84802	2.87361	3.88749	4.01267
Potri.001G173600	0	0	0	0.0439466	0.0346436	0.0436497	0	0.124489	0
Potri.001G173700	4.50594	2.18175	1.53366	7.85317	7.61233	10.5157	23.3074	23.7291	28.3922
Potri.001G173800	14.984	14.7436	12.5218	18.2911	17.5537	17.3777	18.9283	21.7769	25.6303
Potri.001G173900	18.0792	10.6344	15.507	11.2101	12.3064	14.5984	14.4047	12.9373	12.7376
Potri.001G174000	21.5317	23.1411	29.7545	19.2924	19.6401	19.7966	19.4468	18.4581	16.629
Potri.001G174100	2.11305	1.97486	1.74016	1.57009	1.46979	1.36455	1.58462	1.86642	1.72683
Potri.001G174300	75.8909	98.8571	130.736	51.0703	46.0107	50.2725	20.9235	14.2086	14.837
Potri.001G174400	0	0	0.126781	0	0	0	0	0	0
Potri.001G174500	0.327684	0.0477278	0.057315	0.52175	0.534692	0.466403	0.233572	0	0.121264
Potri.001G174600	13.515	16.3502	15.2948	15.4167	15.3434	14.9776	18.5481	18.6968	24.2979
Potri.001G174700	0	0.043919	0.0527411	0	0	0	0	0.136004	0
Potri.001G174800	0	0.433502	0	0	0	0	0	0	0
Potri.001G174900	6.92884	8.17644	5.97468	7.71561	10.2037	10.4274	8.25765	10.0324	11.171
Potri.001G175000	8.96582	4.79338	5.31345	4.13155	5.2429	3.70329	7.89454	8.56362	5.62094
Potri.001G175200	8.17579	9.53963	8.58012	11.201	10.7921	10.7843	16.8106	17.8707	19.7492
Potri.001G175400	4.68933	2.9731	2.12289	7.0273	9.20976	6.45635	0.49155	0	0
Potri.001G175500	3.01978	3.95852	2.34239	5.83255	4.54842	5.23252	1.26342	0.355314	0.728809
Potri.001G175600	10.8041	8.0649	9.50775	7.7412	11.3574	7.8491	8.54345	5.17764	8.74606
Potri.001G175700	0.455081	0.503754	0.541266	0.289839	0	0.0287881	0.519009	0.246311	0.0673635
Potri.001G176500	0	0	0	0	0	0	0.193049	0	0
Potri.001G176600	0.420403	1.46958	2.20597	2.51017	1.9788	1.79512	0.112373	0	0
Potri.001G176900	4.4923	4.85568	5.08666	4.70578	4.65929	4.52443	5.18234	3.94576	4.72481
Potri.001G177000	12.2599	13.4248	14.1063	9.63093	10.846	11.0375	14.1347	14.4904	15.9885
Potri.001G177100	1.08245	1.79236	0.866936	3.45611	3.60405	3.29761	0.36548	0.0770886	0.0632488
Potri.001G177200	1.79079	3.02566	3.75872	2.62325	3.4166	4.3048	2.29765	2.58469	2.12066
Potri.001G177300	1.44281	0.92465	1.16086	0.827024	0.86927	0.730167	1.38838	0.911067	1.92215
Potri.001G177400	57.4264	70.3187	64.866	48.2053	47.1413	45.9603	53.8302	28.8921	28.6956
Potri.001G177500	1.35407	1.88258	0.581333	2.8812	2.31763	2.45292	0.131615	0	0
Potri.001G177700	1.96335	1.29844	1.8377	2.33191	3.07711	3.6253	2.60983	3.01565	2.2386
Potri.001G177800	0.125074	0	0	0.119489	0	0.118681	0	0	0
Potri.001G178000	2.56692	1.77473	2.08008	1.9401	2.76516	2.71321	2.8314	3.20955	3.93196
Potri.001G178100	5.30235	5.51361	5.28283	5.32203	5.30746	5.66821	5.88454	5.99404	5.21598
Potri.001G178200	2.37684	2.40511	2.58191	3.2666	2.98335	2.8093	2.00629	2.93402	2.03692
Potri.001G178300	0.990695	1.15437	1.03969	0.157742	0.248699	0.156676	1.05925	0	0.366619
Potri.001G178400	5.50236	9.61715	6.88496	12.535	13.2285	14.6593	12.445	9.16349	7.04846
Potri.001G178500	0	0.300043	0.540471	0.656002	1.03427	0.651571	0.183546	0	0
Potri.001G178600	4.7268	4.1308	6.37787	4.5157	3.05124	1.92223	3.60991	3.6548	0
Potri.001G178700	4.44581	4.4987	4.42011	3.12956	2.99573	3.6635	3.25235	2.21631	2.07818
Potri.001G178800	6.3221	7.31244	7.70803	6.39504	7.49191	5.38142	5.86492	6.0385	4.54153
Potri.001G178900	12.5149	12.3084	13.6406	11.264	11.2737	10.3861	10.8424	8.7121	9.8285
Potri.001G179000	12.8484	9.44199	8.92108	14.2893	14.8563	14.4391	15.4372	14.0487	15.921
Potri.001G179100	22.0885	21.0844	20.1453	25.6868	25.0515	24.7023	25.2336	28.1093	24.2305
Potri.001G179200	16.484	12.8976	12.6762	15.9224	18.2391	17.3944	15.6712	15.6024	17.1284
Potri.001G179300	0	0.144501	0.173527	0	0	0	0	0	0
Potri.001G179400	8.16989	3.17806	5.64625	2.56995	2.32606	3.21437	1.33159	0.943703	0.884889
Potri.001G179500	7.48309	8.26528	8.83482	7.1489	7.98372	8.67853	7.5564	8.15665	4.61536
Potri.001G179600	4.90126	4.70193	3.98343	4.29511	4.63477	4.19616	6.61946	4.28834	7.52784
Potri.001G179700	15.1256	10.5876	8.63032	22.9378	21.3446	20.832	13.032	14.5055	14.3468
Potri.001G179800	26.696	26.0546	25.9713	30.5301	24.3607	25.3315	24.7931	20.5663	22.9313
Potri.001G179900	0	0	0	0.453207	0	0	0.25361	0	0
Potri.001G180000	2.93231	2.89323	1.68757	1.89769	3.20565	1.70536	2.62953	1.5359	3.57046
Potri.001G180100	51.0226	48.2465	37.7084	37.1537	35.3374	35.6994	40.8132	43.1283	46.367
Potri.001G180200	0.576996	0.310303	0.232897	0.996449	1.27019	1.07395	0.308461	0.180171	0.0492749
Potri.001G180300	0.511245	0.59571	0.536529	0.651217	0.513362	0.808523	0	0	0
Potri.001G180400	0	0.230191	0	0.25164	0.198371	0.24994	0.28163	0	0
Potri.001G180500	0	0.578412	0	0.632308	0	0	0	0	0
Potri.001G180600	8.21226	4.0818	3.44736	1.32393	3.36293	0.827955	4.00611	3.33364	1.13964
Potri.001G181000	2.82023	3.69695	5.64195	3.28366	1.85844	2.34158	1.225	1.43104	0.587061
Potri.001G181100	11.6222	11.1203	12.7755	8.07504	9.68686	10.4615	9.82327	7.45907	4.79395
Potri.001G181200	5.26749	3.41537	4.10142	3.40894	3.92433	5.32073	5.63198	4.90497	5.40775
Potri.001G181300	2.66697	2.98112	2.86395	1.30356	1.63483	1.94213	0.862085	0	0.275427
Potri.001G181400	0	0	0.655598	0	0	0.592773	0	0	1.38708
Potri.001G181600	0.798765	0.523537	0	0.763093	0.751944	0.378969	0.213509	0.540411	0.44339
Potri.001G181700	5.11421	3.99891	2.54233	6.943	9.73022	4.08658	19.2822	24.0383	17.3321
Potri.001G181800	102.316	126.85	115.597	125.107	90.0513	99.9901	127.455	207.007	193.484
Potri.001G182000	2.10399	2.25659	2.10768	3.6546	2.95299	3.17617	0.920283	0.77644	1.91113
Potri.001G182100	67.6252	95.5759	67.8407	18.3846	15.8196	12.0879	34.341	28.6067	26.48
Potri.001G182300	4.76355	4.13014	3.8576	6.87996	8.22008	8.18595	2.72705	1.52259	1.33252
Potri.001G182400	0	0	0.109072	0	0.0782717	0	0	0	0
Potri.001G182500	9.91635	11.4138	8.63	21.2576	13.2968	16.983	0	0	0.537025
Potri.001G182600	0.599074	0.27922	0.251481	1.2591	1.41365	1.2127	0.170807	0.108082	0.177356
Potri.001G182700	7.59115	5.45462	7.84855	6.66122	7.07207	9.9777	9.37899	8.97824	14.1084
Potri.001G182900	6.38788	9.32955	9.18328	11.7036	8.43529	10.296	4.58445	5.44661	7.96607
Potri.001G183000	4.66759	6.08082	5.53341	5.45006	4.62183	5.53627	5.22161	3.62573	3.26268
Potri.001G183100	2.81275	3.33759	3.33099	4.70865	4.56697	3.72188	3.72474	2.09503	2.80755
Potri.001G183200	19.1	29.5044	25.9733	40.4775	30.592	31.6528	30.4887	25.4805	30.463
Potri.001G183500	13.0656	13.5146	11.1492	14.7739	15.4856	15.7716	17.1301	9.7381	15.7894
Potri.001G183600	30.5978	24.9241	19.7556	32.5996	33.3797	35.7248	45.3703	55.7143	52.8412
Potri.001G183700	7.56619	6.84019	7.80348	5.60816	5.5999	7.17947	8.92661	5.29548	4.34478
Potri.001G183800	2.30334	1.48781	1.78667	0.861055	2.11176	1.04529	0.321225	0	0
Potri.001G184000	10.5679	11.4051	10.4224	12.3462	11.6504	10.9942	11.9798	12.4044	13.5699
Potri.001G184100	6.29434	4.26977	4.38835	3.86866	5.03865	3.34133	9.97717	13.2221	7.32997
Potri.001G184200	8.54502	9.23623	8.96762	3.00757	2.79428	2.5605	3.72665	4.56411	3.49506
Potri.001G184300	0.449449	0.458242	0.393064	0.357814	0.169242	0.0710795	0	0	0
Potri.001G184400	0.86002	1.25264	0.300851	0.821612	0.647686	0.544042	1.53255	0.775805	0
Potri.001G184700	9.03064	8.44846	8.38372	10.2864	10.1144	9.99724	9.71742	12.3762	11.4396
Potri.001G184800	0.193463	0.0563565	0.0676769	0.369646	0.291396	0.244766	0	0	0
Potri.001G184900	0	0	0.688746	0	0.494255	0	0	1.77607	1.45721
Potri.001G185000	3.70095	2.24499	1.87345	1.83023	1.83628	2.27233	1.53626	2.35662	2.70694
Potri.001G185100	5.0149	5.2591	4.44424	7.87844	5.74906	6.08041	4.22996	3.61906	3.9591
Potri.001G185200	0	0	0.320514	0.291771	0	0	0.97963	0	1.35625
Potri.001G185300	3.01433	2.60987	2.25539	3.06636	3.15294	3.1251	2.74545	2.5681	2.97465
Potri.001G185500	3.42668	2.79185	2.28505	3.18839	3.03764	3.59023	6.18265	7.43803	6.41969
Potri.001G185600	8.73034	10.4906	7.37263	10.621	11.1208	11.0347	10.2095	9.22903	11.8882
Potri.001G185700	52.0498	55.3379	44.0224	47.0183	39.6629	43.8367	40.7013	46.175	33.0982
Potri.001G185900	9.29281	10.316	10.8726	17.8756	15.7466	18.6485	11.0771	7.6465	5.57663
Potri.001G186000	2.12664	2.07714	2.49438	2.86824	2.95195	3.36324	3.56674	2.82117	3.88866
Potri.001G186100	47.7406	54.7036	45.708	69.2838	56.7022	60.6143	63.9676	74.0097	65.9703
Potri.001G186200	5.75493	6.5085	3.78952	5.98303	4.29158	5.03248	3.6195	4.58064	2.75606
Potri.001G186400	0	0.509812	0	0	0.219669	0.276775	0	0	0
Potri.001G186500	1.29799	1.13433	0.389196	0.649537	1.16372	1.173	0.85912	0.66908	1.09792
Potri.001G186600	6.68741	6.68959	5.07601	5.10297	5.06801	5.18823	4.76677	4.32523	3.82888
Potri.001G186700	80.1635	108.137	111.452	51.7102	39.3189	47.8501	35.1633	29.6671	42.9009
Potri.001G186800	2.08901	1.44127	0.346156	0.42015	0.248407	0.417312	1.41067	1.48772	2.19713
Potri.001G186900	3.71677	3.94035	3.83664	3.6672	3.99219	3.81588	4.46256	5.11167	4.87041
Potri.001G187000	17.0183	17.1014	17.6292	16.6784	16.592	15.1053	20.2647	19.517	20.2117
Potri.001G187100	1.1656	0.867725	0.588972	1.15479	1.6256	1.59759	0.41542	0.350488	0.0958548
Potri.001G187200	7.51867	6.36095	5.28832	8.78759	9.09592	10.4739	11.2887	12.7712	12.7871
Potri.001G187300	0.764775	1.05026	1.03191	1.25249	0.987355	0.88119	1.28495	1.03483	0.970337
Potri.001G187400	0	0	0	0	0.648084	0	0.920095	2.32884	0.955371
Potri.001G187500	18.4279	15.5291	13.123	18.2336	28.4171	24.7718	68.0222	118.738	74.527
Potri.001G187600	3.00734	5.07504	13.7126	2.9721	2.10865	2.06642	13.0835	2.8064	2.99333
Potri.001G187700	0.147035	0	0	0	0	0	0	0	0
Potri.001G187800	0.624703	0.818902	0.655598	1.49201	1.17617	0.889159	0.333965	0	0
Potri.001G188000	5.81472	6.49309	5.00049	9.56702	9.24478	6.43711	15.5427	6.33811	8.60725
Potri.001G188200	1.57598	0.688633	0.41348	0	0.59344	0.373857	0	0	0.874817
Potri.001G188300	6.9061	7.52094	7.3034	8.983	8.24163	8.87191	6.81598	5.89439	6.48753
Potri.001G188400	0	0	0	0.377993	0	0	0	0	0
Potri.001G188500	2.24653	1.40233	0.336804	4.2924	4.95477	4.7202	0.34314	0.868518	0.356296
Potri.001G188600	0	0	0	0	0	0	0.192011	0	0
Potri.001G188700	0.564345	0.246594	0.888382	0.269571	0	0	3.92207	0	0
Potri.001G188800	14.1435	11.8392	10.3787	15.1167	13.896	14.5518	5.24352	3.73957	2.34627
Potri.001G188900	20.5126	19.5396	20.8813	7.25072	7.72409	7.0071	10.5274	3.33072	1.36637
Potri.001G189100	6.77895	6.54008	7.46639	7.79068	7.86009	7.06934	7.35567	9.44516	8.49459
Potri.001G189200	5.72093	7.67794	7.55844	6.9294	7.77063	6.54331	5.07913	4.42348	3.96957
Potri.001G189400	9.84063	7.62459	5.85569	21.7099	24.5252	22.8147	1.95245	0.549093	0.67577
Potri.001G189500	2.4028	1.50999	1.81331	0.464257	0.508305	0.204943	1.84742	1.38818	1.8583
Potri.001G189700	28.0029	26.4927	29.0797	21.0723	20.4534	19.2931	40.2609	50.2567	56.9616
Potri.001G189800	5.70698	7.28593	9.84316	6.82699	7.28785	5.74491	8.86099	5.77487	8.81506
Potri.001G189900	3.21194	24.6388	16.2297	12.274	12.453	4.40233	4.83331	0.64387	0
Potri.001G190000	10.076	9.7744	10.9165	10.5606	10.044	10.6439	9.97131	12.0014	11.5845
Potri.001G190100	9.8143	14.4654	10.2997	16.9328	8.93564	17.7914	33.8295	23.7849	26.9954
Potri.001G190200	11.8799	10.9763	9.69692	17.6928	22.1713	21.255	14.1989	15.0466	11.9012
Potri.001G190300	10.2576	9.76362	9.32503	18.9749	14.8597	28.3941	4.40094	4.06668	6.09289
Potri.001G190400	2.38885	2.21044	1.62217	4.38534	4.44473	5.15574	0.951545	1.14084	1.04003
Potri.001G190500	1.67956	2.14926	1.82557	4.35521	3.65914	4.38271	0.962025	0.811657	0
Potri.001G190600	0	0.203569	0	0.222537	0.175429	0	0	0	0
Potri.001G190700	0.466655	2.31095	12.5698	0.29721	0.117147	0.885607	0	0	0.690767
Potri.001G190800	22.8771	23.6083	26.818	23.948	21.2001	21.6309	15.8731	10.538	19.4537
Potri.001G190900	0	0	0	0	0	0.0597083	0	0	0
Potri.001G191000	45.7944	54.2949	27.2437	32.6029	34.7809	39.4866	5.82152	4.47306	0.647648
Potri.001G191100	13.3033	13.2971	10.0346	14.5361	15.4665	15.8186	11.8235	9.33795	11.723
Potri.001G191200	1.73637	0.974157	0.854882	0.96253	1.30767	1.50524	1.00848	0.870191	0.856757
Potri.001G191300	2.05629	2.23412	2.39128	1.6459	0.795229	0.896491	4.51599	4.21119	2.83816
Potri.001G191400	2.86903	3.16135	3.27274	0.834187	0	0	0.66686	0	0
Potri.001G191500	0.178828	0.31256	0.093836	0.170842	0.202015	0.0848439	0.0956011	0	0
Potri.001G191800	0	0	0.103588	0.188597	0.0743366	0.280985	0.105537	0	0
Potri.001G192000	7.77799	10.3266	8.79055	6.71615	6.98412	6.81271	0.639707	1.61916	1.32847
Potri.001G192200	12.2607	16.4842	13.4069	8.60055	11.1707	9.51873	1.55842	0.464059	0.380746
Potri.001G192300	17.2729	13.506	16.6961	8.68501	7.18882	6.03844	7.77605	4.92047	9.08346
Potri.001G192400	13.4147	8.79242	12.9049	5.33982	3.36756	4.243	15.5382	9.0758	9.92854
Potri.001G192500	0.667539	0.926529	0.82418	0.862808	0.650589	0.52164	1.17556	1.38145	0.871876
Potri.001G192600	81.0897	72.6948	99.8937	6.2668	9.56505	3.04602	4.92449	2.26624	0.309896
Potri.001G192700	4.30817	6.10319	5.47307	4.8956	4.50816	4.56131	5.04266	4.17266	6.14223
Potri.001G192800	1.51996	3.41564	6.83625	0.207439	0	0	1.62513	0.587622	0.482125
Potri.001G192900	0	0.106067	0	0	0	0	0	0	0
Potri.001G193000	86.0188	76.1115	82.5984	60.508	55.6646	60.6481	71.8716	99.9574	105.68
Potri.001G193100	14.3144	18.1009	13.9412	17.8709	17.1912	18.5219	12.6961	8.95083	10.8352
Potri.001G193200	0	0.778568	0.467481	0.212779	0	0	0.238137	0.602746	0.494534
Potri.001G193300	3.29629	3.77466	3.34002	3.47485	3.63808	4.15244	5.22581	4.76787	6.68806
Potri.001G193400	5.06765	7.33388	12.2533	5.07371	4.94615	5.07791	4.20461	4.82741	8.28154
Potri.001G193500	14.0658	22.6689	21.4712	12.5651	12.1064	13.3469	8.20316	6.42662	6.89525
Potri.001G193600	0.286908	0.167155	0	0.091365	0	0.0907478	0	0	0
Potri.001G193700	7.70626	6.1174	6.16908	7.12398	7.94675	8.08106	7.43998	7.70114	8.71682
Potri.001G193900	6.12774	5.81224	4.74467	5.42573	6.75342	5.28272	5.55301	3.84242	4.81184
Potri.001G194000	33.2834	40.1493	30.8067	50.5625	43.2285	49.1855	36.5199	35.7338	38.7682
Potri.001G194100	0.279472	0.488468	0.879881	0	0.210472	0	0.597621	0	1.24107
Potri.001G194400	79.0249	85.8482	80.1468	75.4957	65.1597	76.6159	77.1459	93.4051	88.0793
Potri.001G194500	0.205849	0.179894	0	0	0.620105	0.390655	0.660279	0.557076	1.37119
Potri.001G195000	9.56416	7.76121	7.88634	5.22116	5.14488	5.83413	6.57383	11.0926	6.06744
Potri.001G195300	4.56159	4.65913	3.91951	5.91036	5.75423	5.76223	5.09061	3.47195	5.25413
Potri.001G195600	3.46417	4.12059	2.92859	5.42384	3.76839	3.28711	4.11542	4.42701	4.48686
Potri.001G195800	0	0	0	0	0.315897	0	0	0	0.931358
Potri.001G195900	5.32935	6.58243	8.0538	5.36289	5.35142	5.25924	6.00202	4.42289	5.8377
Potri.001G196100	25.1006	21.7142	26.8742	34.8795	35.5156	32.599	16.4007	22.6427	17.1702
Potri.001G196300	0	0	0	0.19528	0	0	0	0	0
Potri.001G196500	8.98861	8.53831	8.54452	7.34267	8.92773	7.6021	9.47131	6.69826	7.95432
Potri.001G196600	4.18342	3.44088	4.50099	3.02263	3.17704	3.40251	3.72115	2.85411	3.27839
Potri.001G196700	10.3839	9.35823	7.6623	10.8502	7.45364	8.15968	12.8372	12.7334	15.4909
Potri.001G196800	7.17334	5.95984	6.89193	8.78341	7.76103	7.66952	5.61725	6.56205	6.16911
Potri.001G197000	3.74881	3.17977	0.809983	0.105335	0.581257	0	0	0	0
Potri.001G197100	0.293516	0.897774	0.154016	0	0	0	0	0	0
Potri.001G197200	10.3004	12.3293	9.17042	14.2709	13.1617	12.8312	8.71658	8.05874	7.69586
Potri.001G197300	4.58758	3.52589	3.41741	4.9501	4.99731	5.49967	5.56194	4.65564	6.59372
Potri.001G197400	7.05931	7.57324	7.68944	6.04639	7.46131	7.13736	6.79301	7.57578	7.51287
Potri.001G197500	6.62014	6.59797	6.67432	6.89298	6.97433	6.98758	6.08409	5.13313	6.02833
Potri.001G197600	24.2698	23.9464	25.2353	23.7202	22.1523	22.3926	28.7593	33.1425	29.4274
Potri.001G197700	16.2734	12.3591	11.7921	27.2065	31.8061	35.295	49.0912	41.9423	33.9822
Potri.001G197900	75.9052	81.6239	79.3713	86.0857	63.4429	77.0735	80.5125	119.332	100.222
Potri.001G198000	5.93279	3.88855	3.59489	3.33997	3.27123	3.25039	4.75749	4.58729	5.09671
Potri.001G198100	7.48719	12.0796	6.44716	14.3056	11.4219	10.7478	4.92632	2.5977	5.96773
Potri.001G198200	0.298389	0.130383	0	0	0	0.141569	0	0	0
Potri.001G198300	0	0	0	0.0398509	0	0	0	0	0
Potri.001G198400	4.64183	4.73264	2.4357	5.91271	9.32211	5.87277	5.7902	10.4682	0
Potri.001G198500	0.217642	0	0.685217	0.311884	0.327815	0.619554	0	0.294495	0.241624
Potri.001G198600	7.85011	7.84646	7.56897	10.64	10.0873	8.51965	8.76051	6.77159	5.66482
Potri.001G198700	10.3734	10.6761	10.3891	9.25618	9.39853	9.34355	10.0778	9.26262	10.9903
Potri.001G198800	0	1.10666	1.32896	0	0	0.600805	2.03094	10.281	5.62348
Potri.001G198900	4.54894	3.53366	3.05	5.43224	6.2807	4.67614	1.35103	1.36783	1.12226
Potri.001G199000	2.96428	1.41301	1.41403	0.51489	2.23241	1.02282	6.33878	3.64637	8.9752
Potri.001G199100	13.5064	12.9457	7.77304	21.6441	22.3122	24.0818	13.0435	11.496	15.2365
Potri.001G199200	5.61675	4.90854	6.01961	3.51559	3.81486	3.59081	4.89034	5.80592	3.705
Potri.001G199500	8.61783	8.76968	7.11463	9.80637	8.65352	9.59476	12.8179	14.615	14.8826
Potri.001G199600	7.08411	7.9358	7.29093	6.92452	7.58035	6.72202	7.86675	8.88243	7.95579
Potri.001G200000	2.66552	3.10591	2.31085	5.3513	5.8768	5.865	5.53472	5.0181	4.11719
Potri.001G200100	0.265398	0.425213	0.835571	0.971925	0.399746	0.545638	0.709407	1.31675	1.17857
Potri.001G200200	4.37389	4.22056	4.35113	5.78904	5.1812	4.79882	5.30983	4.43879	4.95701
Potri.001G200300	1.11688	1.29579	0.929605	1.37974	1.3052	1.46178	1.13239	0.781687	1.2827
Potri.001G200400	20.4766	20.8953	18.279	24.6614	25.6233	26.805	8.10993	4.22365	3.32676
Potri.001G200500	18.8344	15.3084	19.0383	13.5557	14.5846	15.7227	16.9502	19.1373	17.908
Potri.001G200600	20.9118	16.9763	16.8215	15.82	17.8273	18.735	25.5367	25.567	24.5124
Potri.001G200700	6.76234	1.92065	0.887097	5.49129	7.89378	7.05837	26.5712	31.1108	17.2672
Potri.001G200800	0	0.0878192	0	0.048001	0	0.0953535	0.107443	0	0.111563
Potri.001G200900	0	0	0	0.112332	0.088553	0	0	0	0
Potri.001G201000	5.08898	4.14951	3.91013	3.51606	3.61012	3.83723	3.42499	3.62744	3.48064
Potri.001G201100	3.46902	7.12431	5.27885	5.79968	6.92324	6.25426	6.67632	5.16339	7.31742
Potri.001G201300	1.56562	3.47316	4.17082	4.60216	4.17212	3.4283	2.31779	3.25918	3.20886
Potri.001G201400	2.1232	2.34776	3.0922	2.23536	2.41481	2.50807	2.40911	2.34526	3.84841
Potri.001G201500	2.11456	1.60387	1.25611	2.2107	2.55399	2.53649	3.92454	4.10292	5.66958
Potri.001G201600	6.61398	7.36954	7.80871	7.10843	7.34702	6.19747	6.71806	7.8308	7.1592
Potri.001G201700	9.72651	10.1824	7.12401	11.9055	13.5056	11.5367	13.6494	9.87082	7.4238
Potri.001G201800	18.0445	16.6727	18.2958	14.3207	13.4833	13.02	14.6708	14.4972	12.6248
Potri.001G201900	5.63733	4.78509	5.26507	4.92174	5.78932	5.93786	5.73901	4.74466	5.62965
Potri.001G202000	3.73471	3.83977	3.68885	5.98151	5.45981	5.73264	5.51992	5.64802	7.56077
Potri.001G202100	0.15025	0	0	0	0	0	0.160647	0	0
Potri.001G202200	0	0.153288	0	0	0	0	0	0	0
Potri.001G202400	0	0.686318	0	0	0.295722	0.3726	0.419842	0	0
Potri.001G202500	0.229058	0.600528	0.240386	0	0	0	0	0	0
Potri.001G202600	0.281832	0	0	0	0	0	0	0	0
Potri.001G202900	0	0	0	0.331164	0	0	0	0	0
Potri.001G203100	0.0760626	0.132944	0.159649	0.290663	0.286416	0.168408	0.18976	0	0.168888
Potri.001G203400	0	0	0	0	0	0.209148	0	0	0
Potri.001G204000	1.31002	1.44695	1.3939	1.16461	1.34285	1.19127	1.12832	1.03402	0.767585
Potri.001G204100	1.27137	1.88026	0.410538	2.24232	1.98861	2.31998	0.941085	0.529327	0.434296
Potri.001G204200	6.78692	7.22188	6.569	6.55101	6.59433	6.94054	8.94849	6.28094	6.793
Potri.001G204300	1.00641	1.40723	1.58428	0.240367	0.11369	0.0477487	1.18366	1.90651	3.57539
Potri.001G204400	1.57333	1.94784	1.23835	1.75357	1.57984	1.24409	0.420548	0.354815	0.291115
Potri.001G204500	0	0	0	0	0.410151	0	0	0	0
Potri.001G204600	18.0504	23.7728	15.2079	29.874	18.9549	20.7464	4.07735	2.06403	1.69347
Potri.001G204700	5.05272	6.04373	4.20653	5.79787	5.99484	4.33912	3.77259	4.04867	4.26194
Potri.001G204900	10.113	8.36057	11.1863	9.66137	8.13365	8.72678	10.0028	15.4482	15.6479
Potri.001G205300	1.24302	1.36319	1.45796	2.74756	3.37739	2.56712	3.62226	2.63835	3.24702
Potri.001G205400	0.762619	0.431685	0.645725	0.64577	0.822341	0.756533	0.537416	0.492504	0.442568
Potri.001G205500	9.47595	6.61525	7.45119	8.94719	9.42504	8.44111	11.1655	11.5137	11.3482
Potri.001G205700	6.51607	5.40312	6.10678	5.53017	6.41371	5.75164	6.41608	5.90533	5.98913
Potri.001G205800	29.0725	29.107	32.3446	20.86	18.261	18.5935	27.7942	33.6426	30.4996
Potri.001G206000	0	0.0895524	0	0	0	0	0	0	0
Potri.001G206100	6.97083	6.57923	7.2668	6.7705	6.9647	7.60671	9.04319	9.36945	9.49309
Potri.001G206300	4.28695	4.01401	3.85625	3.80296	3.92036	4.35839	4.25619	2.48603	2.71961
Potri.001G206400	6.39931	6.71091	6.98442	8.37552	8.91582	7.52956	8.68949	5.19541	6.82026
Potri.001G206500	2.23578	5.86161	3.51952	2.13593	5.05133	2.1215	4.78097	6.05053	12.4107
Potri.001G206600	25.3687	28.3695	27.1898	22.8361	20.7894	19.7552	32.8952	40.6913	29.6193
Potri.001G206700	7.36218	7.23813	8.15123	6.08388	6.62568	6.63659	7.91097	8.36798	5.96659
Potri.001G206800	3.07731	3.39265	1.04338	9.13624	13.1565	9.47884	0.455573	0.256243	0.420479
Potri.001G207000	15.09	15.1779	13.6849	18.6049	14.7522	17.1284	18.9957	22.4989	17.1953
Potri.001G207100	56.8094	69.2253	77.4207	85.1541	65.4407	74.1015	77.166	76.2202	89.1852
Potri.001G207200	23.4757	31.0177	33.7288	28.0341	30.308	23.8669	26.893	21.9332	19.2366
Potri.001G207300	2.37522	1.54856	1.82006	1.47675	1.78879	1.39522	1.28994	1.32639	1.59054
Potri.001G207400	2.43374	2.36319	1.13516	1.03335	1.01826	1.53956	1.44564	0	1.20085
Potri.001G207500	2.35873	2.49529	2.3451	1.186	2.71131	1.64918	1.72554	1.00789	2.75646
Potri.001G207600	2.378	0.519541	0.311951	0.283975	0.895444	0.564114	0.953457	0.804429	0.660008
Potri.001G207700	12.5258	10.2064	10.8777	11.6874	12.1159	12.3011	8.7098	6.00517	7.84438
Potri.001G207800	3.39701	1.25944	1.94455	2.03241	1.62802	1.85589	1.87107	2.69293	2.74278
Potri.001G207900	6.17658	6.36501	5.84508	7.98134	7.55552	7.65641	9.46697	8.01945	10.2263
Potri.001G208000	0.215018	0	0	0	0	0	0	0	0
Potri.001G208200	22.0718	21.941	22.2947	21.5693	21.2628	22.2962	20.1575	25.0125	21.7471
Potri.001G208700	3.3039	4.38444	3.55291	5.88406	5.59074	5.37987	1.9189	1.32461	1.44907
Potri.001G208800	9.57956	9.26636	8.058	11.7366	10.4637	13.1145	10.7115	11.0822	9.25499
Potri.001G208900	2.37107	2.19897	2.25135	2.12649	2.66028	2.21927	1.79357	2.00793	2.00559
Potri.001G209100	8.21226	7.13691	7.70868	7.93268	8.07447	9.04797	7.17076	6.66728	7.69893
Potri.001G209300	122.713	129.428	101.82	195.196	173.451	148.85	33.6091	13.9053	3.35554
Potri.001G209400	16.7363	12.6909	10.9707	14.759	16.6376	16.8093	12.884	11.567	13.0349
Potri.001G209500	5.30244	5.82853	6.12984	3.2056	3.83731	3.57703	4.73922	4.93269	3.95513
Potri.001G209600	4.25836	3.58528	3.16097	2.4806	2.73768	3.59722	3.83121	4.49722	5.76535
Potri.001G209700	0	0	0.100489	0	0	0	0	0.259131	0
Potri.001G209800	6.15632	6.54639	7.40957	7.69104	6.77622	6.37272	5.70774	3.84471	4.6839
Potri.001G209900	0.315302	0.0918487	0.110298	0.401628	0.316608	0.199457	0	0	0.233363
Potri.001G210000	92.1467	106.495	100.416	71.9797	59.14	63.2701	100.792	112.959	154.334
Potri.001G210100	12.9648	11.8071	10.0254	14.0807	13.9777	16.964	18.0934	16.2502	21.2112
Potri.001G210200	2.24237	2.0996	1.73133	1.9127	1.95412	2.03657	2.72291	2.94749	3.48523
Potri.001G210400	19.8373	30.8196	24.4707	25.7118	23.9382	27.6296	2.60473	0.627886	0
Potri.001G210500	42.5687	42.1717	39.5443	46.8653	38.3835	43.513	58.6744	75.8785	63.4399
Potri.001G210600	6.43043	6.92272	5.72151	4.05098	3.3689	3.4046	7.02485	6.80957	7.55284
Potri.001G210800	0.95285	2.74793	1.09997	3.09501	3.58799	2.35078	0.61127	0.257863	0.211569
Potri.001G210900	5.87771	5.89197	4.08202	8.50539	8.72288	7.87381	7.39344	5.84795	7.29305
Potri.001G211000	16.6512	16.9073	16.8816	15.5338	14.3737	14.0262	13.6199	18.2366	18.0516
Potri.001G211100	0	0	0	0	0.0865494	0	0	0	0
Potri.001G211200	5.49484	4.89653	4.4044	5.60078	5.93033	7.0204	11.9814	13.3482	15.0827
Potri.001G211300	0.871691	0.851402	0.968613	1.20016	1.13918	1.1434	2.33002	2.01209	2.10626
Potri.001G211400	0	0	0	0	0	0.161705	0	0	0
Potri.001G211500	15.5577	16.9355	20.0509	14.6022	13.5666	13.8561	21.8872	17.7275	18.7871
Potri.001G211600	4.58244	5.20604	4.46556	4.19017	5.32449	5.09363	4.75954	3.36602	4.21525
Potri.001G211700	14.2401	12.7481	14.4677	13.8849	12.8168	13.3348	12.1404	13.5928	14.5931
Potri.001G211900	8.47481	9.14887	9.76589	13.8114	11.138	15.9256	7.81753	7.19523	2.58276
Potri.001G212000	3.8046	4.65484	3.34631	4.60394	4.12053	3.57576	4.49402	4.60875	3.94224
Potri.001G212100	1.04771	0.457802	1.09952	0.500459	0	0.497078	0	1.41767	0
Potri.001G212300	1.26291	0.275918	1.65671	0	0.237777	0.299591	2.02545	3.41773	3.50518
Potri.001G212400	1.12057	3.03576	2.23438	1.17758	2.53172	2.23292	0.479244	0.909757	0
Potri.001G212600	3.64298	2.83652	3.09663	2.98156	3.28201	3.28448	3.55531	3.13269	2.77186
Potri.001G212700	16.2928	14.8598	13.7721	14.4898	15.3712	15.9941	11.719	10.6623	13.8785
Potri.001G212800	0.251902	0	0.13218	0	0.0948544	0.119513	0	0	0
Potri.001G212900	0	0.121777	0.194985	0.0887494	0.0699622	0.0440749	0.0496632	0	0
Potri.001G213100	1.81742	3.00005	4.23844	2.89375	1.82494	1.91614	1.72727	2.18593	0.896744
Potri.001G213200	0	0	0	0.0444897	0	0.0883783	0	0	0
Potri.001G213300	0	0.269508	0.970935	0.471393	0.0929012	0.175578	0	0.166917	0
Potri.001G213400	0	0.0332594	0.0399403	0.0363585	0.0286618	0	0	0	0
Potri.001G213500	0	0.894478	2.21992	0.847448	0.822219	0.841723	0.145915	0	0
Potri.001G213600	6.97965	5.54192	4.72975	8.68738	7.08865	8.13671	3.28355	2.4825	2.21392
Potri.001G213700	16.5245	15.7786	28.7325	14.5901	15.6672	12.4779	9.26171	6.68433	5.09806
Potri.001G213800	10.9227	11.0437	12.5938	9.17151	9.48017	9.06308	12.0975	10.7368	10.0056
Potri.001G213900	9.13718	9.79166	10.1748	9.53883	9.99496	9.57248	7.71387	9.79023	7.75717
Potri.001G214500	16.9324	16.0409	12.842	17.4449	22.039	18.3172	38.693	44.6678	52.6559
Potri.001G214600	0.325402	0	0	0	0	0	0	0	0.722516
Potri.001G214700	9.02654	3.76996	2.58699	2.1472	3.52183	0.378381	1.78294	2.06019	0.402456
Potri.001G214800	1.30535	1.34508	0.920089	2.06602	1.99549	1.84871	1.24986	0.738153	1.21126
Potri.001G215000	5.7998	5.00593	4.50862	6.29324	7.01015	8.28901	8.42128	8.91355	4.29258
Potri.001G215100	3.0377	2.42384	3.18793	1.89263	1.49199	1.50388	1.41213	1.42969	1.75952
Potri.001G215200	4.07418	3.91652	4.04545	4.4611	5.35771	4.07411	3.78646	3.13808	3.40973
Potri.001G215400	5.04316	5.34653	4.42494	7.18741	8.09417	7.29576	4.50817	5.14595	5.50707
Potri.001G215500	3.87427	3.31449	2.95311	3.31164	3.40914	3.48276	3.18307	2.75912	3.35038
Potri.001G215700	9.70663	7.64745	8.96071	8.05566	8.62179	8.78726	9.33365	9.77161	9.90372
Potri.001G215800	4.5597	5.48304	6.01021	5.22728	4.91739	5.39965	7.0983	7.40376	5.83157
Potri.001G215900	0	0	0.139315	0	0	0.125964	0.141935	0	0
Potri.001G216000	29.1608	45.6555	28.6614	53.6129	50.9552	54.5883	17.3319	8.82141	5.8684
Potri.001G216400	0.933062	0.815414	0.456963	1.30738	1.63962	1.71172	0.798101	0.841694	1.24305
Potri.001G216500	6.66796	6.42414	5.05202	4.94077	6.46695	5.679	5.59915	6.4258	7.22214
Potri.001G216600	37.8588	43.1031	52.5528	32.7578	28.8904	35.399	69.9908	89.665	90.4241
Potri.001G216800	13.0198	8.63173	14.7945	8.49241	5.81557	7.49782	2.20812	3.40197	3.78807
Potri.001G216900	36.2821	34.2909	51.0977	32.8217	26.9869	32.6	9.1953	6.78829	8.65274
Potri.001G217400	0	0	0	0	0	0	0.219706	0	0
Potri.001G217600	0.580985	0.652794	0.871025	0.951494	1.25012	1.57511	2.04104	1.79689	1.29001
Potri.001G217700	13.9702	10.8054	8.14503	17.6927	17.4947	16.659	29.4158	36.358	36.486
Potri.001G217800	3.38057	3.97929	4.09078	1.77957	2.05233	2.12761	3.1719	3.64077	3.4467
Potri.001G218100	12.3053	8.25025	8.60928	8.6147	11.4737	9.60677	10.1983	10.4837	9.68576
Potri.001G218300	16.3813	17.179	12.2489	14.8673	13.5706	15.9326	9.1953	11.0829	8.18387
Potri.001G218400	12.0707	12.3366	13.5264	12.8997	11.0935	8.73587	26.6868	35.988	37.2494
Potri.001G218700	71.1709	86.0732	76.6294	94.4649	72.7836	78.3274	82.0211	126.561	123.701
Potri.001G218800	1.47499	3.35143	3.86985	2.67733	0.999743	1.3996	8.98922	7.18501	4.58506
Potri.001G218900	0.0803435	0.10532	0.252951	0.0383777	0.181521	0.228711	0.0859029	0	0
Potri.001G219100	0.358892	0.94092	2.07153	0.171432	0	0	0.767452	0	0.398438
Potri.001G219200	9.29245	10.5749	12.0025	12.3894	10.4204	9.54421	16.2679	11.8829	11.2233
Potri.001G219300	23.9769	21.0401	13.8524	21.9143	23.5301	27.4893	2.22003	0.401363	0.109769
Potri.001G219400	6.81335	6.04803	5.57386	5.94529	5.81802	6.26148	6.76856	6.96888	6.78982
Potri.001G219500	19.3432	22.8208	24.5049	14.5195	13.475	17.1746	19.8692	22.9954	21.9348
Potri.001G219700	24.3286	22.2228	23.0499	16.2404	16.7702	15.6419	12.7181	14.0042	11.0221
Potri.001G219800	6.32525	5.5277	4.14879	1.88836	1.48862	1.50049	0.845366	0	0.877777
Potri.001G220100	7.55629	6.62245	7.02111	6.70173	6.52228	6.94408	7.52357	8.43744	7.16302
Potri.001G220300	3.7044	4.15292	3.80906	2.64528	3.7761	4.15416	4.00073	4.05049	6.1481
Potri.001G220600	8.25602	7.78314	8.93722	11.3031	9.15513	9.31448	11.0515	8.44448	7.93883
Potri.001G220700	9.00342	11.4651	14.578	9.09284	8.18507	8.60426	5.22577	7.13557	4.71216
Potri.001G220800	6.70413	10.5459	20.9312	6.16455	5.80626	7.79279	2.06081	4.76252	3.16321
Potri.001G220900	39.2528	22.3219	8.86954	45.7534	39.4625	70.7506	223.901	379.673	215.597
Potri.001G221000	21.8633	22.0141	22.8021	19.4599	19.8403	19.1351	28.3128	34.9123	30.4536
Potri.001G221200	0	0	0	0	0	0	0	0	0.656251
Potri.001G221400	0	0	0	0.150104	0	0	0	0	0
Potri.001G222200	42.4663	51.5514	49.3803	57.2501	46.951	51.2472	38.0219	45.5157	45.0101
Potri.001G222300	5.92815	5.72922	6.07494	5.86329	6.48669	6.15457	6.00279	5.00162	5.34252
Potri.001G222400	2.53571	2.47365	2.59922	2.92949	3.50844	3.86095	2.26981	3.67048	3.79713
Potri.001G222500	9.81676	9.24784	10.9658	7.59805	8.49575	8.58875	8.82379	9.00557	9.0882
Potri.001G222600	8.70744	9.14279	9.30856	6.48724	6.23953	7.73828	3.78651	5.53938	3.82348
Potri.001G222700	11.8343	10.0008	10.1242	9.4028	12.648	12.1188	9.89702	10.5697	9.97294
Potri.001G224100	15.4677	15.3471	13.9009	13.3074	13.129	15.8529	14.6649	16.7668	16.5079
Potri.001G224300	0.489809	0	0	0.233967	0	0.464774	0	0	0
Potri.001G224400	2.04659	2.14625	4.12379	1.72057	2.46608	1.86431	3.50113	1.77234	2.90829
Potri.001G224500	0.817872	1.19125	1.14443	1.17202	1.26611	1.29345	0.582977	0.61482	0.605328
Potri.001G224700	31.6196	38.861	37.5823	45.1807	37.6752	37.6124	36.633	45.6209	46.5352
Potri.001G224800	0.159535	0.209129	0.0837124	0.15241	0	0.227071	0	0.215869	0
Potri.001G224900	0.669644	0.526688	0.843314	0.41583	0.277372	0.349479	0.178995	0.453053	0.817774
Potri.001G225000	0	0.603486	0.603925	0.109953	0	0.327631	0.123057	0.311468	0.76665
Potri.001G225100	1.07873	1.04024	1.44438	0.746266	1.26062	1.44715	0.874976	0.603994	1.1563
Potri.001G225200	4.86939	5.49992	5.54409	5.96851	6.01969	4.66409	4.86252	5.09703	4.38595
Potri.001G225300	1.22726	2.21206	2.5759	2.49145	1.84851	1.89236	1.55821	1.66062	1.5328
Potri.001G225400	0.287673	0.125701	0.301901	0.183217	0.180541	0.227475	0.615159	0.259504	0.106457
Potri.001G225500	16.0147	16.4877	14.2742	19.5959	22.4693	23.5228	26.0361	22.5603	23.1375
Potri.001G225600	0.808312	0.449523	0.385585	1.36892	1.68788	1.28995	0.274987	0.198862	0.0815799
Potri.001G225700	0.587032	0.513014	0.462048	1.26184	2.98416	2.50662	0.156913	0	0
Potri.001G225800	0.362231	0.211038	0.25343	0.346054	0	0.114572	0.645493	0	0
Potri.001G226400	0.340086	0.891614	2.49833	0.974693	0.256121	0.322703	2.18171	0.920351	1.51024
Potri.001G226500	1.9497	0.851931	1.02306	0.310438	0.489443	1.85004	1.38974	0	0.721511
Potri.001G226600	0	0.0804173	0	0	0	0	0	0	0
Potri.001G226800	0.513492	0.897493	1.07777	0.981119	0	0	1.09805	2.77926	0
Potri.001G226900	2.72854	2.4954	2.93007	3.39475	3.77524	4.03414	3.93502	2.06067	4.50856
Potri.001G227000	5.05925	4.26781	3.42902	2.01388	2.16967	2.60036	1.72798	0.380319	0.39005
Potri.001G227700	0	0.101886	0	0	0	0	0	0	0
Potri.001G227800	2.52128	3.42747	3.82196	6.69079	5.4854	6.91142	3.59433	1.51626	5.5982
Potri.001G227900	0	0	1.08015	0	0	0	0	0	0
Potri.001G228000	5.66354	3.57111	4.81509	8.28713	9.28635	7.75497	8.66157	5.82032	6.68554
Potri.001G228100	17.0716	12.7587	13.1188	18.5818	19.1797	19.3858	18.8015	21.9638	18.0206
Potri.001G228200	0	0.163018	0.0978817	0.0891037	0	0	0	0	0
Potri.001G228300	0	0.0599822	0	0	0	0	0	0	0
Potri.001G228700	0	0	0	0.167949	0.132396	0	0	0	0
Potri.001G229000	5.76833	5.60112	5.38098	6.77615	5.8244	5.87894	7.17255	6.12854	6.64112
Potri.001G229100	1.95222	1.82793	2.63413	4.32954	4.46319	2.91097	1.26729	0.188684	0.619238
Potri.001G229200	7.88654	10.051	8.96629	5.02289	4.45455	5.30077	5.62151	14.2285	9.48518
Potri.001G229300	9.92524	11.6005	15.4005	10.4709	8.20847	9.93794	9.57035	11.3702	9.86967
Potri.001G229500	0.178214	0.155743	0.374056	0.340511	0	0	0	0	0.395703
Potri.001G229600	12.0645	12.3433	14.7198	12.2753	11.1541	11.4478	16.7796	11.6794	15.4628
Potri.001G229700	2.87167	3.21226	3.49588	2.96289	1.47062	2.28891	4.29853	4.35198	2.29543
Potri.001G229800	3.13388	2.52251	2.33683	3.19089	3.94392	3.87363	3.79162	3.34776	4.39477
Potri.001G229900	1.69919	1.97992	1.48602	1.89386	1.91951	3.22468	0.302795	0	0
Potri.001G230000	26.2925	21.1927	26.9961	20.906	20.1418	22.1411	33.3223	44.4945	50.5215
Potri.001G230100	8.58178	10.4683	11.2577	13.6984	11.1487	12.6558	15.178	13.1604	16.6729
Potri.001G230500	13.4666	14.3312	12.3471	13.5915	14.6674	14.2554	15.3274	10.2866	15.9151
Potri.001G230600	0.365061	0.159515	0.76623	0.348757	0.274929	0.173201	0.390321	0	0
Potri.001G230700	0.493951	0.185001	0.592434	0.134826	0.21257	0.133915	0.0754472	0	0.15668
Potri.001G230900	0.652622	0.855501	0.342449	0	0.245747	0.309633	1.04667	0	0
Potri.001G231000	3.4716	5.00589	3.55221	5.05776	3.46419	3.29416	2.96946	2.34874	3.46872
Potri.001G231100	62.9929	58.1241	62.5288	64.0492	51.775	58.2561	61.1978	100.957	95.3754
Potri.001G231200	6.1597	9.63938	6.91533	12.1798	11.7591	10.1945	1.53161	1.16299	1.27227
Potri.001G231300	7.50312	9.65345	9.62401	8.36271	7.84812	7.11962	7.13094	4.51226	5.55325
Potri.001G231400	0.38875	0.169867	0.203988	0.742778	0.58554	0.55332	0.207825	0.526024	0
Potri.001G231500	0.197497	0.258892	0.207264	0.0943384	0.111552	0.234253	0.527907	0.133618	0.438518
Potri.001G231600	0.551903	0.160771	0.579197	0	0.554188	0.174565	0.983487	1.99144	1.22543
Potri.001G231800	1.27511	1.11433	1.1323	1.45242	1.66204	1.62876	0.94385	1.19449	0.544465
Potri.001G231900	0	0.203874	0	0.111435	0.0878456	0	0	0.315667	0
Potri.001G232000	0	0	0	0	0	0	0.229812	0	0
Potri.001G232100	0.645823	0.347318	0.46922	0.379681	0.486373	0.565674	1.11544	1.34442	1.43397
Potri.001G232200	0	0	0	0	0	0	0.516661	2.61543	0
Potri.001G232400	0.16327	0.190244	0.285574	0.103985	0.122959	0.103283	0.0581891	0	0.36252
Potri.001G232500	0.111469	0	0	0.212982	0.0839479	0.105771	0	0	0
Potri.001G232600	2.72289	2.77615	2.61942	1.95096	1.87974	1.86602	1.94087	1.22813	2.18322
Potri.001G232700	0.418386	0.731265	0.564528	0.285501	0.49514	0.510431	0.702958	0.48525	1.06169
Potri.001G232800	3.18368	3.16165	2.42991	2.41938	2.23417	2.81498	3.40398	2.15395	2.89185
Potri.001G232900	0.961477	4.20123	1.00903	0.918538	0.362047	0.912333	4.62603	3.90297	1.06742
Potri.001G233000	59.6969	55.2348	43.8545	73.6411	63.3909	57.7786	77.072	111.27	104.549
Potri.001G233100	1.06121	1.04543	0.971946	0.792617	1.36591	1.33652	0.0412595	0	0
Potri.001G233200	8.29814	7.97702	8.12796	9.16073	9.92957	8.22396	10.7454	7.73508	8.59834
Potri.001G233300	12.8965	11.708	11.3662	11.4234	14.0971	13.069	14.726	13.3843	15.8466
Potri.001G233400	26.9661	26.9367	29.3556	19.7699	18.7422	20.8776	19.6875	18.5164	22.2669
Potri.001G233500	1.07668	0.94092	2.25985	1.02859	0	2.04329	0	0	2.39063
Potri.001G233600	0	0	0	0.111269	0.175429	0.331551	3.23776	4.41273	1.29304
Potri.001G233700	18.8967	12.9016	9.18656	21.6368	21.8439	22.051	6.64812	6.11036	2.85375
Potri.001G233800	12.1861	11.3301	12.9522	9.37303	10.0571	9.93776	14.0284	12.6435	12.5348
Potri.001G233900	31.0958	25.6143	27.1212	30.9114	28.561	31.0017	25.7219	21.6067	16.3281
Potri.001G234000	0.224437	0	0.235537	0	0	0	0	0	0
Potri.001G234100	3.30713	4.02352	4.21926	4.02673	4.39521	3.01503	7.07194	5.44011	6.19122
Potri.001G234200	18.2908	20.1566	21.3684	17.6388	16.9804	17.8471	24.5378	17.4336	16.4749
Potri.001G234300	5.28737	4.53591	5.57432	4.88905	4.84045	4.51081	5.83476	4.92277	7.43172
Potri.001G234400	0.097228	0.169937	0.204073	0.0928858	0.219669	0.276775	0.103956	0	0.215883
Potri.001G234600	0.104865	0.549855	1.65076	0.400727	0.236923	0.497525	9.30605	4.25683	6.05383
Potri.001G234700	5.9015	6.47979	6.03456	3.90319	4.55842	2.15379	12.1343	12.6948	6.71977
Potri.001G234800	7.94344	8.35445	10.3234	9.08878	8.13865	6.74863	9.43129	8.24877	7.38311
Potri.001G234900	0.485063	0.494553	0.763578	0.2317	0.060884	0.230135	0.605066	0.437565	0.89752
Potri.001G235000	8.00631	5.51264	4.32844	6.72164	7.67404	9.66903	4.15046	6.56574	3.23219
Potri.001G235100	0	0	0.399338	0	0.286571	0	0	0	0
Potri.001G235200	0.105959	0.0925984	0.111199	0.202453	0.159596	0.100543	0.113291	0	0.470536
Potri.001G235300	2.13927	3.8726	3.04688	0.291962	0.115078	0.144995	0.816893	0	0
Potri.001G235400	0.962797	1.89315	1.17882	0.84315	0.845937	0.87552	0.300247	0.325694	0.712591
Potri.001G235500	6.08272	6.67877	18.0049	6.85408	3.40634	9.32371	5.50306	5.48708	3.11675
Potri.001G235600	2.18041	1.7589	1.9362	2.08303	1.76839	1.59151	0	0	0
Potri.001G235700	5.81834	3.89828	3.59581	2.53221	2.38566	1.84032	6.29007	3.49906	2.00961
Potri.001G235800	7.5125	16.8508	35.2154	8.37317	3.39463	4.0395	57.0296	38.6281	17.7926
Potri.001G236000	6.21171	6.28433	6.22527	4.3839	4.29878	4.80565	8.01772	3.71039	5.09447
Potri.001G236200	3.0787	2.39156	4.30794	6.53601	5.15241	5.84267	7.6807	5.55444	6.07633
Potri.001G236300	2.52242	2.89323	2.15082	3.91587	4.03675	4.03901	1.01136	1.70656	1.40018
Potri.001G236400	50.6675	53.186	59.7556	67.1299	59.4881	60.2599	33.9501	21.7479	30.4645
Potri.001G236500	0.115548	0	0	0	0.0870202	0	0	0	0
Potri.001G236600	0	0.165462	0	0	0.142589	0.179657	0	0	0.420394
Potri.001G236700	2.0595	1.09989	2.76173	1.6396	3.10204	2.60565	1.95734	1.54819	0.762144
Potri.001G236800	2.00071	1.48942	2.02189	4.10589	3.12511	2.6719	1.9807	1.2032	1.80984
Potri.001G236900	14.7359	15.2432	13.1292	17.0945	15.5368	15.2954	16.8488	23.1134	19.0973
Potri.001G237000	9.70786	10.6758	11.7966	6.70058	6.68139	6.17049	5.76093	5.27948	4.33165
Potri.001G237100	12.1884	11.6017	15.2533	5.68535	6.37799	5.91844	9.36083	8.05256	6.73392
Potri.001G237200	28.433	10.416	11.4534	6.95085	10.9589	5.63213	7.21627	9.06774	0.956545
Potri.001G237400	9.51792	8.38331	9.90999	7.15973	7.59132	7.57361	15.9459	11.7634	12.4803
Potri.001G237500	0	0	0.345343	0	0	0	0	0	0
Potri.001G237600	149.465	146.946	121.437	167.931	136.316	138.013	71.5265	77.2002	53.9731
Potri.001G237700	2.63607	3.27366	2.62083	2.65089	1.88075	2.36968	0.445022	0	0.308056
Potri.001G237800	0.890958	1.37556	1.21553	0.680935	0.424958	0.817238	1.3019	1.36631	2.57174
Potri.001G238000	0	0	0	0	0.178816	0	0	0	0
Potri.001G238100	0.208793	0.182466	0.219118	0	0	0	0	0	0
Potri.001G238200	8.54776	2.48999	2.99017	9.52703	10.729	2.70362	7.61603	3.85537	3.16321
Potri.001G238300	14.0959	15.2955	12.0809	20.7606	20.4352	21.6235	9.67071	8.90089	9.38944
Potri.001G238400	12.3791	12.9819	14.769	21.0383	18.0567	17.805	7.80208	8.81596	3.18262
Potri.001G238500	9.34976	8.62989	6.55981	6.87478	7.39738	8.27376	10.9515	10.0926	13.7622
Potri.001G238700	78.3651	38.6974	53.5023	3.89634	5.26548	2.21144	6.54105	0.78838	2.58736
Potri.001G238800	35.7989	32.632	32.3494	35.2041	29.8622	32.1743	56.6276	82.0922	90.5313
Potri.001G238900	10.6937	8.51096	5.41089	16.6012	17.1137	14.4959	2.04173	0.51678	0.424002
Potri.001G239000	6.11426	4.37181	5.05554	4.95617	3.34886	4.39526	0.396203	0	0
Potri.001G239100	4.01476	4.25188	5.8915	2.79534	2.99792	3.26072	4.80186	3.40678	3.77724
Potri.001G239200	7.40747	7.42857	9.0482	7.65671	5.94442	6.91363	21.9424	23.9899	33.7036
Potri.001G239300	3.60453	5.3837	3.30134	3.31833	2.61588	3.04717	2.80287	1.59622	1.16413
Potri.001G239500	2.53487	1.5465	2.00773	3.19843	3.71	3.22221	0.153412	0	0
Potri.001G239600	1.8039	2.62742	2.87473	2.29779	3.01896	1.83849	2.07159	1.26565	1.33511
Potri.001G239700	22.815	22.7866	19.8027	26.5486	19.3783	26.532	11.9217	20.8903	13.331
Potri.001G239800	0	0	0	0	0	0.172125	0.387897	0	0.402769
Potri.001G239900	89.4185	60.4237	50.2273	87.8683	83.7127	92.2149	181.251	307.242	274.593
Potri.001G240000	42.4723	44.5835	36.5549	53.8391	49.99	48.9542	38.1208	27.3455	30.462
Potri.001G240100	5.90778	5.53166	7.30709	6.51742	7.30938	6.40666	7.59494	7.99392	6.09027
Potri.001G240200	26.2455	31.3304	28.5373	32.0526	29.0371	35.0453	28.4955	26.7264	27.0347
Potri.001G240300	1.40464	1.00021	1.31032	2.03772	1.7239	1.53031	1.77996	0.985519	1.38615
Potri.001G240400	10.994	14.2712	24.4249	9.52029	7.55337	9.15095	5.08685	5.3937	3.42608
Potri.001G240500	2.21109	3.15609	2.78453	3.0277	2.44228	2.7275	4.49177	3.39078	2.94568
Potri.001G240600	0.981676	0.122557	0	0.803858	2.00669	0.532286	0.44983	0.37952	0.311384
Potri.001G240700	0.180277	0.420123	0.189193	0.746312	0.633582	0.342125	0.257002	0.162624	0.266855
Potri.001G240800	0	0.420555	0	0.229871	0.54363	0	0	0	0
Potri.001G240900	90.5895	114.54	67.1028	128.415	92.0797	102.101	27.3281	11.5661	5.20999
Potri.001G241100	16.3266	4.42799	4.72662	8.60548	11.4477	17.6289	12.6408	9.14141	13.7504
Potri.001G241200	3.50458	4.08359	3.6779	7.81216	3.5191	7.75939	6.24514	0	0
Potri.001G241300	1.79763	2.26404	0.665834	2.67704	2.74743	2.45828	0.22612	0	0.117395
Potri.001G241400	7.63394	10.4167	9.62783	5.6297	4.63968	4.82917	5.65625	6.52396	7.73169
Potri.001G241500	7.20562	7.5446	5.49313	10.7803	12.1842	12.1266	10.6842	9.38211	8.60334
Potri.001G241600	10.6217	8.46238	12.2498	7.06367	8.31016	6.30367	7.42395	9.85241	7.58357
Potri.001G241700	18.0186	12.6576	15.4716	8.15397	10.2586	11.5348	14.2878	20.5316	14.357
Potri.001G241800	22.1494	21.9412	32.6881	18.936	16.823	16.8377	25.5659	12.9419	8.10354
Potri.001G241900	0	0.103487	0	0	0	0	0.126612	0	0
Potri.001G242000	1.84614	3.31635	1.5069	1.37176	0.695168	0.681246	5.48301	2.49804	2.27729
Potri.001G242100	1.42928	1.74868	2.89992	1.63853	1.65047	2.4412	7.84463	4.64154	5.92392
Potri.001G242200	3.12073	2.60603	3.8573	2.84886	4.02153	4.21152	7.34068	6.19331	7.39115
Potri.001G242300	21.7813	19.5339	20.8038	13.093	15.4206	14.0883	15.264	9.05151	4.70947
Potri.001G242400	2.0627	1.27502	1.37275	1.63414	1.74288	1.05024	0.806866	0.40845	0.893654
Potri.001G242600	0.0792802	0.0346419	0.291204	0.0378698	0.328385	0.150456	0.0847661	0	0
Potri.001G242700	0.257879	0.450727	0.541266	0.246363	0	0.244699	0	0	0
Potri.001G242800	2.20068	1.60267	1.9246	3.1536	1.93357	1.74016	1.17648	0	0
Potri.001G242900	4.22089	2.82076	3.1268	3.32079	2.80481	2.82717	7.43311	5.37539	4.41034
Potri.001G243000	0.841942	0.735782	0.44179	0	0.951107	0.798908	2.2505	1.13924	1.86943
Potri.001G243100	5.93736	5.7952	5.50269	5.15654	6.96851	6.14606	5.68865	4.79949	7.53324
Potri.001G243300	17.8339	23.3124	25.4787	28.7775	13.9951	14.3627	40.3791	32.0399	22.6274
Potri.001G243400	12.318	12.7933	11.1407	11.5017	12.9828	12.9805	13.9314	13.5686	14.7748
Potri.001G243500	1.78957	2.78032	1.25205	2.08958	2.39598	2.07546	3.82681	0.538111	4.85654
Potri.001G243600	0.613404	1.19125	1.57359	0.716234	1.28322	1.29345	0.218616	0.553338	0.151332
Potri.001G243800	2.38233	2.8255	1.60724	1.78824	1.666	2.0991	1.09165	0.921021	3.40051
Potri.001G243900	0.129944	0.340678	0	0.248281	0	0.369906	0.138935	0.351658	0
Potri.001G244100	20.8005	21.653	23.8195	26.1837	26.1698	29.548	41.0129	49.3374	49.0376
Potri.001G244200	0.312143	0.272785	0.49137	0	0.117538	0	0	0	0
Potri.001G244300	16.6746	14.911	16.7871	18.5232	18.1796	20.9738	16.481	23.3498	22.3866
Potri.001G244400	9.06416	6.97545	9.79638	8.40087	6.72439	8.34413	10.5592	9.51899	7.50965
Potri.001G244500	2.68732	1.65775	2.15664	2.26527	2.61908	1.49998	2.87327	0.85559	2.10595
Potri.001G244600	14.2825	13.9854	16.5238	19.0285	17.0415	18.5326	15.4547	15.9496	14.4234
Potri.001G244800	8.56226	9.49189	10.2337	5.07455	5.31387	4.288	4.66214	5.14922	9.3297
Potri.001G244900	2.79027	4.06408	4.00196	2.84337	4.27279	3.70672	2.68501	3.27215	4.74985
Potri.001G245000	30.14	36.8565	48.6974	17.0899	19.5142	17.7975	37.7896	32.861	46.701
Potri.001G245100	0.388104	0.339169	0.407298	0	0	0	0	0	0
Potri.001G245200	35.0899	51.3146	64.7681	10.1916	9.56132	10.7084	13.2916	6.6807	20.7507
Potri.001G245300	2.31661	4.93784	1.60102	6.04569	6.51054	7.23799	2.8998	1.682	2.76006
Potri.001G245400	77.3462	97.1951	48.4229	170.206	137.992	159.187	15.6841	4.33069	0
Potri.001G245500	8.27081	8.46588	8.91962	9.86588	10.3928	9.88596	9.82025	7.0487	7.60952
Potri.001G245700	4.54267	4.68054	4.67904	5.94712	6.14533	6.01338	4.61715	4.93258	3.9225
Potri.001G245800	3.20786	2.45296	3.3665	4.21382	3.3218	3.42438	1.71491	2.1703	2.37422
Potri.001G245900	0.203873	0	0.320934	0.194768	0	0	0	0.275864	1.35803
Potri.001G246100	2.02975	2.1866	2.2909	1.80496	2.15353	2.0108	2.21115	1.831	1.47393
Potri.001G246200	24.6268	23.5785	22.0493	20.6752	20.2326	22.3876	28.4177	21.7492	27.4041
Potri.001G246300	1.18719	0.968331	1.16284	1.09636	1.51994	0.901207	0.973159	0.642562	0.702935
Potri.001G246400	9.06642	10.3242	14.128	7.45415	7.32455	10.5843	2.99626	2.37923	0.854037
[truncated: 31,626 more rows]
