# Supplementary material for: Comparative transcriptome analyses define genes and gene modules differing between two Populus genotypes with contrasting stem growth rates
Source: Biotechnol Biofuels. 2020 Aug 9;13:139. doi: 10.1186/s13068-020-01758-0 (PMC7415184; doi:10.1186/s13068-020-01758-0)
Supplement: Supplementary file 4 — Additional file 4: Data S2. Summary of differential expressed genes between two neighbouring growth stages for Neva and I-214. [file 13068_2020_1758_MOESM4_ESM.xlsx]

## Sheet: interphase I Neva up
Additional file 4: Data S2. Summary of differential expressed genes between two neighbouring growth stages for Neva and I-214.
genes	logFC	logCPM	PValue	FDR	De	Pre-growth_1	Pre-growth_2	Pre-growth_3	Fast-growth_1	Fast-growth_2	Fast-growth_3	pacId	transcriptName	peptideName	Pfam	PANTHER	KOG	EC	KEGG	GO	Best.hit.arabi.name	arabi.symbol	arabi.defline
Potri.001G015700	1.05607	5.73594	6.59289e-06	0.000146882	1	102	131	74	288	265	326	27041354	Potri.001G015700.1	Potri.001G015700.1	PF06398,PF00168	PTHR10024,PTHR10024:SF243				GO:0005515	AT3G57880.1		Calcium-dependent lipid-binding (CaLB domain) plant phosphoribosyltransferase family protein
Potri.001G017100	1.08625	4.00493	0.000256026	0.00322952	1	41	27	23	101	58	100	27040798	Potri.001G017100.1	Potri.001G017100.1		PTHR35507					AT5G12930.1
Potri.001G019400	1.49926	3.58414	1.48232e-05	0.000294867	1	20	17	16	90	52	63	27041197	Potri.001G019400.1	Potri.001G019400.1	PF00153	PTHR24089,PTHR24089:SF316	KOG0749		K05863		AT5G13490.1	AAC2	ADP/ATP carrier 2
Potri.001G027900	1.61377	1.71547	0.00327804	0.0248633	1	5	4	3	14	15	20	27043506	Potri.001G027900.1	Potri.001G027900.1	PF02493,PF01504	PTHR23086,PTHR23086:SF29		2.7.1.68	K00889	GO:0046488,GO:0016307	AT3G07960.1		Phosphatidylinositol-4-phosphate 5-kinase family protein
Potri.001G029500	1.06579	2.70185	0.00272572	0.021591	1	17	14	5	36	27	35	27045448	Potri.001G029500.1	Potri.001G029500.1	PF00293	PTHR12629,PTHR12629:SF9	KOG2839			GO:0016787	AT3G12600.1	atnudt16,NUDT16	nudix hydrolase homolog 16
Potri.001G037900	1.31027	2.08079	0.00469194	0.0326242	1	7	7	5	23	17	23	27042537	Potri.001G037900.1	Potri.001G037900.1	PF14531	PTHR24361,PTHR24361:SF159		2.7.11.1	K08835		AT1G79640.1		Protein kinase superfamily protein
Potri.001G041400	1.09014	4.30297	1.0239e-05	0.000215619	1	51	43	21	106	94	120	27047355	Potri.001G041400.1	Potri.001G041400.1	PF01167	PTHR16517,PTHR16517:SF27	KOG2502				AT1G16070.1	AtTLP8,TLP8	tubby like protein 8
Potri.001G042000	1.37168	2.67913	0.000284537	0.00351191	1	19	9	3	34	28	40	27041694	Potri.001G042000.1	Potri.001G042000.1		PTHR31150,PTHR31150:SF5					AT5G57820.1		zinc ion binding
Potri.001G047600	1.42522	2.82227	0.000568028	0.00619035	1	10	10	11	43	37	34	27045507	Potri.001G047600.1	Potri.001G047600.1	PF02330	PTHR10826,PTHR10826:SF14	KOG2536		K15414	GO:0005759	AT1G15870.1		Mitochondrial glycoprotein family protein
Potri.001G052500	1.85524	2.46782	0.000633143	0.006758	1	2	10	6	25	24	44	27046624	Potri.001G052500.1	Potri.001G052500.1	PF00560,PF13855,PF07714	PTHR27000,PTHR27000:SF92	KOG1187	2.7.11.1		GO:0005515,GO:0006468,GO:0004672	AT3G24240.1		Leucine-rich repeat receptor-like protein kinase family protein
Potri.001G053100	3.3327	1.4053	0.00235434	0.0192368	1	0	3	0	2	13	29	27042456	Potri.001G053100.1	Potri.001G053100.1	PF05938	PTHR31232,PTHR31232:SF8					AT3G24060.1		Plant self-incompatibility protein S1 family
Potri.001G055000	1.47639	3.30346	0.000225336	0.00290405	1	11	15	16	53	53	59	27045090	Potri.001G055000.1	Potri.001G055000.1	PF00808	PTHR10252,PTHR10252:SF25					AT5G43250.1	NF-YC13	nuclear factor Y, subunit C13
Potri.001G055700	1.75717	2.9476	0.00718282	0.0453986	1	1	16	9	25	42	66	27041056	Potri.001G055700.1	Potri.001G055700.1	PF13193,PF00501	PTHR24096,PTHR24096:SF116	KOG1176	6.2.1.3	K01904	GO:0008152,GO:0003824	AT1G62940.1	ACOS5	acyl-CoA synthetase 5
Potri.001G062000	1.01656	4.60187	8.71615e-05	0.00131823	1	78	36	34	164	118	109	27045233	Potri.001G062000.1	Potri.001G062000.1		PTHR14791,PTHR14791:SF27					AT2G33510.1
Potri.001G062700	5.76134	0.650349	0.000139785	0.00194906	1	0	0	0	11	1	11	27041574	Potri.001G062700.1	Potri.001G062700.1	PF16207	PTHR10825,PTHR10825:SF23					AT5G13250.1		RING finger protein
Potri.001G065800	1.06234	5.52591	5.7183e-08	2.11655e-06	1	115	104	56	278	218	265	27043709	Potri.001G065800.1	Potri.001G065800.1		PTHR31762,PTHR31762:SF5					AT5G13260.1
Potri.001G067700	1.67633	4.14188	4.14671e-07	1.25025e-05	1	22	32	18	84	94	137	27046977	Potri.001G067700.1	Potri.001G067700.1	PF00097,PF02182	PTHR14140		2.1.1.43	K10638	GO:0046872,GO:0042393	AT1G57820.1	ORTH2,VIM1	Zinc finger (C3HC4-type RING finger) family protein
Potri.001G070600	1.13764	2.99907	0.00432186	0.0305805	1	19	21	4	32	34	58	27040349	Potri.001G070600.1	Potri.001G070600.1	PF00262	PTHR11073,PTHR11073:SF1	KOG0675		K08054	GO:0051082,GO:0006457,GO:0005783,GO:0005509	AT5G61790.1	ATCNX1,CNX1	calnexin 1
Potri.001G071000	1.13449	6.80393	7.5316e-06	0.000164652	1	193	224	182	726	519	657	27047373	Potri.001G071000.1	Potri.001G071000.1	PF06955,PF00722	PTHR31062,PTHR31062:SF15		2.4.1.207	K08235	GO:0048046,GO:0016762,GO:0006073,GO:0005618,GO:0005975,GO:0004553	AT5G13870.1	EXGT-A4,XTH5	xyloglucan endotransglucosylase/hydrolase 5
Potri.001G074000	1.08206	5.49071	3.64372e-07	1.11924e-05	1	103	94	63	249	210	285	27044223	Potri.001G074000.1	Potri.001G074000.1	PF14551,PF00493	PTHR11630,PTHR11630:SF43		3.6.4.12	K02542	GO:0006260,GO:0005524,GO:0003677,GO:0042555,GO:0006270,GO:0005634,GO:0003678	AT5G44635.1	MCM6	minichromosome maintenance (MCM2/3/5) family protein
Potri.001G074100	3.56824	2.76728	5.77305e-09	2.53944e-07	1	0	6	2	27	40	67	27047390	Potri.001G074100.1	Potri.001G074100.1	PF16913	PTHR31376,PTHR31376:SF3				GO:0016021,GO:0005215	AT1G30840.1	ATPUP4,PUP4	purine permease 4
Potri.001G078500	1.10513	3.29024	0.00025895	0.00325761	1	28	17	10	51	53	49	27043943	Potri.001G078500.1	Potri.001G078500.1	PF04442	PTHR21320,PTHR21320:SF3	KOG2540		K02258	GO:0005507	AT1G02410.1		cytochrome c oxidase assembly protein CtaG / Cox11 family
Potri.001G079900	2.38327	2.78815	1.1269e-06	3.05141e-05	1	11	6	2	21	54	50	27043081	Potri.001G079900.1	Potri.001G079900.1	PF00847	PTHR31190,PTHR31190:SF31			K09286	GO:0006355,GO:0003700	AT4G17500.1	ATERF-1,ERF-1	ethylene responsive element binding factor 1
Potri.001G082500	1.94369	1.13708	0.00139441	0.0128032	1	3	3	0	11	9	11	27042571	Potri.001G082500.1	Potri.001G082500.1		PTHR37244,PTHR37244:SF1					AT4G24110.1
Potri.001G082800	1.29753	3.35233	0.00114565	0.010946	1	15	15	18	61	41	65	27044225	Potri.001G082800.1	Potri.001G082800.1	PF07741	PTHR11618				GO:0008270,GO:0006355,GO:0006352	AT4G19550.1		zinc ion binding;transcription regulators
Potri.001G082900	1.0438	3.61027	0.00102577	0.0100195	1	43	21	10	86	45	62	27046342	Potri.001G082900.1	Potri.001G082900.1	PF07714,PF11721	PTHR27006,PTHR27006:SF1	KOG1187	2.7.11.1		GO:0006468,GO:0004672	AT1G56140.1		Leucine-rich repeat transmembrane protein kinase
Potri.001G085100	1.55096	3.12909	0.0013323	0.0123493	1	6	13	15	64	42	42	27041300	Potri.001G085100.1	Potri.001G085100.1	PF02298	PTHR33021,PTHR33021:SF44				GO:0009055	AT1G64640.1	AtENODL8,ENODL8	early nodulin-like protein 8
Potri.001G096000	1.06965	3.82187	0.00108598	0.0104792	1	50	25	11	101	74	50	27048616	Potri.001G096000.1	Potri.001G096000.1	PF06697	PTHR33512,PTHR33512:SF4					AT4G23720.1		Protein of unknown function (DUF1191)
Potri.001G098000	1.08943	3.14965	0.00341922	0.0257209	1	35	14	4	59	35	44	27048254	Potri.001G098000.1	Potri.001G098000.1		PTHR33929,PTHR33929:SF1					AT1G64080.1
Potri.001G109700	2.22806	1.80549	6.56149e-05	0.00104051	1	2	6	1	17	17	23	27041199	Potri.001G109700.1	Potri.001G109700.1	PF04043	PTHR31080,PTHR31080:SF18				GO:0004857	AT5G64620.1	ATC/VIF2,C/VIF2	cell wall / vacuolar inhibitor of fructosidase 2
Potri.001G112800	1.3787	2.79071	0.000347065	0.00413681	1	11	15	6	44	29	38	27043397	Potri.001G112800.1	Potri.001G112800.1	PF06697	PTHR33512,PTHR33512:SF2					AT4G22900.1		Protein of unknown function (DUF1191)
Potri.001G114000	2.01806	1.86054	0.000939545	0.00932455	1	11	1	0	12	16	30	27044093	Potri.001G114000.1	Potri.001G114000.1	PF08880,PF08879	PTHR31602,PTHR31602:SF16				GO:0006355,GO:0005634,GO:0005524,GO:0032502,GO:0006351	AT4G37740.1	AtGRF2,GRF2	growth-regulating factor 2
Potri.001G117000	4.88206	0.117715	0.00282392	0.0221914	1	0	0	0	1	5	6	27045112	Potri.001G117000.1	Potri.001G117000.1		PTHR31029,PTHR31029:SF4					AT1G12330.1
Potri.001G120700	1.85444	1.43878	0.00722787	0.045648	1	2	3	3	8	12	20	27045623	Potri.001G120700.1	Potri.001G120700.1	PF14144	PTHR22952,PTHR22952:SF17				GO:0043565,GO:0006351	AT4G22600.1
Potri.001G128600	1.18315	4.30258	1.05829e-06	2.88714e-05	1	54	33	23	117	97	112	27040780	Potri.001G128600.1	Potri.001G128600.1		PTHR35692,PTHR35692:SF1					AT1G31460.1
Potri.001G138000	2.27889	1.34803	0.000126342	0.00180115	1	4	2	0	17	10	12	27048088	Potri.001G138000.1	Potri.001G138000.1	PF13499	PTHR10891,PTHR10891:SF290	KOG0027		K13448		AT1G32250.1		Calcium-binding EF-hand family protein
Potri.001G145300	1.08863	4.89067	8.3986e-07	2.35413e-05	1	82	53	39	187	135	166	27043917	Potri.001G145300.1	Potri.001G145300.1	PF02887,PF00224	PTHR11817,PTHR11817:SF26		2.7.1.40	K00873	GO:0030955,GO:0006096,GO:0004743,GO:0000287	AT1G32440.1	PKp3	plastidial pyruvate kinase 3
Potri.001G151600	2.07441	1.21979	0.00104425	0.0101566	1	3	3	0	12	7	15	27044945	Potri.001G151600.1	Potri.001G151600.1		PTHR38221
Potri.001G151900	1.17738	4.35723	3.97902e-05	0.000683375	1	39	52	21	111	91	137	27041932	Potri.001G151900.1	Potri.001G151900.1	PF00069	PTHR11909,PTHR11909:SF7	KOG1167	2.7.11.1	K02214	GO:0006468,GO:0005524,GO:0004672	AT4G16970.1		Protein kinase superfamily protein
Potri.001G168400	1.04713	4.04993	0.00247479	0.0200504	1	28	39	25	84	111	67	27043249	Potri.001G168400.1	Potri.001G168400.1		PTHR35758,PTHR35758:SF1
Potri.001G169500	1.55341	3.15138	0.0014493	0.0131649	1	22	7	10	24	47	78	27045715	Potri.001G169500.1	Potri.001G169500.1	PF00847	PTHR32467,PTHR32467:SF5			K09285	GO:0006355,GO:0003700,GO:0007275	AT1G72570.1		Integrase-type DNA-binding superfamily protein
Potri.001G172500	1.14148	4.02086	0.000165567	0.00224812	1	29	34	24	84	77	102	27041643	Potri.001G172500.1	Potri.001G172500.1		PTHR36765,PTHR36765:SF1					AT3G49890.1
Potri.001G173500	1.24966	4.66892	1.11046e-06	3.01688e-05	1	52	54	29	130	122	177	27043626	Potri.001G173500.1	Potri.001G173500.1	PF04003,PF00400	PTHR19858			K14558	GO:0005515	AT1G15440.1	ATPWP2,PWP2	periodic tryptophan protein 2
Potri.001G175400	1.35027	4.3645	1.04173e-07	3.64528e-06	1	48	35	22	121	127	102	27046910	Potri.001G175400.1	Potri.001G175400.1	PF03000	PTHR32370,PTHR32370:SF16					AT1G52770.1		Phototropic-responsive NPH3 family protein
Potri.001G177100	1.2902	4.92878	1.88749e-06	4.88432e-05	1	51	55	46	186	142	193	27042637	Potri.001G177100.1	Potri.001G177100.1	PF02984,PF00134	PTHR10177,PTHR10177:SF239	KOG0654		K06627	GO:0005634	AT1G80370.1	CYCA2;4	Cyclin A2;4
Potri.001G177500	1.06238	3.72352	0.00246106	0.0199518	1	25	24	23	93	53	64	27041115	Potri.001G177500.1	Potri.001G177500.1	PF02309	PTHR31734,PTHR31734:SF12			K14484	GO:0006355,GO:0005634	AT3G15540.1	IAA19,MSG2	indole-3-acetic acid inducible 19
Potri.001G178400	1.18955	3.42939	0.00058554	0.00634102	1	19	18	18	57	55	60	27040282	Potri.001G178400.1	Potri.001G178400.1		PTHR36856,PTHR36856:SF1
Potri.001G180200	1.09753	3.71045	0.000136513	0.00190996	1	32	27	15	63	65	80	27042233	Potri.001G180200.1	Potri.001G180200.1	PF06733,PF13307	PTHR11472,PTHR11472:SF34		3.6.4.12	K11136	GO:0005524,GO:0004003,GO:0003677,GO:0016818,GO:0008026,GO:0006139,GO:0003676	AT1G79950.1		RAD3-like DNA-binding helicase protein
Potri.001G182600	1.32723	3.22517	9.08081e-05	0.00136454	1	22	19	6	58	37	58	27042887	Potri.001G182600.1	Potri.001G182600.1	PF00270,PF13307	PTHR11472,PTHR11472:SF41		3.6.4.13	K11273	GO:0005524,GO:0003676,GO:0016818,GO:0008026,GO:0006139	AT1G79890.1		RAD3-like DNA-binding helicase protein
Potri.001G187100	1.00793	3.41511	0.00670584	0.0430552	1	23	24	14	43	42	80	27048479	Potri.001G187100.1	Potri.001G187100.1	PF07766	PTHR14009,PTHR14009:SF14					AT5G06220.2		LETM1-like protein
Potri.001G189400	1.90079	5.61282	1.06453e-20	2.16099e-18	1	84	61	44	360	278	299	27042716	Potri.001G189400.1	Potri.001G189400.1	PF03171,PF14226	PTHR10209,PTHR10209:SF89	KOG0143			GO:0055114,GO:0016491	AT1G79760.1	DTA4	downstream target of AGL15-4
Potri.001G206800	1.4645	6.06734	0.000151808	0.00208819	1	51	128	104	490	338	385	27045295	Potri.001G206800.1	Potri.001G206800.1	PF14310,PF00933,PF01915	PTHR30620,PTHR30620:SF40		3.2.1.55,3.2.1.37	K15920	GO:0005975,GO:0004553	AT5G64570.1	ATBXL4,XYL4	beta-D-xylosidase 4
Potri.001G210800	1.53486	2.74628	0.00225062	0.018561	1	6	13	8	55	21	35	27047778	Potri.001G210800.1	Potri.001G210800.1		PTHR32212,PTHR32212:SF82					AT1G10780.1		F-box/RNI-like superfamily protein
Potri.001G225600	1.17272	3.36481	0.00222307	0.0183875	1	13	23	16	59	51	54	27042962	Potri.001G225600.1	Potri.001G225600.1	PF04825	PTHR12585,PTHR12585:SF29	KOG1213		K06670	GO:0005515	AT3G59550.1	ATRAD21.2,ATSYN3,SYN3	Rad21/Rec8-like family protein
Potri.001G225700	2.03674	1.02174	0.00563993	0.037649	1	3	0	2	7	11	10	27040911	Potri.001G225700.1	Potri.001G225700.1	PF06026	PTHR11934,PTHR11934:SF7	KOG3075	5.3.1.6	K01807	GO:0009052,GO:0004751	AT2G01290.1	RPI2	ribose-5-phosphate isomerase 2
Potri.001G229500	3.48221	0.527548	0.000967014	0.00953583	1	0	1	0	10	5	4	27046752	Potri.001G229500.1	Potri.001G229500.1	PF07649	PTHR13871,PTHR13871:SF36				GO:0055114,GO:0047134	AT2G27660.1		Cysteine/Histidine-rich C1 domain family protein
Potri.001G233100	1.60084	3.56848	4.57359e-07	1.36386e-05	1	32	11	10	69	57	80	27044364	Potri.001G233100.1	Potri.001G233100.1	PF02736,PF00612,PF01843,PF00063	PTHR13140,PTHR13140:SF270		3.6.4.1	K10357	GO:0016459,GO:0005524,GO:0003774,GO:0005515	AT2G31900.1	ATMYO5,ATXIF,XIF	myosin-like protein XIF
Potri.001G238900	1.03794	5.33763	1.55378e-05	0.000307213	1	103	109	37	204	186	273	27048126	Potri.001G238900.1	Potri.001G238900.1		PTHR33544,PTHR33544:SF3					AT5G02440.1
Potri.001G241300	1.0222	4.21859	0.00385988	0.02826	1	28	41	33	133	76	90	27046564	Potri.001G241300.1	Potri.001G241300.1	PF01694	PTHR22936,PTHR22936:SF25	KOG2289			GO:0016021,GO:0004252,GO:0006508	AT2G29050.1	ATRBL1,RBL1	RHOMBOID-like 1
Potri.001G242600	2.08445	1.90759	5.94495e-05	0.000958774	1	7	2	2	14	21	26	27045876	Potri.001G242600.1	Potri.001G242600.1	PF00067	PTHR24286,PTHR24286:SF86	KOG0157	1.14.13.93		GO:0055114,GO:0020037,GO:0016705,GO:0005506	AT2G29090.1	CYP707A2	cytochrome P450, family 707, subfamily A, polypeptide 2
Potri.001G245300	1.03443	4.34916	0.00188421	0.0161377	1	35	36	40	133	92	103	27041945	Potri.001G245300.1	Potri.001G245300.1	PF04116	PTHR11863,PTHR11863:SF27	KOG0873	1.14.13.72	K14424	GO:0055114,GO:0016491,GO:0006633,GO:0005506	AT1G07420.1	ATSMO2,SMO2-1	sterol 4-alpha-methyl-oxidase 2-1
Potri.001G250200	2.34405	2.78146	3.41279e-07	1.05826e-05	1	6	6	6	40	29	56	27046163	Potri.001G250200.1	Potri.001G250200.1	PF13401,PF09079	PTHR10763,PTHR10763:SF26	KOG2227		K02213		AT1G07270.1		Cell division control, Cdc6
Potri.001G252400	1.03549	4.15954	0.000187979	0.00250438	1	41	35	27	116	85	84	27046911	Potri.001G252400.1	Potri.001G252400.1	PF13540,PF00069	PTHR27003,PTHR27003:SF85	KOG1187	2.7.11.1		GO:0006468,GO:0005524,GO:0004672	AT3G55950.1	ATCRR3,CCR3	CRINKLY4 related 3
Potri.001G254500	1.08672	4.63343	4.39209e-05	0.000742996	1	55	55	32	180	106	121	27047380	Potri.001G254500.1	Potri.001G254500.1	PF05773	PTHR24067,PTHR24067:SF121	KOG0421	6.3.2.19	K06688	GO:0005515	AT1G50490.1	UBC20	ubiquitin-conjugating enzyme 20
Potri.001G254800	1.09802	5.44816	6.45123e-07	1.86424e-05	1	107	84	61	211	216	296	27042718	Potri.001G254800.1	Potri.001G254800.1	PF00349,PF03727	PTHR19443,PTHR19443:SF6		2.7.1.1	K00844	GO:0016773,GO:0005975,GO:0005524,GO:0046835,GO:0005536,GO:0004396,GO:0001678	AT1G50460.1	ATHKL1,HKL1	hexokinase-like 1
Potri.001G256000	1.08707	2.74933	0.00375273	0.0276364	1	15	12	9	43	26	33	27046962	Potri.001G256000.1	Potri.001G256000.1	PF00622	PTHR10598			K14964	GO:0005515	AT1G51450.1	TRO	TRAUCO
Potri.001G257700	1.16481	3.77607	1.56371e-05	0.000308802	1	41	23	13	78	69	75	27041242	Potri.001G257700.1	Potri.001G257700.1		PTHR33142,PTHR33142:SF4					AT3G20898.1
Potri.001G267600	1.19058	4.003	3.50759e-05	0.000615014	1	35	35	17	108	64	92	27040931	Potri.001G267600.1	Potri.001G267600.1		PTHR36373,PTHR36373:SF1					AT3G52110.2
Potri.001G269700	1.16022	3.17493	0.00355277	0.0265263	1	14	18	14	37	43	62	27044334	Potri.001G269700.1	Potri.001G269700.1		PTHR15107					AT3G52115.1	ATCOM1,ATGR1,COM1,GR1	gamma response gene 1
Potri.001G271700	2.44264	0.776098	0.00294897	0.0230114	1	1	2	0	4	7	12	27042551	Potri.001G271700.1	Potri.001G271700.1	PF00069	PTHR24055,PTHR24055:SF214		2.7.11.24	K04371	GO:0006468,GO:0005524,GO:0004672	AT3G45640.1	ATMAPK3,ATMPK3,MPK3	mitogen-activated protein kinase 3
Potri.001G287500	5.50807	2.03508	2.45527e-09	1.15461e-07	1	0	0	1	13	29	37	27046052	Potri.001G287500.1	Potri.001G287500.1		PTHR36746,PTHR36746:SF1
Potri.001G288600	3.06543	0.288185	0.00739618	0.0464596	1	0	1	0	2	6	6	27044948	Potri.001G288600.1	Potri.001G288600.1	PF00188	PTHR10334,PTHR10334:SF223	KOG3017		K13449		AT2G14610.1	ATPR1,PR 1,PR1	pathogenesis-related gene 1
Potri.001G288900	1.47671	2.24409	0.00297289	0.0231306	1	11	3	6	35	20	19	27046638	Potri.001G288900.1	Potri.001G288900.1	PF06219	PTHR31317,PTHR31317:SF3					AT1G10020.1		Protein of unknown function (DUF1005)
Potri.001G289100	1.0205	5.2195	3.36533e-05	0.000591975	1	92	77	53	271	140	200	27048745	Potri.001G289100.1	Potri.001G289100.1		PTHR34775,PTHR34775:SF3		2.7.7.27			AT2G16270.1
Potri.001G292300	1.11383	4.50835	0.00136615	0.0125916	1	29	52	38	114	109	150	27040579	Potri.001G292300.1	Potri.001G292300.1	PF02984,PF00134	PTHR10177,PTHR10177:SF224			K18810	GO:0005634	AT1G70210.1	ATCYCD1;1,CYCD1;1	CYCLIN D1;1
Potri.001G297900	1.09213	4.44091	8.32497e-05	0.00127083	1	41	49	31	119	100	134	27044280	Potri.001G297900.1	Potri.001G297900.1	PF02114	PTHR21148	KOG1672				AT2G18990.1	TXND9	thioredoxin domain-containing protein 9 homolog
Potri.001G309000	4.74971	0.0545268	0.00283018	0.0222353	1	0	0	0	5	3	3	27040873	Potri.001G309000.1	Potri.001G309000.1		PTHR36363					AT3G18800.1
Potri.001G313000	1.34371	2.8335	0.000225642	0.00290684	1	16	10	8	46	30	38	27042750	Potri.001G313000.1	Potri.001G313000.1	PF00201	PTHR11926,PTHR11926:SF286	KOG1192	2.4.1.324		GO:0016758,GO:0008152	AT1G22360.1	AtUGT85A2,UGT85A2	UDP-glucosyl transferase 85A2
Potri.001G320700	1.37957	3.09053	0.000287564	0.00354257	1	19	9	12	40	54	44	27048637	Potri.001G320700.1	Potri.001G320700.1	PF05498	PTHR33136,PTHR33136:SF10					AT3G23805.1	RALFL24	ralf-like 24
Potri.001G322700	1.70627	3.34194	1.60196e-05	0.000314794	1	23	16	4	38	54	84	27045037	Potri.001G322700.1	Potri.001G322700.1	PF02362	PTHR31140,PTHR31140:SF10				GO:0003677	AT3G26790.1	FUS3	AP2/B3-like transcriptional factor family protein
Potri.001G326200	1.21277	5.09485	0.0023834	0.019445	1	27	94	48	188	192	198	27042151	Potri.001G326200.1	Potri.001G326200.1	PF01190	PTHR31614,PTHR31614:SF3					AT5G41050.1		Pollen Ole e 1 allergen and extensin family protein
Potri.001G333800	1.32432	3.35563	7.44337e-05	0.00115733	1	20	23	8	47	58	62	27044192	Potri.001G333800.1	Potri.001G333800.1		PTHR33156,PTHR33156:SF9					AT4G17310.2
Potri.001G334800	1.91807	2.32811	0.00131518	0.0122149	1	1	6	8	23	25	36	27040805	Potri.001G334800.1	Potri.001G334800.1	PF13418	PTHR24413,PTHR24413:SF137					AT3G27220.1		Galactose oxidase/kelch repeat superfamily protein
Potri.001G335800	1.05577	3.27597	0.000784491	0.00808052	1	27	15	13	49	45	56	27043157	Potri.001G335800.1	Potri.001G335800.1	PF00044,PF02800	PTHR10836,PTHR10836:SF59	KOG0657	1.2.1.12	K00134	GO:0055114,GO:0016620	AT3G04120.1	GAPC,GAPC-1,GAPC1	glyceraldehyde-3-phosphate dehydrogenase C subunit 1
Potri.001G339900	1.21558	3.47288	2.98448e-05	0.000536238	1	28	19	12	59	56	64	27048346	Potri.001G339900.1	Potri.001G339900.1	PF09768	PTHR21711,PTHR21711:SF0	KOG3314		K18156	GO:0004222	AT3G03420.1		Ku70-binding family protein
Potri.001G345400	1.3194	2.72546	0.000844513	0.00856915	1	11	11	9	32	32	40	27043789	Potri.001G345400.1	Potri.001G345400.1	PF00400	PTHR22852	KOG0321		K11790	GO:0005515	AT3G27640.1		Transducin/WD40 repeat-like superfamily protein
Potri.001G347900	1.23906	4.24862	1.46902e-05	0.000292755	1	36	34	28	94	103	118	27041780	Potri.001G347900.1	Potri.001G347900.1	PF03726,PF00575,PF03725,PF01138	PTHR11252,PTHR11252:SF3		2.7.7.8	K00962	GO:0006396,GO:0003723,GO:0000175,GO:0003676,GO:0006402,GO:0004654	AT5G14580.1		polyribonucleotide nucleotidyltransferase, putative
Potri.001G348100	1.23541	3.10819	0.00357481	0.0266378	1	28	5	12	38	42	57	27040308	Potri.001G348100.1	Potri.001G348100.1	PF00201	PTHR11926,PTHR11926:SF250	KOG1192			GO:0016758,GO:0008152	AT2G16890.2		UDP-Glycosyltransferase superfamily protein
Potri.001G354200	4.75787	0.0562673	0.00462249	0.0322607	1	0	0	0	1	4	6	27040699	Potri.001G354200.1	Potri.001G354200.1	PF00933	PTHR30620,PTHR30620:SF30		3.2.1.55,3.2.1.37	K15920	GO:0005975,GO:0004553	AT3G19620.1		Glycosyl hydrolase family protein
Potri.001G359100	1.09235	3.18703	0.00178496	0.0154619	1	24	23	5	41	52	48	27045467	Potri.001G359100.1	Potri.001G359100.1	PF02806	PTHR10357,PTHR10357:SF119		2.4.1.18	K00700	GO:0043169,GO:0005975,GO:0003824	AT3G20440.2	BE1,EMB2729	Alpha amylase family protein
Potri.001G361500	1.05878	4.45646	6.65092e-05	0.00105214	1	53	51	25	98	109	147	27040964	Potri.001G361500.1	Potri.001G361500.1	PF01535,PF13041	PTHR24015,PTHR24015:SF751					AT3G02650.1		Tetratricopeptide repeat (TPR)-like superfamily protein
Potri.001G372800	1.85976	3.27837	4.87168e-07	1.44615e-05	1	14	10	11	73	47	52	27043487	Potri.001G372800.1	Potri.001G372800.1		PTHR33785,PTHR33785:SF1					AT3G15115.1
Potri.001G380800	1.70827	3.07866	8.21127e-06	0.00017761	1	13	11	9	44	37	64	27048314	Potri.001G380800.1	Potri.001G380800.1	PF07714	PTHR27000,PTHR27000:SF101	KOG1187	2.7.11.1		GO:0006468,GO:0004672	AT1G78530.1		Protein kinase superfamily protein
Potri.001G382500	1.22416	3.22923	0.00212409	0.0177277	1	12	20	14	47	41	62	27045761	Potri.001G382500.1	Potri.001G382500.1	PF00628,PF13832	PTHR13793			K11380	GO:0005515	AT3G14740.2		RING/FYVE/PHD zinc finger superfamily protein
Potri.001G386500	2.46725	2.07674	4.27643e-07	1.2858e-05	1	6	3	1	22	21	30	27047878	Potri.001G386500.1	Potri.001G386500.1	PF11721,PF07714	PTHR27006,PTHR27006:SF35	KOG1187	2.7.11.1		GO:0006468,GO:0004672	AT1G53440.1		Leucine-rich repeat transmembrane protein kinase
Potri.001G389300	1.15529	3.36523	0.00272675	0.021594	1	15	28	11	50	42	72	27047601	Potri.001G389300.1	Potri.001G389300.1	PF13424,PF12895,PF07719,PF00515	PTHR12558,PTHR12558:SF9			K03353	GO:0005515	AT1G78770.1	APC6	anaphase promoting complex 6
Potri.001G395200	1.30314	3.04394	0.000234077	0.00299661	1	17	11	12	46	41	45	27040578	Potri.001G395200.1	Potri.001G395200.1		PTHR33834					AT2G20562.1
Potri.001G398000	1.03498	4.34907	3.08897e-05	0.000551978	1	57	36	28	103	102	121	27041743	Potri.001G398000.1	Potri.001G398000.1							AT1G53163.1
Potri.001G405500	1.2696	5.61987	4.37652e-08	1.65794e-06	1	97	95	65	361	222	268	27046155	Potri.001G405500.1	Potri.001G405500.1	PF11721,PF07714	PTHR27003,PTHR27003:SF37	KOG1187	2.7.11.1		GO:0006468,GO:0004672	AT5G54380.1	THE1	protein kinase family protein
Potri.001G407200	1.10954	2.62845	0.00750603	0.0469691	1	10	14	8	36	32	25	27043038	Potri.001G407200.1	Potri.001G407200.1				1.2.1.11
Potri.001G408300	3.92736	3.62501	4.29757e-20	8.11894e-18	1	7	4	2	62	88	110	27040794	Potri.001G408300.1	Potri.001G408300.1	PF12609	PTHR33090					AT4G10265.1		Wound-responsive family protein
Potri.001G416500	1.77657	1.5788	0.0047893	0.0331699	1	6	3	1	26	9	10	27043701	Potri.001G416500.1	Potri.001G416500.1	PF00085	PTHR10438,PTHR10438:SF242	KOG0907	1.6.5.4		GO:0045454,GO:0015035,GO:0006662	AT1G11530.1	ATCXXS1,CXXS1	C-terminal cysteine residue is changed to a serine 1
Potri.001G421000	1.67985	2.36781	5.09208e-05	0.000839679	1	11	5	4	32	24	28	27042317	Potri.001G421000.1	Potri.001G421000.1		PTHR36405,PTHR36405:SF1					AT5G54850.1
Potri.001G422300	1.15999	2.71809	0.00311545	0.0238963	1	12	16	6	41	27	33	27041078	Potri.001G422300.1	Potri.001G422300.1	PF10536	PTHR16007,PTHR16007:SF18					AT1G50830.1		Aminotransferase-like, plant mobile domain family protein
Potri.001G427900	4.8682	0.115158	0.00403771	0.0290735	1	0	0	0	3	2	7	27042800	Potri.001G427900.1	Potri.001G427900.1
Potri.001G438100	1.29758	3.49819	0.00260506	0.0209244	1	48	6	9	51	61	72	27047900	Potri.001G438100.1	Potri.001G438100.1	PF10354	PTHR11538,PTHR11538:SF42	KOG4174		K19307		AT1G55790.1		Domain of unknown function (DUF2431)
Potri.001G443000	1.11146	4.36601	2.21119e-06	5.60655e-05	1	58	40	22	114	108	114	27042968	Potri.001G443000.1	Potri.001G443000.1		PTHR12112,PTHR12112:SF15
Potri.001G443100	1.75838	4.31674	4.7057e-11	2.95762e-09	1	39	26	17	111	105	147	27043057	Potri.001G443100.1	Potri.001G443100.1		PTHR12112,PTHR12112:SF15		3.6.1.1	K01514
Potri.001G450400	1.76048	2.05424	0.00107555	0.0103928	1	4	3	7	24	19	23	27045382	Potri.001G450400.1	Potri.001G450400.1	PF00082	PTHR10795,PTHR10795:SF418		3.4.21.25		GO:0006508,GO:0004252	AT4G10520.1		Subtilase family protein
Potri.001G455500	1.41506	1.99673	0.00233059	0.0190856	1	7	7	3	20	16	24	27045518	Potri.001G455500.1	Potri.001G455500.1	PF00069,PF00139	PTHR27007,PTHR27007:SF48	KOG1187	2.7.11.1		GO:0006468,GO:0005524,GO:0004672,GO:0030246	AT5G06740.1		Concanavalin A-like lectin protein kinase family protein
Potri.001G456400	3.47613	0.530618	0.00169777	0.0148373	1	0	0	1	8	5	6	27040950	Potri.001G456400.1	Potri.001G456400.1	PF03547	PTHR31651,PTHR31651:SF6	KOG2722			GO:0055085,GO:0016021	AT1G76520.2		Auxin efflux carrier family protein
Potri.001G458200	1.27022	4.31425	3.83729e-07	1.17203e-05	1	44	40	21	114	113	106	27041882	Potri.001G458200.1	Potri.001G458200.1	PF00004,PF12037	PTHR23075,PTHR23075:SF0			K17681	GO:0005524	AT5G16930.1		AAA-type ATPase family protein
Potri.001G465400	1.94618	3.42454	3.35754e-05	0.000591241	1	9	13	13	92	33	71	27040933	Potri.001G465400.1	Potri.001G465400.1	PF00515	PTHR36326,PTHR36326:SF1				GO:0005515	AT4G20900.1	MS5,TDM1	Tetratricopeptide repeat (TPR)-like superfamily protein
Potri.001G467500	3.34905	2.34662	1.18602e-10	7.00953e-09	1	4	2	1	27	30	39	27042768	Potri.001G467500.1	Potri.001G467500.1	PF05910	PTHR31972,PTHR31972:SF18					AT2G04220.1		Plant protein of unknown function (DUF868)
Potri.001G468400	1.35379	3.22641	6.4546e-05	0.00102755	1	19	21	6	46	47	60	27047184	Potri.001G468400.1	Potri.001G468400.1	PF03168	PTHR31852,PTHR31852:SF4					AT4G26490.1		Late embryogenesis abundant (LEA) hydroxyproline-rich glycoprotein family
Potri.001G469200	1.11508	4.51277	7.74416e-05	0.00119557	1	46	54	28	98	123	151	27043179	Potri.001G469200.1	Potri.001G469200.1	PF00013	PTHR12826	KOG3273		K11884	GO:0003723	AT3G13230.1		RNA-binding KH domain-containing protein
Potri.001G470800	1.08164	6.69929	7.41524e-07	2.10375e-05	1	211	268	127	638	500	607	27042447	Potri.001G470800.1	Potri.001G470800.1		PTHR33287,PTHR33287:SF3					AT5G56120.1
Potri.002G008700	1.11819	5.12654	2.35455e-07	7.59661e-06	1	87	69	45	186	168	225	27023556	Potri.002G008700.1	Potri.002G008700.1	PF06733,PF13307	PTHR11472,PTHR11472:SF6		3.6.4.13	K15362	GO:0005524,GO:0004003,GO:0003677,GO:0016818,GO:0008026,GO:0006139,GO:0003676	AT1G20720.1		RAD3-like DNA-binding helicase protein
Potri.002G009300	1.00902	5.53845	1.89934e-06	4.9072e-05	1	133	111	48	219	277	258	27021143	Potri.002G009300.1	Potri.002G009300.1	PF00069	PTHR27001,PTHR27001:SF3	KOG1187	2.7.11.1		GO:0006468,GO:0005524,GO:0004672	AT1G20650.1		Protein kinase superfamily protein
Potri.002G011700	1.28274	5.21545	7.92676e-08	2.83757e-06	1	76	75	44	277	166	198	27024362	Potri.002G011700.1	Potri.002G011700.1	PF04783,PF04782	PTHR21450,PTHR21450:SF19					AT4G35240.2		Protein of unknown function (DUF630 and DUF632)
Potri.002G016600	1.0385	3.41932	0.00283639	0.022268	1	22	28	11	44	51	71	27021744	Potri.002G016600.1	Potri.002G016600.1	PF05347	PTHR13166,PTHR13166:SF4					AT1G76060.1	EMB1793	LYR family of Fe/S cluster biogenesis protein
Potri.002G018500	2.99802	2.82776	4.81599e-09	2.15913e-07	1	9	0	4	50	55	31	27024511	Potri.002G018500.1	Potri.002G018500.1	PF05922,PF00082	PTHR10795,PTHR10795:SF328		3.4.14.10		GO:0006508,GO:0004252	AT1G20160.1	ATSBT5.2	Subtilisin-like serine endopeptidase family protein
Potri.002G027400	1.60147	3.78096	1.57773e-06	4.16519e-05	1	27	20	13	56	79	104	27021760	Potri.002G027400.1	Potri.002G027400.1	PF08263,PF00560,PF07714,PF13855	PTHR27000,PTHR27000:SF26	KOG1187	2.7.11.1		GO:0005515,GO:0006468,GO:0004672	AT1G75640.1		Leucine-rich receptor-like protein kinase family protein
Potri.002G030500	3.53471	3.68162	9.20024e-19	1.52635e-16	1	5	7	5	76	104	85	27021742	Potri.002G030500.1	Potri.002G030500.1	PF01565,PF09265	PTHR13878,PTHR13878:SF60		1.5.99.12	K00279	GO:0055114,GO:0050660,GO:0016491,GO:0019139,GO:0009690	AT1G75450.1	ATCKX5,ATCKX6,CKX5	cytokinin oxidase 5
Potri.002G034500	2.17565	3.01788	7.16765e-08	2.59712e-06	1	16	9	1	38	46	63	27022283	Potri.002G034500.1	Potri.002G034500.1		PTHR33872,PTHR33872:SF2					AT1G19530.1
Potri.002G038200	1.43543	2.36119	0.00116294	0.0110554	1	8	7	7	29	29	22	27023916	Potri.002G038200.1	Potri.002G038200.1		PTHR33210,PTHR33210:SF5					AT2G20515.1
Potri.002G039700	1.1579	3.74196	7.96688e-05	0.00122302	1	42	22	12	94	60	63	27021191	Potri.002G039700.1	Potri.002G039700.1	PF13639	PTHR14155,PTHR14155:SF178			K19041	GO:0008270,GO:0005515	AT1G04360.1		RING/U-box superfamily protein
Potri.002G040100	1.17334	4.0147	5.12802e-05	0.000845179	1	53	22	17	75	80	109	27020821	Potri.002G040100.1	Potri.002G040100.1	PF08839,PF16679	PTHR28637,PTHR28637:SF1	KOG4762				AT2G31270.1	ATCDT1A,CDT1,CDT1A	homolog of yeast CDT1 A
Potri.002G048000	1.56423	5.32854	2.86705e-12	2.16406e-10	1	69	62	49	252	228	244	27020048	Potri.002G048000.1	Potri.002G048000.1	PF12171	PTHR10593,PTHR10593:SF20				GO:0006355,GO:0003676	AT4G02670.1	AtIDD12,IDD12	indeterminate(ID)-domain 12
Potri.002G050000	1.14381	4.17919	3.68887e-05	0.000640954	1	38	40	22	88	89	118	27021299	Potri.002G050000.1	Potri.002G050000.1	PF03372	PTHR11200,PTHR11200:SF159	KOG0565				AT3G63240.1		DNAse I-like superfamily protein
Potri.002G052600	1.08026	4.93629	1.97163e-06	5.06993e-05	1	78	61	40	200	130	174	27023313	Potri.002G052600.1	Potri.002G052600.1	PF01734	PTHR32241,PTHR32241:SF5	KOG0513			GO:0006629	AT3G63200.1	PLA IIIB,PLP9	PATATIN-like protein 9
Potri.002G052700	1.34884	4.05008	7.36068e-05	0.00114995	1	35	35	14	77	64	140	27024730	Potri.002G052700.1	Potri.002G052700.1	PF13646,PF00651,PF00514	PTHR23315,PTHR23315:SF84				GO:0005515	AT5G19330.1	ARIA	ARM repeat protein interacting with ABF2
Potri.002G057000	1.12062	4.86904	4.14369e-06	9.78526e-05	1	67	58	40	203	131	150	27022314	Potri.002G057000.1	Potri.002G057000.1		PTHR33318,PTHR33318:SF7					AT1G06660.1
Potri.002G062800	1.75941	2.03773	0.00099637	0.00977029	1	3	6	5	19	20	26	27024204	Potri.002G062800.1	Potri.002G062800.1	PF15749	PTHR15863,PTHR15863:SF2					AT1G71760.2
Potri.002G066100	1.07173	3.3463	0.00120998	0.0114196	1	34	14	11	67	49	43	27022840	Potri.002G066100.1	Potri.002G066100.1	PF01918	PTHR13516,PTHR13516:SF9	KOG2567			GO:0003676	AT1G76010.1		Alba DNA/RNA-binding protein
Potri.002G068300	3.79897	2.54984	1.36134e-12	1.09318e-10	1	3	1	2	38	29	48	27021615	Potri.002G068300.1	Potri.002G068300.1	PF00892	PTHR31218,PTHR31218:SF20				GO:0016021,GO:0016020,GO:0022857	AT1G43650.1		nodulin MtN21 /EamA-like transporter family protein
Potri.002G070100	1.35634	5.35668	5.36827e-06	0.000122351	1	55	69	67	235	219	260	27020521	Potri.002G070100.1	Potri.002G070100.1							AT1G21310.1	ATEXT3,EXT3,RSH	extensin 3
Potri.002G071800	2.00687	4.10429	3.38003e-09	1.54287e-07	1	39	16	9	101	71	152	27024241	Potri.002G071800.1	Potri.002G071800.1	PF00450	PTHR11802,PTHR11802:SF20		3.4.16.6	K16297	GO:0006508,GO:0004185	AT5G42240.1	scpl42	serine carboxypeptidase-like 42
Potri.002G080200	1.21022	2.69279	0.000732998	0.00763136	1	21	9	4	33	31	36	27024132	Potri.002G080200.1	Potri.002G080200.1		PTHR35466,PTHR35466:SF2					AT1G77400.1
Potri.002G086500	1.03639	3.21519	0.00303832	0.0234922	1	27	23	5	42	40	61	27024287	Potri.002G086500.1	Potri.002G086500.1	PF01453,PF00069	PTHR27002,PTHR27002:SF112	KOG1187	2.7.11.1		GO:0006468,GO:0005524,GO:0004672	AT5G35370.1		S-locus lectin protein kinase family protein
Potri.002G094700	2.22101	4.05612	2.85364e-13	2.5413e-11	1	20	18	13	98	91	129	27021689	Potri.002G094700.1	Potri.002G094700.1		PTHR33448,PTHR33448:SF3					AT1G78110.1
Potri.002G098600	1.01841	7.82484	1.71164e-06	4.47174e-05	1	794	341	310	1517	1165	1092	27019941	Potri.002G098600.1	Potri.002G098600.1	PF04674	PTHR31279,PTHR31279:SF3					AT4G08950.1	EXO	Phosphate-responsive 1 family protein
Potri.002G101100	2.0656	4.3464	6.91386e-12	4.95539e-10	1	39	25	9	124	93	172	27023369	Potri.002G101100.1	Potri.002G101100.1
Potri.002G106000	1.10611	6.22295	8.29715e-07	2.33169e-05	1	167	153	106	516	300	446	27023113	Potri.002G106000.1	Potri.002G106000.1	PF00225	PTHR24115,PTHR24115:SF463		3.6.4.4	K10395	GO:0008017,GO:0007018,GO:0005524,GO:0003777,GO:0005871	AT5G60930.1		P-loop containing nucleoside triphosphate hydrolases superfamily protein
Potri.002G106100	1.46894	4.60336	1.77194e-08	7.28455e-07	1	41	42	30	157	118	151	27022601	Potri.002G106100.1	Potri.002G106100.1		PTHR24115,PTHR24115:SF463				GO:0007018,GO:0005871,GO:0003777	AT5G60930.1		P-loop containing nucleoside triphosphate hydrolases superfamily protein
Potri.002G108400	1.066	5.26903	0.000189207	0.00251786	1	63	107	49	181	207	244	27021140	Potri.002G108400.1	Potri.002G108400.1	PF00010	PTHR31945,PTHR31945:SF6				GO:0046983	AT5G65640.1	bHLH093	beta HLH protein 93
Potri.002G111800	1.48381	1.71277	0.00650991	0.042073	1	8	1	4	19	16	13	27022108	Potri.002G111800.1	Potri.002G111800.1
Potri.002G118100	1.15912	3.66067	0.00477979	0.033111	1	14	31	19	51	72	80	27024501	Potri.002G118100.1	Potri.002G118100.1	PF03029	PTHR21231,PTHR21231:SF3			K06883		AT5G22370.1	EMB1705,QQT1	P-loop containing nucleoside triphosphate hydrolases superfamily protein
Potri.002G120900	1.60699	1.66078	0.00200902	0.017015	1	9	2	1	21	13	13	27020717	Potri.002G120900.1	Potri.002G120900.1	PF00806	PTHR12537,PTHR12537:SF63	KOG2049			GO:0003723	AT5G56510.1	APUM12,PUM12	pumilio 12
Potri.002G121500	1.45243	3.17402	0.000131773	0.00186035	1	12	17	11	59	37	54	27024504	Potri.002G121500.1	Potri.002G121500.1	PF02984,PF00134	PTHR10177,PTHR10177:SF100	KOG0654		K06627	GO:0005634	AT1G47230.1	CYCA3;4	CYCLIN A3;4
Potri.002G124400	1.00282	3.38086	0.00267137	0.0212843	1	31	15	15	44	52	64	27021686	Potri.002G124400.1	Potri.002G124400.1		PTHR12565,PTHR12565:SF92					AT4G36930.1	SPT	basic helix-loop-helix (bHLH) DNA-binding superfamily protein
Potri.002G124600	1.11745	5.85394	2.15431e-09	1.03696e-07	1	182	99	67	348	307	315	27022408	Potri.002G124600.1	Potri.002G124600.1	PF03168	PTHR31852,PTHR31852:SF44					AT1G45688.1
Potri.002G128100	1.96753	3.30836	4.51306e-07	1.34704e-05	1	9	20	5	56	55	67	27021437	Potri.002G128100.1	Potri.002G128100.1	PF00076	PTHR24012,PTHR24012:SF403	KOG0148			GO:0003676	AT1G47490.1	ATRBP47C,RBP47C	RNA-binding protein 47C
Potri.002G130600	1.008	4.22287	0.000384232	0.00451559	1	51	37	24	129	65	105	27021183	Potri.002G130600.1	Potri.002G130600.1	PF00069	PTHR27005,PTHR27005:SF16	KOG1187	2.7.11.1		GO:0006468,GO:0005524,GO:0004672	AT2G23450.2		Protein kinase superfamily protein
Potri.002G152700	1.62732	2.79659	0.000584806	0.00633518	1	10	13	5	58	18	41	27022302	Potri.002G152700.1	Potri.002G152700.1		PTHR33623,PTHR33623:SF4					AT4G00770.1
Potri.002G164400	1.23926	3.09217	0.000236297	0.00301794	1	23	11	10	51	36	49	27021473	Potri.002G164400.1	Potri.002G164400.1	PF03106	PTHR32096,PTHR32096:SF31			K13425	GO:0043565,GO:0006355,GO:0003700	AT4G01250.1	AtWRKY22,WRKY22	WRKY family transcription factor
Potri.002G165800	1.29047	5.01848	1.20711e-06	3.25513e-05	1	57	62	45	238	150	169	27024308	Potri.002G165800.1	Potri.002G165800.1	PF00173,PF00487	PTHR19353,PTHR19353:SF28	KOG4232	1.14.19.4	K13076	GO:0006629	AT2G46210.1		Fatty acid/sphingolipid desaturase
Potri.002G169800	1.1011	5.37101	1.94825e-06	5.01376e-05	1	84	99	53	219	201	266	27021067	Potri.002G169800.1	Potri.002G169800.1	PF04851,PF00271	PTHR24031,PTHR24031:SF265		3.6.4.13		GO:0016787,GO:0005524,GO:0003677	AT5G08610.1		P-loop containing nucleoside triphosphate hydrolases superfamily protein
Potri.002G170000	3.86618	0.771126	5.58605e-05	0.000906949	1	0	1	0	11	4	10	27024374	Potri.002G170000.1	Potri.002G170000.1	PF00027,PF00520	PTHR10217,PTHR10217:SF527			K05391	GO:0055085,GO:0016020,GO:0006811,GO:0005216	AT1G01340.2	ACBK1,ATCNGC10,CNGC10	cyclic nucleotide gated channel 10
Potri.002G193700	2.50294	2.66965	1.02244e-05	0.000215451	1	3	9	3	25	60	30	27024138	Potri.002G193700.1	Potri.002G193700.1	PF05691	PTHR31268,PTHR31268:SF8		2.4.1.67	K06611		AT4G01970.1	AtSTS,STS	stachyose synthase
Potri.002G198800	2.1833	1.67394	0.00152538	0.0137	1	2	3	3	27	16	8	27020716	Potri.002G198800.1	Potri.002G198800.1	PF05553	PTHR33265,PTHR33265:SF5					AT5G38700.1
Potri.002G199900	1.09756	4.12105	3.15631e-05	0.000561107	1	42	35	22	112	83	86	27023697	Potri.002G199900.1	Potri.002G199900.1	PF00538	PTHR11467,PTHR11467:SF44	KOG4012		K11275	GO:0006334,GO:0005634,GO:0003677,GO:0000786	AT2G30620.1		winged-helix DNA-binding transcription factor family protein
Potri.002G207500	1.45158	3.62914	0.00423132	0.0301159	1	5	28	18	81	70	60	27022948	Potri.002G207500.1	Potri.002G207500.1		PTHR35725,PTHR35725:SF1					AT2G47930.1	AGP26,ATAGP26	arabinogalactan protein 26
Potri.002G214000	1.09976	4.68516	0.000818087	0.00835026	1	33	67	38	158	131	133	27023949	Potri.002G214000.1	Potri.002G214000.1	PF00076	PTHR24012,PTHR24012:SF414	KOG0144		K13207	GO:0003676	AT4G03110.1	AtRBP-DR1,RBP-DR1	RNA-binding protein-defense related 1
Potri.002G214100	1.41762	2.97674	0.000477018	0.00538528	1	11	13	11	35	39	54	27022230	Potri.002G214100.1	Potri.002G214100.1	PF00311	PTHR30523,PTHR30523:SF8		4.1.1.31	K01595	GO:0015977,GO:0008964,GO:0006099	AT1G53310.3	ATPEPC1,ATPPC1,PEPC1,PPC1	phosphoenolpyruvate carboxylase 1
Potri.002G214200	1.35108	3.2737	0.000264032	0.00330627	1	13	18	14	57	50	51	27020102	Potri.002G214200.1	Potri.002G214200.1	PF04852	PTHR31165,PTHR31165:SF10					AT2G42610.1	LSH10	Protein of unknown function (DUF640)
Potri.002G235500	1.10774	5.54629	2.8097e-06	6.95678e-05	1	111	93	64	355	192	237	27024497	Potri.002G235500.1	Potri.002G235500.1	PF12711,PF00225	PTHR24115,PTHR24115:SF413	KOG4280	3.6.4.4	K10400	GO:0008017,GO:0007018,GO:0005524,GO:0003777,GO:0005871	AT3G23670.1	KINESIN-12B,PAKRP1L	phragmoplast-associated kinesin-related protein, putative
Potri.002G236300	1.55458	4.44219	2.19516e-08	8.80301e-07	1	42	36	21	110	107	168	27020429	Potri.002G236300.1	Potri.002G236300.1		PTHR34461,PTHR34461:SF2					AT3G23740.1
Potri.002G236700	2.31746	0.945135	0.00142956	0.0130366	1	4	0	0	9	7	11	27021182	Potri.002G236700.1	Potri.002G236700.1	PF13561	PTHR24322,PTHR24322:SF547	KOG0725	1.1.1.288			AT3G26770.1		NAD(P)-binding Rossmann-fold superfamily protein
Potri.002G237000	1.48513	4.01477	2.60425e-06	6.5114e-05	1	35	16	23	110	88	81	27022699	Potri.002G237000.1	Potri.002G237000.1	PF03879	PTHR13557	KOG4538				AT2G31410.1
Potri.002G242300	1.14519	6.51854	4.08042e-11	2.61491e-09	1	263	179	102	514	499	541	27020144	Potri.002G242300.1	Potri.002G242300.1	PF00651,PF03000	PTHR32370,PTHR32370:SF21				GO:0005515	AT5G48800.1		Phototropic-responsive NPH3 family protein
Potri.002G242400	2.0586	2.25802	5.70059e-06	0.000129383	1	10	3	2	25	21	35	27024263	Potri.002G242400.1	Potri.002G242400.1	PF14009	PTHR33052,PTHR33052:SF9					AT1G06980.1
Potri.002G242700	1.20421	6.87617	1.36218e-11	9.36174e-10	1	318	200	148	717	590	718	27024341	Potri.002G242700.1	Potri.002G242700.1	PF11721,PF13855,PF00069	PTHR27003,PTHR27003:SF61	KOG1187	2.7.11.1		GO:0005515,GO:0006468,GO:0005524,GO:0004672	AT5G48740.1		Leucine-rich repeat protein kinase family protein
Potri.002G248400	1.25312	5.21276	3.31521e-08	1.2853e-06	1	75	73	48	241	170	223	27020046	Potri.002G248400.1	Potri.002G248400.1	PF13632	PTHR32044,PTHR32044:SF14		2.4.2.39,2.4.1.168			AT3G07330.1	ATCSLC06,ATCSLC6,CSLC06,CSLC6	Cellulose-synthase-like C6
Potri.002G250000	2.25488	3.33152	5.95858e-08	2.19554e-06	1	18	9	4	38	78	70	27022616	Potri.002G250000.1	Potri.002G250000.1	PF03819	PTHR14552,PTHR14552:SF17		3.6.1.12	K16904		AT3G25400.1
Potri.002G250100	1.63281	3.33644	1.05153e-05	0.000219876	1	11	20	10	69	47	58	27022824	Potri.002G250100.1	Potri.002G250100.1							AT3G07425.1
Potri.002G253700	2.34309	1.43601	0.000225334	0.00290405	1	1	3	2	14	16	12	27020517	Potri.002G253700.1	Potri.002G253700.1	PF12552	PTHR21726,PTHR21726:SF36					AT2G20240.1		Protein of unknown function (DUF3741)
Potri.002G260000	2.09321	4.87576	9.28462e-18	1.39838e-15	1	44	36	21	192	207	166	27023684	Potri.002G260000.1	Potri.002G260000.1		PTHR24078,PTHR24078:SF279					AT1G75250.2	ATRL6,RL6,RSM3	RAD-like 6
Potri.002G262800	1.31652	4.60037	3.0486e-07	9.56212e-06	1	48	48	28	119	135	158	27023244	Potri.002G262800.1	Potri.002G262800.1		PTHR36005					AT1G75150.1
Potri.003G001200	1.02439	4.51168	3.09098e-05	0.000552035	1	56	52	28	109	121	135	26998148	Potri.003G001200.1	Potri.003G001200.1							AT4G24265.1
Potri.003G003000	1.01746	3.6947	0.00165674	0.0145598	1	33	18	23	64	65	73	26997333	Potri.003G003000.1	Potri.003G003000.1	PF13812,PF01535,PF13041	PTHR24015,PTHR24015:SF393					AT1G10270.1	GRP23	glutamine-rich protein 23
Potri.003G017500	1.16723	3.03496	0.00114753	0.0109534	1	18	15	10	35	38	55	26997036	Potri.003G017500.1	Potri.003G017500.1	PF16124,PF00570,PF00270,PF00271,PF09382	PTHR13710,PTHR13710:SF94		3.6.4.12	K10901	GO:0005622,GO:0003676,GO:0005524,GO:0043140,GO:0006281,GO:0006260	AT1G10930.1	ATRECQ4A,ATSGS1,RECQ4A	DNA helicase (RECQl4A)
Potri.003G019400	1.19835	3.60466	0.000924911	0.00921651	1	20	24	18	77	42	79	26996938	Potri.003G019400.1	Potri.003G019400.1		PTHR32212,PTHR32212:SF82					AT1G10780.1		F-box/RNI-like superfamily protein
Potri.003G022900	1.8985	4.89849	9.82765e-06	0.000208705	1	16	49	35	169	136	261	26999403	Potri.003G022900.1	Potri.003G022900.1	PF14310,PF00933,PF01915	PTHR30620,PTHR30620:SF40		3.2.1.55,3.2.1.37	K15920	GO:0005975,GO:0004553	AT5G64570.1	ATBXL4,XYL4	beta-D-xylosidase 4
Potri.003G030700	1.30873	2.89669	0.00158486	0.0140947	1	11	20	5	43	29	47	26998171	Potri.003G030700.1	Potri.003G030700.1	PF14008,PF16656,PF00149	PTHR22953,PTHR22953:SF7	KOG1378	3.1.3.2		GO:0016787	AT3G52820.1	ATPAP22,PAP22	purple acid phosphatase 22
Potri.003G055100	1.33095	3.07426	0.000423218	0.00486872	1	23	11	8	37	59	39	26998580	Potri.003G055100.1	Potri.003G055100.1		PTHR33168,PTHR33168:SF6					AT2G25735.1
Potri.003G058600	1.01286	5.93058	8.82685e-07	2.45522e-05	1	151	150	73	393	262	350	26996494	Potri.003G058600.1	Potri.003G058600.1		PTHR33427,PTHR33427:SF2					AT3G15550.1
Potri.003G058900	1.02728	5.99814	2.77608e-06	6.89443e-05	1	155	140	88	285	345	417	26996407	Potri.003G058900.1	Potri.003G058900.1	PF03219	PTHR31187,PTHR31187:SF3			K03301	GO:0016021,GO:0006810,GO:0005524,GO:0005471	AT1G80300.1	ATNTT1,NTT1	nucleotide transporter 1
Potri.003G060300	1.41839	4.04694	1.17813e-07	4.0617e-06	1	41	27	14	86	85	112	26997873	Potri.003G060300.1	Potri.003G060300.1	PF12695	PTHR10655,PTHR10655:SF34	KOG2112	3.1.1.5	K06130		AT1G52700.1		alpha/beta-Hydrolases superfamily protein
Potri.003G062400	1.49259	2.63848	0.000520821	0.00577997	1	13	7	7	36	41	23	26998579	Potri.003G062400.1	Potri.003G062400.1	PF12681	PTHR10374,PTHR10374:SF18	KOG2944	4.4.1.5			AT1G80160.1		Lactoylglutathione lyase / glyoxalase I family protein
Potri.003G063800	1.47104	2.76361	0.000273294	0.00339752	1	15	13	3	26	34	50	26999321	Potri.003G063800.1	Potri.003G063800.1	PF13460	PTHR14194,PTHR14194:SF44					AT1G72640.1		NAD(P)-binding Rossmann-fold superfamily protein
Potri.003G069700	1.21511	3.91875	2.86721e-05	0.000517443	1	32	34	15	74	74	100	26996715	Potri.003G069700.1	Potri.003G069700.1	PF02037,PF00642	PTHR13119,PTHR13119:SF24				GO:0046872	AT5G66840.1		SAP domain-containing protein
Potri.003G075600	1.09117	3.29833	0.00249589	0.0201864	1	16	24	13	51	57	45	26996749	Potri.003G075600.1	Potri.003G075600.1	PF04640	PTHR31065,PTHR31065:SF14					AT1G31040.1		PLATZ transcription factor family protein
Potri.003G077200	1.17208	3.8648	3.12487e-05	0.000557175	1	34	31	15	68	78	90	26998425	Potri.003G077200.1	Potri.003G077200.1	PF13912	PTHR26374,PTHR26374:SF185					AT3G60580.1		C2H2-like zinc finger protein
Potri.003G081700	1.59119	1.47894	0.0041619	0.0297254	1	5	3	2	13	13	14	27000121	Potri.003G081700.1	Potri.003G081700.1	PF14432,PF01535,PF13041	PTHR24015,PTHR24015:SF376					AT4G16835.1		Tetratricopeptide repeat (TPR)-like superfamily protein
Potri.003G082600	1.09659	4.58359	0.000199302	0.00262125	1	40	58	34	125	107	160	26998250	Potri.003G082600.1	Potri.003G082600.1	PF00069	PTHR11909,PTHR11909:SF7	KOG1167	2.7.11.1	K02214	GO:0006468,GO:0005524,GO:0004672	AT4G16970.1		Protein kinase superfamily protein
Potri.003G083400	1.4027	4.20952	7.64872e-08	2.75009e-06	1	38	35	18	119	86	113	26996673	Potri.003G083400.1	Potri.003G083400.1	PF04851,PF13920,PF08797,PF00271	PTHR10799,PTHR10799:SF779		3.6.4.12	K15505	GO:0016787,GO:0005524,GO:0003677,GO:0016818,GO:0008270,GO:0003676	AT5G43530.1		Helicase protein with RING/U-box domain
Potri.003G092400	1.0504	5.20971	2.44566e-05	0.000451081	1	79	95	44	202	154	252	26996409	Potri.003G092400.1	Potri.003G092400.1	PF13423	PTHR24006,PTHR24006:SF470	KOG1873,KOG1871,KOG1870	3.4.19.12	K11855		AT5G46740.1	UBP21	ubiquitin-specific protease 21
Potri.003G105400	1.95377	1.76212	0.00567458	0.0378263	1	3	5	2	35	7	12	26996822	Potri.003G105400.1	Potri.003G105400.1	PF07714	PTHR27001,PTHR27001:SF14	KOG1187	2.7.11.1		GO:0006468,GO:0004672	AT1G61590.1		Protein kinase superfamily protein
Potri.003G106000	1.10326	3.49063	0.000403721	0.00469063	1	28	17	17	63	59	55	26997289	Potri.003G106000.1	Potri.003G106000.1	PF03372	PTHR12121,PTHR12121:SF42	KOG0620	3.1.13.4	K12603		AT1G31500.1		DNAse I-like superfamily protein
Potri.003G107500	1.05108	2.86242	0.00311266	0.0238805	1	26	10	6	32	36	42	26996618	Potri.003G107500.1	Potri.003G107500.1	PF04506	PTHR13117				GO:0016021,GO:0006869,GO:0005319	AT5G07630.1		lipid transporters
Potri.003G113000	1.41169	1.97517	0.00171129	0.0149253	1	9	6	2	20	17	22	27000204	Potri.003G113000.1	Potri.003G113000.1	PF02365	PTHR31989,PTHR31989:SF32				GO:0006355,GO:0003677	AT1G12260.1	ANAC007,EMB2749,NAC007,VND4	NAC 007
Potri.003G115100	1.28595	5.43429	8.78166e-11	5.27594e-09	1	106	83	45	241	219	286	26998393	Potri.003G115100.1	Potri.003G115100.1	PF08263,PF13855,PF00069	PTHR27006,PTHR27006:SF43	KOG1187	2.7.11.1		GO:0005515,GO:0006468,GO:0005524,GO:0004672	AT4G22730.1		Leucine-rich repeat protein kinase family protein
Potri.003G117500	1.33194	3.73851	1.96796e-05	0.000375255	1	23	24	18	69	78	74	26997767	Potri.003G117500.1	Potri.003G117500.1	PF08263,PF13855,PF00069	PTHR27000,PTHR27000:SF7	KOG1187	2.7.11.1		GO:0005515,GO:0006468,GO:0005524,GO:0004672	AT1G12460.1		Leucine-rich repeat protein kinase family protein
Potri.003G117800	1.18213	3.463	0.000113665	0.00164668	1	28	22	10	56	67	53	26998661	Potri.003G117800.1	Potri.003G117800.1	PF12214	PTHR14326,PTHR14326:SF15				GO:0060236,GO:0032147,GO:0005874,GO:0005819	AT4G22860.1		Cell cycle regulated microtubule associated protein
Potri.003G119400	1.11631	3.14352	0.00178804	0.0154751	1	17	17	13	47	50	40	26998273	Potri.003G119400.1	Potri.003G119400.1	PF06697	PTHR33512,PTHR33512:SF2					AT4G11950.1		Protein of unknown function (DUF1191)
Potri.003G122400	1.04361	5.0844	3.35784e-06	8.13523e-05	1	101	62	43	232	140	185	27000146	Potri.003G122400.1	Potri.003G122400.1	PF03514	PTHR31636,PTHR31636:SF16					AT1G63100.1		GRAS family transcription factor
Potri.003G122800	1.80095	3.83263	2.98074e-08	1.16252e-06	1	17	28	10	80	83	93	26997396	Potri.003G122800.1	Potri.003G122800.1	PF00612,PF13178	PTHR32295,PTHR32295:SF13				GO:0005515	AT4G23060.1	IQD22	IQ-domain 22
Potri.003G125700	1.2607	5.89179	1.28254e-10	7.53908e-09	1	188	89	61	360	317	350	26997994	Potri.003G125700.1	Potri.003G125700.1	PF12710,PF00403,PF00122	PTHR24093,PTHR24093:SF315		3.6.3.4	K17686	GO:0046872,GO:0030001,GO:0000166	AT1G63440.1	HMA5	heavy metal atpase 5
Potri.003G127800	1.06625	3.98873	0.000897971	0.00900533	1	26	40	22	78	79	96	26996321	Potri.003G127800.1	Potri.003G127800.1	PF00307,PF00225	PTHR24115,PTHR24115:SF477	KOG0239	3.6.4.5	K10406	GO:0005515,GO:0008017,GO:0007018,GO:0005524,GO:0003777,GO:0005871	AT1G63640.2		P-loop nucleoside triphosphate hydrolases superfamily protein with CH (Calponin Homology) domain
Potri.003G129600	1.30766	2.79276	0.00103956	0.0101209	1	12	13	8	48	26	36	26996441	Potri.003G129600.1	Potri.003G129600.1	PF13676	PTHR32472,PTHR32472:SF11				GO:0007165,GO:0005515	AT4G23440.1		Disease resistance protein (TIR-NBS class)
Potri.003G134500	1.86303	6.17412	2.383e-19	4.14275e-17	1	149	75	67	521	383	486	26997797	Potri.003G134500.1	Potri.003G134500.1	PF01370	PTHR32487,PTHR32487:SF0		1.3.1.3		GO:0050662,GO:0003824	AT4G24220.2	AWI31,VEP1	NAD(P)-binding Rossmann-fold superfamily protein
Potri.003G135400	1.11792	3.52666	0.00332568	0.025114	1	50	12	8	80	52	51	26998004	Potri.003G135400.1	Potri.003G135400.1	PF06697	PTHR33512,PTHR33512:SF4					AT4G23720.1		Protein of unknown function (DUF1191)
Potri.003G152900	1.30423	2.44485	0.0011686	0.0110995	1	12	10	4	26	22	36	26999168	Potri.003G152900.1	Potri.003G152900.1
Potri.003G156900	2.43034	3.05914	2.34592e-09	1.10797e-07	1	11	7	4	47	38	71	27000259	Potri.003G156900.1	Potri.003G156900.1	PF16913	PTHR31376,PTHR31376:SF3				GO:0016021,GO:0005215	AT1G30840.1	ATPUP4,PUP4	purine permease 4
Potri.003G157000	1.46359	2.30366	0.0047989	0.0332202	1	9	7	5	14	23	40	26996623	Potri.003G157000.1	Potri.003G157000.1	PF14551,PF00493	PTHR11630,PTHR11630:SF43	KOG0480	3.6.4.12	K02542	GO:0006260,GO:0005524,GO:0003677,GO:0042555,GO:0006270,GO:0005634,GO:0003678	AT5G44635.1	MCM6	minichromosome maintenance (MCM2/3/5) family protein
Potri.003G157100	1.38256	4.5663	7.58943e-07	2.14944e-05	1	41	53	23	166	100	145	26999550	Potri.003G157100.1	Potri.003G157100.1	PF05558	PTHR38522,PTHR38522:SF2				GO:0051716,GO:0046658	AT4G20260.3	ATPCAP1,PCAP1	plasma-membrane associated cation-binding protein 1
Potri.003G162400	1.33831	4.44836	1.7843e-06	4.64897e-05	1	38	38	31	146	112	114	26998097	Potri.003G162400.1	Potri.003G162400.1	PF00097,PF02182	PTHR14140		2.1.1.43	K10638	GO:0046872,GO:0042393	AT1G57820.1	ORTH2,VIM1	Zinc finger (C3HC4-type RING finger) family protein
Potri.003G162500	5.05911	2.38586	5.95393e-05	0.000959407	1	1	0	1	73	32	0	26998492	Potri.003G162500.1	Potri.003G162500.1	PF00847	PTHR31190,PTHR31190:SF1				GO:0006355,GO:0003700	AT5G13330.1	Rap2.6L	related to AP2 6l
Potri.003G163400	2.24711	0.654274	0.00545632	0.036663	1	2	1	0	9	5	6	26996903	Potri.003G163400.1	Potri.003G163400.1	PF07207	PTHR36762,PTHR36762:SF2					AT3G26740.1	CCL	CCR-like
Potri.003G173400	1.03847	4.13746	0.000528644	0.00585485	1	33	42	25	83	86	111	27000099	Potri.003G173400.1	Potri.003G173400.1	PF06552	PTHR32409,PTHR32409:SF3				GO:0045040,GO:0005742	AT3G27080.1	TOM20-3	translocase of outer membrane 20 kDa subunit 3
Potri.003G175300	1.28248	2.60546	0.00602022	0.0395642	1	7	12	9	35	21	39	27000205	Potri.003G175300.1	Potri.003G175300.1	PF14868	PTHR36702,PTHR36702:SF1					AT1G04650.1
Potri.003G180400	1.11412	4.51379	8.6352e-05	0.00130902	1	41	58	28	149	101	125	26997439	Potri.003G180400.1	Potri.003G180400.1	PF05903	PTHR12378,PTHR12378:SF17	KOG0324				AT1G80690.1		PPPDE putative thiol peptidase family protein
Potri.003G183300	1.1598	4.91641	1.76261e-06	4.59757e-05	1	60	74	34	171	163	168	27000112	Potri.003G183300.1	Potri.003G183300.1	PF02298	PTHR33021,PTHR33021:SF13				GO:0009055	AT5G15350.1	AtENODL17,ENODL17	early nodulin-like protein 17
Potri.003G201700	1.79015	1.36004	0.00394621	0.0286545	1	4	2	2	11	14	12	26996732	Potri.003G201700.1	Potri.003G201700.1	PF14416,PF13839	PTHR32285,PTHR32285:SF36					AT1G29050.1	TBL38	TRICHOME BIREFRINGENCE-LIKE 38
Potri.003G207300	2.62336	0.881153	0.000420181	0.00484125	1	2	1	0	11	9	6	27000223	Potri.003G207300.1	Potri.003G207300.1
Potri.003G213600	1.00796	3.42935	0.00280048	0.0220444	1	39	18	9	51	40	76	27000266	Potri.003G213600.1	Potri.003G213600.1	PF03715	PTHR12687,PTHR12687:SF4					AT2G18220.1		Noc2p family
Potri.004G004700	1.241	5.95638	8.07873e-08	2.8825e-06	1	144	93	93	427	274	372	26989321	Potri.004G004700.1	Potri.004G004700.1	PF03789,PF05920,PF03791,PF03790	PTHR11850,PTHR11850:SF100	KOG0773			GO:0003677,GO:0006355,GO:0005634	AT1G62360.1	BUM,BUM1,SHL,STM,WAM,WAM1	KNOX/ELK homeobox transcription factor
Potri.004G010100	1.39964	3.76579	0.00674793	0.0432776	1	6	29	22	59	75	97	26992617	Potri.004G010100.1	Potri.004G010100.1	PF07731,PF07732,PF00394	PTHR11709,PTHR11709:SF11		1.10.3.3		GO:0055114,GO:0016491,GO:0005507	AT4G22010.1	sks4	SKU5 similar 4
Potri.004G017500	1.09204	5.81772	6.24896e-07	1.81381e-05	1	133	108	83	384	238	322	26989487	Potri.004G017500.1	Potri.004G017500.1	PF00612	PTHR11915	KOG0165		K16743	GO:0005515	AT4G21820.1		binding;calmodulin binding
Potri.004G043000	4.61933	-0.00844692	0.00509257	0.0348493	1	0	0	0	3	3	4	26991417	Potri.004G043000.1	Potri.004G043000.1	PF00168,PF08372	PTHR10024,PTHR10024:SF226				GO:0005515	AT3G57880.1		Calcium-dependent lipid-binding (CaLB domain) plant phosphoribosyltransferase family protein
Potri.004G047000	1.04801	3.57376	0.00049918	0.00559857	1	41	18	12	74	60	53	26992317	Potri.004G047000.1	Potri.004G047000.1	PF00097	PTHR10825,PTHR10825:SF5	KOG0311	6.3.2.19		GO:0046872	AT5G44280.1	ATRING1A,RING1A	RING 1A
Potri.004G047500	1.28841	4.19136	6.49294e-06	0.000145051	1	56	26	17	79	101	126	26990673	Potri.004G047500.1	Potri.004G047500.1	PF00847	PTHR31677,PTHR31677:SF25				GO:0006355,GO:0003700	AT1G28360.1	ATERF12,ERF12	ERF domain protein 12
Potri.004G059100	1.19503	4.28572	3.21225e-05	0.000568722	1	35	37	30	114	108	99	26992257	Potri.004G059100.1	Potri.004G059100.1	PF00560,PF08263,PF00069	PTHR27001,PTHR27001:SF104	KOG1187	2.7.11.1		GO:0005515,GO:0006468,GO:0005524,GO:0004672	AT5G45780.1		Leucine-rich repeat protein kinase family protein
Potri.004G059500	1.66075	3.95403	1.15208e-07	3.99719e-06	1	21	27	16	92	102	79	26992863	Potri.004G059500.1	Potri.004G059500.1	PF13855	PTHR27000,PTHR27000:SF131				GO:0005515	AT4G18760.1	AtRLP51,RLP51	receptor like protein 51
Potri.004G065400	1.62851	2.34317	0.00430752	0.0304922	1	3	12	4	22	18	42	26991852	Potri.004G065400.1	Potri.004G065400.1	PF08263,PF00560,PF00069,PF13855	PTHR27000,PTHR27000:SF16	KOG1187	2.7.11.1	K13420	GO:0005515,GO:0006468,GO:0005524,GO:0004672	AT5G46330.1	FLS2	Leucine-rich receptor-like protein kinase family protein
Potri.004G079200	1.08984	5.64231	2.63797e-08	1.04001e-06	1	166	83	57	284	246	302	26992319	Potri.004G079200.1	Potri.004G079200.1	PF01794,PF08022,PF08030	PTHR11972,PTHR11972:SF62	KOG0039	1.16.1.7		GO:0055114,GO:0016491	AT5G23980.1	ATFRO4,FRO4	ferric reduction oxidase 4
Potri.004G081100	1.02963	2.58898	0.00786851	0.0488353	1	15	10	8	37	28	24	26990171	Potri.004G081100.1	Potri.004G081100.1	PF03381	PTHR10926,PTHR10926:SF28	KOG2952			GO:0016020	AT1G79450.1	ALIS5	ALA-interacting subunit 5
Potri.004G093300	1.12348	3.18281	0.000456377	0.0051899	1	26	13	11	51	44	47	26992160	Potri.004G093300.1	Potri.004G093300.1		PTHR13902,PTHR13902:SF70		2.7.11.1			AT3G04910.1	ATWNK1,WNK1,ZIK4	with no lysine (K) kinase 1
Potri.004G100100	1.96906	3.56418	2.6856e-08	1.05624e-06	1	19	9	13	62	79	73	26990271	Potri.004G100100.1	Potri.004G100100.1	PF03195	PTHR31304,PTHR31304:SF3					AT3G02550.1	LBD41	LOB domain-containing protein 41
Potri.004G101600	1.13189	4.34724	0.000111882	0.00162373	1	39	39	32	135	84	115	26990464	Potri.004G101600.1	Potri.004G101600.1		PTHR35125,PTHR35125:SF2
Potri.004G120200	1.4002	2.59472	0.00354527	0.0264955	1	6	18	3	32	24	40	26991281	Potri.004G120200.1	Potri.004G120200.1		PTHR36747					AT3G02120.1		hydroxyproline-rich glycoprotein family protein
Potri.004G126600	1.14746	5.09652	9.59806e-07	2.64052e-05	1	72	68	49	213	156	202	26991639	Potri.004G126600.1	Potri.004G126600.1	PF04770	PTHR31948,PTHR31948:SF12					AT3G28917.1	MIF2	mini zinc finger 2
Potri.004G129400	3.32297	3.19184	7.95379e-14	7.6457e-12	1	8	4	2	50	47	87	26991347	Potri.004G129400.1	Potri.004G129400.1	PF07847	PTHR22966,PTHR22966:SF8	KOG4281	1.13.11.19	K10712	GO:0055114,GO:0016702	AT5G39890.1		Protein of unknown function (DUF1637)
Potri.004G131600	1.07623	6.02624	4.16252e-06	9.82264e-05	1	129	147	95	333	322	428	26990457	Potri.004G131600.1	Potri.004G131600.1	PF14551,PF00493	PTHR11630		3.6.4.12	K02541	GO:0006260,GO:0005524,GO:0003677	AT5G46280.1	MCM3	Minichromosome maintenance (MCM2/3/5) family protein
Potri.004G135700	1.1462	3.14749	0.000625428	0.00668877	1	22	17	9	43	39	57	26992936	Potri.004G135700.1	Potri.004G135700.1	PF00856	PTHR13271,PTHR13271:SF30	KOG1337	2.1.1.127		GO:0005515	AT3G56570.1		SET domain-containing protein
Potri.004G137400	1.81046	1.94157	0.00223271	0.0184276	1	4	8	1	18	11	32	26992792	Potri.004G137400.1	Potri.004G137400.1
Potri.004G137500	2.18507	0.883371	0.00169006	0.0148007	1	2	2	0	7	8	10	26991427	Potri.004G137500.1	Potri.004G137500.1
Potri.004G140000	1.14839	4.29148	2.60966e-05	0.000477023	1	45	49	17	98	95	128	26990651	Potri.004G140000.1	Potri.004G140000.1		PTHR18959
Potri.004G141500	1.0052	4.66434	0.000210383	0.0027427	1	49	63	36	161	110	137	26989578	Potri.004G141500.1	Potri.004G141500.1	PF04851,PF00271	PTHR10799	KOG1002	3.6.4.12	K10875	GO:0016787,GO:0005524,GO:0003677	AT3G19210.1	ATRAD54,CHR25,RAD54	homolog of RAD54
Potri.004G145800	1.13868	7.37168	3.52315e-08	1.35467e-06	1	369	336	230	1147	724	966	26990375	Potri.004G145800.1	Potri.004G145800.1	PF12711,PF00225	PTHR24115,PTHR24115:SF506	KOG4280	3.6.4.4		GO:0008017,GO:0007018,GO:0005524,GO:0003777,GO:0005871	AT3G19050.1	POK2	phragmoplast orienting kinesin 2
Potri.004G150000	1.46785	6.0983	7.11792e-11	4.35646e-09	1	177	114	59	333	359	541	26989905	Potri.004G150000.1	Potri.004G150000.1	PF14389,PF04784	PTHR23054,PTHR23054:SF20					AT5G66600.4		Protein of unknown function, DUF547
Potri.004G151000	1.26605	2.48381	0.0073613	0.0463028	1	14	11	3	14	36	35	26989466	Potri.004G151000.1	Potri.004G151000.1		PTHR36782					AT4G23880.1
Potri.004G168700	1.44532	3.51584	1.26275e-06	3.39117e-05	1	28	19	8	62	58	73	26990641	Potri.004G168700.1	Potri.004G168700.1		PTHR31431,PTHR31431:SF1					AT4G38760.1		Protein of unknown function (DUF3414)
Potri.004G177900	1.4506	2.79598	0.00049928	0.00559857	1	12	13	6	36	24	53	26992897	Potri.004G177900.1	Potri.004G177900.1	PF01603	PTHR10257,PTHR10257:SF28	KOG2085		K11584	GO:0008601,GO:0007165,GO:0000159	AT3G26020.1		Protein phosphatase 2A regulatory B subunit family protein
Potri.004G180500	1.25307	6.76675	1.70116e-06	4.45147e-05	1	167	241	150	686	488	727	26991139	Potri.004G180500.1	Potri.004G180500.1	PF07731,PF07732,PF00394	PTHR11709,PTHR11709:SF64		1.10.3.2		GO:0055114,GO:0016491,GO:0005507	AT1G76160.1	sks5	SKU5 similar 5
Potri.004G181700	1.61935	5.70926	6.12811e-17	8.74608e-15	1	102	90	46	334	308	318	26989242	Potri.004G181700.1	Potri.004G181700.1	PF03330,PF01357	PTHR31692,PTHR31692:SF4					AT4G38400.1	ATEXLA2,ATEXPL2,ATHEXP BETA 2.2,EXLA2,EXPL2	expansin-like A2
Potri.004G183600	1.14808	3.61764	0.00027366	0.00340077	1	27	21	18	58	61	77	26990074	Potri.004G183600.1	Potri.004G183600.1	PF01554	PTHR11206,PTHR11206:SF149	KOG1347			GO:0055085,GO:0016020,GO:0015297,GO:0015238,GO:0006855	AT4G38380.1		MATE efflux family protein
Potri.004G184400	1.1253	3.80598	8.4184e-05	0.00128329	1	34	27	17	65	72	87	26989534	Potri.004G184400.1	Potri.004G184400.1		PTHR37211,PTHR37211:SF1					AT2G27590.1		S-adenosyl-L-methionine-dependent methyltransferases superfamily protein
Potri.004G189000	1.22677	4.87184	1.46275e-05	0.000291685	1	46	60	44	149	159	184	26989907	Potri.004G189000.1	Potri.004G189000.1	PF13632	PTHR32044,PTHR32044:SF17		2.4.1.32	K13680		AT5G22740.1	ATCSLA02,ATCSLA2,CSLA02,CSLA2	cellulose synthase-like A02
Potri.004G190200	1.04704	2.83849	0.00217553	0.0180942	1	18	15	7	41	35	32	26992947	Potri.004G190200.1	Potri.004G190200.1	PF16100	PTHR33962,PTHR33962:SF1			K15365		AT1G08390.1
Potri.004G196000	1.78589	4.35839	6.53698e-09	2.84864e-07	1	27	42	13	130	137	107	26992603	Potri.004G196000.1	Potri.004G196000.1	PF14368	PTHR33044,PTHR33044:SF24					AT3G43720.2		Bifunctional inhibitor/lipid-transfer protein/seed storage 2S albumin superfamily protein
Potri.004G206500	1.79802	1.65575	0.00585929	0.0387947	1	5	0	5	22	14	12	26992933	Potri.004G206500.1	Potri.004G206500.1
Potri.004G235400	3.51868	5.13751	6.67336e-39	1.0386e-35	1	31	9	12	249	262	259	26992999	Potri.004G235400.1	Potri.004G235400.1	PF00067	PTHR24286,PTHR24286:SF10	KOG0157	1.14.13.93		GO:0055114,GO:0020037,GO:0016705,GO:0005506	AT4G19230.1	CYP707A1	cytochrome P450, family 707, subfamily A, polypeptide 1
Potri.005G001500	1.07117	5.25088	1.66636e-07	5.56716e-06	1	93	78	52	218	196	211	27031306	Potri.005G001500.1	Potri.005G001500.1	PF03283	PTHR21562,PTHR21562:SF5				GO:0016787	AT3G05910.1		Pectinacetylesterase family protein
Potri.005G003600	1.00355	3.95946	0.00222312	0.0183875	1	31	50	12	81	74	90	27028508	Potri.005G003600.1	Potri.005G003600.1							AT5G26770.2
Potri.005G005100	1.27298	3.36047	9.1359e-05	0.0013703	1	22	18	12	47	55	64	27029051	Potri.005G005100.1	Potri.005G005100.1
Potri.005G007200	2.84822	1.35734	0.000147329	0.0020386	1	1	1	2	19	13	9	27031129	Potri.005G007200.1	Potri.005G007200.1	PF06955,PF00722	PTHR31062,PTHR31062:SF32		2.4.1.207		GO:0048046,GO:0016762,GO:0006073,GO:0005618,GO:0005975,GO:0004553	AT4G25810.1	XTH23,XTR6	xyloglucan endotransglycosylase 6
Potri.005G012400	1.58946	3.95289	5.08711e-08	1.8958e-06	1	26	23	18	92	95	83	27031242	Potri.005G012400.1	Potri.005G012400.1		PTHR33124,PTHR33124:SF7					AT1G09250.1		basic helix-loop-helix (bHLH) DNA-binding superfamily protein
Potri.005G017200	1.82635	1.22619	0.0035595	0.0265598	1	4	2	1	8	13	12	27028717	Potri.005G017200.1	Potri.005G017200.1	PF03789,PF05920,PF03790,PF03791	PTHR11850,PTHR11850:SF102	KOG0773			GO:0003677,GO:0006355,GO:0005634	AT1G23380.1	KNAT6,KNAT6L,KNAT6S	KNOTTED1-like homeobox gene 6
Potri.005G033200	1.11965	4.65271	0.000106637	0.00156287	1	41	68	30	144	117	153	27029446	Potri.005G033200.1	Potri.005G033200.1		PTHR35728			K18636		AT3G05330.1	ATN,ATTAN	cyclin family
Potri.005G033400	1.37485	4.8747	8.85191e-09	3.80667e-07	1	53	57	35	175	152	181	27030070	Potri.005G033400.1	Potri.005G033400.1	PF00069	PTHR24361,PTHR24361:SF315	KOG0198	2.7.11.25		GO:0006468,GO:0005524,GO:0004672	AT1G09000.1	ANP1,MAPKKK1,NP1	NPK1-related protein kinase 1
Potri.005G050000	1.73391	2.74633	4.49819e-06	0.000105236	1	13	8	5	42	40	31	27028286	Potri.005G050000.1	Potri.005G050000.1	PF05910	PTHR31972,PTHR31972:SF6					AT3G04860.1		Plant protein of unknown function (DUF868)
Potri.005G050900	1.0517	5.15975	9.74792e-06	0.000207281	1	74	76	55	195	195	192	27029920	Potri.005G050900.1	Potri.005G050900.1	PF05910	PTHR31972,PTHR31972:SF4					AT5G28150.1		Plant protein of unknown function (DUF868)
Potri.005G058100	1.16454	2.86835	0.000602915	0.00649903	1	21	11	7	35	37	41	27031067	Potri.005G058100.1	Potri.005G058100.1
Potri.005G058500	1.32362	4.13649	4.54897e-06	0.000106044	1	46	21	23	85	106	104	27031111	Potri.005G058500.1	Potri.005G058500.1		PTHR10378,PTHR10378:SF10				GO:0030274,GO:0005634,GO:0003712	AT1G43850.2	SEU	SEUSS transcriptional co-regulator
Potri.005G061000	1.04829	3.57003	0.000416153	0.00480033	1	32	24	13	55	57	74	27031173	Potri.005G061000.1	Potri.005G061000.1	PF00400	PTHR19865,PTHR19865:SF0	KOG0299		K14793	GO:0005515	AT4G05410.1	YAO	Transducin/WD40 repeat-like superfamily protein
Potri.005G063000	1.1699	7.05941	8.48433e-11	5.11529e-09	1	313	272	170	795	714	771	27028210	Potri.005G063000.1	Potri.005G063000.1	PF00026	PTHR13683,PTHR13683:SF265	KOG1339	3.4.23.12		GO:0006508,GO:0004190	AT3G20015.1		Eukaryotic aspartyl protease family protein
Potri.005G069300	1.08777	3.06402	0.00618979	0.0404278	1	12	25	8	48	42	39	27028329	Potri.005G069300.1	Potri.005G069300.1	PF13962,PF12796	PTHR24186,PTHR24186:SF4	KOG0502,KOG4412,KOG0508				AT1G07710.1		Ankyrin repeat family protein
Potri.005G074300	3.06469	1.96092	8.57153e-07	2.39439e-05	1	2	2	2	24	29	16	27030691	Potri.005G074300.1	Potri.005G074300.1
Potri.005G076800	1.76286	3.81335	6.68152e-07	1.92228e-05	1	13	24	16	79	76	96	27031096	Potri.005G076800.1	Potri.005G076800.1	PF07719,PF13414	PTHR22904,PTHR22904:SF358	KOG0548				AT5G65160.1		tetratricopeptide repeat (TPR)-containing protein
Potri.005G085000	1.0962	3.00734	0.00237155	0.019358	1	23	15	7	34	33	57	27031422	Potri.005G085000.1	Potri.005G085000.1		PTHR35463,PTHR35463:SF1					AT5G64820.1
Potri.005G085600	1.50065	3.3692	0.00020093	0.00263734	1	13	21	11	41	54	79	27029432	Potri.005G085600.1	Potri.005G085600.1	PF13725,PF08351,PF05127,PF13718	PTHR10925		2.3.1.193	K14521	GO:0008080	AT1G10490.1		Domain of unknown function (DUF1726) ;Putative ATPase (DUF699)
Potri.005G096200	2.50538	2.42383	4.15708e-07	1.25222e-05	1	9	1	3	35	38	23	27027331	Potri.005G096200.1	Potri.005G096200.1		PTHR37077
Potri.005G114100	1.1783	4.92381	3.54803e-07	1.09088e-05	1	70	67	33	200	133	177	27028136	Potri.005G114100.1	Potri.005G114100.1		PTHR28039,PTHR28039:SF2					AT5G66230.1		Chalcone-flavanone isomerase family protein
Potri.005G117700	1.51556	2.748	0.000168001	0.00227644	1	10	15	4	48	30	32	27031821	Potri.005G117700.1	Potri.005G117700.1	PF08263,PF00560	PTHR27000,PTHR27000:SF13	KOG0472	2.7.11.1		GO:0005515	AT5G46330.1	FLS2	Leucine-rich receptor-like protein kinase family protein
Potri.005G129700	1.65353	5.76929	1.24765e-16	1.70029e-14	1	125	71	51	308	329	369	27030080	Potri.005G129700.1	Potri.005G129700.1		PTHR31060,PTHR31060:SF5					AT3G50780.1
Potri.005G138500	1.21628	2.81091	0.00101276	0.00991608	1	12	14	9	40	35	34	27029661	Potri.005G138500.1	Potri.005G138500.1	PF03763	PTHR31471,PTHR31471:SF2					AT4G36970.1		Remorin family protein
Potri.005G139500	1.31502	4.09075	9.18443e-06	0.000196165	1	46	21	21	104	67	117	27030523	Potri.005G139500.1	Potri.005G139500.1	PF00069	PTHR27001,PTHR27001:SF110	KOG1187	2.7.11.1		GO:0006468,GO:0005524,GO:0004672	AT4G02630.1		Protein kinase superfamily protein
Potri.005G141900	1.20289	5.73244	1.89052e-06	4.88828e-05	1	92	104	82	355	244	309	27027793	Potri.005G141900.1	Potri.005G141900.1	PF02984,PF00134	PTHR10177,PTHR10177:SF216	KOG0656		K14505	GO:0005634	AT5G67260.1	CYCD3;2	CYCLIN D3;2
Potri.005G142200	1.08483	5.42628	1.71007e-05	0.000333473	1	87	86	68	305	183	227	27030771	Potri.005G142200.1	Potri.005G142200.1	PF00307,PF03271	PTHR10623,PTHR10623:SF15	KOG3000		K10436	GO:0005515,GO:0008017	AT5G67270.1	ATEB1C,ATEB1H1,EB1C	end binding protein 1C
Potri.005G143900	1.42005	2.93711	2.88894e-05	0.000521077	1	18	13	5	46	36	43	27030258	Potri.005G143900.1	Potri.005G143900.1	PF00067	PTHR24298,PTHR24298:SF116		1.14.13.89		GO:0055114,GO:0020037,GO:0016705,GO:0005506	AT4G37370.1	CYP81D8	cytochrome P450, family 81, subfamily D, polypeptide 8
Potri.005G146900	1.04213	5.97765	1.23414e-08	5.19116e-07	1	193	120	77	346	339	354	27030185	Potri.005G146900.1	Potri.005G146900.1	PF13632	PTHR32044,PTHR32044:SF7		2.4.2.39,2.4.1.168			AT4G07960.1	ATCSLC12,CSLC12	Cellulose-synthase-like C12
Potri.005G163000	1.75869	2.19581	0.00149158	0.0134741	1	16	0	2	30	17	27	27030521	Potri.005G163000.1	Potri.005G163000.1	PF04674	PTHR31279,PTHR31279:SF8					AT5G64260.1	EXL2	EXORDIUM like 2
Potri.005G166300	1.57185	4.05408	8.38629e-08	2.98247e-06	1	25	27	20	95	95	100	27027755	Potri.005G166300.1	Potri.005G166300.1	PF00085,PF07719,PF13414	PTHR22904,PTHR22904:SF360	KOG0548		K09527	GO:0045454	AT5G65160.1		tetratricopeptide repeat (TPR)-containing protein
Potri.005G173500	1.19019	4.86899	4.1082e-07	1.24093e-05	1	59	63	37	167	154	167	27029324	Potri.005G173500.1	Potri.005G173500.1	PF10250	PTHR31288,PTHR31288:SF7					AT1G38131.1		O-fucosyltransferase family protein
Potri.005G176000	6.80241	1.39687	1.66526e-08	6.88063e-07	1	0	0	0	22	15	10	27030397	Potri.005G176000.1	Potri.005G176000.1	PF00847	PTHR31985,PTHR31985:SF37				GO:0006355,GO:0003700	AT1G21910.1		Integrase-type DNA-binding superfamily protein
Potri.005G184400	1.91977	1.33779	0.00712416	0.0450802	1	1	4	2	8	9	20	27028896	Potri.005G184400.1	Potri.005G184400.1	PF14226,PF03171	PTHR10209,PTHR10209:SF223	KOG0143	4.2.3.19	K05282	GO:0055114,GO:0016491	AT5G51810.1	AT2353,ATGA20OX2,GA20OX2	gibberellin 20 oxidase 2
Potri.005G187600	2.78035	2.87223	2.06281e-06	5.26299e-05	1	8	2	5	24	35	80	27031942	Potri.005G187600.1	Potri.005G187600.1	PF03405	PTHR31155,PTHR31155:SF3		1.14.19.2	K03921	GO:0055114,GO:0045300,GO:0006631	AT1G43800.1		Plant stearoyl-acyl-carrier-protein desaturase family protein
Potri.005G192100	1.07032	3.78682	0.00188068	0.0161201	1	48	14	19	98	62	60	27027964	Potri.005G192100.1	Potri.005G192100.1	PF00892	PTHR31218,PTHR31218:SF20				GO:0016021,GO:0016020,GO:0022857	AT1G43650.1		nodulin MtN21 /EamA-like transporter family protein
Potri.005G194300	1.25473	4.89035	2.01938e-07	6.62646e-06	1	72	46	40	192	127	186	27028187	Potri.005G194300.1	Potri.005G194300.1		PTHR33621,PTHR33621:SF2
Potri.005G216700	4.24986	1.01123	3.65206e-05	0.000635233	1	1	0	0	6	6	20	27028297	Potri.005G216700.1	Potri.005G216700.1	PF02887,PF00224	PTHR11817,PTHR11817:SF14		2.7.1.40		GO:0030955,GO:0006096,GO:0004743,GO:0000287	AT3G22960.1	PKP-ALPHA,PKP1	Pyruvate kinase family protein
Potri.005G218400	1.41432	4.21726	1.31962e-06	3.52559e-05	1	28	39	21	118	86	116	27028753	Potri.005G218400.1	Potri.005G218400.1	PF12937	PTHR24006	KOG1947			GO:0005515	AT3G54650.1	FBL17	RNI-like superfamily protein
Potri.005G225200	1.00232	3.15844	0.0016319	0.0144149	1	27	19	7	46	47	43	27029762	Potri.005G225200.1	Potri.005G225200.1	PF07498	PTHR34449,PTHR34449:SF2				GO:0006353	AT1G06190.1		Rho termination factor
Potri.005G233500	2.16326	2.92388	9.36765e-08	3.30273e-06	1	17	3	4	42	39	56	27031218	Potri.005G233500.1	Potri.005G233500.1	PF00854	PTHR11654,PTHR11654:SF21		3.6.3.43	K14638	GO:0016020,GO:0006810,GO:0005215	AT3G54140.1	ATPTR1,PTR1	peptide transporter 1
Potri.005G235100	1.66297	1.43766	0.0076154	0.0475443	1	2	4	3	16	10	13	27031327	Potri.005G235100.1	Potri.005G235100.1	PF08263,PF00069,PF13855	PTHR27000,PTHR27000:SF26	KOG1187	2.7.11.1		GO:0006468,GO:0005524,GO:0004672,GO:0005515	AT1G75640.1		Leucine-rich receptor-like protein kinase family protein
Potri.005G238000	1.21583	2.23722	0.0060007	0.0394927	1	10	9	4	17	23	30	27029738	Potri.005G238000.1	Potri.005G238000.1
Potri.005G240900	1.49467	5.20896	9.45178e-10	4.80424e-08	1	59	73	40	236	176	249	27028900	Potri.005G240900.1	Potri.005G240900.1	PF00314	PTHR31048,PTHR31048:SF27					AT1G75800.1		Pathogenesis-related thaumatin superfamily protein
Potri.005G243000	1.0928	6.61965	3.01198e-07	9.46545e-06	1	350	154	112	697	455	509	27031340	Potri.005G243000.1	Potri.005G243000.1	PF02225,PF05922,PF00082	PTHR10795,PTHR10795:SF328		3.4.14.10		GO:0006508,GO:0004252	AT1G20160.1	ATSBT5.2	Subtilisin-like serine endopeptidase family protein
Potri.005G243400	2.06258	3.82929	4.37118e-11	2.78486e-09	1	33	13	5	103	73	91	27028077	Potri.005G243400.1	Potri.005G243400.1	PF00170	PTHR22952,PTHR22952:SF171				GO:0043565,GO:0006355,GO:0003700	AT4G35900.1	atbzip14,FD,FD-1	Basic-leucine zipper (bZIP) transcription factor family protein
Potri.005G244500	2.28634	3.79551	2.4814e-07	7.97439e-06	1	35	7	4	53	86	125	27029187	Potri.005G244500.1	Potri.005G244500.1	PF13639	PTHR14155,PTHR14155:SF87			K19037	GO:0008270,GO:0005515	AT5G42200.1		RING/U-box superfamily protein
Potri.005G249400	1.13346	6.01451	3.90231e-07	1.18641e-05	1	131	137	92	427	295	370	27028962	Potri.005G249400.1	Potri.005G249400.1	PF04783,PF04782	PTHR21450,PTHR21450:SF19					AT4G35240.1		Protein of unknown function (DUF630 and DUF632)
Potri.006G001100	2.81633	2.84952	9.50445e-09	4.07656e-07	1	3	6	5	43	32	62	27007342	Potri.006G001100.1	Potri.006G001100.1	PF01501	PTHR32116,PTHR32116:SF7		2.4.1.43	K13648	GO:0016757,GO:0047262	AT5G47780.1	GAUT4	galacturonosyltransferase 4
Potri.006G038800	1.41733	1.75735	0.00751826	0.0470186	1	13	1	1	14	18	17	27008637	Potri.006G038800.1	Potri.006G038800.1		PTHR22950,PTHR22950:SF240					AT2G41190.1		Transmembrane amino acid transporter family protein
Potri.006G040700	1.06331	3.49214	0.00259132	0.0208396	1	29	26	10	81	34	63	27004817	Potri.006G040700.1	Potri.006G040700.1	PF00225	PTHR24115,PTHR24115:SF535	KOG4280	3.6.4.4	K11498	GO:0008017,GO:0007018,GO:0005524,GO:0003777,GO:0005871	AT3G10180.1		P-loop containing nucleoside triphosphate hydrolases superfamily protein
Potri.006G041500	1.16464	4.70322	1.16596e-05	0.000239818	1	51	53	37	179	112	143	27005340	Potri.006G041500.1	Potri.006G041500.1	PF12922,PF12717	PTHR14222,PTHR14222:SF2			K06677	GO:0007076	AT3G57060.2		binding
Potri.006G048600	1.10626	4.49667	1.6567e-05	0.000323647	1	51	52	26	152	100	118	27004553	Potri.006G048600.1	Potri.006G048600.1	PF00307,PF00225	PTHR24115,PTHR24115:SF456	KOG0239	3.6.4.5	K10406	GO:0005515,GO:0008017,GO:0007018,GO:0005524,GO:0003777,GO:0005871	AT3G10310.1		P-loop nucleoside triphosphate hydrolases superfamily protein with CH (Calponin Homology) domain
Potri.006G048900	1.35193	3.56601	9.21435e-05	0.00137954	1	21	16	19	73	65	58	27005910	Potri.006G048900.1	Potri.006G048900.1	PF01926	PTHR11089,PTHR11089:SF29	KOG2485			GO:0005525	AT2G41670.1		P-loop containing nucleoside triphosphate hydrolases superfamily protein
Potri.006G052300	1.14408	2.61525	0.00230381	0.0189019	1	14	12	6	32	25	36	27006934	Potri.006G052300.1	Potri.006G052300.1		PTHR35495,PTHR35495:SF1					AT5G54970.1
Potri.006G056000	1.52205	3.65178	3.29896e-05	0.000582554	1	21	13	20	89	58	69	27003491	Potri.006G056000.1	Potri.006G056000.1		PTHR33659,PTHR33659:SF1
Potri.006G056600	1.03302	5.62767	3.0887e-05	0.000551978	1	94	133	63	331	230	253	27005920	Potri.006G056600.1	Potri.006G056600.1	PF00560,PF08263,PF13855,PF00069	PTHR27000,PTHR27000:SF146	KOG1187	2.7.11.1		GO:0005515,GO:0006468,GO:0005524,GO:0004672	AT5G06940.1		Leucine-rich repeat receptor-like protein kinase family protein
Potri.006G056800	1.0911	4.93646	0.00175823	0.0152546	1	36	67	56	172	149	184	27005822	Potri.006G056800.1	Potri.006G056800.1		PTHR31344,PTHR31344:SF4					AT3G57780.1
Potri.006G060500	1.4377	2.74646	0.000710476	0.0074377	1	10	8	11	43	34	31	27007589	Potri.006G060500.1	Potri.006G060500.1	PF04640	PTHR31065,PTHR31065:SF11					AT2G12646.1		PLATZ transcription factor family protein
Potri.006G070400	3.93868	0.777543	0.000384546	0.00451742	1	1	0	0	3	15	7	27006655	Potri.006G070400.1	Potri.006G070400.1		PTHR11716,PTHR11716:SF54		3.1.1.4	K01047	GO:0016042,GO:0005509,GO:0004623	AT2G06925.1	ATSPLA2-ALPHA,PLA2-ALPHA	Phospholipase A2 family protein
Potri.006G079100	1.94273	2.34782	3.6422e-05	0.000634194	1	10	3	4	24	36	25	27003862	Potri.006G079100.1	Potri.006G079100.1	PF00432	PTHR11764		5.4.99.8	K01853	GO:0003824	AT2G07050.1	CAS1	cycloartenol synthase 1
Potri.006G081200	1.54053	6.06845	1.75761e-12	1.37098e-10	1	124	101	82	487	371	364	27003942	Potri.006G081200.1	Potri.006G081200.1	PF08263,PF13855	PTHR32093,PTHR32093:SF23				GO:0005515	AT1G62440.1	LRX2	leucine-rich repeat/extensin 2
Potri.006G085300	1.01731	4.66565	0.000147396	0.00203866	1	59	60	32	185	103	123	27005788	Potri.006G085300.1	Potri.006G085300.1	PF00225	PTHR24115,PTHR24115:SF462		3.6.4.4	K10403	GO:0008017,GO:0007018,GO:0005524,GO:0003777,GO:0005871	AT5G02370.1		ATP binding microtubule motor family protein
Potri.006G091800	3.25978	0.385304	0.00239905	0.0195531	1	1	0	0	8	5	3	27007496	Potri.006G091800.1	Potri.006G091800.1	PF01221	PTHR11886,PTHR11886:SF46	KOG3430	3.6.4.2	K10418	GO:0007017,GO:0005875	AT1G52240.2	ATROPGEF11,PIRF1,ROPGEF11	RHO guanyl-nucleotide exchange factor 11
Potri.006G094000	1.21347	4.29931	1.14185e-05	0.0002356	1	60	33	18	83	109	134	27004949	Potri.006G094000.1	Potri.006G094000.1	PF12906	PTHR23012,PTHR23012:SF87				GO:0008270	AT5G05830.1		RING/FYVE/PHD zinc finger superfamily protein
Potri.006G094600	1.76941	2.73238	8.33835e-06	0.000180002	1	10	11	4	46	26	41	27004448	Potri.006G094600.1	Potri.006G094600.1		PTHR35117					AT2G37960.2
Potri.006G095300	1.98736	2.84531	1.31595e-07	4.49886e-06	1	11	7	6	41	37	48	27004520	Potri.006G095300.1	Potri.006G095300.1	PF10250	PTHR31741,PTHR31741:SF4					AT3G54100.1		O-fucosyltransferase family protein
Potri.006G106400	1.15647	3.95059	3.13269e-05	0.00055791	1	37	38	12	81	82	88	27008257	Potri.006G106400.1	Potri.006G106400.1	PF01535,PF13041	PTHR24015,PTHR24015:SF316					AT2G38420.1		Pentatricopeptide repeat (PPR) superfamily protein
Potri.006G106900	1.21633	5.34763	7.37365e-05	0.00115142	1	51	91	63	228	229	233	27005859	Potri.006G106900.1	Potri.006G106900.1		PTHR31945,PTHR31945:SF21					AT2G40435.1
Potri.006G107100	1.26775	3.2141	8.47814e-05	0.00129056	1	20	17	10	51	49	49	27005810	Potri.006G107100.1	Potri.006G107100.1	PF00155	PTHR11879,PTHR11879:SF14		2.6.1.1	K14455	GO:0030170,GO:0009058,GO:0008483,GO:0006520	AT2G30970.1	ASP1	aspartate aminotransferase 1
Potri.006G111400	1.18581	4.543	7.04147e-06	0.000155603	1	85	34	19	121	120	147	27006311	Potri.006G111400.1	Potri.006G111400.1	PF00013,PF16544	PTHR11208,PTHR11208:SF59	KOG1588		K14945	GO:0003723	AT2G38610.2		RNA-binding KH domain-containing protein
Potri.006G111700	1.18461	4.11039	0.000162894	0.00221735	1	35	25	30	112	77	95	27008093	Potri.006G111700.1	Potri.006G111700.1	PF06697	PTHR33512,PTHR33512:SF1					AT3G08600.1		Protein of unknown function (DUF1191)
Potri.006G112000	1.1005	4.13463	0.000111279	0.00161713	1	42	37	21	72	102	108	27005969	Potri.006G112000.1	Potri.006G112000.1	PF00439	PTHR22881,PTHR22881:SF17			K11723	GO:0005515	AT5G55040.1		DNA-binding bromodomain-containing protein
Potri.006G114400	1.31056	6.90639	5.82668e-13	4.87042e-11	1	299	224	128	673	616	823	27005812	Potri.006G114400.1	Potri.006G114400.1	PF08263,PF07714	PTHR27003,PTHR27003:SF22	KOG1187	2.7.11.1		GO:0006468,GO:0004672	AT1G79620.1		Leucine-rich repeat protein kinase family protein
Potri.006G117500	2.26515	4.07626	2.10003e-13	1.896e-11	1	30	15	8	96	90	140	27006027	Potri.006G117500.1	Potri.006G117500.1	PF13837	PTHR21654,PTHR21654:SF18					AT3G10040.1		sequence-specific DNA binding transcription factors
Potri.006G121800	2.22478	1.47131	0.0012632	0.0118228	1	5	1	1	21	16	6	27005726	Potri.006G121800.1	Potri.006G121800.1
Potri.006G126100	1.2723	2.16371	0.00406581	0.0291922	1	8	10	3	26	18	23	27007414	Potri.006G126100.1	Potri.006G126100.1	PF00005	PTHR19241,PTHR19241:SF252	KOG0061			GO:0016887,GO:0005524	AT2G37010.1	ATNAP12,NAP12	non-intrinsic ABC protein 12
Potri.006G131600	1.08794	2.88678	0.00218862	0.0181689	1	17	13	10	40	30	43	27004876	Potri.006G131600.1	Potri.006G131600.1
Potri.006G132600	1.06686	4.64476	3.51856e-06	8.46188e-05	1	72	51	27	127	121	159	27007051	Potri.006G132600.1	Potri.006G132600.1	PF04406	PTHR10848,PTHR10848:SF0	KOG2795	5.99.1.3	K10878	GO:0006259,GO:0005694,GO:0005524,GO:0003824,GO:0003677,GO:0000737	AT5G02820.1	BIN5,RHL2	Spo11/DNA topoisomerase VI, subunit A protein
Potri.006G134600	1.79976	4.25157	3.85819e-05	0.000665772	1	9	42	18	117	104	128	27005162	Potri.006G134600.1	Potri.006G134600.1	PF04043,PF01095	PTHR31707,PTHR31707:SF39		3.1.1.11		GO:0004857,GO:0042545,GO:0030599,GO:0005618	AT2G26440.1		Plant invertase/pectin methylesterase inhibitor superfamily
Potri.006G142300	1.0615	2.85731	0.00715316	0.0452286	1	16	11	12	35	28	47	27003842	Potri.006G142300.1	Potri.006G142300.1	PF05916	PTHR12914,PTHR12914:SF2	KOG3303		K10732		AT1G80190.1	PSF1	partner of SLD five 1
Potri.006G151600	3.11999	3.73548	5.80882e-13	4.86794e-11	1	9	7	7	69	65	138	27004997	Potri.006G151600.1	Potri.006G151600.1	PF14226,PF03171	PTHR10209,PTHR10209:SF103	KOG0143	1.14.17.4	K05933	GO:0055114,GO:0016491	AT2G19590.1	ACO1,ATACO1	ACC oxidase 1
Potri.006G154600	3.23962	0.91742	4.12849e-05	0.000702768	1	1	1	0	7	10	11	27005790	Potri.006G154600.1	Potri.006G154600.1	PF00027,PF07885,PF12796,PF11834	PTHR10217,PTHR10217:SF504					AT2G26650.1	AKT1,ATAKT1,KT1	K+ transporter 1
Potri.006G169000	2.17376	2.05861	3.74852e-06	8.95563e-05	1	8	4	0	26	22	22	27006599	Potri.006G169000.1	Potri.006G169000.1	PF00004,PF14363	PTHR23070,PTHR23070:SF17				GO:0005524,GO:0034551	AT5G57480.1		P-loop containing nucleoside triphosphate hydrolases superfamily protein
Potri.006G169400	1.03558	4.55288	2.32358e-05	0.000431486	1	55	60	25	134	120	124	27004416	Potri.006G169400.1	Potri.006G169400.1	PF01459	PTHR11743,PTHR11743:SF27	KOG3126		K15040	GO:0055085,GO:0005741	AT5G57490.1	ATVDAC4,VDAC4	voltage dependent anion channel 4
Potri.006G173900	1.25986	3.52277	0.000789223	0.00812415	1	48	13	5	73	59	55	27007311	Potri.006G173900.1	Potri.006G173900.1		PTHR33228,PTHR33228:SF5					AT5G57685.1	ATGDU3,GDU3,LSB1	glutamine dumper 3
Potri.006G187900	1.21293	4.22114	3.25818e-06	7.92905e-05	1	57	32	16	120	80	111	27004042	Potri.006G187900.1	Potri.006G187900.1	PF07887	PTHR31713,PTHR31713:SF11				GO:0006950,GO:0005516	AT2G24300.2		Calmodulin-binding protein
Potri.006G190400	1.3562	3.24441	7.57641e-05	0.00117467	1	21	15	10	67	36	53	27004832	Potri.006G190400.1	Potri.006G190400.1		PTHR37392,PTHR37392:SF1
Potri.006G192500	1.09938	4.10007	6.21907e-05	0.000994899	1	37	40	20	97	76	104	27005502	Potri.006G192500.1	Potri.006G192500.1		PTHR36355					AT2G42110.1
Potri.006G193500	1.17882	2.91433	0.000981762	0.0096502	1	18	10	11	37	38	42	27006292	Potri.006G193500.1	Potri.006G193500.1	PF08879	PTHR34122					AT2G42040.1
Potri.006G197500	3.8903	0.772565	2.54845e-05	0.000466878	1	1	0	0	8	9	8	27004543	Potri.006G197500.1	Potri.006G197500.1		PTHR31250,PTHR31250:SF8					AT3G58480.1		calmodulin-binding family protein
Potri.006G200100	2.34431	2.10107	1.08485e-05	0.000225262	1	6	4	1	36	13	25	27004264	Potri.006G200100.1	Potri.006G200100.1		PTHR33264,PTHR33264:SF5					AT3G11690.1
Potri.006G212700	1.04152	3.50511	0.00118996	0.0112696	1	30	19	16	67	41	70	27004800	Potri.006G212700.1	Potri.006G212700.1	PF00462	PTHR10168,PTHR10168:SF79	KOG1752		K17479	GO:0045454,GO:0015035,GO:0009055	AT5G03870.1		Glutaredoxin family protein
Potri.006G213200	2.3083	0.697768	0.00527011	0.0357054	1	1	2	0	5	5	11	27006187	Potri.006G213200.1	Potri.006G213200.1	PF13041	PTHR24015,PTHR24015:SF404					AT5G42450.1		Pentatricopeptide repeat (PPR) superfamily protein
Potri.006G226600	1.00138	4.72206	0.000148052	0.00204427	1	67	57	35	168	91	168	27003611	Potri.006G226600.1	Potri.006G226600.1	PF00612	PTHR32295,PTHR32295:SF6				GO:0005515	AT2G26180.1	IQD6	IQ-domain 6
Potri.006G235100	1.38779	4.91841	7.36129e-10	3.81887e-08	1	72	47	34	177	147	203	27003956	Potri.006G235100.1	Potri.006G235100.1	PF00365	PTHR13697,PTHR13697:SF7	KOG2440	2.7.1.11	K00850	GO:0006096,GO:0003872	AT4G26270.1	PFK3	phosphofructokinase 3
Potri.006G237200	1.1989	5.94589	9.61699e-10	4.86551e-08	1	153	105	84	364	308	379	27005377	Potri.006G237200.1	Potri.006G237200.1	PF12695	PTHR11614,PTHR11614:SF96	KOG1455	2.3.1.22			AT5G11650.1		alpha/beta-Hydrolases superfamily protein
Potri.006G238600	2.13737	4.49325	1.95779e-11	1.3112e-09	1	22	28	21	115	137	179	27007226	Potri.006G238600.1	Potri.006G238600.1	PF00847	PTHR31985,PTHR31985:SF5			K09286	GO:0006355,GO:0003700	AT5G11590.1	TINY2	Integrase-type DNA-binding superfamily protein
Potri.006G239800	1.00146	5.20511	1.37186e-06	3.65714e-05	1	125	74	37	187	193	218	27004348	Potri.006G239800.1	Potri.006G239800.1	PF00903	PTHR10374,PTHR10374:SF17	KOG2943	4.4.1.5	K01759		AT1G67280.1		Glyoxalase/Bleomycin resistance protein/Dioxygenase superfamily protein
Potri.006G240400	1.5638	1.74779	0.00165655	0.0145598	1	7	5	1	14	18	18	27004863	Potri.006G240400.1	Potri.006G240400.1		PTHR22849,PTHR22849:SF35		6.3.2.19			AT5G11550.1		ARM repeat superfamily protein
Potri.006G241700	1.06737	6.02917	1.86668e-06	4.84383e-05	1	146	158	81	445	267	380	27006623	Potri.006G241700.1	Potri.006G241700.1	PF00249	PTHR10641,PTHR10641:SF599			K09420		AT5G11510.1	AtMYB3R4,MYB3R-4	myb domain protein 3r-4
Potri.006G242800	1.61654	2.20531	0.000381036	0.00448609	1	7	8	3	20	22	31	27006776	Potri.006G242800.1	Potri.006G242800.1	PF07714	PTHR27001,PTHR27001:SF89	KOG1187	2.7.11.1	K04733	GO:0006468,GO:0004672	AT3G24550.1	ATPERK1,PERK1	proline extensin-like receptor kinase 1
Potri.006G244800	1.68905	3.09008	4.89901e-06	0.000112519	1	13	14	7	46	37	63	27007317	Potri.006G244800.1	Potri.006G244800.1		PTHR14296,PTHR14296:SF5					AT1G18950.1		DDT domain superfamily
Potri.006G250800	1.05784	3.83694	0.000229472	0.00294573	1	35	28	19	65	71	90	27006505	Potri.006G250800.1	Potri.006G250800.1	PF00145	PTHR10629	KOG0919	2.1.1.204			AT5G25480.1	AtDNMT2,DNMT2	DNA methyltransferase-2
Potri.006G251200	1.15333	4.35288	8.70982e-05	0.00131788	1	41	38	31	123	79	135	27004227	Potri.006G251200.1	Potri.006G251200.1	PF03638	PTHR12446,PTHR12446:SF27					AT3G22780.1	ATTSO1,TSO1	Tesmin/TSO1-like CXC domain-containing protein
Potri.006G252800	3.1558	0.337928	0.00305517	0.0235624	1	0	1	0	5	4	6	27008170	Potri.006G252800.1	Potri.006G252800.1		PTHR33527,PTHR33527:SF1					AT1G64870.1
Potri.006G266000	1.35547	2.53035	0.00127177	0.011886	1	21	7	1	27	32	31	27007900	Potri.006G266000.1	Potri.006G266000.1	PF07690	PTHR31585,PTHR31585:SF6				GO:0055085,GO:0016021	AT5G25050.1		Major facilitator superfamily protein
Potri.006G272300	1.08511	2.28312	0.00797315	0.0493535	1	15	7	4	20	21	30	27006597	Potri.006G272300.1	Potri.006G272300.1
Potri.006G276700	2.46809	2.57351	4.43869e-06	0.000103993	1	1	10	3	31	44	32	27006103	Potri.006G276700.1	Potri.006G276700.1
Potri.006G278600	5.58921	0.526986	2.20652e-05	0.000413745	1	0	0	0	7	6	7	27005559	Potri.006G278600.1	Potri.006G278600.1
Potri.007G007100	1.41826	3.9215	1.4645e-07	4.95488e-06	1	39	23	13	79	84	95	27016411	Potri.007G007100.1	Potri.007G007100.1	PF08880,PF08879	PTHR31602,PTHR31602:SF2				GO:0006355,GO:0005634,GO:0005524,GO:0032502,GO:0006351	AT2G22840.1	AtGRF1,GRF1	growth-regulating factor 1
Potri.007G011600	1.25706	3.41209	0.00033287	0.00399971	1	33	10	13	48	60	64	27014870	Potri.007G011600.1	Potri.007G011600.1	PF00847	PTHR32467,PTHR32467:SF33			K09285	GO:0006355,GO:0003700,GO:0007275	AT5G10510.2	AIL6,PLT3	AINTEGUMENTA-like 6
Potri.007G015700	1.25517	3.39632	0.000208802	0.00272753	1	20	19	14	71	43	57	27015697	Potri.007G015700.1	Potri.007G015700.1	PF01095	PTHR31321,PTHR31321:SF25		3.1.1.11	K01051	GO:0042545,GO:0030599,GO:0005618	AT5G19730.1		Pectin lyase-like superfamily protein
Potri.007G016700	1.44677	2.50011	0.0052599	0.0356523	1	8	9	7	46	29	15	27016381	Potri.007G016700.1	Potri.007G016700.1	PF08263,PF13855	PTHR27000,PTHR27000:SF13	KOG0472	2.7.11.1		GO:0005515	AT5G46330.1	FLS2	Leucine-rich receptor-like protein kinase family protein
Potri.007G025600	1.52104	3.16445	3.28846e-06	7.99084e-05	1	19	13	8	51	51	48	27016309	Potri.007G025600.1	Potri.007G025600.1	PF10294	PTHR14614,PTHR14614:SF29	KOG2793	2.1.1.60			AT5G49560.1		Putative methyltransferase family protein
Potri.007G028400	1.20431	3.56674	0.000114128	0.00165266	1	22	26	14	62	60	69	27016840	Potri.007G028400.1	Potri.007G028400.1	PF12854,PF01535,PF13041	PTHR24015,PTHR24015:SF506					AT4G36680.1		Tetratricopeptide repeat (TPR)-like superfamily protein
Potri.007G033400	1.59332	5.33848	1.76678e-12	1.37485e-10	1	68	68	44	262	252	218	27016209	Potri.007G033400.1	Potri.007G033400.1	PF14009	PTHR33052,PTHR33052:SF17					AT2G23690.1
Potri.007G033500	2.60496	2.08474	8.79647e-07	2.45094e-05	1	4	2	3	21	23	30	27015463	Potri.007G033500.1	Potri.007G033500.1
Potri.007G048700	1.0528	4.70841	0.000150826	0.00207556	1	54	63	34	193	107	127	27016789	Potri.007G048700.1	Potri.007G048700.1	PF00307,PF03271	PTHR10623,PTHR10623:SF15	KOG3000		K10436	GO:0005515,GO:0008017	AT5G67270.1	ATEB1C,ATEB1H1,EB1C	end binding protein 1C
Potri.007G056700	1.32417	2.34382	0.00448286	0.0315467	1	9	7	7	25	17	36	27014551	Potri.007G056700.1	Potri.007G056700.1	PF04783,PF04782	PTHR21450,PTHR21450:SF23					AT3G51290.2		Protein of unknown function (DUF630) ;Protein of unknown function (DUF632)
Potri.007G059800	1.10958	5.82162	2.10094e-08	8.4667e-07	1	142	123	67	359	247	344	27015420	Potri.007G059800.1	Potri.007G059800.1	PF03398	PTHR12161,PTHR12161:SF19	KOG2027				AT4G35730.1		Regulator of Vps4 activity in the MVB pathway protein
Potri.007G067900	2.5503	0.846293	0.00395622	0.0287208	1	1	2	0	15	7	3	27015312	Potri.007G067900.1	Potri.007G067900.1	PF13855,PF07714,PF11721	PTHR27006,PTHR27006:SF44	KOG1187	2.7.11.1		GO:0005515,GO:0006468,GO:0004672	AT1G56130.1		Leucine-rich repeat transmembrane protein kinase
Potri.007G071100	1.11893	5.95418	2.61388e-06	6.52133e-05	1	111	149	85	341	328	369	27016713	Potri.007G071100.1	Potri.007G071100.1	PF00076	PTHR24012,PTHR24012:SF497	KOG4210			GO:0003676	AT3G18610.1	ATNUC-L2,NUC-L2,PARLL1	nucleolin like 2
Potri.007G074200	1.09569	2.627	0.00337947	0.0254731	1	24	8	3	34	27	32	27015614	Potri.007G074200.1	Potri.007G074200.1	PF01180	PTHR11938		1.3.5.2	K00254	GO:0055114,GO:0016627,GO:0005737	AT5G23300.1	PYRD	pyrimidine d
Potri.007G074300	1.11805	4.73665	1.43745e-05	0.000287634	1	65	53	34	152	102	187	27015897	Potri.007G074300.1	Potri.007G074300.1	PF00067	PTHR24298,PTHR24298:SF57	KOG0156	1.14.13.121		GO:0055114,GO:0020037,GO:0016705,GO:0005506	AT3G26300.1	CYP71B34	cytochrome P450, family 71, subfamily B, polypeptide 34
Potri.007G091200	1.21468	5.20062	0.000575638	0.0062566	1	38	96	51	250	166	211	27016047	Potri.007G091200.1	Potri.007G091200.1	PF13371,PF13414	PTHR22904,PTHR22904:SF358	KOG0548				AT5G65160.1		tetratricopeptide repeat (TPR)-containing protein
Potri.007G091700	1.92929	1.45275	0.0014404	0.0130986	1	4	2	2	17	11	13	27015495	Potri.007G091700.1	Potri.007G091700.1	PF03137	PTHR23505,PTHR23505:SF15	KOG1330			GO:0016020,GO:0006810,GO:0005215	AT5G10190.1		Major facilitator superfamily protein
Potri.007G092300	2.20579	2.81455	3.03639e-07	9.53297e-06	1	5	9	6	39	35	52	27017014	Potri.007G092300.1	Potri.007G092300.1	PF00168	PTHR35503,PTHR35503:SF2				GO:0005515	AT5G65030.1
Potri.007G098800	2.17394	3.30209	6.83121e-07	1.95846e-05	1	6	9	13	60	56	65	27015186	Potri.007G098800.1	Potri.007G098800.1	PF14144	PTHR22952,PTHR22952:SF130				GO:0043565,GO:0006351	AT3G14880.2
Potri.007G102800	1.2827	4.51522	3.31178e-07	1.02791e-05	1	65	41	19	132	101	156	27015967	Potri.007G102800.1	Potri.007G102800.1	PF04851,PF00271	PTHR10799,PTHR10799:SF654		3.6.4.12		GO:0016787,GO:0005524,GO:0003677	AT5G63950.1	CHR24	chromatin remodeling 24
Potri.007G105800	1.47619	3.10476	5.49775e-05	0.000894836	1	19	17	4	62	45	36	27014801	Potri.007G105800.1	Potri.007G105800.1	PF12708	PTHR31339,PTHR31339:SF4					AT4G33440.1		Pectin lyase-like superfamily protein
Potri.007G107900	1.1513	3.85085	6.42383e-05	0.00102315	1	31	26	21	83	67	83	27015281	Potri.007G107900.1	Potri.007G107900.1	PF00400	PTHR19865,PTHR19865:SF0	KOG0299		K14793	GO:0005515	AT4G05410.1	YAO	Transducin/WD40 repeat-like superfamily protein
Potri.007G108200	1.30055	2.56491	0.00159851	0.014189	1	9	14	5	30	25	37	27016455	Potri.007G108200.1	Potri.007G108200.1	PF00400	PTHR15271	KOG1009		K10751	GO:0005515	AT5G64630.2	FAS2,MUB3.9,NFB01,NFB1	Transducin/WD40 repeat-like superfamily protein
Potri.007G108400	3.16118	0.954759	0.00647397	0.0419125	1	0	0	2	6	4	19	27014844	Potri.007G108400.1	Potri.007G108400.1	PF08240,PF00107	PTHR11695,PTHR11695:SF576		1.1.1.1	K00001,K18857	GO:0055114,GO:0016491,GO:0008270	AT1G77120.1	ADH,ADH1,ATADH,ATADH1	alcohol dehydrogenase 1
Potri.007G119600	1.00991	5.45748	4.19593e-06	9.88009e-05	1	106	110	52	245	189	284	27016351	Potri.007G119600.1	Potri.007G119600.1	PF06749	PTHR31769,PTHR31769:SF4					AT2G32280.1		Protein of unknown function (DUF1218)
Potri.007G119800	1.5236	4.80761	2.59026e-10	1.46213e-08	1	49	46	33	167	156	173	27015311	Potri.007G119800.1	Potri.007G119800.1	PF04504	PTHR31662,PTHR31662:SF1					AT1G61730.1		DNA-binding storekeeper protein-related transcriptional regulator
Potri.007G120200	1.66513	2.88107	1.07839e-05	0.000224205	1	13	13	4	34	39	51	27016223	Potri.007G120200.1	Potri.007G120200.1	PF02298	PTHR33021,PTHR33021:SF37				GO:0009055	AT2G32300.1	UCC1	uclacyanin 1
Potri.007G128500	1.08676	4.08402	1.84576e-05	0.000355271	1	50	34	16	101	76	97	27015498	Potri.007G128500.1	Potri.007G128500.1		PTHR36376,PTHR36376:SF1					AT3G59430.1
Potri.007G137700	1.55559	1.79398	0.00535205	0.0361482	1	5	3	5	20	12	20	27016107	Potri.007G137700.1	Potri.007G137700.1	PF02453	PTHR10994	KOG1792				AT2G20590.1		Reticulon family protein
Potri.007G139000	1.11154	3.63349	0.00165722	0.0145599	1	24	25	18	91	44	64	27015836	Potri.007G139000.1	Potri.007G139000.1	PF00069,PF08311	PTHR14030,PTHR14030:SF6		2.7.11.1	K02178	GO:0006468,GO:0005524,GO:0004672,GO:0007094	AT2G20635.1		ATP binding;protein kinases;protein serine/threonine kinases
Potri.008G000500	1.56251	3.90507	3.57113e-08	1.3699e-06	1	30	22	15	104	68	90	27036982	Potri.008G000500.1	Potri.008G000500.1	PF00069	PTHR11042	KOG0581,KOG0198	2.7.11.1,2.7.10.2	K16195	GO:0006468,GO:0005524,GO:0004672	AT3G59410.2	GCN2	protein kinase family protein
Potri.008G000900	1.58481	2.33857	0.00136005	0.0125566	1	5	12	3	26	19	36	27039537	Potri.008G000900.1	Potri.008G000900.1		PTHR10168,PTHR10168:SF93					AT5G01420.1		Glutaredoxin family protein
Potri.008G016100	1.0926	2.62816	0.00298625	0.0231938	1	14	12	7	36	25	32	27036129	Potri.008G016100.1	Potri.008G016100.1	PF00462	PTHR10168,PTHR10168:SF93	KOG2824		K17479	GO:0045454,GO:0015035,GO:0009055	AT5G01420.1		Glutaredoxin family protein
Potri.008G016900	2.91979	2.8847	2.56934e-09	1.20479e-07	1	6	5	3	35	34	73	27037473	Potri.008G016900.1	Potri.008G016900.1	PF00954,PF08276,PF01453	PTHR11795,PTHR11795:SF386				GO:0048544	AT5G03700.1		D-mannose binding lectin protein with Apple-like carbohydrate-binding domain
Potri.008G020000	1.11118	4.80851	4.61292e-05	0.000775535	1	58	46	49	153	155	151	27039910	Potri.008G020000.1	Potri.008G020000.1	PF03297	PTHR12850	KOG1767		K02975		AT4G39200.1		Ribosomal protein S25 family protein
Potri.008G024000	1.53248	3.47787	6.07363e-06	0.000136805	1	15	25	9	69	56	65	27038198	Potri.008G024000.1	Potri.008G024000.1	PF07714,PF00069	PTHR24351,PTHR24351:SF96		2.7.11.1		GO:0006468,GO:0004672,GO:0005524	AT3G44610.1		Protein kinase superfamily protein
Potri.008G026200	1.50192	2.67218	0.000862641	0.00871521	1	10	10	7	51	21	32	27036527	Potri.008G026200.1	Potri.008G026200.1	PF00067	PTHR24282,PTHR24282:SF11	KOG0157			GO:0055114,GO:0020037,GO:0016705,GO:0005506	AT5G24910.1	CYP714A1	cytochrome P450, family 714, subfamily A, polypeptide 1
Potri.008G028600	1.01046	3.47032	0.000712735	0.00744941	1	28	25	12	62	47	63	27037880	Potri.008G028600.1	Potri.008G028600.1	PF01048	PTHR21234,PTHR21234:SF21		3.2.2.9		GO:0009116,GO:0003824	AT4G24350.1		Phosphorylase superfamily protein
Potri.008G036800	1.03551	3.6761	0.00160681	0.0142395	1	42	27	9	56	52	93	27037707	Potri.008G036800.1	Potri.008G036800.1	PF07714	PTHR27001,PTHR27001:SF29	KOG1187	2.7.11.1		GO:0006468,GO:0004672	AT3G09830.1		Protein kinase superfamily protein
Potri.008G038800	1.1762	4.83877	1.13913e-07	3.95645e-06	1	79	53	31	191	130	159	27037722	Potri.008G038800.1	Potri.008G038800.1	PF00169,PF01852,PF07059	PTHR12136,PTHR12136:SF56				GO:0008289	AT3G54800.1		Pleckstrin homology (PH) and lipid-binding START domains-containing protein
Potri.008G040000	1.0725	3.05612	0.00206427	0.0173213	1	17	21	8	46	36	46	27037911	Potri.008G040000.1	Potri.008G040000.1	PF12695	PTHR11614,PTHR11614:SF101	KOG1455	2.3.1.22			AT5G19290.1		alpha/beta-Hydrolases superfamily protein
Potri.008G041800	1.10691	4.34715	6.57437e-06	0.000146669	1	52	41	24	110	115	105	27038117	Potri.008G041800.1	Potri.008G041800.1	PF00450	PTHR11802,PTHR11802:SF71		3.4.16.6	K16297	GO:0006508,GO:0004185	AT3G07990.1	SCPL27	serine carboxypeptidase-like 27
Potri.008G052600	2.62496	1.4031	8.45758e-05	0.00128807	1	3	1	1	9	13	20	27036796	Potri.008G052600.1	Potri.008G052600.1	PF00076	PTHR19965,PTHR19965:SF31			K12881	GO:0003676	AT5G02530.1		RNA-binding (RRM/RBD/RNP motifs) family protein
Potri.008G053500	1.03731	2.96401	0.00708688	0.0449175	1	24	8	12	39	45	34	27037469	Potri.008G053500.1	Potri.008G053500.1	PF04535	PTHR11615,PTHR11615:SF138					AT3G55390.1		Uncharacterised protein family (UPF0497)
Potri.008G056200	2.97999	1.42676	4.97731e-06	0.000114077	1	2	1	1	14	14	16	27038894	Potri.008G056200.1	Potri.008G056200.1	PF05916	PTHR12772				GO:0006260,GO:0005634	AT3G12530.1	PSF2	PSF2
Potri.008G066400	1.30133	4.70767	3.35687e-06	8.13523e-05	1	51	52	31	177	95	177	27036171	Potri.008G066400.1	Potri.008G066400.1	PF01490	PTHR22950,PTHR22950:SF256	KOG1303		K13946		AT2G38120.1	AUX1,MAP1,PIR1,WAV5	Transmembrane amino acid transporter family protein
Potri.008G071200	2.35919	2.74044	3.43072e-06	8.29337e-05	1	5	6	6	61	24	37	27036005	Potri.008G071200.1	Potri.008G071200.1	PF02458	PTHR31642,PTHR31642:SF19		2.3.1.162		GO:0016747	AT2G40230.1		HXXXD-type acyl-transferase family protein
Potri.008G073400	2.43884	1.08167	0.00269355	0.0214193	1	1	1	2	16	7	8	27036168	Potri.008G073400.1	Potri.008G073400.1	PF10604	PTHR31213,PTHR31213:SF3			K14496		AT2G40330.1	PYL6,RCAR9	PYR1-like 6
Potri.008G079900	1.33697	3.55726	5.79584e-06	0.000131363	1	28	19	12	65	57	73	27039090	Potri.008G079900.1	Potri.008G079900.1	PF13180,PF13365	PTHR22939,PTHR22939:SF87		3.4.21.107		GO:0005515	AT5G36950.1	DegP10	DegP protease 10
Potri.008G095900	1.71187	4.78237	7.20358e-07	2.05261e-05	1	23	53	31	161	147	196	27038103	Potri.008G095900.1	Potri.008G095900.1	PF13947	PTHR33355,PTHR33355:SF1				GO:0030247	AT1G10380.1		Putative membrane lipoprotein
Potri.008G097600	1.1669	4.86599	0.000902332	0.00903797	1	41	59	49	172	101	218	27036475	Potri.008G097600.1	Potri.008G097600.1	PF03214	PTHR31682,PTHR31682:SF3		5.4.99.30	K13379	GO:0030244,GO:0016866	AT3G08900.1	RGP,RGP3	reversibly glycosylated polypeptide 3
Potri.008G108100	2.28623	2.36473	9.92263e-08	3.49086e-06	1	7	5	2	29	29	32	27038463	Potri.008G108100.1	Potri.008G108100.1	PF14310,PF00933,PF01915	PTHR30620,PTHR30620:SF50		3.2.1.55,3.2.1.37		GO:0005975,GO:0004553	AT5G49360.1	ATBXL1,BXL1	beta-xylosidase 1
Potri.008G115900	1.31071	5.57394	7.92505e-08	2.83757e-06	1	84	84	70	327	241	259	27036091	Potri.008G115900.1	Potri.008G115900.1	PF00026	PTHR13683,PTHR13683:SF354	KOG1339	3.4.23.12		GO:0006508,GO:0004190	AT3G25700.1		Eukaryotic aspartyl protease family protein
Potri.008G116000	1.79554	2.17377	0.00167735	0.0147013	1	9	3	4	13	20	40	27037967	Potri.008G116000.1	Potri.008G116000.1	PF00010	PTHR12565,PTHR12565:SF139				GO:0046983	AT1G68810.1		basic helix-loop-helix (bHLH) DNA-binding superfamily protein
Potri.008G118100	1.3577	3.90904	8.30996e-07	2.33329e-05	1	38	23	15	77	77	99	27038039	Potri.008G118100.1	Potri.008G118100.1	PF14543	PTHR13683,PTHR13683:SF274		3.4.23.12		GO:0006508,GO:0004190	AT1G25510.1		Eukaryotic aspartyl protease family protein
Potri.008G120000	1.16855	6.23159	5.3319e-08	1.98477e-06	1	159	149	106	385	405	483	27036582	Potri.008G120000.1	Potri.008G120000.1	PF16863,PF01055	PTHR22762,PTHR22762:SF56		3.2.1.177,3.2.1.55,3.2.1.37	K15925	GO:0005975,GO:0004553	AT1G68560.1	ATXYL1,TRG1,XYL1	alpha-xylosidase 1
Potri.008G120200	1.22109	4.31823	7.23009e-07	2.05658e-05	1	53	33	23	110	97	125	27039710	Potri.008G120200.1	Potri.008G120200.1	PF01370	PTHR10366,PTHR10366:SF307	KOG1502			GO:0050662,GO:0003824	AT1G68540.1		NAD(P)-binding Rossmann-fold superfamily protein
Potri.008G122700	1.43186	2.66322	0.00219628	0.0182185	1	7	11	9	47	23	32	27039088	Potri.008G122700.1	Potri.008G122700.1	PF05553						AT1G68350.1
Potri.008G129500	2.10834	2.50379	3.97247e-05	0.000682638	1	10	7	1	17	33	48	27037695	Potri.008G129500.1	Potri.008G129500.1	PF02183,PF00046	PTHR24326,PTHR24326:SF114	KOG0483		K09338	GO:0043565,GO:0006355,GO:0003700,GO:0003677	AT2G01430.1	ATHB-17,ATHB17,HB17	homeobox-leucine zipper protein 17
Potri.008G137200	1.32046	1.90802	0.00359219	0.0267252	1	10	5	2	17	16	22	27036717	Potri.008G137200.1	Potri.008G137200.1	PF00628	PTHR15856,PTHR15856:SF30	KOG1844			GO:0005515	AT2G01810.1		RING/FYVE/PHD zinc finger superfamily protein
Potri.008G137900	1.14719	6.52243	4.38146e-08	1.65794e-06	1	200	179	133	595	417	553	27039201	Potri.008G137900.1	Potri.008G137900.1	PF00512,PF02518,PF00072,PF03924	PTHR24423,PTHR24423:SF517		2.7.13.3,3.1.3.16	K14489	GO:0007165,GO:0000155,GO:0000160	AT2G01830.2	AHK4,ATCRE1,CRE1,WOL,WOL1	CHASE domain containing histidine kinase protein
Potri.008G141000	1.30395	2.17941	0.0020441	0.017201	1	11	5	5	23	23	22	27037861	Potri.008G141000.1	Potri.008G141000.1	PF14368	PTHR33122,PTHR33122:SF8					AT2G37870.1		Bifunctional inhibitor/lipid-transfer protein/seed storage 2S albumin superfamily protein
Potri.008G146100	1.44659	4.86369	1.77976e-08	7.30752e-07	1	48	61	30	191	134	188	27037353	Potri.008G146100.1	Potri.008G146100.1	PF14416,PF13839	PTHR32285,PTHR32285:SF57					AT1G70230.1	TBL27	TRICHOME BIREFRINGENCE-LIKE 27
Potri.008G149500	1.51962	4.44489	7.23397e-08	2.61246e-06	1	39	39	22	158	87	141	27039004	Potri.008G149500.1	Potri.008G149500.1	PF00069	PTHR24361,PTHR24361:SF315	KOG0198	2.7.11.25		GO:0006468,GO:0005524,GO:0004672	AT3G06030.1	ANP3,MAPKKK12,NP3	NPK1-related protein kinase 3
Potri.008G155300	3.07615	0.284849	0.00592717	0.0391191	1	1	0	0	5	6	3	27036464	Potri.008G155300.1	Potri.008G155300.1		PTHR35747					AT4G14805.1		Bifunctional inhibitor/lipid-transfer protein/seed storage 2S albumin superfamily protein
Potri.008G158700	1.26663	2.08581	0.00357063	0.026618	1	10	7	3	23	15	25	27037432	Potri.008G158700.1	Potri.008G158700.1
Potri.008G162300	1.55168	2.46284	0.00152337	0.0136899	1	7	8	7	31	17	41	27038502	Potri.008G162300.1	Potri.008G162300.1	PF00538	PTHR11467,PTHR11467:SF44			K11275	GO:0006334,GO:0005634,GO:0003677,GO:0000786	AT2G30620.2		winged-helix DNA-binding transcription factor family protein
Potri.008G164500	1.51297	2.37793	0.00110919	0.0106565	1	5	9	7	25	29	28	27037812	Potri.008G164500.1	Potri.008G164500.1	PF03479	PTHR31100,PTHR31100:SF3					AT4G14465.1	AHL20	AT-hook motif nuclear-localized protein 20
Potri.008G165400	1.71987	2.4451	0.000413819	0.00478232	1	5	11	4	37	18	35	27035985	Potri.008G165400.1	Potri.008G165400.1	PF14226,PF03171	PTHR10209,PTHR10209:SF120	KOG0143	1.14.11.20		GO:0055114,GO:0016491	AT1G06620.1		2-oxoglutarate (2OG) and Fe(II)-dependent oxygenase superfamily protein
Potri.008G169200	1.05232	4.8056	2.50666e-05	0.000459995	1	65	67	33	167	110	180	27039203	Potri.008G169200.1	Potri.008G169200.1		PTHR35492,PTHR35492:SF1					AT4G14310.1		Transducin/WD40 repeat-like superfamily protein
Potri.008G170600	1.18541	4.14899	4.8703e-05	0.000808416	1	32	38	24	103	76	113	27039341	Potri.008G170600.1	Potri.008G170600.1		PTHR33318,PTHR33318:SF4					AT2G33400.1
Potri.008G171400	1.01581	4.47893	2.28131e-05	0.000425085	1	63	40	31	116	118	122	27035954	Potri.008G171400.1	Potri.008G171400.1	PF12043	PTHR31390,PTHR31390:SF2					AT2G33360.1		Protein of unknown function (DUF3527)
Potri.008G189600	1.67424	2.76647	0.000447765	0.0051099	1	16	8	4	24	26	64	27037925	Potri.008G189600.1	Potri.008G189600.1	PF00010,PF14215	PTHR31945,PTHR31945:SF14				GO:0046983	AT2G16910.1	AMS	basic helix-loop-helix (bHLH) DNA-binding superfamily protein
Potri.008G195800	1.11587	5.54943	2.57362e-08	1.01587e-06	1	111	92	65	268	234	278	27039529	Potri.008G195800.1	Potri.008G195800.1	PF00069	PTHR22983,PTHR22983:SF15		2.7.11.1	K17545	GO:0006468,GO:0005524,GO:0004672	AT5G18700.1	EMB3013,RUK	Protein kinase family protein with ARM repeat domain
Potri.008G198800	1.21712	3.01075	0.000197269	0.00259878	1	21	13	8	43	42	42	27038689	Potri.008G198800.1	Potri.008G198800.1	PF01536	PTHR11570,PTHR11570:SF1	KOG0788	4.1.1.50	K01611	GO:0008295,GO:0006597,GO:0004014	AT5G18930.1	BUD2,SAMDC4	Adenosylmethionine decarboxylase family protein
Potri.008G204100	1.35229	4.14456	0.000120582	0.00173458	1	30	27	27	142	91	68	27039858	Potri.008G204100.1	Potri.008G204100.1		PTHR34956,PTHR34956:SF2					AT5G19190.1
Potri.008G211400	1.09267	5.39461	4.16096e-07	1.25223e-05	1	93	89	59	219	223	252	27038251	Potri.008G211400.1	Potri.008G211400.1	PF08144	PTHR13389	KOG2050		K14844	GO:0003723	AT3G16810.1	APUM24,PUM24	pumilio 24
Potri.009G006400	1.67918	1.9666	0.00150804	0.0136003	1	4	6	4	27	15	19	26986095	Potri.009G006400.1	Potri.009G006400.1	PF06813	PTHR21576,PTHR21576:SF29					AT2G28120.1		Major facilitator superfamily protein
Potri.009G025300	1.05597	7.10926	7.73996e-08	2.77984e-06	1	330	277	204	817	638	856	26987703	Potri.009G025300.1	Potri.009G025300.1	PF02736,PF00612,PF01843,PF00063	PTHR13140,PTHR13140:SF270		3.6.4.1	K10357	GO:0016459,GO:0005524,GO:0003774,GO:0005515	AT2G31900.1	ATMYO5,ATXIF,XIF	myosin-like protein XIF
Potri.009G028400	1.49799	1.75841	0.00562916	0.0376107	1	10	3	1	13	11	26	26987530	Potri.009G028400.1	Potri.009G028400.1	PF00076,PF13865	PTHR19965,PTHR19965:SF29			K12881	GO:0003676	AT5G59950.5		RNA-binding (RRM/RBD/RNP motifs) family protein
Potri.009G038700	5.52674	0.483688	0.00019502	0.00257633	1	0	0	0	2	7	10	26987074	Potri.009G038700.1	Potri.009G038700.1	PF04145	PTHR12483,PTHR12483:SF45	KOG3386		K14686	GO:0035434,GO:0016021,GO:0005375	AT2G26975.1		Ctr copper transporter family
Potri.009G054300	1.24586	4.44681	2.40936e-06	6.07394e-05	1	44	45	26	111	109	145	26987360	Potri.009G054300.1	Potri.009G054300.1	PF00628,PF01426,PF00004	PTHR10763,PTHR10763:SF23			K02603	GO:0005515,GO:0003682,GO:0005524	AT4G12620.1	ATORC1B,ORC1B,UNE13	origin of replication complex 1B
Potri.009G055900	1.28037	5.4607	9.99667e-07	2.74556e-05	1	72	80	68	302	212	246	26988407	Potri.009G055900.1	Potri.009G055900.1	PF00450	PTHR11802,PTHR11802:SF66		3.4.16.6	K16297	GO:0006508,GO:0004185	AT3G63470.1	scpl40	serine carboxypeptidase-like 40
Potri.009G063000	1.76222	1.01517	0.00663016	0.0426814	1	4	2	0	9	10	8	26987759	Potri.009G063000.1	Potri.009G063000.1		PTHR33659
Potri.009G066600	1.33695	3.34047	0.000518351	0.00575646	1	17	17	14	80	42	45	26988816	Potri.009G066600.1	Potri.009G066600.1	PF02984,PF00134	PTHR10177,PTHR10177:SF253	KOG0653		K05868	GO:0005634	AT2G26760.1	CYCB1;4	Cyclin B1;4
Potri.009G073500	1.7739	2.83615	7.44811e-06	0.000163154	1	9	15	3	42	34	46	26986826	Potri.009G073500.1	Potri.009G073500.1	PF02705	PTHR30540,PTHR30540:SF12			K03549	GO:0071805,GO:0016020,GO:0015079	AT2G30070.1	ATKT1,ATKT1P,ATKUP1,KT1,KUP1	potassium transporter 1
Potri.009G076500	1.34822	5.02249	3.05582e-06	7.50364e-05	1	47	69	42	227	137	202	26987164	Potri.009G076500.1	Potri.009G076500.1	PF07983,PF00332	PTHR32227,PTHR32227:SF128		3.2.1.39		GO:0005975,GO:0004553	AT5G58480.1		O-Glycosyl hydrolases family 17 protein
Potri.009G087700	1.26265	3.95012	1.61746e-05	0.000317499	1	34	31	16	72	75	109	26988475	Potri.009G087700.1	Potri.009G087700.1	PF00331	PTHR31490,PTHR31490:SF18		3.2.1.8		GO:0005975,GO:0004553	AT4G33860.1		Glycosyl hydrolase family 10 protein
Potri.009G090900	1.17921	3.48224	0.0020137	0.017037	1	15	27	15	80	49	51	26988197	Potri.009G090900.1	Potri.009G090900.1		PTHR36325					AT1G49870.1
Potri.009G097800	1.01753	6.18538	2.12354e-05	0.000400371	1	146	187	98	348	367	480	26986185	Potri.009G097800.1	Potri.009G097800.1	PF02984,PF00134	PTHR10177,PTHR10177:SF251	KOG0656		K14505	GO:0005634	AT4G34160.1	CYCD3,CYCD3;1	CYCLIN D3;1
Potri.009G105100	1.30529	2.02256	0.00307899	0.0236716	1	12	5	2	19	23	18	26986226	Potri.009G105100.1	Potri.009G105100.1	PF00135	PTHR23024,PTHR23024:SF131	KOG1515	4.2.1.105,3.1.1.1			AT3G48700.1	ATCXE13,CXE13	carboxyesterase 13
Potri.009G111100	1.22905	5.01368	2.06044e-07	6.74128e-06	1	97	54	32	184	137	229	26987544	Potri.009G111100.1	Potri.009G111100.1	PF14389,PF04784	PTHR23054,PTHR23054:SF20					AT5G66600.1		Protein of unknown function, DUF547
Potri.009G113200	1.06054	4.47292	0.000194947	0.00257633	1	40	57	29	136	96	128	26986227	Potri.009G113200.1	Potri.009G113200.1	PF05903	PTHR12378,PTHR12378:SF4	KOG0324				AT1G47740.1		PPPDE putative thiol peptidase family protein
Potri.009G134500	1.59644	2.42649	7.44145e-05	0.00115733	1	11	8	3	34	23	30	26988254	Potri.009G134500.1	Potri.009G134500.1	PF09329	PTHR13454			K10736	GO:0006260,GO:0005634	AT2G20980.1	MCM10	minichromosome maintenance 10
Potri.009G140600	1.13664	4.12882	0.000700978	0.00735239	1	30	36	27	115	103	66	26986148	Potri.009G140600.1	Potri.009G140600.1	PF03168	PTHR31852,PTHR31852:SF8					AT2G41990.1
Potri.009G141500	3.23234	1.58751	4.5303e-06	0.000105796	1	2	2	0	12	27	12	26986632	Potri.009G141500.1	Potri.009G141500.1	PF03641	PTHR31223,PTHR31223:SF14			K06966		AT4G35190.1		Putative lysine decarboxylase family protein
Potri.009G143400	1.00989	3.45654	0.002562	0.0206444	1	37	17	12	46	47	77	26985996	Potri.009G143400.1	Potri.009G143400.1	PF01554	PTHR11206,PTHR11206:SF149	KOG1347			GO:0055085,GO:0016020,GO:0015297,GO:0015238,GO:0006855	AT4G38380.1		MATE efflux family protein
Potri.009G152100	2.2506	1.17162	0.00259503	0.020854	1	1	3	1	8	9	16	26988274	Potri.009G152100.1	Potri.009G152100.1
Potri.009G156000	1.18526	5.39015	2.60122e-06	6.50962e-05	1	85	90	54	306	160	248	26987810	Potri.009G156000.1	Potri.009G156000.1	PF12711,PF00225	PTHR24115,PTHR24115:SF388	KOG4280	3.6.4.4		GO:0008017,GO:0007018,GO:0005524,GO:0003777,GO:0005871	AT3G44050.1		P-loop containing nucleoside triphosphate hydrolases superfamily protein
Potri.009G158200	1.05787	3.29522	0.00159691	0.0141825	1	19	20	15	54	46	52	26987608	Potri.009G158200.1	Potri.009G158200.1	PF00106	PTHR24322,PTHR24322:SF442	KOG1208	1.1.1.208	K15095	GO:0016491,GO:0008152	AT2G24190.2		NAD(P)-binding Rossmann-fold superfamily protein
Potri.009G165900	1.01002	3.99921	0.000201981	0.00265007	1	53	32	14	86	93	73	26987977	Potri.009G165900.1	Potri.009G165900.1	PF04564,PF00514	PTHR23315,PTHR23315:SF114		6.3.2.19		GO:0016567,GO:0004842,GO:0005515	AT5G42340.1	PUB15	Plant U-Box 15
Potri.009G168800	1.1801	4.41841	0.000385987	0.00452807	1	31	38	39	128	107	119	26988268	Potri.009G168800.1	Potri.009G168800.1		PTHR35714,PTHR35714:SF1					AT4G35320.1
Potri.010G005500	1.09475	2.69846	0.00216032	0.0179952	1	16	12	7	36	31	31	26978562	Potri.010G005500.1	Potri.010G005500.1	PF12708	PTHR31339,PTHR31339:SF15					AT3G16850.1		Pectin lyase-like superfamily protein
Potri.010G005600	1.42539	2.92848	0.00382719	0.0280836	1	10	7	15	30	42	52	26981799	Potri.010G005600.1	Potri.010G005600.1	PF08144	PTHR13389	KOG2050		K14844	GO:0003723	AT3G16810.1	APUM24,PUM24	pumilio 24
Potri.010G008600	1.50533	1.84999	0.00636237	0.0413484	1	5	4	5	24	15	15	26979455	Potri.010G008600.1	Potri.010G008600.1	PF00295	PTHR31339,PTHR31339:SF15				GO:0005975,GO:0004650	AT3G16850.1		Pectin lyase-like superfamily protein
Potri.010G031500	1.2311	6.40671	4.29337e-11	2.74063e-09	1	232	144	101	579	400	491	26982055	Potri.010G031500.1	Potri.010G031500.1	PF00999	PTHR10110,PTHR10110:SF117				GO:0055085,GO:0016021,GO:0015299,GO:0006812	AT3G05030.1	ATNHX2,NHX2	sodium hydrogen exchanger 2
Potri.010G031700	1.14994	4.09846	0.000452748	0.0051594	1	26	38	26	110	90	79	26980253	Potri.010G031700.1	Potri.010G031700.1		PTHR35725,PTHR35725:SF2
Potri.010G031800	1.04393	5.40279	1.39769e-05	0.000280594	1	87	100	59	270	172	255	26980859	Potri.010G031800.1	Potri.010G031800.1	PF00069	PTHR22983,PTHR22983:SF15		2.7.11.1	K17545	GO:0006468,GO:0005524,GO:0004672	AT5G18700.1	EMB3013,RUK	Protein kinase family protein with ARM repeat domain
Potri.010G052100	1.5429	4.82906	1.92981e-07	6.36448e-06	1	41	45	38	213	120	177	26979089	Potri.010G052100.1	Potri.010G052100.1	PF08241	PTHR10108,PTHR10108:SF874		2.1.1.41		GO:0008168,GO:0008152	AT1G24480.1		S-adenosyl-L-methionine-dependent methyltransferases superfamily protein
Potri.010G055100	1.36738	4.2124	6.03424e-06	0.000136012	1	36	33	22	145	74	99	26982602	Potri.010G055100.1	Potri.010G055100.1	PF02301	PTHR11842,PTHR11842:SF11	KOG3285		K02537	GO:0007094	AT3G25980.1	MAD2	DNA-binding HORMA family protein
Potri.010G055300	1.1879	2.43937	0.00606526	0.0397814	1	12	8	7	38	22	22	26979446	Potri.010G055300.1	Potri.010G055300.1	PF06522	PTHR33417,PTHR33417:SF3					AT3G48140.1		B12D protein
Potri.010G056500	1.4945	3.3423	0.000276218	0.00342474	1	12	21	11	45	45	81	26980511	Potri.010G056500.1	Potri.010G056500.1	PF00270,PF00271	PTHR13710,PTHR13710:SF76	KOG0351	3.6.4.12	K10730	GO:0005524,GO:0003676	AT1G27880.1		DEAD/DEAH box RNA helicase family protein
Potri.010G062500	1.1084	3.75213	0.00198311	0.0168261	1	35	33	10	44	74	96	26979297	Potri.010G062500.1	Potri.010G062500.1	PF00612,PF00063	PTHR13140,PTHR13140:SF391		3.6.4.1	K10357	GO:0005515,GO:0016459,GO:0005524,GO:0003774	AT1G04160.1	ATXIB,XI-8,XI-B,XIB	myosin XI B
Potri.010G063300	1.03647	3.97654	0.00195867	0.0166592	1	29	42	19	62	95	91	26978962	Potri.010G063300.1	Potri.010G063300.1		PTHR35719,PTHR35719:SF2					AT3G04310.1
Potri.010G065300	4.74213	0.0531661	0.00386752	0.0282919	1	0	0	0	5	1	5	26979634	Potri.010G065300.1	Potri.010G065300.1	PF00168	PTHR32246,PTHR32246:SF16				GO:0005515	AT1G04540.1		Calcium-dependent lipid-binding (CaLB domain) family protein
Potri.010G067300	1.39091	4.897	7.02975e-09	3.05117e-07	1	59	52	36	202	135	183	26981318	Potri.010G067300.1	Potri.010G067300.1		PTHR33318,PTHR33318:SF4					AT2G33400.1
Potri.010G070900	1.04804	3.51931	0.000489239	0.00550613	1	25	25	15	63	55	61	26979760	Potri.010G070900.1	Potri.010G070900.1	PF13417	PTHR11260,PTHR11260:SF233	KOG0406	2.5.1.18	K00799	GO:0005515	AT2G29420.1	ATGSTU7,GST25,GSTU7	glutathione S-transferase tau 7
Potri.010G076900	1.1396	4.6022	7.92118e-05	0.00121772	1	40	53	37	146	108	147	26982639	Potri.010G076900.1	Potri.010G076900.1	PF00203	PTHR11880,PTHR11880:SF10	KOG0898		K02958	GO:0006412,GO:0005840,GO:0003735	AT5G09510.1		Ribosomal protein S19 family protein
Potri.010G080900	1.50295	4.21799	5.51489e-08	2.04589e-06	1	44	35	11	105	90	131	26978499	Potri.010G080900.1	Potri.010G080900.1	PF13499	PTHR23050	KOG0027		K13448		AT4G14640.1	CAM8	calmodulin 8
Potri.010G088400	4.61665	-0.00939797	0.00529132	0.0358194	1	0	0	0	4	2	4	26980376	Potri.010G088400.1	Potri.010G088400.1
Potri.010G092000	1.02237	4.0554	0.000638409	0.00680591	1	47	31	21	114	54	98	26980797	Potri.010G092000.1	Potri.010G092000.1	PF00069	PTHR24361,PTHR24361:SF315	KOG0198	2.7.11.25		GO:0006468,GO:0005524,GO:0004672	AT3G06030.1	ANP3,MAPKKK12,NP3	NPK1-related protein kinase 3
Potri.010G100800	1.95914	1.60897	0.000683576	0.00719527	1	4	3	2	13	12	22	26978662	Potri.010G100800.1	Potri.010G100800.1	PF02705	PTHR30540,PTHR30540:SF5			K03549	GO:0071805,GO:0016020,GO:0015079	AT2G30070.1	ATKT1,ATKT1P,ATKUP1,KT1,KUP1	potassium transporter 1
Potri.010G116900	1.6159	3.95457	3.14655e-07	9.83161e-06	1	29	27	12	72	78	123	26980308	Potri.010G116900.1	Potri.010G116900.1	PF01554	PTHR11206,PTHR11206:SF87	KOG1347		K03327	GO:0055085,GO:0016020,GO:0015297,GO:0015238,GO:0006855	AT1G15160.1		MATE efflux family protein
Potri.010G122600	1.75046	3.51777	2.13912e-05	0.000402493	1	15	13	15	93	39	72	26979147	Potri.010G122600.1	Potri.010G122600.1	PF05553						AT1G68350.1
Potri.010G123500	2.33752	1.02533	0.00514883	0.0351314	1	1	0	3	12	10	7	26978410	Potri.010G123500.1	Potri.010G123500.1	PF02265	PTHR33146,PTHR33146:SF2		3.1.30.1		GO:0006308,GO:0004519,GO:0003676	AT1G68290.1	ENDO 2	endonuclease 2
Potri.010G125600	1.04543	4.82435	7.77298e-06	0.000168912	1	95	56	26	147	129	186	26978793	Potri.010G125600.1	Potri.010G125600.1	PF00847	PTHR31194,PTHR31194:SF8				GO:0006355,GO:0003700	AT1G68550.1		Integrase-type DNA-binding superfamily protein
Potri.010G125700	1.19248	2.10595	0.00646905	0.0418918	1	15	6	1	20	18	25	26983064	Potri.010G125700.1	Potri.010G125700.1							AT1G68552.1	CPuORF53	conserved peptide upstream open reading frame 53
Potri.010G126300	1.09214	4.05656	0.00459257	0.0320999	1	39	44	14	60	137	66	26978777	Potri.010G126300.1	Potri.010G126300.1	PF00854	PTHR11654,PTHR11654:SF178				GO:0016020,GO:0006810,GO:0005215	AT1G68570.1		Major facilitator superfamily protein
Potri.010G129400	1.1904	5.04352	8.65302e-05	0.00131111	1	64	49	58	221	195	137	26981632	Potri.010G129400.1	Potri.010G129400.1	PF01501	PTHR13778,PTHR13778:SF4		2.4.1.43		GO:0016757	AT1G13250.1	GATL3	galacturonosyltransferase-like 3
Potri.010G130000	1.45507	4.32132	1.44107e-08	5.99219e-07	1	52	31	16	143	98	108	26978818	Potri.010G130000.1	Potri.010G130000.1	PF00010	PTHR12565,PTHR12565:SF139				GO:0046983	AT1G68810.1		basic helix-loop-helix (bHLH) DNA-binding superfamily protein
Potri.010G131600	1.16799	3.20739	0.00358877	0.0267058	1	17	19	12	31	54	60	26981098	Potri.010G131600.1	Potri.010G131600.1	PF04759	PTHR31696,PTHR31696:SF2					AT3G25640.1		Protein of unknown function, DUF617
Potri.010G139300	1.8009	2.23647	0.000853038	0.00863956	1	3	9	4	36	23	18	26981596	Potri.010G139300.1	Potri.010G139300.1	PF00067	PTHR24282,PTHR24282:SF20	KOG0157		K15639	GO:0055114,GO:0020037,GO:0016705,GO:0005506	AT2G26710.1	BAS1,CYP72B1,CYP734A1	Cytochrome P450 superfamily protein
Potri.010G140900	1.06279	4.89173	1.74235e-05	0.00033867	1	63	67	41	186	125	175	26979742	Potri.010G140900.1	Potri.010G140900.1	PF14383,PF14309	PTHR21726,PTHR21726:SF29					AT3G58650.1
Potri.010G145100	1.34171	2.85857	0.0055121	0.0369618	1	7	13	12	27	37	52	26983096	Potri.010G145100.1	Potri.010G145100.1		PTHR13484,PTHR13484:SF0					AT3G66652.2		fip1 motif-containing protein
Potri.010G153000	1.19125	6.75714	2.85061e-08	1.11443e-06	1	250	220	135	795	435	642	26981879	Potri.010G153000.1	Potri.010G153000.1	PF12711,PF00225	PTHR24115,PTHR24115:SF417	KOG4280	3.6.4.4	K10400	GO:0008017,GO:0007018,GO:0005524,GO:0003777,GO:0005871	AT3G17360.1	POK1	phragmoplast orienting kinesin 1
Potri.010G159300	1.07988	3.87755	0.000135521	0.00190015	1	32	32	19	74	71	89	26982859	Potri.010G159300.1	Potri.010G159300.1	PF00244	PTHR18860,PTHR18860:SF12	KOG0841		K06630	GO:0019904	AT1G26480.1	GF14 IOTA,GRF12	general regulatory factor 12
Potri.010G160000	2.05094	1.05944	0.00732126	0.0461487	1	0	3	2	9	11	9	26979036	Potri.010G160000.1	Potri.010G160000.1	PF02492	PTHR13748,PTHR13748:SF31					AT1G26520.1		Cobalamin biosynthesis CobW-like protein
Potri.010G185500	1.02311	3.59827	0.00364922	0.0270755	1	23	36	11	70	45	75	26981513	Potri.010G185500.1	Potri.010G185500.1	PF08311	PTHR14030,PTHR14030:SF2				GO:0007094	AT5G05510.1		Mad3/BUB1 homology region 1
Potri.010G186000	1.25613	2.82009	0.000338455	0.00405056	1	20	10	6	41	36	34	26980630	Potri.010G186000.1	Potri.010G186000.1	PF03195	PTHR31301,PTHR31301:SF24					AT3G11090.1	LBD21	LOB domain-containing protein 21
Potri.010G186300	1.85408	3.03241	4.6626e-06	0.00010823	1	10	10	9	49	34	60	26981348	Potri.010G186300.1	Potri.010G186300.1	PF02458	PTHR31642,PTHR31642:SF19		2.3.1.162		GO:0016747	AT2G40230.1		HXXXD-type acyl-transferase family protein
Potri.010G189200	1.09262	3.2149	0.00164252	0.0144736	1	19	22	10	53	35	57	26982000	Potri.010G189200.1	Potri.010G189200.1	PF05916	PTHR22768	KOG1106		K10734		AT3G55490.1		GINS complex protein
Potri.010G196000	1.09494	5.00246	7.89926e-06	0.000171201	1	73	58	50	209	140	180	26981345	Potri.010G196000.1	Potri.010G196000.1	PF03759	PTHR33101,PTHR33101:SF4				GO:0005089	AT5G05940.1	ATROPGEF5,ROPGEF5	ROP guanine nucleotide exchange factor 5
Potri.010G200800	1.42309	4.46406	2.33463e-07	7.5398e-06	1	36	48	22	135	105	143	26979803	Potri.010G200800.1	Potri.010G200800.1	PF00314	PTHR31048,PTHR31048:SF5					AT5G02140.1		Pathogenesis-related thaumatin superfamily protein
Potri.010G213200	1.08714	6.4509	1.10016e-09	5.51482e-08	1	242	174	109	467	455	541	26979981	Potri.010G213200.1	Potri.010G213200.1	PF11721,PF07714	PTHR27003,PTHR27003:SF69	KOG1187	2.7.11.1		GO:0006468,GO:0004672	AT3G46290.1	HERK1	hercules receptor kinase 1
Potri.010G215100	1.15385	5.22081	2.43949e-07	7.85192e-06	1	81	78	49	224	167	234	26981520	Potri.010G215100.1	Potri.010G215100.1	PF07714	PTHR27001,PTHR27001:SF211	KOG1187	2.7.11.1		GO:0006468,GO:0004672	AT5G18610.1		Protein kinase superfamily protein
Potri.010G216800	1.58777	3.09863	5.29221e-05	0.000867864	1	13	9	13	45	45	54	26978933	Potri.010G216800.1	Potri.010G216800.1	PF00076	PTHR24012,PTHR24012:SF421	KOG0149			GO:0003676	AT3G54770.1		RNA-binding (RRM/RBD/RNP motifs) family protein
Potri.010G229100	1.21537	3.33254	8.16184e-05	0.00125002	1	27	19	8	54	44	64	26982053	Potri.010G229100.1	Potri.010G229100.1	PF07557	PTHR34373,PTHR34373:SF2				GO:0045132,GO:0005634,GO:0000775	AT5G04320.2		Shugoshin C terminus
Potri.010G229300	1.6541	4.11435	6.93473e-06	0.00015366	1	47	21	11	58	101	148	26980347	Potri.010G229300.1	Potri.010G229300.1	PF02922,PF11852	PTHR10357,PTHR10357:SF99	KOG0470	3.2.1.142		GO:0005975,GO:0004553,GO:0003824	AT5G04360.1	ATLDA,ATPU1,LDA,PU1	limit dextrinase
Potri.010G234900	1.3647	4.04861	1.62326e-05	0.000318254	1	32	38	13	73	85	122	26979435	Potri.010G234900.1	Potri.010G234900.1		PTHR36789					AT4G40045.1
Potri.010G235000	1.90318	3.91254	3.94021e-06	9.3793e-05	1	8	27	16	86	81	109	26979738	Potri.010G235000.1	Potri.010G235000.1	PF13837	PTHR21654,PTHR21654:SF12	KOG4282				AT5G03680.1	PTL	Duplicated homeodomain-like superfamily protein
Potri.010G243000	1.15579	2.57288	0.0067351	0.0432208	1	8	16	6	29	28	33	26981427	Potri.010G243000.1	Potri.010G243000.1	PF01535,PF13041	PTHR24015,PTHR24015:SF866					AT2G26790.1		Pentatricopeptide repeat (PPR) superfamily protein
Potri.010G243700	1.66464	3.51963	2.93754e-07	9.27609e-06	1	18	23	7	64	60	76	26982163	Potri.010G243700.1	Potri.010G243700.1	PF00462	PTHR10168,PTHR10168:SF93	KOG2824		K17479	GO:0045454,GO:0015035,GO:0009055	AT5G01420.1		Glutaredoxin family protein
Potri.011G011000	1.66346	2.27012	0.00157472	0.014035	1	8	10	1	13	27	37	27001173	Potri.011G011000.1	Potri.011G011000.1	PF00573	PTHR10746			K02926	GO:0006412,GO:0005840,GO:0003735	AT2G20060.1		Ribosomal protein L4/L1 family
Potri.011G021100	1.23887	3.97172	4.89888e-06	0.000112519	1	41	25	18	103	70	87	27002854	Potri.011G021100.1	Potri.011G021100.1	PF13350	PTHR31126,PTHR31126:SF15		3.1.3.48	K18045		AT4G03960.1		Phosphotyrosine protein phosphatases superfamily protein
Potri.011G045000	1.85579	1.83047	0.000173483	0.00234005	1	9	2	1	18	15	23	27000919	Potri.011G045000.1	Potri.011G045000.1		PTHR34789,PTHR34789:SF1					AT4G21620.2		glycine-rich protein
Potri.011G045700	1.21217	4.3899	0.000224761	0.00290254	1	33	42	32	128	78	145	27001418	Potri.011G045700.1	Potri.011G045700.1		PTHR33871,PTHR33871:SF1					AT1G11125.1
Potri.011G047800	1.00484	3.29554	0.00300386	0.0232808	1	24	16	16	46	52	52	27002704	Potri.011G047800.1	Potri.011G047800.1	PF03171,PF14226	PTHR10209,PTHR10209:SF89	KOG0143	1.14.17.4		GO:0055114,GO:0016491	AT1G79760.1	DTA4	downstream target of AGL15-4
Potri.011G051900	2.22474	1.79981	0.000132635	0.00186809	1	5	1	3	28	13	16	27002357	Potri.011G051900.1	Potri.011G051900.1		PTHR35295					AT2G33793.1
Potri.011G058100	1.0846	6.17363	4.07947e-07	1.23387e-05	1	154	169	95	481	346	381	27001982	Potri.011G058100.1	Potri.011G058100.1	PF08263,PF00560,PF13855,PF00069	PTHR27000,PTHR27000:SF219	KOG1187	2.7.11.1		GO:0005515,GO:0006468,GO:0005524,GO:0004672	AT1G28440.1	HSL1	HAESA-like 1
Potri.011G062300	1.24252	3.5998	3.65192e-05	0.000635233	1	26	23	14	60	64	73	27000607	Potri.011G062300.1	Potri.011G062300.1	PF00141	PTHR31235,PTHR31235:SF56		1.11.1.7	K00430	GO:0055114,GO:0020037,GO:0006979,GO:0004601	AT2G34060.1		Peroxidase superfamily protein
Potri.011G068200	1.07019	4.82403	0.000244409	0.00310094	1	44	68	44	173	135	155	27001233	Potri.011G068200.1	Potri.011G068200.1	PF00860	PTHR11119,PTHR11119:SF47			K14611	GO:0055085,GO:0016020,GO:0006810,GO:0005215	AT2G34190.1		Xanthine/uracil permease family protein
Potri.011G069500	1.32	5.27815	9.39867e-05	0.00140327	1	39	96	51	230	210	232	27001666	Potri.011G069500.1	Potri.011G069500.1	PF00560,PF13855	PTHR27000,PTHR27000:SF131				GO:0005515	AT4G18760.1	AtRLP51,RLP51	receptor like protein 51
Potri.011G070000	2.86806	3.32893	2.16833e-09	1.04064e-07	1	1	12	6	55	73	68	27002677	Potri.011G070000.1	Potri.011G070000.1		PTHR31945,PTHR31945:SF19					AT1G29270.1
Potri.011G077000	1.77683	2.02683	0.000406743	0.00471302	1	4	7	3	29	15	21	27001527	Potri.011G077000.1	Potri.011G077000.1	PF00867,PF00752	PTHR11081,PTHR11081:SF8		3.1.11.1	K10746	GO:0004518,GO:0006281	AT1G29630.2		5\'-3\' exonuclease family protein
Potri.011G079700	1.10601	5.10763	9.01069e-07	2.49151e-05	1	83	87	33	187	181	202	27002997	Potri.011G079700.1	Potri.011G079700.1	PF02801,PF00109	PTHR11712,PTHR11712:SF226		2.3.1.41	K09458		AT5G46290.1	KAS I,KAS1	3-ketoacyl-acyl carrier protein synthase I
Potri.011G082600	1.10423	2.72246	0.00216054	0.0179952	1	22	12	3	30	33	37	27000980	Potri.011G082600.1	Potri.011G082600.1
Potri.011G083700	1.22088	3.66045	0.000131407	0.00185745	1	25	21	19	76	53	77	27003253	Potri.011G083700.1	Potri.011G083700.1	PF05460	PTHR13394,PTHR13394:SF0	KOG4557			GO:0006260,GO:0005664,GO:0003677	AT1G26840.1	ATORC6,ORC6	origin recognition complex protein 6
Potri.011G103100	1.804	1.60428	0.000499337	0.00559857	1	6	3	1	17	14	15	27001986	Potri.011G103100.1	Potri.011G103100.1	PF00628,PF13832	PTHR13793			K11380	GO:0005515	AT3G14740.2		RING/FYVE/PHD zinc finger superfamily protein
Potri.011G108500	1.18665	2.4542	0.00218833	0.0181689	1	14	10	4	34	22	27	27001042	Potri.011G108500.1	Potri.011G108500.1	PF13041	PTHR24015					AT1G53330.1		Pentatricopeptide repeat (PPR) superfamily protein
Potri.011G122000	1.25747	3.36731	0.000233368	0.00298987	1	22	15	15	49	60	57	27000882	Potri.011G122000.1	Potri.011G122000.1		PTHR13780,PTHR13780:SF39	KOG1764				AT5G53750.1		CBS domain-containing protein
Potri.011G124000	1.06353	3.46435	0.000260828	0.00327493	1	31	23	10	58	53	62	27000949	Potri.011G124000.1	Potri.011G124000.1	PF13855,PF00931	PTHR23155,PTHR23155:SF497	KOG4658		K13459	GO:0005515,GO:0043531	AT4G10780.1		LRR and NB-ARC domains-containing disease resistance protein
Potri.011G126400	1.11918	3.39606	0.00202246	0.0170934	1	23	29	7	51	68	46	27002141	Potri.011G126400.1	Potri.011G126400.1	PF01221	PTHR11886,PTHR11886:SF22	KOG3430	3.6.4.2	K10418	GO:0007017,GO:0005875	AT4G27360.1		Dynein light chain type 1 family protein
Potri.011G131500	1.00536	4.82917	0.000176789	0.00237485	1	72	61	38	215	103	144	27003037	Potri.011G131500.1	Potri.011G131500.1		PTHR18937,PTHR18937:SF222					AT4G38070.1		basic helix-loop-helix (bHLH) DNA-binding superfamily protein
Potri.011G141500	1.54199	2.35419	0.00117	0.0111063	1	14	5	3	16	25	40	27001076	Potri.011G141500.1	Potri.011G141500.1	PF10354	PTHR11538,PTHR11538:SF42	KOG4174				AT1G55790.1		Domain of unknown function (DUF2431)
Potri.011G143300	1.61272	3.30683	2.86078e-06	7.07253e-05	1	15	14	12	57	50	62	27002112	Potri.011G143300.1	Potri.011G143300.1	PF00004,PF12037	PTHR23075,PTHR23075:SF0			K17681	GO:0005524	AT5G16930.1		AAA-type ATPase family protein
Potri.011G147000	1.37126	2.75206	0.000803977	0.00824293	1	14	14	4	25	38	44	27000986	Potri.011G147000.1	Potri.011G147000.1	PF03647	PTHR12668,PTHR12668:SF13	KOG4267			GO:0016020	AT1G33265.1		Transmembrane proteins 14C
Potri.011G156500	1.0752	5.04495	1.05111e-05	0.000219876	1	76	63	50	191	138	214	27002225	Potri.011G156500.1	Potri.011G156500.1		PTHR31342,PTHR31342:SF11					AT3G25690.2	CHUP1	Hydroxyproline-rich glycoprotein family protein
Potri.011G163500	1.43881	4.51833	2.28563e-08	9.12897e-07	1	48	47	18	153	103	145	27002162	Potri.011G163500.1	Potri.011G163500.1	PF13414	PTHR36326,PTHR36326:SF1					AT4G20900.1	MS5,TDM1	Tetratricopeptide repeat (TPR)-like superfamily protein
Potri.011G163800	1.9887	2.82617	2.35778e-06	5.95512e-05	1	7	9	7	51	40	33	27001303	Potri.011G163800.1	Potri.011G163800.1	PF07883	PTHR31238,PTHR31238:SF41					AT3G05950.1		RmlC-like cupins superfamily protein
Potri.012G015200	1.14245	2.96672	0.00417685	0.0298171	1	12	22	7	34	39	48	27050762	Potri.012G015200.1	Potri.012G015200.1
Potri.012G015400	1.16734	3.81374	0.000126815	0.00180597	1	27	29	19	81	60	87	27049371	Potri.012G015400.1	Potri.012G015400.1	PF13812,PF01535,PF13041	PTHR24015,PTHR24015:SF237					AT3G49240.1	emb1796	Pentatricopeptide repeat (PPR) superfamily protein
Potri.012G018100	1.12192	3.53777	0.000265115	0.00331729	1	34	16	15	55	62	67	27049253	Potri.012G018100.1	Potri.012G018100.1	PF13599	PTHR14136,PTHR14136:SF11					AT5G53490.2		Tetratricopeptide repeat (TPR)-like superfamily protein
Potri.012G018300	1.65676	2.69427	0.00033594	0.00402771	1	7	12	6	36	22	50	27048980	Potri.012G018300.1	Potri.012G018300.1	PF00856,PF00628	PTHR10615,PTHR10615:SF112		2.1.1.43		GO:0005515	AT5G24330.1	ATXR6,SDG34	ARABIDOPSIS TRITHORAX-RELATED PROTEIN 6
Potri.012G019700	1.25957	5.4299	1.91372e-07	6.3178e-06	1	78	95	53	222	219	297	27050558	Potri.012G019700.1	Potri.012G019700.1	PF03169	PTHR22601,PTHR22601:SF22				GO:0055085	AT4G27730.1	ATOPT6,OPT6	oligopeptide transporter 1
Potri.012G021700	1.08282	3.9169	0.000439142	0.00502713	1	30	28	25	77	86	77	27049050	Potri.012G021700.1	Potri.012G021700.1	PF00428	PTHR21141	KOG1762		K02942		AT5G24510.1		60S acidic ribosomal protein family
Potri.012G038500	1.53602	2.67758	5.92559e-05	0.000957321	1	11	9	7	37	33	34	27048947	Potri.012G038500.1	Potri.012G038500.1	PF00046,PF01852	PTHR24326,PTHR24326:SF236	KOG0484		K09338	GO:0003677,GO:0008289	AT1G73360.1	ATHDG11,EDT1,HDG11	homeodomain GLABROUS 11
Potri.012G039300	1.30781	3.90543	3.75412e-06	8.96244e-05	1	34	33	11	89	69	93	27049304	Potri.012G039300.1	Potri.012G039300.1	PF04042	PTHR12708,PTHR12708:SF0	KOG3818	2.7.7.7	K02325	GO:0006260,GO:0003887,GO:0003677	AT5G22110.1	ATDPB2,CYL2,DPB2	DNA polymerase epsilon subunit B2
Potri.012G044400	1.43713	2.76032	0.00139498	0.0128032	1	15	5	10	52	25	33	27049112	Potri.012G044400.1	Potri.012G044400.1	PF10497	PTHR31169,PTHR31169:SF6					AT4G37110.1		Zinc-finger domain of monoamine-oxidase A repressor R1
Potri.012G045700	1.2795	4.64531	2.17492e-07	7.07292e-06	1	50	45	34	154	134	135	27049288	Potri.012G045700.1	Potri.012G045700.1		PTHR33544,PTHR33544:SF5					AT3G17950.1
Potri.012G052500	1.31365	5.56877	2.11762e-09	1.0208e-07	1	146	89	33	261	272	292	27050656	Potri.012G052500.1	Potri.012G052500.1
Potri.012G054400	1.2967	4.9984	4.6554e-07	1.38446e-05	1	67	53	44	234	132	185	27049457	Potri.012G054400.1	Potri.012G054400.1	PF11995,PF00225	PTHR24115,PTHR24115:SF522		3.6.4.4	K11498	GO:0008017,GO:0007018,GO:0005524,GO:0003777,GO:0005871	AT1G18370.1	ATNACK1,HIK,NACK1	ATP binding microtubule motor family protein
Potri.012G058400	1.11608	4.09917	0.000146364	0.00202696	1	40	34	22	127	70	82	27049157	Potri.012G058400.1	Potri.012G058400.1	PF00225	PTHR24115,PTHR24115:SF372	KOG0242	3.6.4.4	K10401	GO:0008017,GO:0007018,GO:0005524,GO:0003777,GO:0005871	AT1G18550.1		ATP binding microtubule motor family protein
Potri.012G078300	1.0568	4.07468	0.00021767	0.00282755	1	40	39	19	113	63	95	27050717	Potri.012G078300.1	Potri.012G078300.1		PTHR13833					AT5G62865.1
Potri.012G078500	1.18507	3.16639	0.000692387	0.00727864	1	31	8	10	52	45	45	27049071	Potri.012G078500.1	Potri.012G078500.1	PF02358,PF00982	PTHR10788,PTHR10788:SF14		2.4.1.15,3.1.3.12	K16055	GO:0005992,GO:0003824	AT1G23870.1	ATTPS9,TPS9	trehalose-phosphatase/synthase 9
Potri.012G079200	1.10794	4.34363	8.54121e-05	0.00129718	1	41	40	31	104	122	102	27050323	Potri.012G079200.1	Potri.012G079200.1	PF03181	PTHR31458,PTHR31458:SF2					AT1G70370.2	PG2	polygalacturonase 2
Potri.012G088300	1.31302	5.63679	4.52566e-11	2.87767e-09	1	113	91	58	300	238	328	27050029	Potri.012G088300.1	Potri.012G088300.1	PF14365,PF03080	PTHR31589,PTHR31589:SF20					AT5G50150.1		Protein of Unknown Function (DUF239)
Potri.012G093200	1.78301	2.14434	0.000613214	0.00658738	1	5	3	7	22	23	26	27050273	Potri.012G093200.1	Potri.012G093200.1	PF02362	PTHR31391,PTHR31391:SF6				GO:0003677	AT3G18960.1		AP2/B3-like transcriptional factor family protein
Potri.012G094200	1.39187	2.9798	0.000361919	0.00428728	1	17	12	8	58	26	45	27049260	Potri.012G094200.1	Potri.012G094200.1		PTHR34466,PTHR34466:SF2					AT5G50350.1
Potri.012G108500	5.2858	0.337806	0.00201319	0.017037	1	0	0	0	8	8	0	27049993	Potri.012G108500.1	Potri.012G108500.1	PF00847	PTHR31190				GO:0006355,GO:0003700	AT5G61890.1		Integrase-type DNA-binding superfamily protein
Potri.012G127800	1.85136	4.15681	2.53219e-11	1.65851e-09	1	33	20	16	111	118	97	27049856	Potri.012G127800.1	Potri.012G127800.1	PF07714	PTHR24356,PTHR24356:SF169		2.7.11.1		GO:0006468,GO:0004672	AT5G62310.1	IRE	AGC (cAMP-dependent, cGMP-dependent and protein kinase C) kinase family protein
Potri.012G128200	1.43138	3.11679	2.07578e-05	0.000392382	1	18	12	10	53	39	51	27050259	Potri.012G128200.1	Potri.012G128200.1	PF04321	PTHR10366,PTHR10366:SF393	KOG1371	5.1.3.6	K08679		AT1G02000.1	GAE2	UDP-D-glucuronate 4-epimerase 2
Potri.012G129000	1.25241	3.36182	4.74602e-05	0.000792612	1	26	20	8	51	56	59	27050106	Potri.012G129000.1	Potri.012G129000.1	PF01145	PTHR10264,PTHR10264:SF69	KOG2620			GO:0016020	AT5G51570.1		SPFH/Band 7/PHB domain-containing membrane-associated protein family
Potri.012G129500	1.03712	4.6992	4.1174e-06	9.74431e-05	1	71	61	26	150	126	145	27049196	Potri.012G129500.1	Potri.012G129500.1	PF03479	PTHR31500,PTHR31500:SF18					AT5G62260.1		AT hook motif DNA-binding family protein
Potri.013G001600	1.13183	3.76401	0.000664053	0.00701462	1	43	25	11	47	76	94	26993537	Potri.013G001600.1	Potri.013G001600.1	PF01679	PTHR21659,PTHR21659:SF24	KOG1773			GO:0016021	AT3G05880.1	RCI2A	Low temperature and salt responsive protein family
Potri.013G005700	2.09242	5.79169	7.24482e-14	7.02618e-12	1	95	41	54	487	335	271	26995054	Potri.013G005700.1	Potri.013G005700.1	PF06955,PF00722	PTHR31062,PTHR31062:SF32		2.4.1.207		GO:0048046,GO:0016762,GO:0006073,GO:0005618,GO:0005975,GO:0004553	AT4G25810.1	XTH23,XTR6	xyloglucan endotransglycosylase 6
Potri.013G009800	1.57628	4.34612	4.43652e-06	0.000103993	1	26	38	23	99	92	170	26994899	Potri.013G009800.1	Potri.013G009800.1	PF00582	PTHR31964,PTHR31964:SF28				GO:0006950	AT3G62550.1		Adenine nucleotide alpha hydrolases-like superfamily protein
Potri.013G022200	1.06921	4.55053	1.06981e-05	0.000222846	1	61	41	34	121	120	138	26994740	Potri.013G022200.1	Potri.013G022200.1	PF14260,PF03104,PF00136	PTHR10322,PTHR10322:SF5		2.7.7.7	K02350	GO:0008408,GO:0003677,GO:0000166,GO:0019985,GO:0016035,GO:0006281	AT1G67500.1	ATREV3,REV3	recovery protein 3
Potri.013G036400	1.39266	3.40076	0.000335904	0.00402771	1	17	14	17	79	47	50	26994539	Potri.013G036400.1	Potri.013G036400.1	PF05910	PTHR31972,PTHR31972:SF6					AT3G04860.1		Plant protein of unknown function (DUF868)
Potri.013G048900	1.33861	4.23676	3.05258e-07	9.56544e-06	1	38	36	21	125	93	102	26993748	Potri.013G048900.1	Potri.013G048900.1	PF00400	PTHR19918			K03363	GO:0005515	AT4G33270.1	CDC20.1	Transducin family protein / WD-40 repeat family protein
Potri.013G058700	1.35844	3.50087	0.000124569	0.00178019	1	19	16	18	73	48	67	26995913	Potri.013G058700.1	Potri.013G058700.1		PTHR12794,PTHR12794:SF2				GO:0005681,GO:0000398,GO:0000387	AT1G54385.1		ARM repeat superfamily protein
Potri.013G064200	2.65501	5.20341	7.76878e-27	3.21401e-24	1	51	20	22	245	229	288	26995128	Potri.013G064200.1	Potri.013G064200.1	PF07847	PTHR22966,PTHR22966:SF13	KOG4281	1.13.11.19	K10712	GO:0055114,GO:0016702	AT5G15120.1		Protein of unknown function (DUF1637)
Potri.013G068600	1.48891	2.49725	0.00024141	0.00306766	1	14	8	3	23	29	38	26995169	Potri.013G068600.1	Potri.013G068600.1							AT1G20060.1		ATP binding microtubule motor family protein
Potri.013G091300	1.22737	2.92884	0.000866777	0.00874348	1	18	13	8	36	49	34	26994827	Potri.013G091300.1	Potri.013G091300.1	PF13639	PTHR14155,PTHR14155:SF106			K19040	GO:0008270,GO:0005515	AT3G10910.1		RING/U-box superfamily protein
Potri.013G093200	1.07018	3.74399	0.00051216	0.00570127	1	50	19	12	67	57	89	26995547	Potri.013G093200.1	Potri.013G093200.1
Potri.013G109100	1.64531	1.82518	0.00125862	0.0117913	1	4	8	1	20	17	17	26993622	Potri.013G109100.1	Potri.013G109100.1	PF07802	PTHR34357,PTHR34357:SF2					AT1G14060.1		GCK domain-containing protein
Potri.013G114900	2.80061	1.33308	0.000269223	0.00335765	1	0	2	2	18	10	12	26996026	Potri.013G114900.1	Potri.013G114900.1	PF03514	PTHR31636,PTHR31636:SF19					AT1G50420.1	SCL-3,SCL3	scarecrow-like 3
Potri.013G118500	1.26881	4.35174	0.000183013	0.0024469	1	29	35	35	144	100	100	26996113	Potri.013G118500.1	Potri.013G118500.1	PF14416,PF13839	PTHR32285,PTHR32285:SF71					AT2G42570.1	TBL39	TRICHOME BIREFRINGENCE-LIKE 39
Potri.013G119400	1.31559	2.66973	0.00272394	0.0215875	1	9	9	11	36	26	38	26995625	Potri.013G119400.1	Potri.013G119400.1	PF03634	PTHR31072,PTHR31072:SF13					AT3G15030.3	MEE35,TCP4	TCP family transcription factor 4
Potri.013G120600	1.59245	2.73266	0.00217189	0.0180759	1	4	10	11	46	36	28	26993390	Potri.013G120600.1	Potri.013G120600.1	PF02469	PTHR32077,PTHR32077:SF6					AT2G20520.1	FLA6	FASCICLIN-like arabinogalactan 6
Potri.013G127100	1.07669	4.58894	0.000122838	0.00176161	1	46	46	41	126	124	140	26996053	Potri.013G127100.1	Potri.013G127100.1		PTHR34057,PTHR34057:SF4					AT3G59670.1
Potri.013G144100	1.13695	6.70484	3.01925e-09	1.39551e-07	1	259	185	150	642	514	614	26994452	Potri.013G144100.1	Potri.013G144100.1	PF00481	PTHR13832,PTHR13832:SF193	KOG0698	3.1.3.16		GO:0003824,GO:0006470,GO:0004722	AT4G03415.1		Protein phosphatase 2C family protein
Potri.013G148100	2.64132	1.16826	0.000942026	0.00934109	1	3	0	1	5	13	16	26995739	Potri.013G148100.1	Potri.013G148100.1	PF12609	PTHR33090					AT4G10270.1		Wound-responsive family protein
Potri.013G155200	1.35865	2.08588	0.002606	0.0209268	1	8	9	2	28	17	19	26994129	Potri.013G155200.1	Potri.013G155200.1	PF13724,PF04844	PTHR33057,PTHR33057:SF11				GO:0003677	AT1G06920.1	ATOFP4,OFP4	ovate family protein 4
Potri.013G157700	2.09542	2.07746	5.95611e-05	0.000959407	1	4	3	5	22	20	28	26995270	Potri.013G157700.1	Potri.013G157700.1		PTHR33924,PTHR33924:SF1					AT2G40630.1		Uncharacterised conserved protein (UCP030365)
Potri.014G001200	1.73464	1.9999	0.00125875	0.0117913	1	7	1	6	23	19	21	27034996	Potri.014G001200.1	Potri.014G001200.1	PF08263,PF13855,PF07714	PTHR27001,PTHR27001:SF233	KOG1187	2.7.11.1		GO:0005515,GO:0006468,GO:0004672	AT1G78980.1	SRF5	STRUBBELIG-receptor family 5
Potri.014G007200	1.02902	3.02159	0.00279439	0.022007	1	22	13	11	36	44	43	27033506	Potri.014G007200.1	Potri.014G007200.1	PF08880,PF08879	PTHR31602,PTHR31602:SF2				GO:0006355,GO:0005634,GO:0005524,GO:0032502,GO:0006351	AT2G22840.1	AtGRF1,GRF1	growth-regulating factor 1
Potri.014G012200	1.02701	4.02592	0.00202938	0.0171192	1	29	35	27	67	91	99	27032210	Potri.014G012200.1	Potri.014G012200.1	PF00847	PTHR32467,PTHR32467:SF26			K09285	GO:0006355,GO:0003700,GO:0007275	AT4G37750.1	ANT,CKC,CKC1,DRG	Integrase-type DNA-binding superfamily protein
Potri.014G017400	1.6714	3.01417	0.000203001	0.00266132	1	21	7	6	61	53	23	27033058	Potri.014G017400.1	Potri.014G017400.1	PF03195	PTHR31304,PTHR31304:SF5					AT3G49940.1	LBD38	LOB domain-containing protein 38
Potri.014G021100	1.78728	4.01348	4.11627e-11	2.63272e-09	1	32	20	13	110	86	97	27033829	Potri.014G021100.1	Potri.014G021100.1	PF02984,PF00134	PTHR10177,PTHR10177:SF100	KOG0654		K06627	GO:0005634	AT1G47230.1	CYCA3;4	CYCLIN A3;4
Potri.014G025800	1.01549	3.51924	0.001411	0.0128959	1	27	23	16	53	50	75	27033150	Potri.014G025800.1	Potri.014G025800.1	PF00010	PTHR12565,PTHR12565:SF92				GO:0046983	AT4G36930.1	SPT	basic helix-loop-helix (bHLH) DNA-binding superfamily protein
Potri.014G031700	1.02348	3.13349	0.00341943	0.0257209	1	18	18	13	53	41	40	27032676	Potri.014G031700.1	Potri.014G031700.1	PF02362	PTHR31391,PTHR31391:SF9				GO:0003677	AT5G42700.1		AP2/B3-like transcriptional factor family protein
Potri.014G034600	1.03578	4.44868	0.000110327	0.00160615	1	48	45	33	107	106	137	27032292	Potri.014G034600.1	Potri.014G034600.1	PF00076	PTHR24012,PTHR24012:SF403	KOG0148			GO:0003676	AT1G47490.1	ATRBP47C,RBP47C	RNA-binding protein 47C
Potri.014G035100	1.8221	3.49283	8.38149e-05	0.00127886	1	20	10	12	120	42	41	27033027	Potri.014G035100.1	Potri.014G035100.1	PF00249	PTHR10641,PTHR10641:SF611					AT4G37260.1	ATMYB73,MYB73	myb domain protein 73
Potri.014G036700	2.01771	1.64957	0.000532768	0.00589054	1	4	3	2	14	12	23	27032038	Potri.014G036700.1	Potri.014G036700.1	PF13855	PTHR32093,PTHR32093:SF31				GO:0005515	AT2G15880.1		Leucine-rich repeat (LRR) family protein
Potri.014G038700	1.08881	3.48845	0.00225949	0.0186059	1	44	17	7	53	44	80	27032791	Potri.014G038700.1	Potri.014G038700.1	PF00067	PTHR24286,PTHR24286:SF50		4.2.1.92	K01723	GO:0055114,GO:0020037,GO:0016705,GO:0005506	AT5G42650.1	AOS,CYP74A,DDE2	allene oxide synthase
Potri.014G043900	1.37426	3.17885	2.78179e-05	0.000504535	1	25	15	5	55	40	54	27033443	Potri.014G043900.1	Potri.014G043900.1	PF16913	PTHR31376,PTHR31376:SF2				GO:0016021,GO:0005215	AT1G44750.1	ATPUP11,PUP11	purine permease 11
Potri.014G050400	1.73844	3.73041	1.26654e-07	4.33926e-06	1	18	25	10	72	67	97	27034588	Potri.014G050400.1	Potri.014G050400.1	PF00134	PTHR15615,PTHR15615:SF28	KOG1674				AT2G44740.1	CYCP4;1	cyclin p4;1
Potri.014G051800	1.06822	3.31328	0.000713713	0.00745726	1	29	23	6	51	46	58	27033145	Potri.014G051800.1	Potri.014G051800.1	PF08477	PTHR24072,PTHR24072:SF160	KOG0393		K04392	GO:0007264,GO:0005525	AT2G44690.1	ARAC9,ATROP8,ROP8	Arabidopsis RAC-like 9
Potri.014G060000	1.06387	3.47619	0.00139478	0.0128032	1	23	24	15	72	42	61	27034339	Potri.014G060000.1	Potri.014G060000.1	PF07160	PTHR28573,PTHR28573:SF1	KOG4832				AT3G60660.1
Potri.014G062700	1.15465	3.56935	0.000183052	0.0024469	1	28	19	17	67	53	70	27034656	Potri.014G062700.1	Potri.014G062700.1
Potri.014G068700	1.12657	6.43666	5.37764e-09	2.38477e-07	1	207	182	111	440	489	527	27034667	Potri.014G068700.1	Potri.014G068700.1	PF00560,PF08263,PF13855,PF00069	PTHR27006,PTHR27006:SF18	KOG1187	2.7.11.1		GO:0005515,GO:0006468,GO:0005524,GO:0004672	AT2G45340.1		Leucine-rich repeat protein kinase family protein
Potri.014G091000	1.07758	3.31415	0.00154964	0.0138418	1	19	25	11	47	45	63	27034614	Potri.014G091000.1	Potri.014G091000.1	PF13639	PTHR14155,PTHR14155:SF71				GO:0008270,GO:0005515	AT3G61550.1		RING/U-box superfamily protein
Potri.014G100200	1.32727	2.65128	0.00155579	0.0138853	1	15	8	7	27	43	28	27035218	Potri.014G100200.1	Potri.014G100200.1	PF05097	PTHR34371,PTHR34371:SF2					AT4G27810.1
Potri.014G100600	1.18858	4.23998	0.000199817	0.00262695	1	28	39	30	119	88	105	27034959	Potri.014G100600.1	Potri.014G100600.1	PF07732,PF00394,PF07731	PTHR11709,PTHR11709:SF33		1.10.3.2	K05909	GO:0005507,GO:0055114,GO:0016491	AT2G46570.1	LAC6	laccase 6
Potri.014G103700	1.47064	2.80005	0.00121864	0.011488	1	21	9	3	24	30	59	27032394	Potri.014G103700.1	Potri.014G103700.1	PF00010,PF14215	PTHR11514,PTHR11514:SF40				GO:0046983	AT1G32640.1	ATMYC2,JAI1,JIN1,MYC2,RD22BP1,ZBF1	Basic helix-loop-helix (bHLH) DNA-binding family protein
Potri.014G108700	4.62977	-0.0065434	0.00736622	0.0463182	1	0	0	0	1	5	4	27034990	Potri.014G108700.1	Potri.014G108700.1		PTHR34376,PTHR34376:SF1					AT3G61980.1		serine protease inhibitor, Kazal-type family protein
Potri.014G112000	1.3187	4.04293	0.000169088	0.00228904	1	22	38	20	121	64	94	27035597	Potri.014G112000.1	Potri.014G112000.1	PF01529	PTHR22883,PTHR22883:SF53	KOG1311	2.3.1.225	K18932	GO:0008270	AT4G01730.1		DHHC-type zinc finger family protein
Potri.014G115000	1.93418	4.75112	3.37201e-05	0.000592514	1	10	46	31	222	150	140	27034107	Potri.014G115000.1	Potri.014G115000.1	PF06955,PF00722	PTHR31062,PTHR31062:SF25		2.4.1.207,3.2.1.151	K08235	GO:0048046,GO:0016762,GO:0006073,GO:0005618,GO:0005975,GO:0004553	AT1G10550.1	XET,XTH33	xyloglucan:xyloglucosyl transferase 33
Potri.014G121800	1.38782	2.03839	0.00245487	0.0199187	1	9	6	3	25	13	24	27034391	Potri.014G121800.1	Potri.014G121800.1	PF01624,PF05192,PF00488	PTHR11361,PTHR11361:SF89				GO:0030983,GO:0006298,GO:0005524	AT4G02070.1	ATMSH6,MSH6,MSH6-1	MUTS homolog 6
Potri.014G123100	1.28288	2.78207	0.00242282	0.0197027	1	18	14	3	46	19	44	27034950	Potri.014G123100.1	Potri.014G123100.1	PF06273	PTHR32091,PTHR32091:SF8					AT3G26400.1	EIF4B1	eukaryotic translation initiation factor 4B1
Potri.014G123600	1.23797	2.84817	0.0010446	0.0101566	1	24	9	5	48	37	28	27033026	Potri.014G123600.1	Potri.014G123600.1	PF12023	PTHR33193,PTHR33193:SF1					AT2G47480.1		Protein of unknown function (DUF3511)
Potri.014G129000	1.5284	3.59725	2.98359e-05	0.000536238	1	43	12	5	77	72	58	27032045	Potri.014G129000.1	Potri.014G129000.1	PF12695	PTHR11614,PTHR11614:SF88	KOG1455	2.3.1.22			AT3G62860.1		alpha/beta-Hydrolases superfamily protein
Potri.014G131200	1.06876	4.38091	7.31136e-05	0.00114388	1	44	43	31	131	92	114	27034171	Potri.014G131200.1	Potri.014G131200.1	PF13532	PTHR13069,PTHR13069:SF29		2.1.1.229			AT4G02485.1		2-oxoglutarate (2OG) and Fe(II)-dependent oxygenase superfamily protein
Potri.014G139600	1.12864	3.18685	0.00080722	0.0082716	1	19	19	11	49	50	43	27032824	Potri.014G139600.1	Potri.014G139600.1	PF07522	PTHR23240,PTHR23240:SF6	KOG1361		K15340		AT3G26680.1	ATSNM1,SNM1	DNA repair metallo-beta-lactamase family protein
Potri.014G146100	1.18716	6.47896	8.28086e-06	0.000178997	1	133	200	133	519	449	559	27035460	Potri.014G146100.1	Potri.014G146100.1	PF06955,PF00722	PTHR31062,PTHR31062:SF34		2.4.1.207,3.2.1.151	K08235	GO:0048046,GO:0016762,GO:0006073,GO:0005618,GO:0005975,GO:0004553	AT3G23730.1	XTH16	xyloglucan endotransglucosylase/hydrolase 16
Potri.014G150100	1.01708	4.02325	0.000619504	0.00663844	1	38	35	22	84	63	111	27031977	Potri.014G150100.1	Potri.014G150100.1	PF14617	PTHR24030					AT2G43110.1
Potri.014G150200	1.23247	3.80727	5.33348e-05	0.000872007	1	32	31	12	60	75	94	27035075	Potri.014G150200.1	Potri.014G150200.1	PF02678,PF05726	PTHR13903,PTHR13903:SF8			K06911		AT2G43120.1		RmlC-like cupins superfamily protein
Potri.014G164600	2.17534	4.10681	3.46736e-07	1.07213e-05	1	10	14	24	119	95	115	27033353	Potri.014G164600.1	Potri.014G164600.1	PF07983	PTHR32227,PTHR32227:SF60		3.2.1.39			AT5G35740.1		Carbohydrate-binding X8 domain superfamily protein
Potri.014G175300	1.73791	1.97464	0.000311969	0.00379036	1	7	4	3	23	14	25	27035305	Potri.014G175300.1	Potri.014G175300.1	PF13181,PF08631	PTHR31791,PTHR31791:SF8				GO:0005515,GO:0051321	AT5G48390.1	ATZIP4	Tetratricopeptide repeat (TPR)-like superfamily protein
Potri.014G178100	1.40902	3.02887	0.000154492	0.00211798	1	14	11	12	50	40	43	27035443	Potri.014G178100.1	Potri.014G178100.1	PF00544	PTHR31683,PTHR31683:SF20		4.2.2.2			AT4G13710.1		Pectin lyase-like superfamily protein
Potri.014G181200	1.25946	3.77362	2.17994e-05	0.000409937	1	26	27	17	76	63	86	27035152	Potri.014G181200.1	Potri.014G181200.1		PTHR34461,PTHR34461:SF1					AT3G56870.1
Potri.014G192700	1.38019	4.06349	1.73127e-05	0.000337205	1	34	30	18	96	59	131	27034664	Potri.014G192700.1	Potri.014G192700.1		PTHR38932
Potri.015G002300	1.75532	3.62099	0.000302478	0.00369152	1	33	14	6	29	63	125	27019224	Potri.015G002300.1	Potri.015G002300.1	PF06203,PF00072	PTHR26402,PTHR26402:SF569			K12130	GO:0005515,GO:0000160	AT5G24470.1	APRR5,PRR5	pseudo-response regulator 5
Potri.015G006200	1.12443	3.23419	0.00329547	0.0249723	1	20	21	10	42	34	72	27017535	Potri.015G006200.1	Potri.015G006200.1	PF08880,PF08879	PTHR31602,PTHR31602:SF3				GO:0006355,GO:0005634,GO:0005524,GO:0032502,GO:0006351	AT5G53660.1	AtGRF7,GRF7	growth-regulating factor 7
Potri.015G010500	1.30335	5.49993	3.63816e-05	0.000633827	1	52	94	70	253	245	285	27019309	Potri.015G010500.1	Potri.015G010500.1		PTHR34467,PTHR34467:SF1
Potri.015G023500	1.06961	3.73377	0.00458243	0.0320427	1	20	24	26	86	56	70	27019549	Potri.015G023500.1	Potri.015G023500.1	PF08263,PF00069	PTHR27008,PTHR27008:SF36	KOG1187	2.7.11.1		GO:0006468,GO:0005524,GO:0004672	AT4G23740.1		Leucine-rich repeat protein kinase family protein
Potri.015G024300	1.00234	5.08057	0.000167682	0.00227307	1	66	96	40	191	143	215	27017784	Potri.015G024300.1	Potri.015G024300.1	PF05029,PF04821	PTHR22940,PTHR22940:SF4	KOG1974		K03155		AT5G52910.1	ATIM	timeless family protein
Potri.015G028700	1.30605	4.93138	3.88926e-07	1.18456e-05	1	60	57	39	147	155	220	27018384	Potri.015G028700.1	Potri.015G028700.1	PF14364,PF05553	PTHR33098,PTHR33098:SF7					AT1G61260.1		Protein of unknown function (DUF761)
Potri.015G029200	2.35932	1.22302	0.000384664	0.00451742	1	3	1	1	11	11	13	27018450	Potri.015G029200.1	Potri.015G029200.1	PF03407	PTHR24015,PTHR24015:SF419					AT1G14590.1		Nucleotide-diphospho-sugar transferase family protein
Potri.015G030100	1.80323	1.6284	0.00205909	0.0172957	1	3	6	1	20	10	17	27019296	Potri.015G030100.1	Potri.015G030100.1	PF07765	PTHR32258,PTHR32258:SF3					AT1G48405.1		Kinase interacting (KIP1-like) family protein
Potri.015G036900	1.1469	5.04711	8.29803e-06	0.00017925	1	71	59	51	236	156	160	27017299	Potri.015G036900.1	Potri.015G036900.1		PTHR33544,PTHR33544:SF5					AT3G17950.1
Potri.015G038300	1.08071	3.57326	0.000885529	0.00889967	1	24	21	20	61	62	64	27017542	Potri.015G038300.1	Potri.015G038300.1	PF13417,PF14497	PTHR12782	KOG3029	5.3.99.3		GO:0005515	AT5G42150.1		Glutathione S-transferase family protein
Potri.015G041400	1.61125	3.20827	4.46977e-05	0.000754963	1	13	15	10	39	48	70	27018512	Potri.015G041400.1	Potri.015G041400.1	PF00867,PF00752	PTHR11081,PTHR11081:SF27	KOG2518	3.1.11.1	K10746	GO:0004518,GO:0006281	AT1G18090.1		5\'-3\' exonuclease family protein
Potri.015G044600	1.36903	4.24218	7.84972e-06	0.00017024	1	30	37	24	119	77	128	27017859	Potri.015G044600.1	Potri.015G044600.1	PF11995,PF00225	PTHR24115,PTHR24115:SF522		3.6.4.4	K11498	GO:0008017,GO:0007018,GO:0005524,GO:0003777,GO:0005871	AT1G18370.1	ATNACK1,HIK,NACK1	ATP binding microtubule motor family protein
Potri.015G057300	1.07164	5.74961	4.333e-06	0.000101808	1	113	103	88	335	244	314	27018993	Potri.015G057300.1	Potri.015G057300.1	PF01336,PF04057,PF16900,PF08646	PTHR23273,PTHR23273:SF4	KOG0851		K07466	GO:0003676,GO:0006260,GO:0005634,GO:0003677	AT5G08020.1	ATRPA70B,RPA70B	RPA70-kDa subunit B
Potri.015G060300	1.16316	4.36527	0.000180056	0.00241278	1	36	57	20	107	92	141	27017402	Potri.015G060300.1	Potri.015G060300.1	PF03214	PTHR31682,PTHR31682:SF5		5.4.99.30	K13379	GO:0030244,GO:0016866	AT3G08900.1	RGP,RGP3	reversibly glycosylated polypeptide 3
Potri.015G074300	1.4718	5.43332	1.81527e-10	1.05379e-08	1	72	87	46	238	259	270	27018235	Potri.015G074300.1	Potri.015G074300.1	PF03083	PTHR10791,PTHR10791:SF42	KOG1623		K15382		AT5G62850.1	AtVEX1	Nodulin MtN3 family protein
Potri.015G082000	1.47715	2.23006	0.00291481	0.0228015	1	9	8	3	17	18	38	27017526	Potri.015G082000.1	Potri.015G082000.1	PF01476,PF00069	PTHR27001,PTHR27001:SF53	KOG1187	2.7.11.1	K04733	GO:0006468,GO:0005524,GO:0004672	AT1G51940.1		protein kinase family protein / peptidoglycan-binding LysM domain-containing protein
Potri.015G084400	1.72678	2.66058	3.34805e-05	0.000589889	1	9	10	5	34	26	46	27017969	Potri.015G084400.1	Potri.015G084400.1
Potri.015G084500	1.2565	4.2562	4.71106e-06	0.000108968	1	39	43	19	94	97	128	27018869	Potri.015G084500.1	Potri.015G084500.1	PF05910	PTHR31972,PTHR31972:SF12					AT5G48270.1		Plant protein of unknown function (DUF868)
Potri.015G089700	1.52256	3.84418	5.041e-05	0.000832517	1	16	21	23	100	66	83	27017298	Potri.015G089700.1	Potri.015G089700.1	PF00657	PTHR22835,PTHR22835:SF231		3.1.1.49		GO:0016788	AT3G48460.1		GDSL-like Lipase/Acylhydrolase superfamily protein
Potri.015G091100	1.44276	2.693	0.00053378	0.00589775	1	13	10	6	28	27	49	27019297	Potri.015G091100.1	Potri.015G091100.1				1.1.1.49			AT3G48490.1
Potri.015G093600	1.22938	2.4985	0.00382597	0.0280809	1	15	12	2	20	27	39	27018734	Potri.015G093600.1	Potri.015G093600.1	PF07521,PF00753,PF13837	PTHR11203,PTHR11203:SF22	KOG1137	3.5.2.6		GO:0046872,GO:0003723	AT5G63420.1	emb2746	RNA-metabolising metallo-beta-lactamase family protein
Potri.015G096800	1.01147	2.8674	0.00309148	0.0237347	1	20	16	6	40	28	42	27019128	Potri.015G096800.1	Potri.015G096800.1
Potri.015G099400	1.93523	1.48334	0.00262974	0.0210456	1	2	3	3	13	11	18	27019417	Potri.015G099400.1	Potri.015G099400.1		PTHR31903,PTHR31903:SF4					AT5G13090.1
Potri.015G103800	1.7986	2.01739	0.00263343	0.0210591	1	11	3	1	9	22	33	27019119	Potri.015G103800.1	Potri.015G103800.1	PF00155	PTHR13693,PTHR13693:SF62		2.3.1.50	K00654	GO:0030170,GO:0009058	AT5G23670.2	LCB2	long chain base2
Potri.015G105500	1.52524	4.37994	3.11448e-09	1.43367e-07	1	39	32	24	135	106	125	27017275	Potri.015G105500.1	Potri.015G105500.1	PF12796,PF03114,PF00169,PF01412	PTHR23180,PTHR23180:SF284				GO:0005737,GO:0005515,GO:0005096	AT5G61980.1	AGD1	ARF-GAP domain 1
Potri.015G122100	1.18528	6.13446	1.624e-08	6.71862e-07	1	160	125	101	476	347	376	27018407	Potri.015G122100.1	Potri.015G122100.1	PF04674	PTHR31279,PTHR31279:SF4					AT2G35150.1	EXL1	EXORDIUM like 1
Potri.015G128300	1.55496	4.18813	3.13411e-05	0.00055791	1	47	28	12	56	99	164	27019504	Potri.015G128300.1	Potri.015G128300.1	PF04043	PTHR31080,PTHR31080:SF19		3.1.1.11		GO:0004857	AT5G62360.1		Plant invertase/pectin methylesterase inhibitor superfamily protein
Potri.015G134600	1.56943	2.83815	4.22825e-05	0.000718626	1	12	11	7	32	39	47	27017470	Potri.015G134600.1	Potri.015G134600.1	PF14226,PF03171	PTHR10209,PTHR10209:SF140	KOG0143	4.2.3.19,1.14.11.12	K05282	GO:0055114,GO:0016491	AT5G51810.1	AT2353,ATGA20OX2,GA20OX2	gibberellin 20 oxidase 2
Potri.015G144300	1.41226	3.29638	0.00120432	0.011376	1	15	15	14	85	45	34	27019100	Potri.015G144300.1	Potri.015G144300.1	PF00403	PTHR22814,PTHR22814:SF140	KOG1603			GO:0046872,GO:0030001	AT3G48970.1		Heavy metal transport/detoxification superfamily protein
Potri.016G013900	1.20452	3.06027	0.00038237	0.00449857	1	22	14	8	39	51	41	27014009	Potri.016G013900.1	Potri.016G013900.1	PF04851,PF00271	PTHR24031,PTHR24031:SF78		3.6.4.13	K14777	GO:0016787,GO:0005524,GO:0003677	AT5G60990.1		DEA(D/H)-box RNA helicase family protein
Potri.016G018900	1.56642	3.01732	9.85469e-06	0.000209143	1	17	11	7	45	52	38	27013109	Potri.016G018900.1	Potri.016G018900.1	PF03514	PTHR31636,PTHR31636:SF35					AT5G41920.1		GRAS family transcription factor
Potri.016G024000	2.06911	1.37629	0.000320578	0.00388053	1	4	3	0	16	13	10	27011573	Potri.016G024000.1	Potri.016G024000.1	PF00170	PTHR22952,PTHR22952:SF192			K14432	GO:0043565,GO:0006355,GO:0003700	AT3G56850.1	AREB3,DPBF3	ABA-responsive element binding protein 3
Potri.016G034400	1.08674	3.97534	0.00161393	0.0142872	1	44	32	16	47	95	108	27013855	Potri.016G034400.1	Potri.016G034400.1	PF00450	PTHR11802,PTHR11802:SF94	KOG1282	3.4.16.6	K16297	GO:0006508,GO:0004185	AT1G28110.1	SCPL45	serine carboxypeptidase-like 45
Potri.016G034600	1.74207	2.93635	0.000131261	0.00185715	1	12	9	8	30	32	69	27012209	Potri.016G034600.1	Potri.016G034600.1	PF00450	PTHR11802,PTHR11802:SF94	KOG1282	3.4.16.6	K16297	GO:0006508,GO:0004185	AT2G33530.1	scpl46	serine carboxypeptidase-like 46
Potri.016G045700	1.26482	3.02852	0.000901748	0.00903489	1	17	10	13	53	37	40	27013738	Potri.016G045700.1	Potri.016G045700.1		PTHR36355					AT2G42110.1
Potri.016G052200	2.36053	3.43745	4.19371e-06	9.88009e-05	1	11	5	12	117	48	42	27013261	Potri.016G052200.1	Potri.016G052200.1		PTHR33659,PTHR33659:SF1
Potri.016G052300	1.10299	3.8414	0.000571673	0.00621763	1	24	39	16	85	63	82	27011514	Potri.016G052300.1	Potri.016G052300.1		PTHR33659,PTHR33659:SF1
Potri.016G052400	1.0664	4.68595	0.000396054	0.00462129	1	56	37	49	157	111	152	27012006	Potri.016G052400.1	Potri.016G052400.1		PTHR33659,PTHR33659:SF1
Potri.016G053800	1.43466	2.59022	0.00025558	0.00322514	1	12	10	5	40	30	26	27013000	Potri.016G053800.1	Potri.016G053800.1	PF00024,PF00954,PF07714,PF01453	PTHR27002,PTHR27002:SF42	KOG1187	2.7.11.1		GO:0048544,GO:0006468,GO:0004672	AT2G41890.1		curculin-like (mannose-binding) lectin family protein / PAN domain-containing protein
Potri.016G053900	1.0237	4.2818	0.000222266	0.00287583	1	38	46	28	103	92	115	27013960	Potri.016G053900.1	Potri.016G053900.1		PTHR33142,PTHR33142:SF4					AT3G20898.1
Potri.016G058600	1.59173	2.71673	4.09653e-05	0.000698783	1	10	11	6	38	37	33	27011946	Potri.016G058600.1	Potri.016G058600.1	PF02183,PF00046	PTHR24326,PTHR24326:SF243			K09338	GO:0043565,GO:0006355,GO:0003700,GO:0003677	AT5G06710.1	HAT14	homeobox from Arabidopsis thaliana
Potri.016G061000	1.14427	4.87447	5.01572e-05	0.000828759	1	49	77	35	146	176	162	27011614	Potri.016G061000.1	Potri.016G061000.1	PF03018	PTHR21495,PTHR21495:SF71					AT1G58170.1		Disease resistance-responsive (dirigent-like protein) family protein
Potri.016G064200	1.44136	3.28024	1.41467e-05	0.000283307	1	18	18	9	66	45	51	27013727	Potri.016G064200.1	Potri.016G064200.1		PTHR36065,PTHR36065:SF1					AT5G06590.1
Potri.016G065600	1.14757	3.96162	8.42815e-05	0.00128418	1	35	33	18	77	67	109	27013535	Potri.016G065600.1	Potri.016G065600.1		PTHR12972					AT3G54750.3
Potri.016G072300	1.20157	3.40554	0.00281902	0.0221583	1	16	16	20	65	41	65	27011591	Potri.016G072300.1	Potri.016G072300.1	PF02319,PF16421	PTHR12081,PTHR12081:SF47	KOG2577		K06620	GO:0006355,GO:0005667,GO:0003700	AT2G36010.3	ATE2FA,E2F3	E2F transcription factor 3
Potri.016G074200	1.77489	2.88749	4.96756e-06	0.000113933	1	12	10	6	32	47	47	27012207	Potri.016G074200.1	Potri.016G074200.1	PF03634,PF00795	PTHR23088,PTHR23088:SF31	KOG0805	3.5.5.4,3.5.5.1	K13035	GO:0016810,GO:0006807	AT5G22300.1	AtNIT4,NIT4	nitrilase 4
Potri.016G075300	4.75554	0.0564184	0.00302132	0.0233884	1	0	0	0	3	5	3	27011961	Potri.016G075300.1	Potri.016G075300.1	PF04535	PTHR11615,PTHR11615:SF116					AT3G11550.1		Uncharacterised protein family (UPF0497)
Potri.016G077800	1.07648	4.13035	9.48677e-05	0.00141578	1	42	34	24	97	72	113	27013685	Potri.016G077800.1	Potri.016G077800.1	PF00225	PTHR24115,PTHR24115:SF536		3.6.4.4	K10398	GO:0008017,GO:0007018,GO:0005524,GO:0003777,GO:0005871	AT2G36200.1		P-loop containing nucleoside triphosphate hydrolases superfamily protein
Potri.016G082400	1.10567	3.57193	0.00063308	0.006758	1	31	23	13	80	40	70	27013045	Potri.016G082400.1	Potri.016G082400.1	PF00225	PTHR24115,PTHR24115:SF515		3.6.4.4	K10398	GO:0008017,GO:0007018,GO:0005524,GO:0003777,GO:0005871	AT3G45850.2		P-loop containing nucleoside triphosphate hydrolases superfamily protein
Potri.016G088000	2.58175	2.49368	2.30439e-08	9.18469e-07	1	7	4	2	36	41	25	27012370	Potri.016G088000.1	Potri.016G088000.1	PF03094	PTHR31942,PTHR31942:SF22			K08472	GO:0016021,GO:0006952	AT1G61560.1	ATMLO6,MLO6	Seven transmembrane MLO family protein
Potri.016G096300	2.2834	2.53535	4.1453e-07	1.25025e-05	1	8	5	3	31	25	47	27013068	Potri.016G096300.1	Potri.016G096300.1	PF13837	PTHR21654,PTHR21654:SF18					AT3G10040.1		sequence-specific DNA binding transcription factors
Potri.016G101000	1.15759	4.36777	2.09132e-06	5.32741e-05	1	55	40	22	111	99	130	27013702	Potri.016G101000.1	Potri.016G101000.1	PF00069,PF00139	PTHR27007,PTHR27007:SF27	KOG1187	2.7.11.1		GO:0006468,GO:0005524,GO:0004672,GO:0030246	AT3G55550.1		Concanavalin A-like lectin protein kinase family protein
Potri.016G118400	1.19409	5.05051	1.524e-06	4.02984e-05	1	72	52	53	205	173	178	27013922	Potri.016G118400.1	Potri.016G118400.1	PF00400	PTHR19918			K03363	GO:0005515	AT4G33270.1	CDC20.1	Transducin family protein / WD-40 repeat family protein
Potri.016G119400	1.55878	2.50822	7.04631e-05	0.00110665	1	12	9	3	30	27	35	27011552	Potri.016G119400.1	Potri.016G119400.1	PF01040	PTHR11048,PTHR11048:SF18		2.5.1.62	K04040	GO:0016021,GO:0004659	AT3G51820.1	ATG4,CHLG,G4	UbiA prenyltransferase family protein
Potri.016G126300	1.07682	5.01455	8.35975e-06	0.000180344	1	83	59	46	232	138	163	27013086	Potri.016G126300.1	Potri.016G126300.1	PF08263,PF00560,PF13855,PF07714	PTHR27008,PTHR27008:SF3	KOG1187	2.7.11.1		GO:0005515,GO:0006468,GO:0004672	AT3G51740.1	IMK2	inflorescence meristem receptor-like kinase 2
Potri.016G130400	1.70001	1.81135	0.00488557	0.0337152	1	3	5	4	19	10	25	27011631	Potri.016G130400.1	Potri.016G130400.1	PF04525	PTHR31087,PTHR31087:SF11					AT5G01750.2		Protein of unknown function (DUF567)
Potri.016G132500	1.62781	4.1409	7.57364e-10	3.90816e-08	1	40	27	12	95	107	111	27013158	Potri.016G132500.1	Potri.016G132500.1	PF01453	PTHR32444,PTHR32444:SF6		2.7.11.1			AT3G51710.1		D-mannose binding lectin protein with Apple-like carbohydrate-binding domain
Potri.016G134500	1.16718	2.70432	0.00304581	0.0235334	1	18	8	8	44	31	25	27012770	Potri.016G134500.1	Potri.016G134500.1		PTHR34945,PTHR34945:SF2		1.14.11.13			AT2G38500.1		2-oxoglutarate (2OG) and Fe(II)-dependent oxygenase superfamily protein
Potri.016G138300	1.17699	4.198	0.00113543	0.0108538	1	26	36	31	141	79	84	27013195	Potri.016G138300.1	Potri.016G138300.1		PTHR36790					AT5G01910.1
Potri.016G141300	1.21045	3.55384	9.80312e-05	0.00145899	1	33	26	6	60	62	68	27013402	Potri.016G141300.1	Potri.016G141300.1		PTHR31016,PTHR31016:SF6					AT5G01970.1
Potri.016G143500	2.85768	0.699712	0.00329055	0.0249409	1	0	1	1	7	4	11	27013852	Potri.016G143500.1	Potri.016G143500.1	PF04525	PTHR31087,PTHR31087:SF23					AT5G41590.1		Protein of unknown function (DUF567)
Potri.017G000800	1.6596	1.52327	0.00300249	0.0232757	1	5	3	2	15	13	14	26983508	Potri.017G000800.1	Potri.017G000800.1	PF03094	PTHR31942,PTHR31942:SF26			K08472	GO:0016021,GO:0006952	AT4G02600.1	ATMLO1,MLO1	Seven transmembrane MLO family protein
Potri.017G000900	2.75989	0.614838	0.00202591	0.0171137	1	1	1	0	9	7	4	26984912	Potri.017G000900.1	Potri.017G000900.1	PF03094	PTHR31942,PTHR31942:SF26			K08472	GO:0016021,GO:0006952	AT4G02600.1	ATMLO1,MLO1	Seven transmembrane MLO family protein
Potri.017G014300	1.50749	3.49043	4.04929e-06	9.61097e-05	1	19	18	13	77	54	60	26985323	Potri.017G014300.1	Potri.017G014300.1	PF02453	PTHR10994	KOG1792				AT2G20590.1		Reticulon family protein
Potri.017G029700	1.28405	5.14616	5.38913e-09	2.38662e-07	1	79	65	43	183	194	228	26985008	Potri.017G029700.1	Potri.017G029700.1	PF13499	PTHR10891,PTHR10891:SF642	KOG0027		K13448		AT2G43290.1	MSS3	Calcium-binding EF-hand family protein
Potri.017G033900	1.89472	1.24328	0.000873169	0.0087985	1	6	1	0	13	10	11	26983308	Potri.017G033900.1	Potri.017G033900.1	PF02892,PF13855,PF00931	PTHR23155,PTHR23155:SF497	KOG4658			GO:0003677,GO:0005515,GO:0043531	AT4G10780.1		LRR and NB-ARC domains-containing disease resistance protein
Potri.017G067600	2.3384	1.56239	0.000882689	0.00887387	1	4	2	1	7	12	28	26985167	Potri.017G067600.1	Potri.017G067600.1	PF02536	PTHR13068,PTHR13068:SF9			K15032	GO:0006355,GO:0005739,GO:0003690	AT4G14605.1		Mitochondrial transcription termination factor family protein
Potri.017G068400	1.4826	3.86623	4.59328e-06	0.000106925	1	20	26	19	82	89	78	26985079	Potri.017G068400.1	Potri.017G068400.1	PF01190	PTHR31614,PTHR31614:SF3					AT5G41050.1		Pollen Ole e 1 allergen and extensin family protein
Potri.017G074200	1.35814	2.09274	0.00690416	0.0440548	1	9	6	4	13	20	31	26983650	Potri.017G074200.1	Potri.017G074200.1	PF03372	PTHR11200,PTHR11200:SF168	KOG0565				AT3G63240.1		DNAse I-like superfamily protein
Potri.017G075400	1.66645	2.79073	2.20337e-05	0.000413407	1	14	9	5	32	32	52	26984139	Potri.017G075400.1	Potri.017G075400.1	PF07714,PF00069	PTHR24351,PTHR24351:SF84		2.7.11.1		GO:0006468,GO:0004672,GO:0005524	AT5G40030.1		Protein kinase superfamily protein
Potri.017G079400	1.22926	3.62399	0.00151017	0.0136119	1	28	16	19	63	41	98	26983944	Potri.017G079400.1	Potri.017G079400.1	PF07847	PTHR22966,PTHR22966:SF8	KOG4281	1.13.11.19	K10712	GO:0055114,GO:0016702	AT5G39890.1		Protein of unknown function (DUF1637)
Potri.017G083700	2.83051	1.73682	2.97468e-06	7.3154e-05	1	4	2	0	28	17	12	26984283	Potri.017G083700.1	Potri.017G083700.1	PF03222	PTHR22950,PTHR22950:SF280	KOG1303		K15015	GO:0003333	AT5G15240.1		Transmembrane amino acid transporter family protein
Potri.017G110200	1.39142	3.4949	9.87232e-06	0.000209382	1	30	12	13	63	56	69	26984790	Potri.017G110200.1	Potri.017G110200.1	PF14416,PF13839	PTHR32285,PTHR32285:SF13					AT5G15900.1	TBL19	TRICHOME BIREFRINGENCE-LIKE 19
Potri.017G114500	2.91633	5.01684	3.77269e-27	1.62241e-24	1	32	18	18	197	249	230	26984124	Potri.017G114500.1	Potri.017G114500.1	PF03195	PTHR31304,PTHR31304:SF3					AT3G02550.1	LBD41	LOB domain-containing protein 41
Potri.017G116000	1.56068	4.88062	4.38289e-08	1.65794e-06	1	45	47	37	171	130	228	26985145	Potri.017G116000.1	Potri.017G116000.1	PF14383,PF14309	PTHR21726,PTHR21726:SF35					AT1G67040.1
Potri.017G116100	1.15769	5.80414	4.99805e-07	1.47696e-05	1	113	127	71	381	234	334	26984397	Potri.017G116100.1	Potri.017G116100.1		PTHR37708,PTHR37708:SF1					AT5G38300.1
Potri.017G122800	1.25565	2.66562	0.00452864	0.0317642	1	9	18	4	42	24	33	26983539	Potri.017G122800.1	Potri.017G122800.1	PF03145	PTHR10315,PTHR10315:SF43	KOG3002	6.3.2.19		GO:0007275,GO:0006511,GO:0005634	AT5G37930.1		Protein with RING/U-box and TRAF-like domains
Potri.017G139600	1.18789	6.57222	8.20217e-11	4.95511e-09	1	270	168	112	651	471	513	26984336	Potri.017G139600.1	Potri.017G139600.1	PF01363,PF08381,PF00415	PTHR22870,PTHR22870:SF177	KOG1427			GO:0046872	AT1G65920.1		Regulator of chromosome condensation (RCC1) family with FYVE zinc finger domain
Potri.017G140900	1.27066	2.18213	0.0069909	0.0445214	1	10	4	7	25	16	27	26984922	Potri.017G140900.1	Potri.017G140900.1	PF01124	PTHR10250,PTHR10250:SF16		2.5.1.18	K00799		AT1G65820.1		microsomal glutathione s-transferase, putative
Potri.017G146400	1.66798	2.27708	0.000101438	0.00149743	1	11	6	2	23	25	30	26984732	Potri.017G146400.1	Potri.017G146400.1	PF00646	PTHR32212,PTHR32212:SF101				GO:0005515	AT3G28410.1		F-box/RNI-like superfamily protein
Potri.018G007200	1.65834	2.14655	0.00132992	0.0123307	1	12	6	0	17	18	35	27010982	Potri.018G007200.1	Potri.018G007200.1	PF08387	PTHR34145,PTHR34145:SF1
Potri.018G009400	1.11972	4.55673	2.88482e-06	7.1212e-05	1	63	42	30	116	122	147	27009671	Potri.018G009400.1	Potri.018G009400.1	PF03151	PTHR11132,PTHR11132:SF47	KOG1444		K15281		AT4G31600.1		UDP-N-acetylglucosamine (UAA) transporter family
Potri.018G026200	1.10111	4.34109	0.000188147	0.00250477	1	54	31	30	153	89	89	27010624	Potri.018G026200.1	Potri.018G026200.1	PF00156	PTHR11776,PTHR11776:SF7	KOG1712	2.4.2.7	K00759	GO:0009116	AT5G11160.1	APT5	adenine phosphoribosyltransferase 5
Potri.018G027200	5.3554	0.385551	0.00035385	0.00420541	1	0	0	0	4	3	10	27008842	Potri.018G027200.1	Potri.018G027200.1	PF10358	PTHR31182,PTHR31182:SF5					AT3G11760.1
Potri.018G035100	1.5526	2.47512	0.000827279	0.00842829	1	5	9	8	28	31	30	27011278	Potri.018G035100.1	Potri.018G035100.1	PF08263	PTHR32093					AT4G18670.1		Leucine-rich repeat (LRR) family protein
Potri.018G036000	4.97905	0.173064	0.00188138	0.0161211	1	0	0	0	7	3	3	27010872	Potri.018G036000.1	Potri.018G036000.1	PF01535	PTHR24015,PTHR24015:SF50					AT3G15130.1		Tetratricopeptide repeat (TPR)-like superfamily protein
Potri.018G036800	3.18332	3.5926	1.8217e-13	1.67715e-11	1	3	7	9	102	66	77	27008824	Potri.018G036800.1	Potri.018G036800.1	PF00743	PTHR23023,PTHR23023:SF37	KOG1399	1.14.13.168	K11816	GO:0055114,GO:0050661,GO:0050660,GO:0004499	AT5G25620.1	YUC6	Flavin-binding monooxygenase family protein
Potri.018G039600	1.2542	2.87173	0.000910436	0.0091052	1	13	14	9	46	39	30	27010431	Potri.018G039600.1	Potri.018G039600.1	PF01565,PF04030	PTHR13878,PTHR13878:SF51		1.1.3.8,1.1.3.37		GO:0055114,GO:0050660,GO:0016491,GO:0016020,GO:0003885	AT5G11540.1		D-arabinono-1,4-lactone oxidase family protein
Potri.018G044800	1.08105	3.08053	0.00153167	0.0137337	1	23	19	6	35	47	48	27010799	Potri.018G044800.1	Potri.018G044800.1
Potri.018G044900	4.75226	0.0554723	0.0027417	0.0216859	1	0	0	0	4	4	3	27010897	Potri.018G044900.1	Potri.018G044900.1	PF00320	PTHR10071,PTHR10071:SF196				GO:0043565,GO:0008270,GO:0006355,GO:0003700	AT5G25830.1	GATA12	GATA transcription factor 12
Potri.018G053000	1.57276	5.59511	3.93959e-13	3.39729e-11	1	80	90	49	303	258	318	27010681	Potri.018G053000.1	Potri.018G053000.1	PF14364,PF05553	PTHR33098,PTHR33098:SF1					AT2G26110.1		Protein of unknown function (DUF761)
Potri.018G062000	1.243	2.55512	0.0042426	0.0301634	1	18	8	4	42	16	33	27010014	Potri.018G062000.1	Potri.018G062000.1	PF00612	PTHR32295,PTHR32295:SF6				GO:0005515	AT2G26180.1	IQD6	IQ-domain 6
Potri.018G063400	1.1623	3.4259	0.000128529	0.0018264	1	33	18	9	54	62	55	27011003	Potri.018G063400.1	Potri.018G063400.1	PF02519	PTHR31374,PTHR31374:SF22			K14488	GO:0009733	AT5G20810.1		SAUR-like auxin-responsive protein family
Potri.018G064900	1.42948	4.20479	1.22403e-07	4.21105e-06	1	44	26	20	134	84	101	27009490	Potri.018G064900.1	Potri.018G064900.1	PF13713,PF08381	PTHR22870,PTHR22870:SF166					AT5G20540.1	ATBRXL4,BRX-LIKE4,BRXL4	BREVIS RADIX-like 4
Potri.018G065400	1.55094	1.65002	0.00250758	0.0202558	1	6	5	1	12	15	19	27009514	Potri.018G065400.1	Potri.018G065400.1	PF08880,PF08879	PTHR31602,PTHR31602:SF4				GO:0006355,GO:0005634,GO:0005524,GO:0032502,GO:0006351	AT3G13960.1	AtGRF5,GRF5	growth-regulating factor 5
Potri.018G067900	1.22018	3.7949	7.39927e-06	0.000162411	1	35	27	13	72	71	84	27011477	Potri.018G067900.1	Potri.018G067900.1	PF00154	PTHR22942,PTHR22942:SF1	KOG1433	3.6.1.8	K03553	GO:0009432,GO:0006281,GO:0005524,GO:0003697	AT2G19490.1		recA DNA recombination family protein
Potri.018G071400	1.08272	2.91304	0.0030713	0.0236354	1	17	21	4	38	37	40	27010805	Potri.018G071400.1	Potri.018G071400.1	PF07885,PF00027,PF11834,PF12796,PF13857	PTHR10217,PTHR10217:SF504					AT2G26650.1	AKT1,ATAKT1,KT1	K+ transporter 1
Potri.018G082600	1.16376	5.77274	0.000259562	0.00326405	1	71	144	74	243	316	361	27010311	Potri.018G082600.1	Potri.018G082600.1		PTHR10460,PTHR10460:SF11					AT2G46225.2	ABIL1	ABI-1-like 1
Potri.018G084100	1.80215	3.53931	6.72764e-06	0.000149578	1	10	18	14	89	64	54	27011230	Potri.018G084100.1	Potri.018G084100.1		PTHR33388,PTHR33388:SF4					AT2G20080.1
Potri.018G087700	1.17629	5.468	3.18439e-06	7.79008e-05	1	79	97	62	276	186	288	27011386	Potri.018G087700.1	Potri.018G087700.1	PF13506	PTHR12726,PTHR12726:SF0	KOG2547			GO:0016757	AT2G19880.2		Nucleotide-diphospho-sugar transferases superfamily protein
Potri.018G091400	1.69598	4.32176	1.86821e-06	4.84383e-05	1	23	32	24	96	95	170	27010947	Potri.018G091400.1	Potri.018G091400.1	PF00101	PTHR31262		4.1.1.39			AT1G67090.2	RBCS1A	ribulose bisphosphate carboxylase small chain 1A
Potri.018G096100	1.32728	1.91218	0.00652592	0.0421598	1	9	6	2	11	18	26	27010412	Potri.018G096100.1	Potri.018G096100.1	PF07714	PTHR27001,PTHR27001:SF116	KOG1187	2.7.11.1		GO:0006468,GO:0004672	AT5G57670.2		Protein kinase superfamily protein
Potri.018G099000	2.51427	1.32764	4.80644e-05	0.000800928	1	2	3	0	16	13	10	27009996	Potri.018G099000.1	Potri.018G099000.1	PF08458,PF05703	PTHR31351,PTHR31351:SF3					AT5G57770.1		Plant protein of unknown function (DUF828) with plant pleckstrin homology-like region
Potri.018G102100	1.11047	4.04765	0.000335613	0.00402674	1	36	30	25	92	62	114	27010631	Potri.018G102100.1	Potri.018G102100.1	PF00856	PTHR22884,PTHR22884:SF285	KOG1081	2.1.1.43		GO:0005515	AT4G30860.1	ASHR3,SDG4	SET domain group 4
Potri.018G114600	1.1679	4.45879	1.0843e-05	0.000225262	1	50	47	25	131	87	147	27009433	Potri.018G114600.1	Potri.018G114600.1		PTHR37392,PTHR37392:SF1
Potri.018G115400	1.01003	5.21173	6.05947e-05	0.000973656	1	74	99	47	194	168	240	27010590	Potri.018G115400.1	Potri.018G115400.1	PF00366,PF16205	PTHR10744,PTHR10744:SF10	KOG1728		K02949	GO:0006412,GO:0005840,GO:0005622,GO:0003735	AT5G23740.1	RPS11-BETA	ribosomal protein S11-beta
Potri.018G121700	1.33842	2.8006	0.000509841	0.00568319	1	19	9	6	48	36	27	27011124	Potri.018G121700.1	Potri.018G121700.1	PF03171,PF14226	PTHR10209,PTHR10209:SF107	KOG0143	1.14.11.32		GO:0055114,GO:0016491	AT5G20400.1		2-oxoglutarate (2OG) and Fe(II)-dependent oxygenase superfamily protein
Potri.018G126800	1.80492	2.55596	4.61605e-06	0.000107351	1	13	7	2	32	30	37	27009013	Potri.018G126800.1	Potri.018G126800.1
Potri.018G126900	1.57079	3.40434	5.83689e-06	0.000132171	1	24	14	9	43	68	69	27009730	Potri.018G126900.1	Potri.018G126900.1
Potri.018G127000	1.24692	2.50186	0.00356277	0.0265728	1	17	9	3	18	37	31	27011319	Potri.018G127000.1	Potri.018G127000.1
Potri.018G146100	2.14797	3.84564	4.01241e-06	9.53036e-05	1	12	17	14	52	69	150	27009148	Potri.018G146100.1	Potri.018G146100.1	PF00067	PTHR24298,PTHR24298:SF149	KOG0156	1.14.13.11	K00487	GO:0055114,GO:0020037,GO:0016705,GO:0005506	AT2G30490.1	ATC4H,C4H,CYP73A5,REF3	cinnamate-4-hydroxylase
Potri.018G151000	1.22169	3.49876	0.00018055	0.00241741	1	22	20	16	69	47	67	27009586	Potri.018G151000.1	Potri.018G151000.1	PF08263,PF13855	PTHR32093,PTHR32093:SF23				GO:0005515	AT1G62440.1	LRX2	leucine-rich repeat/extensin 2
Potri.019G001400	1.3959	3.69117	0.000660361	0.00698239	1	11	35	13	77	61	80	27025707	Potri.019G001400.1	Potri.019G001400.1	PF02458	PTHR31623,PTHR31623:SF4		2.3.1.224	K13065	GO:0016747	AT3G26040.1		HXXXD-type acyl-transferase family protein
Potri.019G004000	1.04875	3.40823	0.000794505	0.00816566	1	24	22	14	63	53	49	27025360	Potri.019G004000.1	Potri.019G004000.1	PF12872,PF01936	PTHR14379,PTHR14379:SF6				GO:0010468,GO:0005777	AT5G09840.1		Putative endonuclease or glycosyl hydrolase
Potri.019G010100	1.53186	1.57488	0.00804838	0.0497438	1	4	3	4	17	13	13	27025663	Potri.019G010100.1	Potri.019G010100.1		PTHR36363					AT3G18800.1
Potri.019G021800	1.11314	4.69862	6.32957e-06	0.000141788	1	64	61	26	160	107	162	27026342	Potri.019G021800.1	Potri.019G021800.1	PF00400	PTHR19918			K03363	GO:0005515	AT4G33270.1	CDC20.1	Transducin family protein / WD-40 repeat family protein
Potri.019G030700	1.28262	3.27761	0.00102628	0.0100215	1	23	10	15	67	52	38	27026815	Potri.019G030700.1	Potri.019G030700.1	PF07137	PTHR33970		1.10.99.3	K09839	GO:0055114,GO:0046422,GO:0009507	AT1G08550.2	AVDE1,NPQ1	non-photochemical quenching 1
Potri.019G032400	1.34696	4.09095	9.39752e-06	0.000200352	1	50	23	16	73	87	128	27026225	Potri.019G032400.1	Potri.019G032400.1
Potri.019G033900	1.39113	4.09991	1.35687e-07	4.62908e-06	1	35	30	19	107	90	95	27026755	Potri.019G033900.1	Potri.019G033900.1		PTHR12794,PTHR12794:SF2				GO:0005681,GO:0000398,GO:0000387	AT1G54385.1		ARM repeat superfamily protein
Potri.019G040700	1.31348	2.95752	0.000128053	0.00182121	1	17	13	8	38	40	46	27026448	Potri.019G040700.1	Potri.019G040700.1	PF02701	PTHR31089,PTHR31089:SF4				GO:0006355,GO:0003677	AT3G47500.1	CDF3	cycling DOF factor 3
Potri.019G040900	1.52783	2.13165	0.000542463	0.00596344	1	9	6	3	25	23	20	27026208	Potri.019G040900.1	Potri.019G040900.1	PF00249	PTHR10641,PTHR10641:SF473	KOG0048		K09422		AT1G69560.1	ATMYB105,LOF2,MYB105	myb domain protein 105
Potri.019G052500	1.21935	3.41265	0.000132657	0.00186809	1	25	25	7	60	47	65	27025754	Potri.019G052500.1	Potri.019G052500.1	PF13646,PF00069	PTHR22983,PTHR22983:SF6	KOG0598	2.7.11.1	K06228	GO:0006468,GO:0005524,GO:0004672	AT1G50240.2	FU	Protein kinase family protein with ARM repeat domain
Potri.019G067400	1.30282	2.65354	0.00111264	0.0106817	1	13	9	8	26	35	37	27025252	Potri.019G067400.1	Potri.019G067400.1	PF00847	PTHR31985,PTHR31985:SF26				GO:0006355,GO:0003700	AT5G25810.1	tny	Integrase-type DNA-binding superfamily protein
Potri.019G083200	1.70169	2.11561	0.000216787	0.00281832	1	7	6	3	28	19	22	27025029	Potri.019G083200.1	Potri.019G083200.1	PF13499,PF07714	PTHR24349,PTHR24349:SF117	KOG0032	2.7.11.1	K13412	GO:0006468,GO:0004672	AT4G09570.1	ATCPK4,CPK4	calcium-dependent protein kinase 4
Potri.019G087800	1.22574	3.02027	0.000610372	0.00657075	1	20	14	8	34	40	54	27026027	Potri.019G087800.1	Potri.019G087800.1
Potri.019G091900	1.75277	1.71375	0.00169493	0.0148299	1	4	4	3	22	14	14	27025537	Potri.019G091900.1	Potri.019G091900.1	PF00170	PTHR13301,PTHR13301:SF69				GO:0043565,GO:0006355,GO:0003700	AT3G58120.1	ATBZIP61,BZIP61	Basic-leucine zipper (bZIP) transcription factor family protein
Potri.019G093300	2.61254	1.16823	0.000154879	0.00212151	1	2	1	1	10	11	13	27026031	Potri.019G093300.1	Potri.019G093300.1	PF02469	PTHR32077,PTHR32077:SF6					AT2G20520.1	FLA6	FASCICLIN-like arabinogalactan 6
Potri.019G096800	2.86383	1.04802	7.88144e-05	0.00121275	1	1	2	0	8	10	13	27025373	Potri.019G096800.1	Potri.019G096800.1		PTHR34124,PTHR34124:SF2					AT5G16250.1
Potri.019G103800	1.00755	3.51957	0.00166079	0.0145795	1	33	22	13	83	44	52	27025323	Potri.019G103800.1	Potri.019G103800.1		PTHR33728,PTHR33728:SF1					AT1G11120.2
Potri.019G108500	2.48546	0.815279	0.00373696	0.0275451	1	1	1	1	5	7	12	27025213	Potri.019G108500.1	Potri.019G108500.1
Potri.019G111800	5.08774	0.230489	0.000837775	0.00851399	1	0	0	0	4	4	6	27026288	Potri.019G111800.1	Potri.019G111800.1	PF10693	PTHR33833,PTHR33833:SF1					AT5G60030.1
Potri.019G112300	1.12222	4.81299	1.65539e-05	0.000323583	1	53	58	43	176	130	158	27026568	Potri.019G112300.1	Potri.019G112300.1		PTHR36772,PTHR36772:SF1					AT3G59680.2
Potri.019G116600	1.06247	4.73238	0.00208411	0.0174609	1	130	28	20	132	145	153	27025192	Potri.019G116600.1	Potri.019G116600.1	PF12609	PTHR33090					AT4G10270.1		Wound-responsive family protein
Potri.019G117600	3.38664	1.98895	1.83852e-07	6.10033e-06	1	3	0	2	15	25	32	27025130	Potri.019G117600.1	Potri.019G117600.1	PF12609	PTHR33090					AT4G10265.1		Wound-responsive family protein
Potri.019G128500	2.7347	1.50116	2.72201e-05	0.000495342	1	1	3	1	14	17	15	27026800	Potri.019G128500.1	Potri.019G128500.1	PF13724,PF04844	PTHR33057,PTHR33057:SF11				GO:0003677	AT1G06920.1	ATOFP4,OFP4	ovate family protein 4
Potri.T031700	2.16768	0.616886	0.00515652	0.0351691	1	1	2	0	6	6	7	26985722	Potri.T031700.1	Potri.T031700.1		PTHR33621,PTHR33621:SF2					AT3G03130.1
Potri.T058000	1.33684	2.32508	0.00220106	0.0182489	1	9	10	4	34	21	22	26989027	Potri.T058000.1	Potri.T058000.1	PF13646,PF00069	PTHR22983,PTHR22983:SF6	KOG0583,KOG0598	2.7.11.1	K06228	GO:0006468,GO:0005524,GO:0004672	AT1G50240.2	FU	Protein kinase family protein with ARM repeat domain
Potri.T107500	3.05502	0.285927	0.00786384	0.0488248	1	0	1	0	3	3	8	27035608	Potri.T107500.1	Potri.T107500.1	PF08240,PF00107	PTHR11695,PTHR11695:SF576		1.1.1.1	K00001,K18857	GO:0055114,GO:0016491,GO:0008270	AT1G77120.1	ADH,ADH1,ATADH,ATADH1	alcohol dehydrogenase 1
Potri.T130900	1.36709	1.96641	0.00399338	0.0289007	1	9	3	5	21	18	19	27019866	Potri.T130900.1	Potri.T130900.1	PF01535,PF13041	PTHR24015,PTHR24015:SF586					AT5G24830.1		Tetratricopeptide repeat (TPR)-like superfamily protein
Potri.T147700	1.1074	4.05434	0.000164912	0.00224202	1	32	43	18	105	71	93	27008757	Potri.T147700.1	Potri.T147700.1		PTHR35125,PTHR35125:SF2
Potri.T155100	4.49042	4.18429	1.03978e-29	5.75985e-27	1	4	3	6	111	137	150	26978278	Potri.T155100.1	Potri.T155100.1	PF02704	PTHR23201,PTHR23201:SF2					AT4G09600.1	GASA3	GAST1 protein homolog 3
Potri.T171400	1.49518	3.39961	2.67022e-06	6.65174e-05	1	21	17	10	54	54	70	27051500	Potri.T171400.1	Potri.T171400.1	PF05188,PF05190,PF05192,PF01624,PF00488	PTHR11361,PTHR11361:SF89			K08737	GO:0030983,GO:0006298,GO:0005524	AT4G02070.1	ATMSH6,MSH6,MSH6-1	MUTS homolog 6
Potri.T172200	1.84808	1.2844	0.00709426	0.0449431	1	1	4	2	12	7	16	27008811	Potri.T172200.1	Potri.T172200.1		PTHR37371

## Sheet: interphase I Neva down
Additional file 4: Data S2. Summary of differential expressed genes between two neighbouring growth stages for Neva and I-214.
genes	logFC	logCPM	PValue	FDR	De	Pre-growth_1	Pre-growth_2	Pre-growth_3	Fast-growth_1	Fast-growth_2	Fast-growth_3	pacId	transcriptName	peptideName	Pfam	PANTHER	KOG	EC	KEGG	GO	Best.hit.arabi.name	arabi.symbol	arabi.defline
Potri.001G005100	-1.14586	2.65975	0.00679596	0.0435429	-1	31	37	11	10	15	21	27043492	Potri.001G005100.1	Potri.001G005100.1	PF00249	PTHR10641,PTHR10641:SF455	KOG0048		K09422		AT3G13540.1	ATMYB5,MYB5	myb domain protein 5
Potri.001G007200	-1.22166	2.8861	0.0014734	0.013332	-1	30	32	28	23	14	17	27047712	Potri.001G007200.1	Potri.001G007200.1	PF00324	PTHR11785,PTHR11785:SF359	KOG1287			GO:0055085,GO:0016020,GO:0006810,GO:0015171,GO:0003333	AT3G13620.1		Amino acid permease family protein
Potri.001G008300	-1.265	1.89604	0.00694398	0.0442829	-1	20	17	8	4	11	9	27045232	Potri.001G008300.1	Potri.001G008300.1	PF04398	PTHR31676,PTHR31676:SF6					AT1G55265.1		Protein of unknown function, DUF538
Potri.001G008400	-1.22114	5.62922	2.53643e-10	1.43422e-08	-1	333	233	112	130	124	116	27045277	Potri.001G008400.1	Potri.001G008400.1	PF04398	PTHR31676,PTHR31676:SF12					AT5G19860.1		Protein of unknown function, DUF538
Potri.001G011700	-1.81695	3.10094	1.17241e-07	4.04623e-06	-1	56	49	21	18	17	11	27046929	Potri.001G011700.1	Potri.001G011700.1	PF04755	PTHR31906,PTHR31906:SF11					AT1G51110.1		Plastid-lipid associated protein PAP / fibrillin family protein
Potri.001G013400	-4.16801	0.55473	0.00032566	0.00393114	-1	5	12	2	1	0	0	27046789	Potri.001G013400.1	Potri.001G013400.1	PF00854	PTHR11654,PTHR11654:SF146				GO:0016020,GO:0006810,GO:0005215	AT5G19640.1		Major facilitator superfamily protein
Potri.001G015100	-3.09195	2.81865	4.46505e-14	4.4356e-12	-1	48	44	26	6	9	3	27042128	Potri.001G015100.1	Potri.001G015100.1	PF00232	PTHR10353,PTHR10353:SF81		3.2.1.21	K01188	GO:0005975,GO:0004553	AT5G44640.1	BGLU13	beta glucosidase 13
Potri.001G015400	-3.34891	0.962665	0.000111836	0.00162373	-1	20	3	5	2	1	0	27044198	Potri.001G015400.1	Potri.001G015400.1	PF01477,PF00305	PTHR11771,PTHR11771:SF42		1.13.11.12	K00454	GO:0005515,GO:0055114,GO:0046872,GO:0016702	AT3G45140.1	ATLOX2,LOX2	lipoxygenase 2
Potri.001G015500	-3.83699	0.877717	2.01624e-06	5.16837e-05	-1	13	6	7	2	0	0	27045237	Potri.001G015500.1	Potri.001G015500.1	PF01477,PF00305	PTHR11771,PTHR11771:SF42		1.13.11.12	K00454	GO:0005515,GO:0055114,GO:0046872,GO:0016702	AT3G45140.1	ATLOX2,LOX2	lipoxygenase 2
Potri.001G017900	-1.2775	3.88567	3.10133e-05	0.000553582	-1	119	58	30	29	41	35	27048477	Potri.001G017900.1	Potri.001G017900.1	PF03140	PTHR31549,PTHR31549:SF2					AT4G31980.1
Potri.001G023800	-4.52155	0.742809	1.34005e-06	3.57526e-05	-1	6	9	8	1	0	0	27042261	Potri.001G023800.1	Potri.001G023800.1	PF03018	PTHR21495,PTHR21495:SF75					AT3G13650.1		Disease resistance-responsive (dirigent-like protein) family protein
Potri.001G024600	-1.89708	1.99174	1.62003e-05	0.000317813	-1	23	22	10	6	7	6	27048200	Potri.001G024600.1	Potri.001G024600.1	PF05804	PTHR23315,PTHR23315:SF133	KOG4224		K08332		AT1G76390.1		ARM repeat superfamily protein
Potri.001G025200	-4.08043	2.02581	9.26901e-11	5.54833e-09	-1	24	37	9	1	2	2	27040669	Potri.001G025200.1	Potri.001G025200.1	PF00067	PTHR24298,PTHR24298:SF122				GO:0055114,GO:0020037,GO:0016705,GO:0005506	AT1G33720.1	CYP76C6	cytochrome P450, family 76, subfamily C, polypeptide 6
Potri.001G027100	-1.73474	2.67808	0.000778616	0.00802507	-1	19	52	16	13	8	15	27045210	Potri.001G027100.1	Potri.001G027100.1	PF00854	PTHR11654,PTHR11654:SF133			K14638	GO:0016020,GO:0006810,GO:0005215	AT3G54450.1		Major facilitator superfamily protein
Potri.001G029700	-4.35561	0.650566	4.58616e-06	0.000106835	-1	9	4	8	0	0	1	27047551	Potri.001G029700.1	Potri.001G029700.1	PF05678	PTHR33624,PTHR33624:SF5					AT3G56710.1	SIB1	sigma factor binding protein 1
Potri.001G036900	-2.81275	6.40554	7.77853e-26	2.64818e-23	-1	443	574	324	71	85	109	27046169	Potri.001G036900.1	Potri.001G036900.1	PF13193,PF00501	PTHR24096,PTHR24096:SF149		6.2.1.34,6.2.1.12	K01904	GO:0008152,GO:0003824	AT3G21240.1	4CL2,AT4CL2	4-coumarate:CoA ligase 2
Potri.001G041500	-3.8435	0.393707	0.00098557	0.0096789	-1	10	5	1	0	0	1	27045380	Potri.001G041500.1	Potri.001G041500.1	PF00847	PTHR32467,PTHR32467:SF20			K09285	GO:0006355,GO:0003700,GO:0007275	AT1G16060.1	ADAP	ARIA-interacting double AP2 domain protein
Potri.001G042600	-2.48262	7.84063	6.32318e-08	2.31942e-06	-1	2147	1106	649	275	493	79	27047630	Potri.001G042600.1	Potri.001G042600.1	PF00012	PTHR19375,PTHR19375:SF229			K03283		AT3G12580.1	ATHSP70,HSP70	heat shock protein 70
Potri.001G043100	-3.4805	2.50253	1.09144e-05	0.000226198	-1	88	7	11	5	5	0	27045429	Potri.001G043100.1	Potri.001G043100.1	PF00226	PTHR24078,PTHR24078:SF231	KOG0723				AT1G80920.1	J8	Chaperone DnaJ-domain superfamily protein
Potri.001G049700	-1.63488	5.7616	1.92583e-15	2.24793e-13	-1	328	295	154	113	122	94	27041617	Potri.001G049700.1	Potri.001G049700.1		PTHR35301,PTHR35301:SF1					AT4G13195.1	CLE44	CLAVATA3/ESR-RELATED 44
Potri.001G053700	-1.25724	3.54612	2.67058e-05	0.000487068	-1	83	48	27	24	24	36	27041826	Potri.001G053700.1	Potri.001G053700.1		PTHR36018					AT2G33180.1
Potri.001G054400	-1.03605	6.92161	8.72119e-06	0.000187031	-1	488	578	379	372	330	289	27042250	Potri.001G054400.1	Potri.001G054400.1	PF00118	PTHR11353,PTHR11353:SF80			K04077	GO:0005524	AT3G23990.1	HSP60,HSP60-3B	heat shock protein 60
Potri.001G055100	-2.37772	3.75938	4.3952e-09	1.98136e-07	-1	63	108	40	14	13	28	27047362	Potri.001G055100.1	Potri.001G055100.1	PF03999	PTHR19321,PTHR19321:SF3	KOG4302		K16732	GO:0008017,GO:0000910,GO:0000226	AT1G27920.1	MAP65-8	microtubule-associated protein 65-8
Potri.001G056600	-3.86563	0.436155	0.00207933	0.0174343	-1	13	3	1	1	0	0	27044472	Potri.001G056600.1	Potri.001G056600.1		PTHR34687,PTHR34687:SF1					AT5G43260.1		chaperone protein dnaJ-related
Potri.001G058000	-1.72223	3.06679	0.00108454	0.0104684	-1	102	15	15	13	16	16	27040958	Potri.001G058000.1	Potri.001G058000.1	PF11820	PTHR33128,PTHR33128:SF9					AT3G48660.1		Protein of unknown function (DUF 3339)
Potri.001G058100	-1.85635	1.7298	0.00221194	0.0183113	-1	33	11	3	7	4	4	27045658	Potri.001G058100.1	Potri.001G058100.1		PTHR34781,PTHR34781:SF2					AT1G27290.1
Potri.001G058200	-1.06357	3.18607	0.000774778	0.00799813	-1	54	37	23	21	18	32	27043953	Potri.001G058200.1	Potri.001G058200.1	PF01486,PF00319	PTHR11945	KOG0014			GO:0006355,GO:0005634,GO:0003700,GO:0046983,GO:0003677	AT2G03710.3	AGL3,SEP4	K-box region and MADS-box transcription factor family protein
Potri.001G059100	-2.88469	3.77536	3.78687e-17	5.50073e-15	-1	95	88	47	21	14	6	27041632	Potri.001G059100.1	Potri.001G059100.1		PTHR34959,PTHR34959:SF1					AT5G14090.1
Potri.001G059500	-1.52054	3.44294	0.00133486	0.0123695	-1	119	36	13	30	24	12	27048402	Potri.001G059500.1	Potri.001G059500.1		PTHR33829,PTHR33829:SF2					AT1G27990.1
Potri.001G059800	-3.68665	0.295538	0.00222738	0.0184065	-1	7	6	1	0	0	1	27044468	Potri.001G059800.1	Potri.001G059800.1	PF14364	PTHR35762,PTHR35762:SF2					AT5G50710.1
Potri.001G063000	-3.58093	1.83866	1.58177e-10	9.23158e-09	-1	27	21	11	1	5	0	27042642	Potri.001G063000.1	Potri.001G063000.1	PF00010	PTHR13935,PTHR13935:SF46				GO:0046983,GO:0003677	AT4G20970.1		basic helix-loop-helix (bHLH) DNA-binding superfamily protein
Potri.001G066400	-2.16211	4.44363	5.93454e-11	3.68043e-09	-1	240	82	48	32	31	35	27048172	Potri.001G066400.1	Potri.001G066400.1	PF07207	PTHR36762,PTHR36762:SF2					AT3G26740.1	CCL	CCR-like
Potri.001G068100	-3.16771	5.98914	1.30025e-30	8.33258e-28	-1	357	415	263	40	53	67	27041501	Potri.001G068100.1	Potri.001G068100.1	PF03016	PTHR11062,PTHR11062:SF105	KOG1021	2.4.2.41			AT1G27440.1	ATGUT1,GUT2,IRX10	Exostosin family protein
Potri.001G071200	-1.21051	3.09916	0.000240345	0.00305683	-1	65	30	19	21	18	23	27043291	Potri.001G071200.1	Potri.001G071200.1	PF03140	PTHR31549,PTHR31549:SF19					AT3G50120.1		Plant protein of unknown function (DUF247)
Potri.001G073100	-2.56006	4.72646	2.21023e-08	8.85257e-07	-1	385	86	35	36	29	28	27043512	Potri.001G073100.1	Potri.001G073100.1	PF07722,PF06418	PTHR11550,PTHR11550:SF11		6.3.4.2	K01937	GO:0016787,GO:0006541,GO:0006221,GO:0003883	AT1G30820.1		CTP synthase family protein
Potri.001G074800	-2.74667	2.29276	2.38881e-10	1.3578e-08	-1	31	27	19	5	4	6	27046278	Potri.001G074800.1	Potri.001G074800.1		PTHR10044,PTHR10044:SF103					AT4G20160.1
Potri.001G075600	-3.42277	3.15877	1.64155e-18	2.66919e-16	-1	66	49	39	8	3	8	27044129	Potri.001G075600.1	Potri.001G075600.1	PF02225	PTHR22765,PTHR22765:SF56					AT1G30900.1	BP80-3;3,VSR3;3,VSR6	VACUOLAR SORTING RECEPTOR 6
Potri.001G077900	-3.01901	1.57444	7.05861e-08	2.56615e-06	-1	17	18	10	2	3	2	27043699	Potri.001G077900.1	Potri.001G077900.1	PF07716					GO:0043565,GO:0006355,GO:0003700
Potri.001G081500	-1.15956	6.68987	1.08448e-09	5.44453e-08	-1	578	413	324	269	271	254	27041785	Potri.001G081500.1	Potri.001G081500.1	PF02507	PTHR34939,PTHR34939:SF1		1.97.1.12	K02694	GO:0015979,GO:0009538,GO:0009522	AT1G31330.1	PSAF	photosystem I subunit F
Potri.001G083300	-2.01476	2.93866	2.11125e-08	8.49776e-07	-1	54	42	20	18	7	12	27042951	Potri.001G083300.1	Potri.001G083300.1	PF13225	PTHR33591,PTHR33591:SF1		5.2.1.14			AT1G64680.1
Potri.001G083400	-2.69114	1.3594	1.76489e-05	0.000342325	-1	22	6	9	1	3	3	27048691	Potri.001G083400.1	Potri.001G083400.1	PF00561	PTHR10992,PTHR10992:SF881	KOG1454	3.7.1.9			AT4G24140.1		alpha/beta-Hydrolases superfamily protein
Potri.001G083700	-2.237	5.73923	8.53065e-06	0.000183667	-1	821	132	67	88	93	46	27041320	Potri.001G083700.1	Potri.001G083700.1	PF02183,PF00046	PTHR24326,PTHR24326:SF122			K09338	GO:0043565,GO:0006355,GO:0003700,GO:0003677	AT2G46680.1	ATHB-7,ATHB7,HB-7	homeobox 7
Potri.001G084000	-1.00373	7.25737	0.000127426	0.00181308	-1	1405	473	282	451	418	396	27046291	Potri.001G084000.1	Potri.001G084000.1	PF00155	PTHR11808,PTHR11808:SF55	KOG0053	4.4.1.11	K01761	GO:0030170,GO:0009058	AT1G64660.1	ATMGL,MGL	methionine gamma-lyase
Potri.001G084200	-2.17535	3.31029	2.8311e-10	1.58169e-08	-1	65	62	27	10	18	16	27044222	Potri.001G084200.1	Potri.001G084200.1	PF04398	PTHR31676,PTHR31676:SF20					AT4G24130.1		Protein of unknown function, DUF538
Potri.001G084400	-2.13469	1.47523	0.000355833	0.00422283	-1	11	19	7	5	3	3	27046011	Potri.001G084400.1	Potri.001G084400.1	PF03169	PTHR31645,PTHR31645:SF8				GO:0055085	AT4G24120.1	ATYSL1,YSL1	YELLOW STRIPE like 1
Potri.001G086900	-2.16732	4.63546	2.05376e-10	1.17967e-08	-1	227	139	49	40	51	20	27047014	Potri.001G086900.1	Potri.001G086900.1	PF00106	PTHR24320,PTHR24320:SF81	KOG1208	1.1.1.330		GO:0016491,GO:0008152	AT4G24050.1		NAD(P)-binding Rossmann-fold superfamily protein
Potri.001G087900	-1.11714	3.91541	3.70217e-05	0.000642581	-1	83	67	42	47	40	30	27040967	Potri.001G087900.1	Potri.001G087900.1	PF00564,PF02042	PTHR32002,PTHR32002:SF4				GO:0005515	AT4G24020.1	NLP7	NIN like protein 7
Potri.001G088800	-1.20779	6.713	5.50242e-07	1.61287e-05	-1	938	329	238	286	256	247	27043975	Potri.001G088800.1	Potri.001G088800.1	PF10539	PTHR10857,PTHR10857:SF54					AT5G42050.1		DCD (Development and Cell Death) domain protein
Potri.001G088900	-2.18732	1.8291	7.32894e-05	0.00114554	-1	33	9	10	7	5	2	27040204	Potri.001G088900.1	Potri.001G088900.1		PTHR10168,PTHR10168:SF61	KOG2824		K17479		AT1G64500.1		Glutaredoxin family protein
Potri.001G090800	-1.92837	1.87241	0.000343156	0.00409401	-1	16	27	7	5	6	6	27041125	Potri.001G090800.1	Potri.001G090800.1		PTHR37381,PTHR37381:SF1					AT1G64430.1		Pentatricopeptide repeat (PPR) superfamily protein
Potri.001G091700	-2.25811	0.752268	0.0030017	0.0232757	-1	10	8	2	1	3	1	27040411	Potri.001G091700.1	Potri.001G091700.1	PF13947,PF13639	PTHR14155,PTHR14155:SF157				GO:0030247,GO:0008270,GO:0005515	AT5G53110.1		RING/U-box superfamily protein
Potri.001G092100	-4.38998	3.10164	2.29483e-05	0.000427118	-1	174	4	5	1	4	3	27046901	Potri.001G092100.1	Potri.001G092100.1	PF13672	PTHR13832,PTHR13832:SF294	KOG0698	3.1.3.16	K14497	GO:0006470,GO:0004722	AT2G29380.1	HAI3	highly ABA-induced PP2C gene 3
Potri.001G095300	-1.23573	2.41539	0.00154224	0.0138096	-1	28	22	16	10	10	17	27040232	Potri.001G095300.1	Potri.001G095300.1	PF01263	PTHR11122,PTHR11122:SF25	KOG1594	5.1.3.15	K01792	GO:0016853,GO:0005975	AT3G61610.1		Galactose mutarotase-like superfamily protein
Potri.001G096900	-1.26231	4.19425	0.000366901	0.00434157	-1	101	82	56	80	24	32	27048737	Potri.001G096900.1	Potri.001G096900.1	PF03018	PTHR21495,PTHR21495:SF49					AT4G23690.1		Disease resistance-responsive (dirigent-like protein) family protein
Potri.001G099300	-1.65975	3.01214	1.05464e-06	2.87961e-05	-1	45	41	26	13	16	18	27044531	Potri.001G099300.1	Potri.001G099300.1	PF02542	PTHR32125		4.6.1.12	K01770	GO:0016114,GO:0008685	AT1G63970.1	ISPF,MECPS	isoprenoid F
Potri.001G099800	-2.75928	1.53062	1.4609e-06	3.87553e-05	-1	14	18	10	3	2	3	27046219	Potri.001G099800.1	Potri.001G099800.1	PF00249	PTHR10641,PTHR10641:SF667	KOG0048		K09422		AT1G63910.1	AtMYB103,MYB103	myb domain protein 103
Potri.001G100800	-3.04988	1.42381	1.08495e-07	3.78033e-06	-1	17	14	9	3	1	2	27046117	Potri.001G100800.1	Potri.001G100800.1	PF05920,PF07526	PTHR11850,PTHR11850:SF120	KOG0773			GO:0006355,GO:0003677	AT5G41410.1	BEL1	POX (plant homeobox) family protein
Potri.001G102000	-1.34786	6.31917	1.959e-12	1.51362e-10	-1	470	342	253	201	191	169	27048305	Potri.001G102000.1	Potri.001G102000.1	PF01433,PF11940	PTHR11533,PTHR11533:SF152	KOG1046	3.4.11.14	K01256	GO:0008270,GO:0008237,GO:0006508	AT1G63770.3		Peptidase M1 family protein
Potri.001G102100	-1.14185	6.62972	2.52048e-10	1.42767e-08	-1	565	434	279	251	270	246	27044706	Potri.001G102100.1	Potri.001G102100.1	PF01433,PF11940	PTHR11533,PTHR11533:SF152	KOG1046	3.4.11.14	K01256	GO:0008270,GO:0008237,GO:0006508	AT1G63770.3		Peptidase M1 family protein
Potri.001G104400	-3.30436	1.42899	3.7155e-06	8.89624e-05	-1	27	6	9	3	1	1	27040432	Potri.001G104400.1	Potri.001G104400.1	PF13419	PTHR18901,PTHR18901:SF4	KOG2914	3.1.3.58			AT4G11570.2		Haloacid dehalogenase-like hydrolase (HAD) superfamily protein
Potri.001G105900	-1.65576	4.85038	0.000260215	0.00326975	-1	388	65	38	59	56	53	27040751	Potri.001G105900.1	Potri.001G105900.1	PF13193,PF00501	PTHR24095,PTHR24095:SF171	KOG1176	6.2.1.8		GO:0008152,GO:0003824	AT3G48990.1		AMP-dependent synthetase and ligase family protein
Potri.001G107000	-2.88705	2.47303	1.71685e-10	1.00021e-08	-1	32	36	21	8	2	6	27040591	Potri.001G107000.1	Potri.001G107000.1	PF03766,PF03763	PTHR31775					AT5G23750.1		Remorin family protein
Potri.001G108100	-3.07836	6.77683	1.07947e-48	7.05607e-45	-1	1002	555	367	118	95	78	27040781	Potri.001G108100.1	Potri.001G108100.1	PF00447	PTHR10015,PTHR10015:SF169			K09419	GO:0043565,GO:0006355,GO:0005634,GO:0003700	AT4G11660.1	AT-HSFB2B,HSFB2B	winged-helix DNA-binding transcription factor family protein
Potri.001G109300	-5.38152	0.234001	0.000500157	0.00560323	-1	10	3	1	0	0	0	27042601	Potri.001G109300.1	Potri.001G109300.1	PF00067	PTHR24298,PTHR24298:SF107	KOG0156			GO:0055114,GO:0020037,GO:0016705,GO:0005506	AT1G33720.1	CYP76C6	cytochrome P450, family 76, subfamily C, polypeptide 6
Potri.001G111500	-3.33001	2.74959	3.09363e-10	1.72541e-08	-1	77	37	9	6	4	4	27044288	Potri.001G111500.1	Potri.001G111500.1	PF05199,PF00732	PTHR11552,PTHR11552:SF141			K00108	GO:0055114,GO:0016614,GO:0050660	AT1G12570.1		Glucose-methanol-choline (GMC) oxidoreductase family protein
Potri.001G112200	-3.40462	4.33062	2.07525e-28	1.05977e-25	-1	144	111	90	13	13	18	27046748	Potri.001G112200.1	Potri.001G112200.1	PF03791,PF03790,PF05920	PTHR11850,PTHR11850:SF74	KOG0773			GO:0005634,GO:0003677,GO:0006355	AT1G62990.1	IXR11,KNAT7	KNOTTED-like homeobox of Arabidopsis thaliana 7
Potri.001G112500	-1.55626	1.83729	0.00065696	0.00695953	-1	22	16	8	9	6	5	27045667	Potri.001G112500.1	Potri.001G112500.1							AT4G22920.1	ATNYE1,NYE1	non-yellowing 1
Potri.001G112600	-1.03537	3.93956	7.32466e-05	0.00114542	-1	91	67	37	53	32	39	27047413	Potri.001G112600.1	Potri.001G112600.1	PF12638	PTHR31750,PTHR31750:SF4					AT4G22920.1	ATNYE1,NYE1	non-yellowing 1
Potri.001G113000	-3.12732	2.43384	3.63101e-12	2.6971e-10	-1	47	32	13	5	4	4	27045353	Potri.001G113000.1	Potri.001G113000.1		PTHR31032,PTHR31032:SF1					AT4G22890.5	PGR5-LIKE A	PGR5-LIKE A
Potri.001G118200	-2.57203	3.31608	3.5138e-08	1.35267e-06	-1	39	81	35	7	13	16	27047074	Potri.001G118200.1	Potri.001G118200.1	PF02727,PF02728,PF01179	PTHR10638,PTHR10638:SF38		1.4.3.21	K00276	GO:0055114,GO:0048038,GO:0009308,GO:0008131,GO:0005507	AT1G62810.1		Copper amine oxidase family protein
Potri.001G118400	-3.37789	0.623625	0.000175423	0.00235941	-1	12	7	1	0	1	1	27047109	Potri.001G118400.1	Potri.001G118400.1	PF00067	PTHR24298,PTHR24298:SF136	KOG0156			GO:0055114,GO:0020037,GO:0016705,GO:0005506	AT4G12300.1	CYP706A4	cytochrome P450, family 706, subfamily A, polypeptide 4
Potri.001G118500	-1.07809	3.21336	0.00555785	0.0372075	-1	43	51	21	34	26	12	27041570	Potri.001G118500.1	Potri.001G118500.1	PF00067	PTHR24298,PTHR24298:SF114	KOG0156			GO:0055114,GO:0020037,GO:0016705,GO:0005506	AT4G12320.1	CYP706A6	cytochrome P450, family 706, subfamily A, polypeptide 6
Potri.001G118800	-3.65159	2.61234	1.7779e-12	1.38021e-10	-1	34	45	25	1	2	8	27042821	Potri.001G118800.1	Potri.001G118800.1	PF00249	PTHR10641,PTHR10641:SF674	KOG0048		K09422		AT4G12350.1	AtMYB42,MYB42	myb domain protein 42
Potri.001G119000	-3.05609	3.06988	2.76681e-16	3.56014e-14	-1	70	51	24	5	7	10	27045179	Potri.001G119000.1	Potri.001G119000.1	PF14368	PTHR33044,PTHR33044:SF37					AT1G62790.2		Bifunctional inhibitor/lipid-transfer protein/seed storage 2S albumin superfamily protein
Potri.001G119500	-1.33714	8.29741	1.43533e-08	5.9759e-07	-1	1495	1370	1118	971	635	633	27047807	Potri.001G119500.1	Potri.001G119500.1	PF13371,PF00515,PF13414	PTHR22904,PTHR22904:SF371			K09553	GO:0005515	AT4G12400.2		stress-inducible protein, putative
Potri.001G120200	-1.51576	2.96217	0.00229376	0.0188264	-1	24	56	22	9	22	18	27041072	Potri.001G120200.1	Potri.001G120200.1	PF04690	PTHR31675,PTHR31675:SF4				GO:0007275	AT2G45190.1	AFO,FIL,YAB1	Plant-specific transcription factor YABBY family protein
Potri.001G124200	-2.26506	4.32772	2.22409e-09	1.05962e-07	-1	197	76	60	44	31	11	27040131	Potri.001G124200.1	Potri.001G124200.1	PF00083	PTHR11662,PTHR11662:SF302	KOG2533	3.6.3.20	K13783	GO:0055085,GO:0022857,GO:0016021	AT3G47420.1	ATPS3,PS3	phosphate starvation-induced gene 3
Potri.001G131500	-2.52848	3.6025	4.4985e-15	5.0179e-13	-1	86	57	51	17	13	15	27044618	Potri.001G131500.1	Potri.001G131500.1
Potri.001G132000	-1.18067	3.30178	0.000251253	0.00317667	-1	75	37	20	28	18	27	27044123	Potri.001G132000.1	Potri.001G132000.1	PF11947	PTHR34575,PTHR34575:SF2					AT4G19100.1		Protein of unknown function (DUF3464)
Potri.001G133200	-4.19134	2.96341	5.3409e-19	8.95163e-17	-1	49	54	35	4	1	5	27045889	Potri.001G133200.1	Potri.001G133200.1	PF01370	PTHR10366,PTHR10366:SF330		1.23.1.2,1.23.1.1		GO:0050662,GO:0003824	AT1G32100.1	ATPRR1,PRR1	pinoresinol reductase 1
Potri.001G133300	-5.60118	0.313227	6.00276e-05	0.000966444	-1	5	5	5	0	0	0	27041820	Potri.001G133300.1	Potri.001G133300.1	PF01370	PTHR10366,PTHR10366:SF397		1.23.1.4,1.23.1.1		GO:0050662,GO:0003824	AT1G32100.1	ATPRR1,PRR1	pinoresinol reductase 1
Potri.001G135400	-1.11758	4.11258	0.000193672	0.00256475	-1	131	76	29	47	51	35	27042168	Potri.001G135400.1	Potri.001G135400.1	PF14432,PF01535,PF13041	PTHR24015,PTHR24015:SF552					AT1G31920.1		Tetratricopeptide repeat (TPR)-like superfamily protein
Potri.001G138800	-3.40454	0.137852	0.00616013	0.0402986	-1	3	5	3	0	1	0	27046731	Potri.001G138800.1	Potri.001G138800.1	PF14531	PTHR24361,PTHR24361:SF301	KOG0581	2.7.12.2			AT1G32320.1	ATMKK10,MKK10	MAP kinase kinase 10
Potri.001G139600	-3.74588	5.98745	9.30166e-37	1.21602e-33	-1	343	410	297	37	41	33	27047824	Potri.001G139600.1	Potri.001G139600.1	PF00005,PF00664	PTHR24221,PTHR24221:SF138			K05658	GO:0016887,GO:0005524,GO:0055085,GO:0042626,GO:0016021,GO:0006810	AT4G25960.1	PGP2	P-glycoprotein 2
Potri.001G141800	-2.58629	0.721214	0.00139728	0.0128099	-1	11	3	6	1	3	0	27046589	Potri.001G141800.1	Potri.001G141800.1
Potri.001G143400	-1.12266	6.11515	5.48986e-10	2.90332e-08	-1	417	321	172	176	176	191	27040311	Potri.001G143400.1	Potri.001G143400.1	PF02517	PTHR36736,PTHR36736:SF1				GO:0016020	AT2G35260.1
Potri.001G143900	-1.95591	2.39875	1.01786e-05	0.000214625	-1	23	28	22	8	7	11	27040175	Potri.001G143900.1	Potri.001G143900.1	PF06943	PTHR31747,PTHR31747:SF1					AT1G32540.3	LOL1	lsd one like 1
Potri.001G144800	-3.31901	0.910569	2.10535e-05	0.000397282	-1	10	13	3	1	1	1	27043360	Potri.001G144800.1	Potri.001G144800.1	PF01597	PTHR11715,PTHR11715:SF1	KOG3373		K02437		AT1G32470.1		Single hybrid motif superfamily protein
Potri.001G145200	-2.38568	2.51062	1.32625e-08	5.55714e-07	-1	32	31	23	7	8	7	27047363	Potri.001G145200.1	Potri.001G145200.1	PF07690	PTHR11654,PTHR11654:SF121			K14638	GO:0055085,GO:0016021,GO:0016020,GO:0006810,GO:0005215	AT1G32450.1	NRT1.5	nitrate transporter 1.5
Potri.001G148900	-1.29573	2.85137	0.000390744	0.00457403	-1	46	27	21	25	15	10	27042375	Potri.001G148900.1	Potri.001G148900.1	PF01373	PTHR31352,PTHR31352:SF1		3.2.1.2	K01177	GO:0016161,GO:0000272	AT4G17090.1	BAM3,BMY8,CT-BMY	chloroplast beta-amylase
Potri.001G155100	-2.05508	5.5199	1.01431e-20	2.08495e-18	-1	299	219	170	94	65	65	27041973	Potri.001G155100.1	Potri.001G155100.1	PF02183,PF00046,PF04618	PTHR24326,PTHR24326:SF140	KOG0483		K09338	GO:0043565,GO:0006355,GO:0003700,GO:0003677,GO:0005634	AT5G47370.1	HAT2	Homeobox-leucine zipper protein 4 (HB-4) / HD-ZIP protein
Potri.001G157500	-2.13335	0.814634	0.00407248	0.0292185	-1	5	8	7	1	2	3	27046477	Potri.001G157500.1	Potri.001G157500.1	PF01471,PF00413	PTHR10201,PTHR10201:SF141		3.4.24.12		GO:0031012,GO:0008270,GO:0006508,GO:0004222	AT4G16640.1		Matrixin family protein
Potri.001G158400	-3.15901	2.6272	2.07329e-12	1.59064e-10	-1	37	46	20	6	6	3	27048551	Potri.001G158400.1	Potri.001G158400.1	PF14547	PTHR31731,PTHR31731:SF26					AT4G12520.1		Bifunctional inhibitor/lipid-transfer protein/seed storage 2S albumin superfamily protein
Potri.001G161200	-3.57744	0.659782	0.000873308	0.0087985	-1	3	11	6	0	2	0	27047092	Potri.001G161200.1	Potri.001G161200.1	PF08137	PTHR33102,PTHR33102:SF14					AT1G53708.1	RTFL9	ROTUNDIFOLIA like 9
Potri.001G162500	-3.98981	1.98151	6.72496e-07	1.93139e-05	-1	50	7	13	5	0	0	27046552	Potri.001G162500.1	Potri.001G162500.1	PF04043,PF01095	PTHR31707,PTHR31707:SF40		3.1.1.11	K01051	GO:0004857,GO:0042545,GO:0030599,GO:0005618	AT3G14310.1	ATPME3,PME3	pectin methylesterase 3
Potri.001G162600	-4.10705	1.07485	1.47403e-07	4.98199e-06	-1	18	7	7	2	0	0	27044091	Potri.001G162600.1	Potri.001G162600.1	PF04043,PF01095	PTHR31707,PTHR31707:SF40		3.1.1.11	K01051	GO:0004857,GO:0042545,GO:0030599,GO:0005618	AT3G14310.1	ATPME3,PME3	pectin methylesterase 3
Potri.001G164700	-2.18727	5.82516	3.70241e-27	1.61341e-24	-1	416	290	184	91	95	69	27048642	Potri.001G164700.1	Potri.001G164700.1	PF00226	PTHR24078					AT3G14200.1		Chaperone DnaJ-domain superfamily protein
Potri.001G164800	-2.5063	2.81975	9.95929e-09	4.2549e-07	-1	66	41	11	10	7	8	27047516	Potri.001G164800.1	Potri.001G164800.1	PF05564	PTHR33565,PTHR33565:SF3					AT1G54070.1		Dormancy/auxin associated family protein
Potri.001G167700	-1.06349	6.34512	5.85872e-07	1.70965e-05	-1	595	332	173	287	182	190	27040729	Potri.001G167700.1	Potri.001G167700.1	PF01477,PF00305	PTHR11771,PTHR11771:SF38		1.13.11.12	K00454	GO:0005515,GO:0055114,GO:0046872,GO:0016702	AT1G17420.1	LOX3	lipoxygenase 3
Potri.001G168600	-2.74219	1.03718	8.89494e-05	0.00133969	-1	16	7	5	2	2	1	27044800	Potri.001G168600.1	Potri.001G168600.1	PF12695	PTHR10992,PTHR10992:SF828	KOG1454	3.1.1.3			AT1G17430.1		alpha/beta-Hydrolases superfamily protein
Potri.001G175700	-3.541	1.817	4.12576e-10	2.22512e-08	-1	33	18	8	3	2	1	27045864	Potri.001G175700.1	Potri.001G175700.1	PF14510,PF08370,PF00005,PF01061	PTHR19241,PTHR19241:SF219		3.6.3.25		GO:0016887,GO:0005524,GO:0016020	AT1G15520.1	ABCG40,ATABCG40,ATPDR12,PDR12	pleiotropic drug resistance 12
Potri.001G180600	-3.38196	4.55328	1.23668e-32	1.12273e-29	-1	165	153	89	17	13	22	27043868	Potri.001G180600.1	Potri.001G180600.1	PF03168	PTHR31852,PTHR31852:SF17					AT1G52330.1		Late embryogenesis abundant (LEA) hydroxyproline-rich glycoprotein family
Potri.001G182100	-2.07929	6.20694	7.258e-17	1.02247e-14	-1	398	354	310	145	111	100	27042241	Potri.001G182100.1	Potri.001G182100.1	PF01680	PTHR31829,PTHR31829:SF2	KOG1606	4.3.3.6	K06215	GO:0042823,GO:0042819	AT3G16050.1	A37,ATPDX1.2,PDX1.2	pyridoxine biosynthesis 1.2
Potri.001G184300	-3.65797	0.255398	0.00163877	0.0144515	-1	5	3	5	0	0	1	27043464	Potri.001G184300.1	Potri.001G184300.1	PF07731,PF07732,PF00394	PTHR11709,PTHR11709:SF78		1.10.3.2	K05909	GO:0055114,GO:0016491,GO:0005507	AT5G60020.1	ATLAC17,LAC17	laccase 17
Potri.001G185700	-1.21093	7.12698	3.29254e-12	2.46812e-10	-1	842	583	409	393	321	339	27043872	Potri.001G185700.1	Potri.001G185700.1	PF07690	PTHR11654,PTHR11654:SF157			K14638	GO:0055085,GO:0016021,GO:0016020,GO:0006810,GO:0005215	AT1G52190.1		Major facilitator superfamily protein
Potri.001G186800	-1.56486	2.05225	0.00115014	0.0109606	-1	23	20	11	16	4	4	27047572	Potri.001G186800.1	Potri.001G186800.1	PF00111	PTHR23426,PTHR23426:SF27	KOG3309			GO:0051536,GO:0009055	AT3G16250.1	NDF4	NDH-dependent cyclic electron flow 1
Potri.001G188900	-1.69211	3.99006	5.58042e-09	2.46466e-07	-1	138	65	38	37	25	31	27042156	Potri.001G188900.1	Potri.001G188900.1	PF05553	PTHR33265,PTHR33265:SF3					AT1G52140.1
Potri.001G189500	-3.47961	4.06987	4.80649e-25	1.4961e-22	-1	111	106	72	8	10	17	27047828	Potri.001G189500.1	Potri.001G189500.1	PF14510,PF08370,PF00005,PF01061	PTHR19241,PTHR19241:SF224		3.6.3.25		GO:0016887,GO:0005524,GO:0016020	AT1G59870.1	ABCG36,ATABCG36,ATPDR8,PDR8,PEN3	ABC-2 and Plant PDR ABC-type transporter family protein
Potri.001G191400	-3.2545	2.31464	3.19391e-10	1.77227e-08	-1	50	18	17	6	0	5	27045285	Potri.001G191400.1	Potri.001G191400.1	PF00657	PTHR22835,PTHR22835:SF170		3.1.1.3		GO:0016788	AT3G16370.1		GDSL-like Lipase/Acylhydrolase superfamily protein
Potri.001G192600	-2.26045	5.30095	0.00751669	0.0470178	-1	722	46	26	37	109	11	27041563	Potri.001G192600.1	Potri.001G192600.1	PF00011	PTHR11527,PTHR11527:SF173	KOG0710		K13993		AT1G52560.1		HSP20-like chaperones superfamily protein
Potri.001G192800	-3.80098	1.0066	0.000534494	0.00590021	-1	28	1	2	1	1	0	27045003	Potri.001G192800.1	Potri.001G192800.1		PTHR33564,PTHR33564:SF1					AT1G52565.1
Potri.001G197000	-5.40295	2.07395	6.10317e-15	6.71615e-13	-1	24	30	20	0	1	1	27046006	Potri.001G197000.1	Potri.001G197000.1	PF00249	PTHR10641,PTHR10641:SF656	KOG0048		K09422		AT3G13890.2	ATMYB26,MS35,MYB26	myb domain protein 26
Potri.001G204300	-2.6867	1.75552	4.89676e-08	1.83955e-06	-1	24	16	11	4	3	3	27042137	Potri.001G204300.1	Potri.001G204300.1		PTHR32429,PTHR32429:SF9					AT3G15840.5	PIFI	post-illumination chlorophyll fluorescence increase
Potri.001G214700	-3.83116	5.47928	8.41298e-32	6.5467e-29	-1	322	283	179	11	18	45	27041116	Potri.001G214700.1	Potri.001G214700.1	PF09011	PTHR31675,PTHR31675:SF2				GO:0007275	AT1G08465.1	YAB2	Plant-specific transcription factor YABBY family protein
Potri.001G215100	-1.00007	2.90557	0.00445142	0.0313682	-1	44	32	16	21	24	14	27046405	Potri.001G215100.1	Potri.001G215100.1	PF00684,PF01556	PTHR24078,PTHR24078:SF237			K09503	GO:0051082,GO:0031072	AT3G44110.1	ATJ,ATJ3	DNAJ homologue 3
Potri.001G220900	-1.70111	4.68327	4.96242e-08	1.85994e-06	-1	165	102	97	34	39	79	27045777	Potri.001G220900.1	Potri.001G220900.1	PF00314	PTHR31048,PTHR31048:SF32					AT1G20030.2		Pathogenesis-related thaumatin superfamily protein
Potri.001G224900	-3.39074	1.02077	8.31048e-05	0.00126921	-1	20	9	1	2	1	0	27048375	Potri.001G224900.1	Potri.001G224900.1	PF03222	PTHR32195,PTHR32195:SF20			K03834	GO:0003333	AT5G19500.1		Tryptophan/tyrosine permease
Potri.001G225800	-2.6574	0.507306	0.00118649	0.0112433	-1	7	4	5	0	1	2	27041427	Potri.001G225800.1	Potri.001G225800.1	PF00031	PTHR11413,PTHR11413:SF50				GO:0004869	AT3G12490.2	ATCYS6,ATCYSB,CYSB	cystatin B
Potri.001G235300	-2.53625	0.707569	0.00173676	0.0151205	-1	12	6	2	2	2	0	27044317	Potri.001G235300.1	Potri.001G235300.1	PF00230	PTHR19139,PTHR19139:SF55	KOG0223		K09873	GO:0016020,GO:0006810,GO:0005215	AT4G01470.1	ATTIP1.3,GAMMA-TIP3,TIP1;3	tonoplast intrinsic protein 1;3
Potri.001G235700	-2.08806	3.48821	3.82052e-10	2.0811e-08	-1	65	75	31	19	14	20	27043625	Potri.001G235700.1	Potri.001G235700.1	PF06136	PTHR31083,PTHR31083:SF4					AT5G59790.1		Domain of unknown function (DUF966)
Potri.001G235800	-3.13442	3.2985	0.000125155	0.00178627	-1	182	14	3	7	5	10	27042635	Potri.001G235800.1	Potri.001G235800.1	PF13912	PTHR26374,PTHR26374:SF162					AT2G37430.1		C2H2 and C2HC zinc fingers superfamily protein
Potri.001G237200	-1.67878	6.98677	2.66378e-13	2.38521e-11	-1	700	577	466	337	206	217	27046965	Potri.001G237200.1	Potri.001G237200.1	PF01073	PTHR10366,PTHR10366:SF323		4.1.1.35	K08678	GO:0055114,GO:0016616,GO:0006694,GO:0003854	AT3G46440.2	UXS5	UDP-XYL synthase 5
Potri.001G237800	-2.05445	2.70452	2.72604e-07	8.66782e-06	-1	53	33	14	14	11	5	27045647	Potri.001G237800.1	Potri.001G237800.1	PF02096	PTHR12428,PTHR12428:SF19	KOG1239		K03217	GO:0051205,GO:0016021	AT2G28800.1	ALB3	63 kDa inner membrane family protein
Potri.001G242000	-3.24333	1.31356	3.04323e-05	0.000545893	-1	7	20	9	3	2	0	27044444	Potri.001G242000.1	Potri.001G242000.1	PF03514	PTHR31636,PTHR31636:SF46					AT1G07530.1	ATGRAS2,GRAS2,SCL14	SCARECROW-like 14
Potri.001G244800	-1.76365	3.91186	1.73341e-08	7.13515e-07	-1	112	88	29	22	30	32	27048635	Potri.001G244800.1	Potri.001G244800.1	PF05368	PTHR14194,PTHR14194:SF38	KOG1203				AT3G46780.1	PTAC16	plastid transcriptionally active 16
Potri.001G248100	-1.84542	7.87353	1.1081e-25	3.6582e-23	-1	1606	1107	752	464	426	383	27046985	Potri.001G248100.1	Potri.001G248100.1	PF00076	PTHR15241,PTHR15241:SF4				GO:0003676	AT1G07350.1		RNA-binding (RRM/RBD/RNP motifs) family protein
Potri.001G248700	-4.51079	1.3386	2.21316e-09	1.0575e-07	-1	15	12	13	1	1	0	27044960	Potri.001G248700.1	Potri.001G248700.1	PF07732,PF07731,PF00394	PTHR11709,PTHR11709:SF103		1.10.3.2	K05909	GO:0005507,GO:0055114,GO:0016491	AT2G38080.1	ATLMCO4,IRX12,LAC4,LMCO4	Laccase/Diphenol oxidase family protein
Potri.001G249500	-2.21645	0.71827	0.00269703	0.0214418	-1	10	4	5	2	2	1	27043405	Potri.001G249500.1	Potri.001G249500.1		PTHR34355,PTHR34355:SF1		3.4.19.12			AT1G07300.1		josephin protein-related
Potri.001G249600	-3.06386	3.38303	4.21581e-15	4.76766e-13	-1	58	74	41	11	10	7	27042387	Potri.001G249600.1	Potri.001G249600.1	PF11493	PTHR36370					AT3G47070.1
Potri.001G249700	-2.6983	2.58911	3.65247e-10	2.00292e-08	-1	59	24	17	7	6	6	27046602	Potri.001G249700.1	Potri.001G249700.1	PF00067	PTHR24296,PTHR24296:SF26	KOG0157	1.14.14.1,1.14.15.3	K15401	GO:0055114,GO:0020037,GO:0016705,GO:0005506	AT5G58860.1	CYP86,CYP86A1	cytochrome P450, family 86, subfamily A, polypeptide 1
Potri.001G251200	-2.99769	6.16001	4.60796e-38	6.27508e-35	-1	490	391	293	56	60	84	27044397	Potri.001G251200.1	Potri.001G251200.1	PF01699	PTHR31503,PTHR31503:SF9	KOG1397		K07300	GO:0055085,GO:0016021	AT2G38170.1	ATCAX1,CAX1,RCI4	cation exchanger 1
Potri.001G253300	-1.05392	5.68597	8.83541e-07	2.45536e-05	-1	392	199	107	134	146	135	27048148	Potri.001G253300.1	Potri.001G253300.1	PF00266	PTHR21152,PTHR21152:SF21	KOG2862	2.6.1.51,2.6.1.44,2.6.1.45	K00830		AT2G13360.1	AGT,AGT1,SGAT	alanine:glyoxylate aminotransferase
Potri.001G254700	-2.23305	5.36023	1.85922e-10	1.07739e-08	-1	333	180	141	59	94	25	27041037	Potri.001G254700.1	Potri.001G254700.1	PF00011	PTHR11527,PTHR11527:SF158			K13993		AT1G07400.1		HSP20-like chaperones superfamily protein
Potri.001G255800	-2.59037	4.317	9.21532e-13	7.52961e-11	-1	92	145	75	30	27	15	27047840	Potri.001G255800.1	Potri.001G255800.1	PF00005,PF01061	PTHR19241,PTHR19241:SF247		3.6.3.44		GO:0016887,GO:0005524,GO:0016020	AT3G21090.1		ABC-2 type transporter family protein
Potri.001G256900	-1.58822	5.41678	4.83507e-13	4.11522e-11	-1	232	225	136	85	75	107	27043847	Potri.001G256900.1	Potri.001G256900.1		PTHR34940,PTHR34940:SF1					AT1G51400.1		Photosystem II 5 kD protein
Potri.001G257400	-2.92754	1.35577	8.49917e-07	2.37824e-05	-1	21	11	6	2	3	1	27044846	Potri.001G257400.1	Potri.001G257400.1		PTHR37716,PTHR37716:SF1					AT2G01870.1
Potri.001G258100	-2.8561	2.56307	1.54812e-11	1.04844e-09	-1	47	35	16	7	8	2	27042225	Potri.001G258100.1	Potri.001G258100.1	PF02341	PTHR33791,PTHR33791:SF4					AT5G19855.1		Chaperonin-like RbcX protein
Potri.001G258700	-5.37473	1.42335	4.03576e-12	2.97074e-10	-1	20	17	8	1	0	0	27047742	Potri.001G258700.1	Potri.001G258700.1	PF00249	PTHR10641,PTHR10641:SF593			K09422		AT5G12870.1	ATMYB46,MYB46	myb domain protein 46
Potri.001G267300	-5.05367	1.13668	5.05667e-09	2.2516e-07	-1	10	14	10	0	1	0	27042198	Potri.001G267300.1	Potri.001G267300.1	PF00249	PTHR10641,PTHR10641:SF577			K09422		AT3G08500.1	AtMYB83,MYB83	myb domain protein 83
Potri.001G268400	-3.67631	0.768702	6.46916e-06	0.000144816	-1	9	8	6	2	0	0	27043624	Potri.001G268400.1	Potri.001G268400.1		PTHR33659,PTHR33659:SF3
Potri.001G270400	-2.25991	0.695584	0.00465663	0.0324713	-1	4	7	7	3	1	1	27047422	Potri.001G270400.1	Potri.001G270400.1	PF00067	PTHR24286,PTHR24286:SF74	KOG0157			GO:0055114,GO:0020037,GO:0016705,GO:0005506	AT1G12740.1	CYP87A2	cytochrome P450, family 87, subfamily A, polypeptide 2
Potri.001G278500	-1.63995	5.44767	0.00229279	0.0188232	-1	645	63	57	124	56	81	27042381	Potri.001G278500.1	Potri.001G278500.1	PF00481	PTHR13832,PTHR13832:SF117	KOG0698	3.1.3.16		GO:0003824,GO:0006470,GO:0004722	AT2G30020.1		Protein phosphatase 2C family protein
Potri.001G279000	-1.00586	4.09146	0.000598801	0.00646322	-1	113	85	26	50	38	51	27047555	Potri.001G279000.1	Potri.001G279000.1		PTHR31342,PTHR31342:SF9					AT1G07120.1
Potri.001G279800	-4.20853	1.54738	4.06243e-10	2.19822e-08	-1	19	21	8	1	1	1	27046660	Potri.001G279800.1	Potri.001G279800.1							AT5G58570.1
Potri.001G280200	-2.42328	5.55253	2.2345e-26	8.39428e-24	-1	284	278	171	55	62	68	27044850	Potri.001G280200.1	Potri.001G280200.1	PF13855,PF08263,PF00069	PTHR27001,PTHR27001:SF60	KOG1187	2.7.11.1		GO:0005515,GO:0006468,GO:0005524,GO:0004672	AT5G45840.2		Leucine-rich repeat protein kinase family protein
Potri.001G286700	-1.07568	8.50054	5.42042e-05	0.000884451	-1	1390	1406	1370	1183	835	904	27042778	Potri.001G286700.1	Potri.001G286700.1	PF02518,PF00183	PTHR11528,PTHR11528:SF49			K04079	GO:0051082,GO:0006950,GO:0006457,GO:0005524	AT5G56000.1	AtHsp90.4,Hsp81.4	HEAT SHOCK PROTEIN 81.4
Potri.001G287200	-2.48311	3.80053	7.41882e-11	4.51525e-09	-1	88	92	44	28	19	6	27045000	Potri.001G287200.1	Potri.001G287200.1	PF00010	PTHR23042,PTHR23042:SF61				GO:0046983	AT4G37850.1		basic helix-loop-helix (bHLH) DNA-binding superfamily protein
Potri.001G287400	-1.08	3.49417	0.000985213	0.0096783	-1	87	44	19	26	31	30	27041966	Potri.001G287400.1	Potri.001G287400.1	PF00056,PF02866	PTHR11540,PTHR11540:SF21		1.1.1.37	K00026	GO:0055114,GO:0016491,GO:0016616,GO:0019752	AT2G22780.1	PMDH1	peroxisomal NAD-malate dehydrogenase 1
Potri.001G289700	-2.4616	5.88965	1.68957e-11	1.13622e-09	-1	705	232	132	96	92	37	27045958	Potri.001G289700.1	Potri.001G289700.1		PTHR31412,PTHR31412:SF2					AT1G17870.1	ATEGY3,EGY3	ethylene-dependent gravitropism-deficient and yellow-green-like 3
Potri.001G290200	-2.55612	1.10489	0.000236916	0.00302465	-1	12	14	3	2	2	2	27048129	Potri.001G290200.1	Potri.001G290200.1		PTHR34563,PTHR34563:SF2					AT3G19660.1
Potri.001G290600	-1.20004	2.91482	0.00779627	0.0484697	-1	49	41	10	13	28	12	27041253	Potri.001G290600.1	Potri.001G290600.1	PF01764	PTHR21493,PTHR21493:SF148		3.1.1.1		GO:0006629	AT5G14930.2	SAG101	senescence-associated gene 101
Potri.001G293200	-3.25086	1.90566	4.94453e-10	2.63196e-08	-1	24	22	14	2	3	3	27040323	Potri.001G293200.1	Potri.001G293200.1
Potri.001G295500	-3.65554	3.32713	6.22657e-05	0.000995611	-1	200	6	5	7	4	5	27042900	Potri.001G295500.1	Potri.001G295500.1	PF13912	PTHR26374,PTHR26374:SF164					AT1G27730.1	STZ,ZAT10	salt tolerance zinc finger
Potri.001G300000	-1.47949	2.80944	0.000857067	0.00866961	-1	30	23	35	15	12	19	27048136	Potri.001G300000.1	Potri.001G300000.1	PF00107	PTHR11695,PTHR11695:SF574		1.1.1.195		GO:0055114,GO:0016491,GO:0008270	AT4G34230.1	ATCAD5,CAD-5,CAD5	cinnamyl alcohol dehydrogenase 5
Potri.001G300200	-1.76746	1.55264	0.00655755	0.0422973	-1	15	19	4	1	4	9	27043700	Potri.001G300200.1	Potri.001G300200.1	PF00249	PTHR10641,PTHR10641:SF551	KOG0048		K09422		AT4G37260.1	ATMYB73,MYB73	myb domain protein 73
Potri.001G304800	-2.62837	6.48871	4.78646e-27	2.00559e-24	-1	543	441	399	102	88	125	27040299	Potri.001G304800.1	Potri.001G304800.1	PF01596	PTHR10509,PTHR10509:SF19	KOG1663	2.1.1.104	K00588	GO:0008171	AT4G34050.1	CCoAOMT1	S-adenosyl-L-methionine-dependent methyltransferases superfamily protein
Potri.001G306200	-3.33334	1.81544	7.58122e-10	3.90816e-08	-1	29	15	13	2	1	4	27043327	Potri.001G306200.1	Potri.001G306200.1	PF00026	PTHR13683,PTHR13683:SF324	KOG1339	3.4.23.12		GO:0006508,GO:0004190	AT2G03200.1		Eukaryotic aspartyl protease family protein
Potri.001G306300	-2.18692	2.67213	7.11355e-07	2.0305e-05	-1	57	33	11	14	8	5	27047448	Potri.001G306300.1	Potri.001G306300.1	PF02519	PTHR31374,PTHR31374:SF18			K14488	GO:0009733	AT5G53590.1		SAUR-like auxin-responsive protein family
Potri.001G308300	-2.54323	0.418235	0.00355099	0.0265241	-1	4	4	6	2	1	0	27044441	Potri.001G308300.1	Potri.001G308300.1	PF01397,PF03936	PTHR31225,PTHR31225:SF16		4.2.3.111		GO:0016829,GO:0010333,GO:0008152,GO:0000287	AT3G25820.1	ATTPS-CIN,TPS-CIN	terpene synthase-like sequence-1,8-cineole
Potri.001G309600	-2.29702	2.38204	0.000506118	0.00565519	-1	68	15	4	9	7	3	27047620	Potri.001G309600.1	Potri.001G309600.1	PF13639	PTHR14155,PTHR14155:SF106	KOG2930		K19040	GO:0008270,GO:0005515	AT1G49230.1		RING/U-box superfamily protein
Potri.001G320800	-3.29288	3.59503	1.08116e-20	2.1812e-18	-1	80	80	47	7	11	10	27044584	Potri.001G320800.1	Potri.001G320800.1	PF02469	PTHR32077,PTHR32077:SF10					AT5G03170.1	ATFLA11,FLA11	FASCICLIN-like arabinogalactan-protein 11
Potri.001G323300	-2.4454	1.46477	1.57229e-05	0.000310308	-1	16	17	6	4	2	3	27041076	Potri.001G323300.1	Potri.001G323300.1	PF02893	PTHR31969,PTHR31969:SF7					AT5G13200.1		GRAM domain family protein
Potri.001G325200	-1.62742	1.84277	0.00308951	0.0237252	-1	24	21	3	7	6	6	27045600	Potri.001G325200.1	Potri.001G325200.1	PF03009	PTHR22958,PTHR22958:SF10	KOG2421	3.1.4.46	K18696	GO:0008081,GO:0006629	AT3G02040.1	SRG3	senescence-related gene 3
Potri.001G326300	-1.89023	2.12671	2.84851e-05	0.000514923	-1	36	19	8	8	7	6	27040582	Potri.001G326300.1	Potri.001G326300.1	PF02458	PTHR31642,PTHR31642:SF10		2.3.1.188	K15400	GO:0016747	AT5G41040.1		HXXXD-type acyl-transferase family protein
Potri.001G329900	-1.23701	3.90337	0.000121119	0.00174066	-1	117	70	23	38	27	44	27040756	Potri.001G329900.1	Potri.001G329900.1	PF16113	PTHR11941,PTHR11941:SF20	KOG1680	4.1.3.36	K01661		AT1G60550.1	DHNS,ECHID	enoyl-CoA hydratase/isomerase D
Potri.001G330800	-1.39886	3.63697	1.80017e-05	0.000348342	-1	87	68	21	25	31	27	27047295	Potri.001G330800.1	Potri.001G330800.1	PF01435	PTHR10120,PTHR10120:SF21		3.4.24.84		GO:0006508,GO:0004222	AT3G27110.2		Peptidase family M48 family protein
Potri.001G331100	-3.38121	0.593647	5.41337e-05	0.000883742	-1	10	4	5	1	0	1	27042384	Potri.001G331100.1	Potri.001G331100.1	PF00067	PTHR24296,PTHR24296:SF15	KOG0157			GO:0055114,GO:0020037,GO:0016705,GO:0005506	AT3G01900.1	CYP94B2	cytochrome P450, family 94, subfamily B, polypeptide 2
Potri.001G332200	-1.59094	3.30722	4.62458e-05	0.000777093	-1	38	59	35	15	23	23	27042720	Potri.001G332200.1	Potri.001G332200.1	PF02298	PTHR33021,PTHR33021:SF50				GO:0009055	AT3G27200.1		Cupredoxin superfamily protein
Potri.001G332800	-1.13481	2.25878	0.00661577	0.0426139	-1	31	19	9	14	13	7	27040869	Potri.001G332800.1	Potri.001G332800.1	PF01476,PF07714	PTHR27001,PTHR27001:SF120	KOG1187	2.7.11.1		GO:0006468,GO:0004672	AT3G01840.1		Protein kinase superfamily protein
Potri.001G334500	-2.18616	4.34265	0.000458409	0.00520938	-1	329	43	13	41	27	18	27041892	Potri.001G334500.1	Potri.001G334500.1		PTHR33595,PTHR33595:SF3					AT5G50360.1
Potri.001G334700	-2.06973	4.32266	1.1462e-09	5.72801e-08	-1	123	140	48	45	34	17	27041387	Potri.001G334700.1	Potri.001G334700.1	PF00067	PTHR24298,PTHR24298:SF78	KOG0156			GO:0055114,GO:0020037,GO:0016705,GO:0005506	AT4G31940.1	CYP82C4	cytochrome P450, family 82, subfamily C, polypeptide 4
Potri.001G335300	-1.9562	2.60585	3.73606e-05	0.000646746	-1	49	37	7	14	8	7	27044303	Potri.001G335300.1	Potri.001G335300.1	PF01490	PTHR22950,PTHR22950:SF298	KOG1303				AT5G40780.1	LHT1	lysine histidine transporter 1
Potri.001G338300	-4.41818	1.82153	1.15583e-07	4.00594e-06	-1	46	15	3	3	0	0	27044915	Potri.001G338300.1	Potri.001G338300.1
Potri.001G340900	-2.95342	0.354835	0.0012856	0.0119878	-1	5	7	2	1	0	1	27042810	Potri.001G340900.1	Potri.001G340900.1	PF08241	PTHR10108,PTHR10108:SF788	KOG1269			GO:0008168,GO:0008152	AT3G01660.1		S-adenosyl-L-methionine-dependent methyltransferases superfamily protein
Potri.001G342000	-2.62942	4.61834	2.33632e-20	4.57232e-18	-1	145	149	97	26	34	26	27044253	Potri.001G342000.1	Potri.001G342000.1	PF07714,PF13426	PTHR24351,PTHR24351:SF29	KOG0610	2.7.11.1		GO:0006468,GO:0004672	AT3G45780.1	JK224,NPH1,PHOT1,RPT1	phototropin 1
Potri.001G344800	-1.2887	1.79365	0.00552447	0.037022	-1	22	12	8	10	5	7	27045672	Potri.001G344800.1	Potri.001G344800.1	PF01593	PTHR10742,PTHR10742:SF287				GO:0055114,GO:0016491	AT3G09580.1		FAD/NAD(P)-binding oxidoreductase family protein
Potri.001G345700	-1.87346	1.61329	0.00129953	0.0121004	-1	18	19	4	9	3	2	27048562	Potri.001G345700.1	Potri.001G345700.1	PF03195	PTHR31301,PTHR31301:SF12					AT5G63090.2	LOB	Lateral organ boundaries (LOB) domain family protein
Potri.001G348000	-1.31052	4.09571	0.000187318	0.00249781	-1	169	50	32	47	32	41	27041460	Potri.001G348000.1	Potri.001G348000.1	PF01657,PF07714	PTHR27002,PTHR27002:SF128	KOG1187	2.7.11.1		GO:0006468,GO:0004672	AT5G40380.1	CRK42	cysteine-rich RLK (RECEPTOR-like protein kinase) 42
Potri.001G348800	-1.39355	5.13031	1.80954e-11	1.2144e-09	-1	242	163	88	95	76	70	27043329	Potri.001G348800.1	Potri.001G348800.1	PF13180,PF00089	PTHR22939,PTHR22939:SF81	KOG1320	3.4.21.107		GO:0005515,GO:0006508,GO:0004252	AT3G27925.1	Deg1,DEGP1	DegP protease 1
Potri.001G352100	-2.30222	1.24874	0.000126634	0.00180418	-1	15	13	4	4	3	1	27047331	Potri.001G352100.1	Potri.001G352100.1	PF16913	PTHR31376,PTHR31376:SF17				GO:0016021,GO:0005215	AT4G18210.1	ATPUP10,PUP10	purine permease 10
Potri.001G352400	-1.98723	1.17154	0.000661686	0.00699188	-1	11	11	6	3	2	4	27041689	Potri.001G352400.1	Potri.001G352400.1	PF03106	PTHR31221,PTHR31221:SF19				GO:0043565,GO:0006355,GO:0003700	AT4G18170.1	ATWRKY28,WRKY28	WRKY DNA-binding protein 28
Potri.001G366100	-1.06533	4.26143	7.63666e-05	0.00118123	-1	114	88	45	36	57	59	27040882	Potri.001G366100.1	Potri.001G366100.1	PF02535	PTHR11040,PTHR11040:SF23	KOG1558		K14709	GO:0055085,GO:0046873,GO:0030001,GO:0016020	AT1G55910.1	ZIP11	zinc transporter 11 precursor
Potri.001G367500	-1.14683	3.36625	0.00512146	0.0349778	-1	98	32	14	25	22	29	27047110	Potri.001G367500.1	Potri.001G367500.1	PF00808	PTHR11064,PTHR11064:SF27	KOG0869				AT4G14540.1	NF-YB3	nuclear factor Y, subunit B3
Potri.001G370800	-3.29231	3.85698	6.28089e-22	1.52058e-19	-1	101	86	61	18	10	6	27045517	Potri.001G370800.1	Potri.001G370800.1	PF03151	PTHR11132,PTHR11132:SF63	KOG1441				AT5G55950.1		Nucleotide/sugar transporter family protein
Potri.001G371200	-3.82662	4.36285	2.27059e-36	2.85422e-33	-1	158	136	76	8	14	12	27042107	Potri.001G371200.1	Potri.001G371200.1	PF13639	PTHR14155,PTHR14155:SF83				GO:0008270,GO:0005515	AT5G55970.2		RING/U-box superfamily protein
Potri.001G372100	-1.27551	6.17177	2.123e-10	1.2173e-08	-1	403	353	201	219	162	146	27046082	Potri.001G372100.1	Potri.001G372100.1	PF02045	PTHR12632			K08064	GO:0006355,GO:0003700	AT1G30500.2	NF-YA7	nuclear factor Y, subunit A7
Potri.001G375700	-3.56321	4.57105	7.84173e-32	6.25101e-29	-1	164	135	109	17	17	13	27042877	Potri.001G375700.1	Potri.001G375700.1		PTHR32295,PTHR32295:SF38					AT3G15050.1	IQD10	IQ-domain 10
Potri.001G376700	-2.47696	3.13898	3.35527e-09	1.53586e-07	-1	47	66	26	6	12	15	27047371	Potri.001G376700.1	Potri.001G376700.1	PF14416,PF13839	PTHR32285,PTHR32285:SF66					AT1G73140.1	TBL31	Plant protein of unknown function (DUF828)
Potri.001G379000	-1.23233	6.11201	6.78826e-10	3.5441e-08	-1	478	295	173	197	181	136	27044947	Potri.001G379000.1	Potri.001G379000.1	PF04832	PTHR11220,PTHR11220:SF25					AT1G17100.1		SOUL heme-binding family protein
Potri.001G379300	-1.78835	4.1552	6.18659e-09	2.71041e-07	-1	87	102	63	46	25	30	27042981	Potri.001G379300.1	Potri.001G379300.1		PTHR37611
Potri.001G379400	-1.39417	5.33179	2.03153e-13	1.84434e-11	-1	252	190	113	98	84	95	27046628	Potri.001G379400.1	Potri.001G379400.1		PTHR37611
Potri.001G380000	-2.92425	2.05827	8.87145e-08	3.14134e-06	-1	28	24	14	1	9	1	27043261	Potri.001G380000.1	Potri.001G380000.1	PF13668	PTHR31694,PTHR31694:SF6					AT3G62730.1
Potri.001G382400	-2.1609	1.97117	7.64864e-06	0.000166543	-1	33	17	8	4	5	7	27045843	Potri.001G382400.1	Potri.001G382400.1	PF14226,PF03171	PTHR10209,PTHR10209:SF168	KOG0143	1.14.11.31		GO:0055114,GO:0016491	AT1G17020.1	ATSRG1,SRG1	senescence-related gene 1
Potri.001G389200	-3.58683	1.30217	0.00391091	0.0284931	-1	40	1	0	2	0	1	27040599	Potri.001G389200.1	Potri.001G389200.1	PF04101	PTHR11926,PTHR11926:SF271				GO:0016758,GO:0008152	AT1G05680.1	UGT74E2	Uridine diphosphate glycosyltransferase 74E2
Potri.001G393800	-2.88663	5.63646	2.24421e-09	1.0661e-07	-1	789	106	96	64	45	37	27040945	Potri.001G393800.1	Potri.001G393800.1	PF03055	PTHR10543,PTHR10543:SF26		1.13.11.51	K09840		AT3G14440.1	ATNCED3,NCED3,SIS7,STO1	nine-cis-epoxycarotenoid dioxygenase 3
Potri.001G394400	-2.9555	3.49793	1.52299e-17	2.27287e-15	-1	81	80	32	11	11	10	27041864	Potri.001G394400.1	Potri.001G394400.1	PF01070	PTHR10578,PTHR10578:SF70		1.1.3.15	K11517	GO:0016491	AT3G14420.1		Aldolase-type TIM barrel family protein
Potri.001G397200	-1.89634	4.24477	0.00140317	0.0128459	-1	289	26	23	42	18	36	27041318	Potri.001G397200.1	Potri.001G397200.1	PF00847	PTHR31677,PTHR31677:SF7			K09286	GO:0006355,GO:0003700	AT3G15210.1	ATERF-4,ATERF4,ERF4,RAP2.5	ethylene responsive element binding factor 4
Potri.001G400400	-1.08916	4.76731	4.00239e-06	9.51345e-05	-1	129	129	81	73	70	73	27043346	Potri.001G400400.1	Potri.001G400400.1
Potri.001G404100	-5.3927	3.43768	1.9311e-05	0.000369304	-1	241	1	3	1	3	1	27041070	Potri.001G404100.1	Potri.001G404100.1	PF02365	PTHR31719,PTHR31719:SF39				GO:0006355,GO:0003677	AT4G27410.2	ANAC072,RD26	NAC (No Apical Meristem) domain transcriptional regulator superfamily protein
Potri.001G404600	-1.19132	3.18185	0.000869707	0.00877033	-1	58	33	26	34	20	13	27048650	Potri.001G404600.1	Potri.001G404600.1	PF04117	PTHR11266,PTHR11266:SF16	KOG1944		K13348	GO:0016021	AT1G52870.2		Peroxisomal membrane 22 kDa (Mpv17/PMP22) family protein
Potri.001G406600	-3.23707	1.1207	2.72616e-06	6.77559e-05	-1	12	11	8	2	1	1	27043029	Potri.001G406600.1	Potri.001G406600.1	PF14364,PF05553	PTHR33098,PTHR33098:SF11					AT1G61260.1		Protein of unknown function (DUF761)
Potri.001G407100	-1.3402	6.2079	6.88083e-11	4.22718e-09	-1	383	333	247	178	157	188	27043870	Potri.001G407100.1	Potri.001G407100.1	PF00504	PTHR21649,PTHR21649:SF11			K08914	GO:0016020,GO:0009765	AT5G54270.1	LHCB3,LHCB3*1	light-harvesting chlorophyll B-binding protein 3
Potri.001G407800	-2.58267	4.28375	7.76417e-22	1.83881e-19	-1	172	93	63	28	19	23	27046053	Potri.001G407800.1	Potri.001G407800.1	PF00027,PF00520	PTHR10217,PTHR10217:SF476				GO:0055085,GO:0016020,GO:0006811,GO:0005216	AT5G54250.1	ATCNGC4,CNGC4,DND2,HLM1	cyclic nucleotide-gated cation channel 4
Potri.001G407900	-2.65536	2.53364	0.00388509	0.0283746	-1	99	4	3	3	10	3	27046632	Potri.001G407900.1	Potri.001G407900.1	PF01221	PTHR11886,PTHR11886:SF22	KOG3430	3.6.4.2	K10418	GO:0007017,GO:0005875	AT4G27360.1		Dynein light chain type 1 family protein
Potri.001G408500	-1.60685	5.71662	7.6037e-16	9.27282e-14	-1	337	254	159	138	94	94	27045340	Potri.001G408500.1	Potri.001G408500.1	PF00781,PF00609	PTHR11255,PTHR11255:SF29		2.7.1.107	K00901	GO:0016301,GO:0007205,GO:0004143	AT2G20900.3	ATDGK5,DGK5	diacylglycerol kinase 5
Potri.001G409500	-2.16345	2.84649	0.000635579	0.00677958	-1	98	10	13	16	7	7	27043732	Potri.001G409500.1	Potri.001G409500.1	PF03514	PTHR31636,PTHR31636:SF18					AT1G50600.1	SCL5	scarecrow-like 5
Potri.001G409600	-1.18863	3.59242	0.000103078	0.0015189	-1	84	46	30	42	26	22	27041714	Potri.001G409600.1	Potri.001G409600.1		PTHR35318,PTHR35318:SF2					AT5G54585.1
Potri.001G409900	-2.06954	0.968523	0.00219489	0.0182116	-1	11	11	2	4	1	2	27044553	Potri.001G409900.1	Potri.001G409900.1	PF00232	PTHR10353,PTHR10353:SF46		3.2.1.21	K01188	GO:0005975,GO:0004553	AT5G54570.1	BGLU41	beta glucosidase 41
Potri.001G412500	-1.1965	5.85565	0.000112262	0.0016278	-1	377	256	146	244	65	138	27044244	Potri.001G412500.1	Potri.001G412500.1
Potri.001G412900	-2.50154	4.22399	1.47247e-05	0.000293266	-1	276	43	31	23	35	8	27047257	Potri.001G412900.1	Potri.001G412900.1	PF00171	PTHR11699,PTHR11699:SF171		1.2.1.3		GO:0055114,GO:0016491,GO:0008152	AT4G34240.1	ALDH3,ALDH3I1	aldehyde dehydrogenase 3I1
Potri.001G414600	-3.92748	4.51695	5.35427e-31	3.80421e-28	-1	157	129	112	9	9	18	27041890	Potri.001G414600.1	Potri.001G414600.1	PF13833	PTHR23050,PTHR23050:SF170					AT4G27280.1		Calcium-binding EF-hand family protein
Potri.001G415200	-1.61659	3.37042	0.00362983	0.02695	-1	133	16	16	15	18	26	27048671	Potri.001G415200.1	Potri.001G415200.1	PF03514	PTHR31636,PTHR31636:SF18					AT5G48150.2	PAT1	GRAS family transcription factor
Potri.001G416200	-1.96199	4.75577	5.0795e-14	4.98538e-12	-1	220	151	59	46	52	39	27040600	Potri.001G416200.1	Potri.001G416200.1	PF00011	PTHR11527,PTHR11527:SF5	KOG0710		K13993		AT5G54660.1		HSP20-like chaperones superfamily protein
Potri.001G416300	-1.06532	5.95244	1.22014e-07	4.20208e-06	-1	329	260	185	207	139	155	27041520	Potri.001G416300.1	Potri.001G416300.1	PF00225	PTHR24115,PTHR24115:SF520		3.6.4.5	K10405	GO:0008017,GO:0007018,GO:0005524,GO:0003777,GO:0005871	AT5G54670.1	ATK3,KATC	kinesin 3
Potri.001G416400	-2.72626	0.245857	0.00494627	0.0340048	-1	4	7	1	1	1	0	27048535	Potri.001G416400.1	Potri.001G416400.1	PF05757	PTHR33399,PTHR33399:SF2			K08901	GO:0019898,GO:0015979,GO:0009654,GO:0009523,GO:0005509	AT3G01440.1	PQL1,PQL2	PsbQ-like 1
Potri.001G416800	-4.15195	5.50216	3.83892e-47	2.09112e-43	-1	293	304	195	15	17	29	27048311	Potri.001G416800.1	Potri.001G416800.1	PF01501	PTHR32116,PTHR32116:SF24		2.4.1.43	K13648	GO:0016757,GO:0047262	AT5G54690.1	GAUT12,IRX8,LGT6	galacturonosyltransferase 12
Potri.001G416900	-5.27716	0.139244	0.000293756	0.00359851	-1	4	4	4	0	0	0	27047086	Potri.001G416900.1	Potri.001G416900.1	PF13855,PF00931	PTHR23155,PTHR23155:SF560	KOG4658		K13459	GO:0005515,GO:0043531	AT4G27190.1		NB-ARC domain-containing disease resistance protein
Potri.001G420500	-5.79544	0.451109	1.53161e-05	0.00030338	-1	9	7	2	0	0	0	27046585	Potri.001G420500.1	Potri.001G420500.1	PF00646	PTHR32212,PTHR32212:SF94				GO:0005515	AT3G62230.1		F-box family protein
Potri.001G421600	-1.17575	2.80974	0.000573907	0.00623986	-1	49	23	18	18	15	18	27047744	Potri.001G421600.1	Potri.001G421600.1	PF10536	PTHR16007,PTHR16007:SF18		3.1.3.16			AT1G32120.1
Potri.001G421700	-1.54175	2.02024	0.0011545	0.010988	-1	28	20	6	5	10	8	27041549	Potri.001G421700.1	Potri.001G421700.1	PF10536	PTHR16007,PTHR16007:SF18		3.1.3.16			AT1G32120.1
Potri.001G424700	-5.58442	0.310593	4.78915e-05	0.000798591	-1	5	6	4	0	0	0	27042977	Potri.001G424700.1	Potri.001G424700.1	PF10520	PTHR24067,PTHR24067:SF41	KOG3011		K10704		AT4G27030.1	FAD4,FADA	fatty acid desaturase A
Potri.001G430100	-5.7421	0.364526	0.00020664	0.00270469	-1	8	1	7	0	0	0	27044833	Potri.001G430100.1	Potri.001G430100.1		PTHR33647					AT3G20340.1
Potri.001G435400	-2.59175	1.27089	6.11254e-05	0.000981219	-1	12	12	9	3	4	0	27045030	Potri.001G435400.1	Potri.001G435400.1		PTHR33647					AT3G20340.1
Potri.001G438600	-4.86472	-0.0575313	0.00294229	0.0229725	-1	3	3	3	0	0	0	27047950	Potri.001G438600.1	Potri.001G438600.1		PTHR34369,PTHR34369:SF2					AT1G79040.1	PSBR	photosystem II subunit R
Potri.001G438700	-3.61935	1.6795	2.28762e-08	9.12897e-07	-1	32	12	9	1	4	0	27042253	Potri.001G438700.1	Potri.001G438700.1	PF04725	PTHR34369				GO:0042651,GO:0015979,GO:0009654,GO:0009523	AT1G79040.1	PSBR	photosystem II subunit R
Potri.001G438800	-2.52031	4.4203	3.98657e-12	2.9478e-10	-1	255	87	43	30	27	21	27041003	Potri.001G438800.1	Potri.001G438800.1	PF04725	PTHR34369,PTHR34369:SF2			K03541	GO:0042651,GO:0015979,GO:0009654,GO:0009523	AT1G79040.1	PSBR	photosystem II subunit R
Potri.001G442200	-3.64201	0.759487	7.38398e-06	0.000162185	-1	11	8	4	1	1	0	27044403	Potri.001G442200.1	Potri.001G442200.1	PF01453,PF07714	PTHR27002,PTHR27002:SF116	KOG1187	2.7.11.1		GO:0006468,GO:0004672	AT4G21390.1	B120	S-locus lectin protein kinase family protein
Potri.001G442300	-2.40918	1.15236	7.87351e-05	0.00121211	-1	10	11	8	3	3	1	27043981	Potri.001G442300.1	Potri.001G442300.1	PF04535	PTHR11615,PTHR11615:SF120					AT5G44550.1		Uncharacterised protein family (UPF0497)
Potri.001G448400	-2.51544	4.23917	5.2901e-18	8.1172e-16	-1	134	105	67	22	14	35	27041362	Potri.001G448400.1	Potri.001G448400.1	PF02365	PTHR31989,PTHR31989:SF39				GO:0006355,GO:0003677	AT2G46770.1	ANAC043,EMB2301,NST1	NAC (No Apical Meristem) domain transcriptional regulator superfamily protein
Potri.001G452400	-1.33102	5.23639	7.76444e-06	0.000168839	-1	155	170	146	65	96	107	27041516	Potri.001G452400.1	Potri.001G452400.1	PF00403	PTHR22814,PTHR22814:SF136	KOG1603			GO:0046872,GO:0030001	AT2G18196.1		Heavy metal transport/detoxification superfamily protein
Potri.001G454500	-1.11388	4.01687	0.000428543	0.00491441	-1	120	59	37	53	48	24	27043412	Potri.001G454500.1	Potri.001G454500.1	PF13837	PTHR21654,PTHR21654:SF13	KOG4282				AT1G76890.2	AT-GT2,GT2	Duplicated homeodomain-like superfamily protein
Potri.001G457000	-2.64096	3.67164	1.93505e-15	2.25065e-13	-1	77	84	45	14	17	13	27046028	Potri.001G457000.1	Potri.001G457000.1	PF00368	PTHR10572,PTHR10572:SF9		1.1.1.34	K00021	GO:0055114,GO:0050662,GO:0015936,GO:0004420	AT1G76490.1	HMG1,HMGR1	hydroxy methylglutaryl CoA reductase 1
Potri.001G463100	-1.25015	2.96465	0.00102959	0.0100419	-1	38	48	15	17	22	16	27044911	Potri.001G463100.1	Potri.001G463100.1	PF08031,PF01565	PTHR32448,PTHR32448:SF11		1.3.3.8		GO:0055114,GO:0050660,GO:0016491	AT2G34790.1	EDA28,MEE23	FAD-binding Berberine family protein
Potri.001G463200	-1.06231	2.45656	0.00586022	0.0387947	-1	37	16	14	14	15	12	27042530	Potri.001G463200.1	Potri.001G463200.1	PF12046	PTHR35302,PTHR35302:SF1					AT3G26710.1	CCB1	cofactor assembly of complex C
Potri.001G467300	-3.73619	0.305631	0.00191135	0.0163095	-1	4	8	2	1	0	0	27047486	Potri.001G467300.1	Potri.001G467300.1	PF08263,PF00069,PF13855	PTHR27000,PTHR27000:SF186	KOG1187	2.7.11.1		GO:0006468,GO:0005524,GO:0004672,GO:0005515	AT5G56040.2		Leucine-rich receptor-like protein kinase family protein
Potri.001G469000	-2.04204	1.09345	0.0013461	0.0124489	-1	15	9	3	5	2	1	27040619	Potri.001G469000.1	Potri.001G469000.1	PF05922,PF02225,PF00082	PTHR10795,PTHR10795:SF3		3.4.14.10		GO:0006508,GO:0004252	AT5G59810.1	ATSBT5.4,SBT5.4	Subtilase family protein
Potri.001G470700	-1.34343	4.19932	4.53887e-06	0.000105884	-1	110	86	52	49	54	25	27040701	Potri.001G470700.1	Potri.001G470700.1	PF00111	PTHR19370,PTHR19370:SF110			K02639	GO:0051536,GO:0009055	AT1G60950.1	ATFD2,FED A	2Fe-2S ferredoxin-like superfamily protein
Potri.001G471900	-1.53137	4.08629	4.05711e-08	1.54184e-06	-1	112	68	57	50	29	30	27047250	Potri.001G471900.1	Potri.001G471900.1	PF01241	PTHR34195,PTHR34195:SF1			K08905	GO:0016020,GO:0015979,GO:0009522	AT1G55670.1	PSAG	photosystem I subunit G
Potri.002G000200	-1.38148	3.13236	0.000101051	0.00149239	-1	74	31	18	18	22	18	27020289	Potri.002G000200.1	Potri.002G000200.1	PF00153	PTHR24089,PTHR24089:SF368	KOG0762		K13354		AT2G39970.1		Mitochondrial substrate carrier family protein
Potri.002G001400	-2.38894	3.50898	0.00405996	0.0291822	-1	205	6	7	22	10	9	27023939	Potri.002G001400.1	Potri.002G001400.1	PF13499,PF13833	PTHR10891,PTHR10891:SF621	KOG0027		K13448		AT5G42380.1	CML37,CML39	calmodulin like 37
Potri.002G003500	-2.26226	1.42734	0.00150857	0.0136013	-1	29	8	2	4	4	1	27021745	Potri.002G003500.1	Potri.002G003500.1	PF03547	PTHR31651,PTHR31651:SF4	KOG2722			GO:0055085,GO:0016021	AT1G20925.1		Auxin efflux carrier family protein
Potri.002G004900	-1.79914	2.19896	0.00739615	0.0464596	-1	58	7	5	11	4	7	27022074	Potri.002G004900.1	Potri.002G004900.1	PF07714	PTHR27005,PTHR27005:SF38	KOG1187	2.7.11.1		GO:0006468,GO:0004672	AT3G57710.1		Protein kinase superfamily protein
Potri.002G005500	-2.00993	1.53758	0.00136447	0.0125832	-1	20	18	2	6	1	5	27024580	Potri.002G005500.1	Potri.002G005500.1	PF00083	PTHR24064,PTHR24064:SF210			K08176	GO:0055085,GO:0022857,GO:0016021	AT1G76430.1	PHT1;9	phosphate transporter 1;9
Potri.002G007100	-2.6971	0.237687	0.00614354	0.0402152	-1	7	4	1	0	0	2	27020432	Potri.002G007100.1	Potri.002G007100.1	PF02672,PF00044,PF02800	PTHR10836,PTHR10836:SF39	KOG0657	1.2.1.13	K05298	GO:0055114,GO:0016620	AT1G42970.1	GAPB	glyceraldehyde-3-phosphate dehydrogenase B subunit
Potri.002G008400	-2.16905	1.12143	0.00130007	0.012102	-1	7	13	7	4	0	4	27022142	Potri.002G008400.1	Potri.002G008400.1	PF00560,PF00069,PF13855	PTHR27000,PTHR27000:SF25	KOG1187	2.7.11.1		GO:0005515,GO:0006468,GO:0005524,GO:0004672	AT4G08850.1		Leucine-rich repeat receptor-like protein kinase family protein
Potri.002G008800	-1.74567	5.16231	2.30053e-11	1.52203e-09	-1	176	175	142	79	67	61	27022287	Potri.002G008800.1	Potri.002G008800.1	PF00046	PTHR24326,PTHR24326:SF292	KOG0484			GO:0003677	AT4G35550.1	ATWOX13,HB-4,WOX13	WUSCHEL related homeobox 13
Potri.002G012000	-1.40635	5.9832	1.791e-14	1.85238e-12	-1	415	284	179	164	134	135	27023303	Potri.002G012000.1	Potri.002G012000.1	PF00004,PF01434	PTHR23076,PTHR23076:SF33			K03798	GO:0005524,GO:0006508,GO:0004222	AT5G42270.1	FTSH5,VAR1	FtsH extracellular protease family
Potri.002G012900	-1.39795	1.78731	0.00351929	0.0263206	-1	19	12	11	11	3	7	27022475	Potri.002G012900.1	Potri.002G012900.1	PF01490	PTHR22950,PTHR22950:SF267	KOG1303				AT1G47670.1		Transmembrane amino acid transporter family protein
Potri.002G014700	-2.07035	5.29837	1.17794e-14	1.24996e-12	-1	385	156	105	87	51	52	27020025	Potri.002G014700.1	Potri.002G014700.1	PF13716	PTHR11106,PTHR11106:SF69	KOG2633				AT4G35750.1		SEC14 cytosolic factor family protein / phosphoglyceride transfer family protein
Potri.002G016200	-1.86286	5.46503	2.87233e-22	7.22126e-20	-1	315	221	131	79	81	78	27020168	Potri.002G016200.1	Potri.002G016200.1	PF07690	PTHR23504,PTHR23504:SF36	KOG2816			GO:0055085,GO:0016021	AT2G16980.2		Major facilitator superfamily protein
Potri.002G017200	-3.09651	3.66989	0.00151741	0.0136546	-1	260	7	1	10	11	8	27021816	Potri.002G017200.1	Potri.002G017200.1	PF13905	PTHR13871,PTHR13871:SF48	KOG2501	1.8.1.8			AT1G60420.1		DC1 domain-containing protein
Potri.002G018000	-6.08418	3.12775	1.14685e-21	2.63961e-19	-1	48	53	56	1	0	2	27020495	Potri.002G018000.1	Potri.002G018000.1	PF00141	PTHR31235,PTHR31235:SF67		1.11.1.7	K00430	GO:0055114,GO:0020037,GO:0006979,GO:0004601	AT5G42180.1		Peroxidase superfamily protein
Potri.002G018800	-2.96059	4.21977	2.02004e-16	2.65145e-14	-1	120	136	59	7	21	25	27022214	Potri.002G018800.1	Potri.002G018800.1	PF00657	PTHR22835,PTHR22835:SF184		3.1.1.3		GO:0016788	AT1G75900.1		GDSL-like Lipase/Acylhydrolase superfamily protein
Potri.002G019800	-1.11222	4.48073	8.58599e-07	2.39638e-05	-1	129	100	59	65	52	58	27021550	Potri.002G019800.1	Potri.002G019800.1	PF17047,PF00168	PTHR10774,PTHR10774:SF50				GO:0005515	AT1G20080.1	ATSYTB,NTMC2T1.2,NTMC2TYPE1.2,SYT2,SYTB	Calcium-dependent lipid-binding (CaLB domain) family protein
Potri.002G020700	-4.14191	1.21738	0.000114699	0.00165946	-1	33	1	4	1	0	1	27021081	Potri.002G020700.1	Potri.002G020700.1	PF00226	PTHR24078,PTHR24078:SF222					AT2G17880.1		Chaperone DnaJ-domain superfamily protein
Potri.002G021400	-2.5202	0.710813	0.00323277	0.0245854	-1	10	9	1	1	3	0	27024051	Potri.002G021400.1	Potri.002G021400.1	PF11961,PF05003	PTHR31730,PTHR31730:SF5					AT1G30755.1		Protein of unknown function (DUF668)
Potri.002G031000	-4.38434	3.28344	3.80155e-26	1.3505e-23	-1	75	59	43	6	2	3	27022576	Potri.002G031000.1	Potri.002G031000.1	PF05920,PF07526	PTHR11850,PTHR11850:SF65	KOG0773			GO:0006355,GO:0003677	AT2G16400.1	BLH7	BEL1-like homeodomain 7
Potri.002G032200	-1.71961	3.10939	3.25963e-07	1.01365e-05	-1	51	48	24	22	15	12	27021731	Potri.002G032200.1	Potri.002G032200.1	PF02458	PTHR31642,PTHR31642:SF5		2.3.1.188		GO:0016747	AT1G27620.1		HXXXD-type acyl-transferase family protein
Potri.002G032700	-2.69753	1.71903	4.3702e-05	0.000739675	-1	35	13	4	3	6	0	27023616	Potri.002G032700.1	Potri.002G032700.1	PF00004,PF14363	PTHR23070,PTHR23070:SF30			K08900	GO:0005524	AT3G50930.1	BCS1	cytochrome BC1 synthesis
Potri.002G034800	-1.25891	3.46621	6.48329e-05	0.00103061	-1	84	48	20	29	24	26	27022523	Potri.002G034800.1	Potri.002G034800.1	PF00571	PTHR11911					AT1G47271.1		Cystathionine beta-synthase (CBS) family protein
Potri.002G037100	-2.15312	3.4972	2.83338e-08	1.10902e-06	-1	123	42	23	17	17	16	27021886	Potri.002G037100.1	Potri.002G037100.1	PF02365	PTHR31744,PTHR31744:SF4				GO:0006355,GO:0003677	AT4G28530.1	anac074,NAC074	NAC domain containing protein 74
Potri.002G044300	-1.16154	4.03801	9.85758e-05	0.00146178	-1	126	61	36	30	42	52	27023756	Potri.002G044300.1	Potri.002G044300.1	PF07123	PTHR34552			K02721	GO:0015979,GO:0009523,GO:0009507	AT2G30570.1	PSBW	photosystem II reaction center W
Potri.002G044900	-2.45193	1.73073	1.15596e-05	0.000238061	-1	31	12	7	3	5	3	27024461	Potri.002G044900.1	Potri.002G044900.1	PF02309	PTHR31734,PTHR31734:SF37			K14484	GO:0006355,GO:0005634	AT4G14550.1	IAA14,SLR	indole-3-acetic acid inducible 14
Potri.002G046300	-1.10591	5.42666	6.55849e-09	2.85421e-07	-1	293	181	100	119	105	116	27022418	Potri.002G046300.1	Potri.002G046300.1	PF04720	PTHR31579,PTHR31579:SF5					AT3G22970.1		Protein of unknown function (DUF506)
Potri.002G047300	-6.89411	1.14348	9.66121e-09	4.13837e-07	-1	12	9	14	0	0	0	27022290	Potri.002G047300.1	Potri.002G047300.1	PF13833,PF13499	PTHR23050,PTHR23050:SF211	KOG0027				AT3G22930.1	CML11	calmodulin-like 11
Potri.002G047500	-1.58004	1.50684	0.00261666	0.0209917	-1	15	14	6	8	5	2	27020732	Potri.002G047500.1	Potri.002G047500.1	PF00690,PF12710,PF00689,PF00122	PTHR24093,PTHR24093:SF292		3.6.3.8	K01537	GO:0046872,GO:0000166	AT3G63380.1		ATPase E1-E2 type family protein / haloacid dehalogenase-like hydrolase family protein
Potri.002G049000	-1.23806	5.727	6.6566e-10	3.4921e-08	-1	403	215	122	141	128	124	27022671	Potri.002G049000.1	Potri.002G049000.1	PF01027	PTHR23291,PTHR23291:SF31	KOG2322		K06890		AT1G03070.2		Bax inhibitor-1 family protein
Potri.002G050400	-2.50792	2.97275	9.25428e-10	4.71853e-08	-1	44	51	28	6	7	16	27024332	Potri.002G050400.1	Potri.002G050400.1	PF14368	PTHR33044,PTHR33044:SF36					AT3G22600.1		Bifunctional inhibitor/lipid-transfer protein/seed storage 2S albumin superfamily protein
Potri.002G051100	-2.18804	4.29005	5.30018e-17	7.66486e-15	-1	145	110	56	25	26	37	27021547	Potri.002G051100.1	Potri.002G051100.1		PTHR33879,PTHR33879:SF3					AT3G22530.1
Potri.002G052100	-1.00136	4.65356	0.000272073	0.00338621	-1	157	121	49	90	72	45	27022153	Potri.002G052100.1	Potri.002G052100.1	PF03936,PF01397	PTHR31739,PTHR31739:SF4		5.5.1.13	K04120	GO:0016829,GO:0010333,GO:0000287,GO:0008152	AT4G02780.1	ABC33,ATCPS1,CPS,CPS1,GA1	Terpenoid cyclases/Protein prenyltransferases superfamily protein
Potri.002G055700	-1.16263	6.6071	1.2371e-10	7.29824e-09	-1	616	374	285	247	248	254	27021229	Potri.002G055700.1	Potri.002G055700.1	PF01789	PTHR31407,PTHR31407:SF6			K02717	GO:0019898,GO:0015979,GO:0009654,GO:0009523,GO:0005509	AT1G06680.1	OE23,OEE2,PSBP-1,PSII-P	photosystem II subunit P-1
Potri.002G056600	-1.11752	4.3903	4.23207e-05	0.000718902	-1	158	86	41	46	63	53	27023748	Potri.002G056600.1	Potri.002G056600.1	PF03798	PTHR13439,PTHR13439:SF17	KOG4561			GO:0016021	AT4G19645.1		TRAM, LAG1 and CLN8 (TLC) lipid-sensing domain containing protein
Potri.002G056700	-5.3582	0.191627	0.000215082	0.00279949	-1	6	4	3	0	0	0	27024594	Potri.002G056700.1	Potri.002G056700.1	PF00249	PTHR31314					AT2G42660.1		Homeodomain-like superfamily protein
Potri.002G059100	-3.09389	1.43748	3.476e-07	1.07378e-05	-1	16	11	13	2	3	1	27022780	Potri.002G059100.1	Potri.002G059100.1	PF03106	PTHR31221,PTHR31221:SF37				GO:0043565,GO:0006355,GO:0003700	AT4G18170.1	ATWRKY28,WRKY28	WRKY DNA-binding protein 28
Potri.002G064000	-1.08639	3.37707	0.000648971	0.00689094	-1	58	34	36	29	26	26	27020881	Potri.002G064000.1	Potri.002G064000.1	PF04863,PF04864	PTHR11751,PTHR11751:SF126				GO:0016846	AT1G34060.1		Pyridoxal phosphate (PLP)-dependent transferases superfamily protein
Potri.002G064300	-6.94483	1.49361	2.91842e-05	0.000525815	-1	48	4	0	0	0	0	27020151	Potri.002G064300.1	Potri.002G064300.1	PF02519	PTHR31175,PTHR31175:SF2				GO:0009733	AT1G29510.1	SAUR68	SAUR-like auxin-responsive protein family
Potri.002G070900	-1.97674	4.56307	4.72515e-05	0.000789529	-1	114	161	73	78	34	10	27022427	Potri.002G070900.1	Potri.002G070900.1	PF08263,PF00560,PF00069,PF13855	PTHR27000,PTHR27000:SF212	KOG1187	2.7.11.1		GO:0005515,GO:0006468,GO:0005524,GO:0004672	AT5G48940.1		Leucine-rich repeat transmembrane protein kinase family protein
Potri.002G073000	-2.40307	3.40788	1.78837e-13	1.65579e-11	-1	81	56	34	21	8	13	27024232	Potri.002G073000.1	Potri.002G073000.1	PF13098	PTHR10438,PTHR10438:SF290	KOG0907	1.8.1.8	K03671	GO:0045454,GO:0015035,GO:0006662	AT3G15360.1	ATHM4,ATM4,TRX-M4	thioredoxin M-type 4
Potri.002G075600	-5.52566	2.17621	4.55366e-15	5.06215e-13	-1	24	35	21	1	1	0	27021318	Potri.002G075600.1	Potri.002G075600.1
Potri.002G075700	-1.87791	1.76241	0.000132643	0.00186809	-1	17	17	11	4	7	5	27024573	Potri.002G075700.1	Potri.002G075700.1	PF12638	PTHR31750,PTHR31750:SF2					AT1G44000.1
Potri.002G076000	-5.47448	0.252205	0.000136236	0.00190771	-1	6	4	4	0	0	0	27022456	Potri.002G076000.1	Potri.002G076000.1	PF00008,PF13947,PF07714	PTHR27005,PTHR27005:SF12	KOG1187	2.7.11.1		GO:0005515,GO:0030247,GO:0006468,GO:0004672	AT1G21270.1	WAK2	wall-associated kinase 2
Potri.002G076400	-3.0009	2.55585	1.78627e-10	1.0388e-08	-1	33	32	29	4	6	6	27022301	Potri.002G076400.1	Potri.002G076400.1
Potri.002G080700	-5.10121	0.0633008	0.0015462	0.0138223	-1	6	4	1	0	0	0	27024618	Potri.002G080700.1	Potri.002G080700.1	PF02449,PF13364,PF02140	PTHR23421,PTHR23421:SF75		3.2.1.23		GO:0009341,GO:0005975,GO:0004565,GO:0030246,GO:0004553	AT1G77410.1	BGAL16	beta-galactosidase 16
Potri.002G080900	-1.0663	2.82189	0.00183136	0.0157678	-1	37	29	20	17	22	15	27022802	Potri.002G080900.1	Potri.002G080900.1	PF13639	PTHR14155,PTHR14155:SF112	KOG1493		K19045	GO:0008270,GO:0005515	AT3G19910.1		RING/U-box superfamily protein
Potri.002G081000	-2.29787	4.96225	0.000159029	0.00217289	-1	536	51	26	40	36	50	27022524	Potri.002G081000.1	Potri.002G081000.1	PF02365	PTHR31719,PTHR31719:SF3				GO:0006355,GO:0003677	AT1G01720.1	ANAC002,ATAF1	NAC (No Apical Meristem) domain transcriptional regulator superfamily protein
Potri.002G081800	-2.80453	1.44931	2.79521e-06	6.93666e-05	-1	25	10	6	2	3	2	27021889	Potri.002G081800.1	Potri.002G081800.1	PF00171	PTHR11699,PTHR11699:SF171		1.2.1.3	K00128	GO:0055114,GO:0016491,GO:0008152	AT1G44170.1	ALDH3H1,ALDH4	aldehyde dehydrogenase 3H1
Potri.002G083500	-3.35531	5.5062	2.67755e-43	7.9555e-40	-1	382	231	180	45	34	23	27021482	Potri.002G083500.1	Potri.002G083500.1	PF00504	PTHR14154,PTHR14154:SF10			K03542		AT1G44575.1	NPQ4,PSBS	Chlorophyll A-B binding family protein
Potri.002G085100	-1.08201	7.07639	3.95523e-07	1.20138e-05	-1	803	491	413	385	410	279	27019999	Potri.002G085100.1	Potri.002G085100.1	PF00892	PTHR31218,PTHR31218:SF12				GO:0016021,GO:0016020,GO:0022857	AT1G21890.1		nodulin MtN21 /EamA-like transporter family protein
Potri.002G088600	-3.62982	0.730428	3.8522e-05	0.000665089	-1	6	12	4	1	0	1	27022411	Potri.002G088600.1	Potri.002G088600.1	PF00173,PF00175,PF00970,PF00174,PF03404	PTHR19370,PTHR19370:SF100		1.7.1.1	K10534	GO:0055114,GO:0016491,GO:0042128,GO:0030151	AT1G77760.1	GNR1,NIA1,NR1	nitrate reductase 1
Potri.002G094900	-2.21503	1.64234	1.25125e-05	0.00025432	-1	21	15	8	7	2	3	27021714	Potri.002G094900.1	Potri.002G094900.1	PF05678	PTHR33179,PTHR33179:SF5					AT1G35830.1		VQ motif-containing protein
Potri.002G099600	-1.90744	1.26038	0.00505211	0.0346087	-1	21	5	5	6	0	4	27023326	Potri.002G099600.1	Potri.002G099600.1	PF16913	PTHR31376,PTHR31376:SF8				GO:0016021,GO:0005215	AT1G28220.1	ATPUP3,PUP3	purine permease 3
Potri.002G099700	-1.01813	4.77311	0.00193191	0.0164643	-1	249	102	35	69	67	85	27022910	Potri.002G099700.1	Potri.002G099700.1	PF00069	PTHR24343,PTHR24343:SF207	KOG0583	2.7.11.1	K14498	GO:0006468,GO:0005524,GO:0004672	AT1G78290.3	SNRK2-8,SNRK2.8,SRK2C	Protein kinase superfamily protein
Potri.002G100600	-1.71036	5.85425	1.05852e-07	3.6961e-06	-1	187	378	206	120	120	100	27021232	Potri.002G100600.1	Potri.002G100600.1	PF02183,PF00046	PTHR24326,PTHR24326:SF193	KOG0483		K09338	GO:0043565,GO:0006355,GO:0003700,GO:0003677	AT4G40060.1	ATHB-16,ATHB16,HB16	homeobox protein 16
Potri.002G101300	-2.143	3.42459	1.18566e-11	8.22734e-10	-1	74	50	40	16	18	15	27024005	Potri.002G101300.1	Potri.002G101300.1	PF02298	PTHR33021,PTHR33021:SF64				GO:0009055	AT1G72230.1		Cupredoxin superfamily protein
Potri.002G101800	-4.19641	2.32755	1.31271e-15	1.54328e-13	-1	40	25	23	1	2	3	27021497	Potri.002G101800.1	Potri.002G101800.1	PF13639	PTHR14155,PTHR14155:SF174	KOG1493		K19041	GO:0008270,GO:0005515	AT1G72220.1		RING/U-box superfamily protein
Potri.002G102500	-1.20292	5.53221	0.000343188	0.00409401	-1	496	129	74	135	104	107	27021982	Potri.002G102500.1	Potri.002G102500.1	PF03959	PTHR22778,PTHR22778:SF19	KOG2551				AT4G24380.1
Potri.002G110200	-2.26249	4.03967	1.30785e-14	1.37886e-12	-1	118	95	49	34	22	15	27021608	Potri.002G110200.1	Potri.002G110200.1	PF14686,PF14683,PF06045	PTHR32018,PTHR32018:SF4		4.2.2.23	K18195		AT1G09890.1		Rhamnogalacturonate lyase family protein
Potri.002G113000	-1.34332	4.54499	6.2524e-08	2.29604e-06	-1	153	103	64	70	55	39	27019902	Potri.002G113000.1	Potri.002G113000.1	PF01764	PTHR12482,PTHR12482:SF17	KOG4372			GO:0006629	AT1G10040.1		alpha/beta-Hydrolases superfamily protein
Potri.002G113600	-1.14788	4.28271	2.3019e-05	0.000428189	-1	121	98	40	59	54	36	27021626	Potri.002G113600.1	Potri.002G113600.1	PF01063	PTHR11825,PTHR11825:SF42	KOG0975	2.6.1.88,2.6.1.42	K00826	GO:0008152,GO:0003824	AT1G10070.1	ATBCAT-2,BCAT-2	branched-chain amino acid transaminase 2
Potri.002G113700	-3.23458	0.535316	0.000452223	0.00515522	-1	11	6	1	0	0	2	27023227	Potri.002G113700.1	Potri.002G113700.1	PF00249	PTHR10641,PTHR10641:SF654	KOG0048		K09422		AT5G65790.1	ATMYB68,MYB68	myb domain protein 68
Potri.002G116300	-1.6657	1.4015	0.00278066	0.0219359	-1	18	10	5	3	5	5	27022946	Potri.002G116300.1	Potri.002G116300.1	PF06404	PTHR33285,PTHR33285:SF1				GO:0008283,GO:0008083,GO:0005576	AT3G49780.1	ATPSK3 (FORMER SYMBOL),ATPSK4,PSK4	phytosulfokine 4 precursor
Potri.002G117700	-1.51622	3.93089	7.56133e-05	0.00117289	-1	159	55	22	27	32	36	27023235	Potri.002G117700.1	Potri.002G117700.1		PTHR33595,PTHR33595:SF1					AT1G27461.1
Potri.002G117800	-1.30689	5.73227	2.4631e-06	6.18292e-05	-1	493	191	104	152	135	92	27024361	Potri.002G117800.1	Potri.002G117800.1	PF04800	PTHR12219		1.6.99.3,1.6.5.3	K03937	GO:0022900,GO:0016651	AT5G67590.1	FRO1	NADH-ubiquinone oxidoreductase-related
Potri.002G118700	-3.27388	0.513547	0.000200263	0.00263138	-1	6	5	6	1	0	1	27023648	Potri.002G118700.1	Potri.002G118700.1	PF00646	PTHR32133,PTHR32133:SF88				GO:0005515	AT5G43190.1		Galactose oxidase/kelch repeat superfamily protein
Potri.002G119300	-2.46113	3.28439	0.00104155	0.0101373	-1	132	19	21	30	2	4	27021696	Potri.002G119300.1	Potri.002G119300.1	PF13912	PTHR26374,PTHR26374:SF208					AT1G27730.1	STZ,ZAT10	salt tolerance zinc finger
Potri.002G119700	-2.28721	4.99932	3.47824e-06	8.37284e-05	-1	487	61	52	50	44	38	27023689	Potri.002G119700.1	Potri.002G119700.1		PTHR33181,PTHR33181:SF6					AT5G43150.1
Potri.002G121900	-1.5451	4.10273	1.60379e-09	7.87038e-08	-1	119	85	43	40	28	41	27020591	Potri.002G121900.1	Potri.002G121900.1	PF00067	PTHR24298,PTHR24298:SF155	KOG0156	1.14.13.89		GO:0055114,GO:0020037,GO:0016705,GO:0005506	AT5G10600.1	CYP81K2	cytochrome P450, family 81, subfamily K, polypeptide 2
Potri.002G124000	-1.60095	1.79811	0.00273403	0.0216412	-1	14	22	8	6	9	4	27020818	Potri.002G124000.1	Potri.002G124000.1	PF00847	PTHR31729,PTHR31729:SF2			K09286	GO:0006355,GO:0003700	AT1G46768.1	RAP2.1	related to AP2 1
Potri.002G125400	-1.03373	5.20869	0.000956159	0.00944623	-1	343	99	74	121	105	73	27021124	Potri.002G125400.1	Potri.002G125400.1	PF00170	PTHR22952,PTHR22952:SF194			K14432	GO:0043565,GO:0006355,GO:0003700	AT1G45249.1	ABF2,AREB1,ATAREB1	abscisic acid responsive elements-binding factor 2
Potri.002G126300	-3.1986	3.17451	7.67361e-16	9.3193e-14	-1	79	40	37	12	6	4	27021660	Potri.002G126300.1	Potri.002G126300.1	PF00128,PF07821	PTHR10357,PTHR10357:SF153	KOG0471	3.2.1.1,3.2.1.141	K01176	GO:0043169,GO:0005975,GO:0003824,GO:0005509,GO:0004556	AT4G25000.1	AMY1,ATAMY1	alpha-amylase-like
Potri.002G127100	-2.70782	0.240269	0.00614622	0.0402237	-1	6	5	1	0	0	2	27020721	Potri.002G127100.1	Potri.002G127100.1		PTHR33312,PTHR33312:SF8			K14499		AT5G42750.1	BKI1	BRI1 kinase inhibitor 1
Potri.002G128800	-1.30605	3.61461	0.000119768	0.00172516	-1	89	62	20	23	35	27	27024092	Potri.002G128800.1	Potri.002G128800.1	PF04759	PTHR31696					AT5G42680.1		Protein of unknown function, DUF617
Potri.002G132900	-2.99684	2.83625	2.46185e-08	9.75279e-07	-1	29	54	31	2	6	12	27020009	Potri.002G132900.1	Potri.002G132900.1	PF01501	PTHR13778,PTHR13778:SF6		2.4.1.43		GO:0016757	AT1G19300.1	ATGATL1,GATL1,GLZ1,PARVUS	Nucleotide-diphospho-sugar transferases superfamily protein
Potri.002G134300	-1.346	2.70156	0.00140683	0.0128661	-1	53	25	11	23	11	9	27023398	Potri.002G134300.1	Potri.002G134300.1		PTHR23172,PTHR23172:SF36					AT1G75100.1	JAC1	J-domain protein required for chloroplast accumulation response 1
Potri.002G136400	-2.22862	2.09573	0.0070169	0.0446173	-1	58	11	1	1	8	6	27022593	Potri.002G136400.1	Potri.002G136400.1	PF02183,PF00046,PF04618	PTHR24326,PTHR24326:SF299	KOG0483		K09338	GO:0043565,GO:0006355,GO:0003700,GO:0003677,GO:0005634	AT3G60390.1	HAT3	homeobox-leucine zipper protein 3
Potri.002G139000	-2.41913	3.29522	7.81283e-13	6.43282e-11	-1	71	63	25	12	12	14	27024684	Potri.002G139000.1	Potri.002G139000.1
Potri.002G141200	-1.0324	3.22368	0.00530554	0.035886	-1	36	51	25	19	29	26	27024592	Potri.002G141200.1	Potri.002G141200.1	PF00847	PTHR31985,PTHR31985:SF11				GO:0006355,GO:0003700	AT2G44940.1		Integrase-type DNA-binding superfamily protein
Potri.002G141700	-2.62025	1.0984	0.000263716	0.00330612	-1	10	7	11	2	3	1	27024526	Potri.002G141700.1	Potri.002G141700.1	PF00056,PF02866	PTHR23382,PTHR23382:SF7		1.1.1.37	K00025	GO:0055114,GO:0016491,GO:0016616,GO:0016615,GO:0006108	AT1G04410.1		Lactate/malate dehydrogenase family protein
Potri.002G142200	-2.25714	0.931508	0.00227052	0.0186826	-1	14	7	3	0	1	5	27023683	Potri.002G142200.1	Potri.002G142200.1	PF03110	PTHR31251,PTHR31251:SF4				GO:0005634,GO:0003677	AT1G02065.1	SPL8	squamosa promoter binding protein-like 8
Potri.002G142600	-2.08668	0.954311	0.00126974	0.0118704	-1	9	6	8	3	2	2	27023443	Potri.002G142600.1	Potri.002G142600.1	PF11715	PTHR33779,PTHR33779:SF2					AT3G60520.1
Potri.002G143300	-2.24295	3.94596	4.72191e-15	5.23139e-13	-1	118	89	41	29	21	17	27024038	Potri.002G143300.1	Potri.002G143300.1	PF00010	PTHR12565,PTHR12565:SF173				GO:0046983	AT4G00050.1	UNE10	basic helix-loop-helix (bHLH) DNA-binding superfamily protein
Potri.002G143800	-3.8883	0.401192	4.2413e-05	0.000720096	-1	9	4	3	1	0	0	27021289	Potri.002G143800.1	Potri.002G143800.1	PF13912	PTHR26374,PTHR26374:SF175					AT3G60580.1		C2H2-like zinc finger protein
Potri.002G146100	-1.41845	3.05384	5.45783e-05	0.00088884	-1	57	43	15	15	20	19	27021084	Potri.002G146100.1	Potri.002G146100.1	PF00881	PTHR23026,PTHR23026:SF102					AT1G02020.1		nitroreductase family protein
Potri.002G151700	-2.07078	3.76792	1.15961e-06	3.13739e-05	-1	161	51	20	28	18	17	27024507	Potri.002G151700.1	Potri.002G151700.1	PF01486,PF00319	PTHR11945,PTHR11945:SF222	KOG0014			GO:0006355,GO:0005634,GO:0003700,GO:0046983,GO:0003677	AT2G45660.1	AGL20,ATSOC1,SOC1	AGAMOUS-like 20
Potri.002G153500	-3.47808	0.185034	0.00305523	0.0235624	-1	7	3	2	0	1	0	27023968	Potri.002G153500.1	Potri.002G153500.1	PF00847	PTHR31194,PTHR31194:SF7				GO:0006355,GO:0003700	AT5G19790.1	RAP2.11	related to AP2 11
Potri.002G154000	-1.25863	3.98731	0.00026816	0.00334642	-1	144	61	24	49	30	35	27021314	Potri.002G154000.1	Potri.002G154000.1	PF02365	PTHR31989,PTHR31989:SF21				GO:0006355,GO:0003677	AT1G33060.2	ANAC014,NAC014	NAC 014
Potri.002G154700	-1.67585	1.33859	0.00758469	0.0473887	-1	21	8	3	3	5	4	27020219	Potri.002G154700.1	Potri.002G154700.1	PF00046,PF01852	PTHR24326,PTHR24326:SF303	KOG0483		K09338	GO:0003677,GO:0008289	AT4G00730.1	AHDP,ANL2	Homeobox-leucine zipper family protein / lipid-binding START domain-containing protein
Potri.002G155600	-3.96272	2.28874	6.32353e-13	5.27224e-11	-1	32	25	26	2	1	4	27023098	Potri.002G155600.1	Potri.002G155600.1	PF00168	PTHR10774,PTHR10774:SF58	KOG1030			GO:0005515	AT1G63220.1		Calcium-dependent lipid-binding (CaLB domain) family protein
Potri.002G156700	-3.90833	2.45929	1.57884e-13	1.46594e-11	-1	38	45	14	3	3	2	27021699	Potri.002G156700.1	Potri.002G156700.1	PF00106	PTHR24322,PTHR24322:SF442	KOG1208		K15095	GO:0016491,GO:0008152	AT3G61220.1		NAD(P)-binding Rossmann-fold superfamily protein
Potri.002G156900	-2.07782	1.23448	0.00300239	0.0232757	-1	10	15	5	0	6	3	27023659	Potri.002G156900.1	Potri.002G156900.1	PF00005,PF01061	PTHR19241,PTHR19241:SF258				GO:0016887,GO:0005524,GO:0016020	AT2G37360.1		ABC-2 type transporter family protein
Potri.002G157800	-2.76688	0.831323	0.000214072	0.00278801	-1	11	9	3	2	1	1	27022637	Potri.002G157800.1	Potri.002G157800.1	PF05686	PTHR12203,PTHR12203:SF27					AT5G23850.1		Arabidopsis thaliana protein of unknown function (DUF821)
Potri.002G158000	-1.07443	2.28934	0.00695754	0.0443262	-1	29	20	10	15	10	11	27022300	Potri.002G158000.1	Potri.002G158000.1	PF08372,PF00168	PTHR10024,PTHR10024:SF225				GO:0005515	AT4G11610.1		C2 calcium/lipid-binding plant phosphoribosyltransferase family protein
Potri.002G162300	-3.49025	1.31721	3.83288e-06	9.13714e-05	-1	13	21	4	2	2	0	27024572	Potri.002G162300.1	Potri.002G162300.1	PF00201	PTHR11926,PTHR11926:SF310		2.4.1.273		GO:0016758,GO:0008152	AT2G22590.1		UDP-Glycosyltransferase superfamily protein
Potri.002G163400	-1.08448	5.05098	3.72448e-05	0.000645084	-1	145	185	85	71	94	98	27023151	Potri.002G163400.1	Potri.002G163400.1	PF00403	PTHR22814,PTHR22814:SF77	KOG1603			GO:0046872,GO:0030001	AT1G01490.1		Heavy metal transport/detoxification superfamily protein
Potri.002G166300	-2.955	8.0288	1.48442e-09	7.35082e-08	-1	3082	1173	634	241	416	69	27023680	Potri.002G166300.1	Potri.002G166300.1	PF02179	PTHR33322,PTHR33322:SF4				GO:0051087	AT2G46240.1	ATBAG6,BAG6	BCL-2-associated athanogene 6
Potri.002G166900	-4.83429	-0.0654823	0.00521272	0.0354046	-1	4	4	1	0	0	0	27023658	Potri.002G166900.1	Potri.002G166900.1	PF06697	PTHR33512,PTHR33512:SF5					AT4G01140.1		Protein of unknown function (DUF1191)
Potri.002G167100	-1.13952	4.85169	0.00700291	0.0445631	-1	338	64	37	79	76	63	27021441	Potri.002G167100.1	Potri.002G167100.1	PF00170,PF07777,PF16596	PTHR22952,PTHR22952:SF144			K09060	GO:0043565,GO:0006355,GO:0003700	AT2G46270.1	GBF3	G-box binding factor 3
Potri.002G167700	-1.49184	4.39381	1.23442e-05	0.000251995	-1	105	121	61	58	57	22	27024636	Potri.002G167700.1	Potri.002G167700.1	PF00153	PTHR24089,PTHR24089:SF397	KOG0761		K15119		AT4G27940.1	ATMTM1,MTM1	manganese tracking factor for mitochondrial SOD2
Potri.002G167900	-1.31012	5.6237	4.53452e-12	3.30807e-10	-1	302	243	127	112	113	128	27019934	Potri.002G167900.1	Potri.002G167900.1		PTHR33513,PTHR33513:SF4					AT5G41761.1
Potri.002G168300	-3.68347	1.67627	1.61089e-09	7.89337e-08	-1	16	23	12	1	2	2	27022088	Potri.002G168300.1	Potri.002G168300.1		PTHR33978,PTHR33978:SF2					AT3G61660.1
Potri.002G171300	-1.05975	4.53604	1.76892e-05	0.000342904	-1	166	75	62	67	60	59	27024740	Potri.002G171300.1	Potri.002G171300.1	PF02681	PTHR31446,PTHR31446:SF4					AT3G61770.1		Acid phosphatase/vanadium-dependent haloperoxidase-related protein
Potri.002G173400	-2.41277	3.47994	2.23276e-09	1.0622e-07	-1	49	64	54	16	16	13	27023471	Potri.002G173400.1	Potri.002G173400.1	PF13181,PF13374,PF13424	PTHR19959,PTHR19959:SF158	KOG1840			GO:0005515	AT4G10840.1		Tetratricopeptide repeat (TPR)-like superfamily protein
Potri.002G174900	-3.09727	1.32374	4.84455e-05	0.000805363	-1	20	16	2	0	4	1	27024284	Potri.002G174900.1	Potri.002G174900.1	PF13833	PTHR10891,PTHR10891:SF624	KOG0028				AT2G46600.1		Calcium-binding EF-hand family protein
Potri.002G175300	-2.67177	0.571388	0.00549067	0.0368426	-1	14	3	1	1	0	2	27023351	Potri.002G175300.1	Potri.002G175300.1		PTHR38366					AT2G46640.2
Potri.002G176800	-3.16063	4.40759	1.39081e-26	5.5434e-24	-1	138	142	80	17	15	22	27020965	Potri.002G176800.1	Potri.002G176800.1	PF00786,PF00620	PTHR23177,PTHR23177:SF24				GO:0007165	AT2G46710.1		Rho GTPase activating protein with PAK-box/P21-Rho-binding domain
Potri.002G176900	-2.07267	3.35387	7.15135e-07	2.03951e-05	-1	112	40	17	16	12	19	27021006	Potri.002G176900.1	Potri.002G176900.1	PF00010,PF14215	PTHR11514,PTHR11514:SF40			K13422	GO:0046983	AT1G32640.1	ATMYC2,JAI1,JIN1,MYC2,RD22BP1,ZBF1	Basic helix-loop-helix (bHLH) DNA-binding family protein
Potri.002G178000	-3.21893	3.12869	1.89333e-16	2.49515e-14	-1	55	60	33	6	8	7	27022294	Potri.002G178000.1	Potri.002G178000.1	PF08541,PF08392	PTHR31561,PTHR31561:SF1		2.3.1.199,2.3.1.119	K15397	GO:0016747,GO:0008610,GO:0016020,GO:0006633	AT1G01120.1	KCS1	3-ketoacyl-CoA synthase 1
Potri.002G178700	-1.4233	3.99738	1.84401e-06	4.79457e-05	-1	72	87	52	42	34	32	27024320	Potri.002G178700.1	Potri.002G178700.1	PF02365	PTHR31989,PTHR31989:SF45				GO:0006355,GO:0003677	AT2G46770.1	ANAC043,EMB2301,NST1	NAC (No Apical Meristem) domain transcriptional regulator superfamily protein
Potri.002G179800	-1.25531	5.29621	1.50531e-05	0.000298895	-1	366	153	63	87	106	92	27022577	Potri.002G179800.1	Potri.002G179800.1	PF06203,PF00072	PTHR26402,PTHR26402:SF560			K12130	GO:0005515,GO:0000160	AT5G24470.1	APRR5,PRR5	pseudo-response regulator 5
Potri.002G180100	-1.54559	3.83112	3.08247e-07	9.64986e-06	-1	106	62	37	45	23	22	27021997	Potri.002G180100.1	Potri.002G180100.1	PF01545	PTHR11562,PTHR11562:SF31	KOG1482		K14689	GO:0055085,GO:0016021,GO:0008324,GO:0006812	AT2G46800.1	ATCDF1,ATMTP1,MTP1,ZAT,ZAT1	zinc transporter of Arabidopsis thaliana
Potri.002G180400	-2.73875	3.64052	1.3416e-13	1.25637e-11	-1	115	58	40	15	20	5	27022195	Potri.002G180400.1	Potri.002G180400.1	PF14159	PTHR33222,PTHR33222:SF9					AT2G46820.1	PSAP,PSI-P,PTAC8,TMP14	photosystem I P subunit
Potri.002G182400	-1.9297	4.38258	4.8925e-13	4.14253e-11	-1	140	129	51	33	35	40	27020447	Potri.002G182400.1	Potri.002G182400.1	PF02365	PTHR31989,PTHR31989:SF21				GO:0006355,GO:0003677	AT4G35580.2	NTL9	NAC transcription factor-like 9
Potri.002G184100	-1.18373	3.37684	0.00556381	0.0372322	-1	76	53	13	41	22	13	27024208	Potri.002G184100.1	Potri.002G184100.1	PF02893	PTHR31969,PTHR31969:SF9					AT1G28200.1	FIP1	FH interacting protein 1
Potri.002G184900	-2.18326	5.46306	7.67391e-22	1.8307e-19	-1	265	229	170	63	61	76	27023080	Potri.002G184900.1	Potri.002G184900.1	PF07883	PTHR31238,PTHR31238:SF18					AT3G62020.1	GLP10	germin-like protein 10
Potri.002G185900	-1.9458	4.23682	2.6806e-12	2.03272e-10	-1	153	98	45	27	39	30	27023148	Potri.002G185900.1	Potri.002G185900.1	PF00249	PTHR10641,PTHR10641:SF465	KOG0048		K09422		AT4G01680.1	AtMYB55,MYB55	myb domain protein 55
Potri.002G188100	-1.54753	2.03273	0.00109352	0.0105458	-1	17	23	12	13	4	7	27021978	Potri.002G188100.1	Potri.002G188100.1		PTHR24078,PTHR24078:SF255					AT1G75250.1	ATRL6,RL6,RSM3	RAD-like 6
Potri.002G190400	-1.25901	5.48291	5.48004e-07	1.60776e-05	-1	399	144	101	124	100	104	27024314	Potri.002G190400.1	Potri.002G190400.1	PF00481	PTHR13832,PTHR13832:SF165	KOG0698	3.1.3.16	K14803	GO:0003824,GO:0006470,GO:0004722	AT3G62260.2		Protein phosphatase 2C family protein
Potri.002G190700	-1.28466	3.27742	0.00393257	0.0285936	-1	45	66	17	12	20	36	27021567	Potri.002G190700.1	Potri.002G190700.1	PF15699	PTHR33669,PTHR33669:SF4
Potri.002G190800	-3.47808	0.185034	0.00305469	0.0235624	-1	7	3	2	0	1	0	27023582	Potri.002G190800.1	Potri.002G190800.1	PF15699	PTHR33669,PTHR33669:SF1					AT1G02450.1	NIMIN-1,NIMIN1	NIM1-interacting 1
Potri.002G191600	-1.35506	6.37559	2.11305e-09	1.0201e-07	-1	631	338	210	147	237	192	27021288	Potri.002G191600.1	Potri.002G191600.1	PF01501	PTHR11183,PTHR11183:SF54	KOG1950	2.4.1.123	K18819	GO:0016757	AT2G47180.1	AtGolS1,GolS1	galactinol synthase 1
Potri.002G192100	-5.00935	0.0554489	0.00385159	0.0282245	-1	9	1	1	0	0	0	27024480	Potri.002G192100.1	Potri.002G192100.1	PF13041	PTHR24015,PTHR24015:SF547					AT1G12775.1		Pentatricopeptide repeat (PPR) superfamily protein
Potri.002G192400	-3.75201	1.78039	4.11099e-10	2.22082e-08	-1	30	22	6	1	2	2	27023557	Potri.002G192400.1	Potri.002G192400.1	PF00501	PTHR24096,PTHR24096:SF111		6.2.1.3	K01897	GO:0008152,GO:0003824	AT2G47240.1	CER8,LACS1	AMP-dependent synthetase and ligase family protein
Potri.002G193000	-1.47643	2.15455	0.000487651	0.00549393	-1	24	19	14	13	9	5	27021543	Potri.002G193000.1	Potri.002G193000.1	PF03106	PTHR31221,PTHR31221:SF23				GO:0043565,GO:0006355,GO:0003700	AT2G47260.1	ATWRKY23,WRKY23	WRKY DNA-binding protein 23
Potri.002G193800	-1.50802	1.81357	0.00111927	0.0107276	-1	22	17	6	8	7	5	27021189	Potri.002G193800.1	Potri.002G193800.1	PF00582	PTHR31964,PTHR31964:SF16				GO:0006950	AT2G47710.1		Adenine nucleotide alpha hydrolases-like superfamily protein
Potri.002G195400	-4.89567	2.06242	3.24501e-13	2.83574e-11	-1	25	23	24	1	1	1	27022109	Potri.002G195400.1	Potri.002G195400.1		PTHR37172,PTHR37172:SF1					AT2G47360.1
Potri.002G196100	-1.6324	5.34887	1.13462e-15	1.34846e-13	-1	279	172	133	87	84	77	27024218	Potri.002G196100.1	Potri.002G196100.1	PF02672	PTHR33921,PTHR33921:SF2					AT3G62410.1	CP12,CP12-2	CP12 domain-containing protein 2
Potri.002G196600	-3.89939	2.60173	2.75136e-13	2.4569e-11	-1	39	51	17	0	4	5	27022867	Potri.002G196600.1	Potri.002G196600.1	PF12906,PF12428	PTHR23012,PTHR23012:SF93		6.3.2.19		GO:0008270	AT1G02610.1		RING/FYVE/PHD zinc finger superfamily protein
Potri.002G196700	-2.0989	2.904	3.39122e-08	1.31011e-06	-1	54	43	18	6	13	15	27021852	Potri.002G196700.1	Potri.002G196700.1	PF00582	PTHR31964,PTHR31964:SF52				GO:0006950	AT3G62550.1		Adenine nucleotide alpha hydrolases-like superfamily protein
Potri.002G196900	-6.56298	2.42141	1.41589e-18	2.31378e-16	-1	30	46	22	0	1	0	27021196	Potri.002G196900.1	Potri.002G196900.1	PF14009	PTHR33052,PTHR33052:SF19					AT4G02090.1
Potri.002G207400	-3.65095	3.26215	6.16696e-15	6.76358e-13	-1	46	74	43	6	4	8	27024209	Potri.002G207400.1	Potri.002G207400.1	PF00743	PTHR23023,PTHR23023:SF142	KOG1399	1.14.13.168	K11816	GO:0055114,GO:0050661,GO:0050660,GO:0004499	AT1G48910.1	YUC10	Flavin-containing monooxygenase family protein
Potri.002G214800	-1.55542	2.82099	0.000135835	0.00190374	-1	40	45	13	21	9	13	27024222	Potri.002G214800.1	Potri.002G214800.1	PF02800,PF00044	PTHR10836,PTHR10836:SF49		1.2.1.12,1.2.1.13		GO:0055114,GO:0016620	AT1G12900.1	GAPA-2	glyceraldehyde 3-phosphate dehydrogenase A subunit 2
Potri.002G215100	-1.11143	4.10442	7.48537e-06	0.000163861	-1	115	70	41	49	44	41	27022111	Potri.002G215100.1	Potri.002G215100.1	PF06480,PF00004,PF01434	PTHR23076,PTHR23076:SF60			K03798	GO:0016021,GO:0008270,GO:0005524,GO:0004222,GO:0006508	AT2G30950.1	FTSH2,VAR2	FtsH extracellular protease family
Potri.002G220400	-1.71908	1.12923	0.00709973	0.0449604	-1	12	10	4	7	0	3	27022445	Potri.002G220400.1	Potri.002G220400.1	PF00044,PF02800	PTHR10836,PTHR10836:SF49	KOG0657	1.2.1.12,1.2.1.13	K05298	GO:0055114,GO:0016620	AT1G12900.1	GAPA-2	glyceraldehyde 3-phosphate dehydrogenase A subunit 2
Potri.002G222700	-3.00786	4.38222	3.8425e-29	2.02555e-26	-1	181	118	66	20	16	22	27020753	Potri.002G222700.1	Potri.002G222700.1	PF03188,PF04526	PTHR23130,PTHR23130:SF80	KOG4293			GO:0016021	AT5G47530.1		Auxin-responsive family protein
Potri.002G223300	-2.25555	3.68874	4.67616e-13	4.00081e-11	-1	87	60	52	19	14	23	27020571	Potri.002G223300.1	Potri.002G223300.1	PF02469	PTHR32077,PTHR32077:SF3					AT2G04780.1	FLA7	FASCICLIN-like arabinoogalactan 7
Potri.002G228600	-1.08122	2.99631	0.00186622	0.016013	-1	56	24	21	17	19	25	27021857	Potri.002G228600.1	Potri.002G228600.1	PF13180,PF02163	PTHR22939,PTHR22939:SF97		3.4.24.85		GO:0005515,GO:0006508,GO:0004222	AT2G32480.1	ARASP	ARABIDOPSIS SERIN PROTEASE
Potri.002G230200	-3.30569	0.578647	0.000300537	0.00367194	-1	13	4	2	0	0	2	27020220	Potri.002G230200.1	Potri.002G230200.1	PF00046,PF01852	PTHR24326,PTHR24326:SF216	KOG0483		K09338	GO:0003677,GO:0008289	AT1G05230.1	HDG2	homeodomain GLABROUS 2
Potri.002G231900	-3.69022	3.94176	2.02333e-23	5.60411e-21	-1	91	110	65	7	9	12	27019961	Potri.002G231900.1	Potri.002G231900.1	PF02678,PF05726	PTHR13903,PTHR13903:SF8			K06911		AT2G43120.1		RmlC-like cupins superfamily protein
Potri.002G233100	-1.35223	3.30753	0.000412631	0.00477044	-1	34	57	34	25	21	23	27023768	Potri.002G233100.1	Potri.002G233100.1	PF01490	PTHR22950,PTHR22950:SF219	KOG1303				AT5G16740.1		Transmembrane amino acid transporter family protein
Potri.002G236900	-2.832	0.30008	0.0074163	0.0465525	-1	7	3	3	0	2	0	27021741	Potri.002G236900.1	Potri.002G236900.1
Potri.002G239700	-1.88769	1.87263	0.000371685	0.00438707	-1	34	11	7	8	5	4	27024405	Potri.002G239700.1	Potri.002G239700.1	PF02605	PTHR34803,PTHR34803:SF2		1.97.1.12	K02699	GO:0015979,GO:0009538,GO:0009522	AT4G12800.1	PSAL	photosystem I subunit l
Potri.002G240900	-2.57618	2.41163	1.72332e-09	8.42348e-08	-1	35	35	14	6	7	5	27022771	Potri.002G240900.1	Potri.002G240900.1	PF13774,PF00957	PTHR21136,PTHR21136:SF73	KOG0859		K08511	GO:0016192,GO:0016021	AT1G04760.1	ATVAMP726,VAMP726	vesicle-associated membrane protein 726
Potri.002G241700	-2.03017	8.32754	5.70947e-22	1.39256e-19	-1	1963	1570	1175	662	488	432	27023931	Potri.002G241700.1	Potri.002G241700.1	PF05903	PTHR12378,PTHR12378:SF7	KOG0324				AT3G07090.1		PPPDE putative thiol peptidase family protein
Potri.002G247600	-3.51567	1.33498	2.81148e-07	8.91247e-06	-1	18	16	5	1	0	3	27021613	Potri.002G247600.1	Potri.002G247600.1
Potri.002G247700	-1.1951	4.67059	0.000423832	0.00487236	-1	253	81	40	55	60	74	27024303	Potri.002G247700.1	Potri.002G247700.1	PF05542	PTHR31808,PTHR31808:SF2					AT3G07310.1		Protein of unknown function (DUF760)
Potri.002G248900	-1.6855	4.17638	0.00305253	0.0235624	-1	264	34	15	44	31	26	27021426	Potri.002G248900.1	Potri.002G248900.1	PF07714,PF00069	PTHR24351,PTHR24351:SF69	KOG0610	2.7.11.1		GO:0006468,GO:0004672,GO:0005524	AT3G25250.1	AGC2,AGC2-1,AtOXI1,OXI1	AGC (cAMP-dependent, cGMP-dependent and protein kinase C) kinase family protein
Potri.002G252400	-2.29703	0.580422	0.00735266	0.0462701	-1	10	6	1	2	2	0	27020864	Potri.002G252400.1	Potri.002G252400.1
Potri.002G253400	-2.85652	2.48374	4.75819e-10	2.5369e-08	-1	44	37	12	5	2	9	27020932	Potri.002G253400.1	Potri.002G253400.1	PF00657	PTHR22835,PTHR22835:SF160		3.1.1.3		GO:0016788	AT4G28780.1		GDSL-like Lipase/Acylhydrolase superfamily protein
Potri.002G254800	-3.74654	0.386757	0.00424467	0.0301673	-1	13	2	1	0	1	0	27023766	Potri.002G254800.1	Potri.002G254800.1	PF05899	PTHR33271,PTHR33271:SF3					AT3G04300.1		RmlC-like cupins superfamily protein
Potri.002G256400	-1.36273	4.73825	4.32641e-07	1.29963e-05	-1	125	140	85	80	59	48	27022347	Potri.002G256400.1	Potri.002G256400.1	PF03912	PTHR34963,PTHR34963:SF2			K08903	GO:0016020,GO:0015979,GO:0009654,GO:0009523	AT4G28660.1	PSB28	photosystem II reaction center PSB28 protein
Potri.002G256500	-2.55074	1.79282	9.25826e-06	0.000197511	-1	27	21	5	4	0	7	27023135	Potri.002G256500.1	Potri.002G256500.1	PF08263,PF00560,PF13855,PF00069	PTHR27000,PTHR27000:SF217	KOG1187	2.7.11.1		GO:0005515,GO:0006468,GO:0005524,GO:0004672	AT4G28650.1		Leucine-rich repeat transmembrane protein kinase family protein
Potri.002G256900	-1.15013	3.90161	0.00105408	0.0102167	-1	138	50	23	41	39	32	27022661	Potri.002G256900.1	Potri.002G256900.1		PTHR26312,PTHR26312:SF89					AT4G17940.1		Tetratricopeptide repeat (TPR)-like superfamily protein
Potri.002G257900	-4.01597	6.80374	6.27845e-47	2.93141e-43	-1	736	626	528	38	54	71	27023699	Potri.002G257900.1	Potri.002G257900.1	PF13632,PF14569	PTHR13301,PTHR13301:SF59		2.4.1.12	K10999		AT5G44030.1	CESA4,IRX5,NWS2	cellulose synthase A4
Potri.002G260300	-4.04372	0.499967	0.000470698	0.00532312	-1	7	10	1	1	0	0	27022317	Potri.002G260300.1	Potri.002G260300.1	PF04072	PTHR13600,PTHR13600:SF12				GO:0032259,GO:0008168	AT5G42760.1		Leucine carboxyl methyltransferase
Potri.002G261400	-1.66209	3.30605	4.79945e-06	0.000110699	-1	92	37	20	17	21	19	27022527	Potri.002G261400.1	Potri.002G261400.1
Potri.002G261700	-2.05667	4.36646	3.33434e-16	4.22389e-14	-1	133	109	71	34	33	33	27020916	Potri.002G261700.1	Potri.002G261700.1	PF14383	PTHR34282,PTHR34282:SF1					AT5G42710.1
Potri.003G000800	-2.87986	0.88089	0.000697503	0.007323	-1	6	15	3	1	0	3	26998764	Potri.003G000800.1	Potri.003G000800.1	PF00854	PTHR11654,PTHR11654:SF177				GO:0016020,GO:0006810,GO:0005215	AT1G59740.1		Major facilitator superfamily protein
Potri.003G001900	-2.96033	0.965165	8.15605e-05	0.00124971	-1	17	6	4	3	1	0	26998272	Potri.003G001900.1	Potri.003G001900.1	PF04043,PF01095	PTHR31707,PTHR31707:SF40		3.1.1.11	K01051	GO:0004857,GO:0042545,GO:0030599,GO:0005618	AT3G14310.1	ATPME3,PME3	pectin methylesterase 3
Potri.003G002100	-5.20557	1.28988	3.37432e-11	2.1795e-09	-1	19	13	8	1	0	0	26997983	Potri.003G002100.1	Potri.003G002100.1	PF04043,PF01095	PTHR31707,PTHR31707:SF40		3.1.1.11		GO:0004857,GO:0042545,GO:0030599,GO:0005618	AT3G14310.1	ATPME3,PME3	pectin methylesterase 3
Potri.003G002600	-4.89726	-0.0075015	0.00538793	0.0363304	-1	8	1	1	0	0	0	26998937	Potri.003G002600.1	Potri.003G002600.1	PF01095	PTHR31707,PTHR31707:SF40		3.1.1.11		GO:0042545,GO:0030599,GO:0005618	AT3G14310.1	ATPME3,PME3	pectin methylesterase 3
Potri.003G002800	-4.81106	2.04651	4.93369e-16	6.17807e-14	-1	39	20	15	3	0	0	26999190	Potri.003G002800.1	Potri.003G002800.1	PF04043,PF01095	PTHR31707,PTHR31707:SF40		3.1.1.11	K01051	GO:0004857,GO:0042545,GO:0030599,GO:0005618	AT3G14310.1	ATPME3,PME3	pectin methylesterase 3
Potri.003G003800	-2.73072	3.00711	3.49729e-12	2.60963e-10	-1	58	37	35	6	8	12	26996685	Potri.003G003800.1	Potri.003G003800.1
Potri.003G005800	-2.11787	3.51848	8.02215e-11	4.86434e-09	-1	80	70	29	24	17	12	26998108	Potri.003G005800.1	Potri.003G005800.1	PF01593	PTHR10668,PTHR10668:SF4		5.2.1.13		GO:0055114,GO:0016491	AT1G57770.1		FAD/NAD(P)-binding oxidoreductase family protein
Potri.003G009400	-3.60255	1.11033	6.03422e-06	0.000136012	-1	12	17	3	0	1	2	26999226	Potri.003G009400.1	Potri.003G009400.1		PTHR32054,PTHR32054:SF11					AT1G58070.1
Potri.003G014100	-5.12044	0.0685618	0.000894542	0.00897646	-1	6	2	3	0	0	0	26997236	Potri.003G014100.1	Potri.003G014100.1	PF01397,PF03936	PTHR31225,PTHR31225:SF15		4.2.3.8		GO:0016829,GO:0010333,GO:0008152,GO:0000287	AT5G23960.2	ATTPS21,TPS21	terpene synthase 21
Potri.003G015200	-1.01736	4.45835	0.00165225	0.0145397	-1	194	53	50	60	61	57	26996471	Potri.003G015200.1	Potri.003G015200.1	PF00111	PTHR19370,PTHR19370:SF120			K02639	GO:0051536,GO:0009055	AT1G60950.1	ATFD2,FED A	2Fe-2S ferredoxin-like superfamily protein
Potri.003G020700	-2.13682	2.69233	2.60965e-06	6.51576e-05	-1	67	23	13	8	7	13	26998910	Potri.003G020700.1	Potri.003G020700.1	PF04755	PTHR31906,PTHR31906:SF17					AT3G26070.1		Plastid-lipid associated protein PAP / fibrillin family protein
Potri.003G022800	-3.71927	1.48632	2.89021e-08	1.12856e-06	-1	26	9	10	1	1	2	26997749	Potri.003G022800.1	Potri.003G022800.1	PF02365	PTHR31719,PTHR31719:SF6				GO:0006355,GO:0003677	AT5G64530.1	ANAC104,XND1	xylem NAC domain 1
Potri.003G030200	-3.92057	4.20447	4.19324e-21	8.84177e-19	-1	116	145	67	5	4	20	26997234	Potri.003G030200.1	Potri.003G030200.1
Potri.003G030400	-1.02703	5.23544	7.86866e-07	2.21891e-05	-1	215	181	87	98	111	98	26997798	Potri.003G030400.1	Potri.003G030400.1	PF03171,PF14226	PTHR10209,PTHR10209:SF185	KOG0143	1.14.11.32		GO:0055114,GO:0016491	AT1G49390.1		2-oxoglutarate (2OG) and Fe(II)-dependent oxygenase superfamily protein
Potri.003G046000	-1.07521	2.56443	0.00606479	0.0397814	-1	41	22	11	10	16	18	26996231	Potri.003G046000.1	Potri.003G046000.1		PTHR31852,PTHR31852:SF9					AT5G45320.1
Potri.003G046800	-1.07395	3.53744	0.000652902	0.00692431	-1	87	39	26	32	22	37	26997972	Potri.003G046800.1	Potri.003G046800.1	PF12698,PF00005	PTHR19241,PTHR19241:SF213	KOG0061			GO:0016887,GO:0005524	AT1G31770.1	ABCG14	ATP-binding cassette 14
Potri.003G052500	-1.15526	5.83361	1.82062e-08	7.44722e-07	-1	338	211	182	149	155	135	26998879	Potri.003G052500.1	Potri.003G052500.1	PF03244	PTHR34787,PTHR34787:SF1			K02695	GO:0015979,GO:0009538,GO:0009522	AT1G52230.1	PSAH-2,PSAH2,PSI-H	photosystem I subunit H2
Potri.003G052800	-1.38258	5.11866	7.98317e-05	0.00122495	-1	380	87	68	79	86	71	26997003	Potri.003G052800.1	Potri.003G052800.1	PF01221	PTHR11886,PTHR11886:SF47	KOG3430	3.6.4.2	K10418	GO:0007017,GO:0005875	AT1G52240.2	ATROPGEF11,PIRF1,ROPGEF11	RHO guanyl-nucleotide exchange factor 11
Potri.003G066300	-3.07069	2.05467	2.79425e-08	1.09563e-06	-1	25	32	10	2	6	2	26996973	Potri.003G066300.1	Potri.003G066300.1	PF07714	PTHR27001,PTHR27001:SF227	KOG1187	2.7.11.1	K04733	GO:0006468,GO:0004672	AT2G05940.1		Protein kinase superfamily protein
Potri.003G067200	-4.56345	0.810866	1.30366e-07	4.46152e-06	-1	9	10	6	0	0	1	26998724	Potri.003G067200.1	Potri.003G067200.1		PTHR34788,PTHR34788:SF1					AT3G14060.1
Potri.003G067800	-1.23076	3.74185	3.36926e-05	0.000592348	-1	91	50	37	42	34	22	26998111	Potri.003G067800.1	Potri.003G067800.1	PF07911	PTHR33108,PTHR33108:SF15					AT1G72510.1		Protein of unknown function (DUF1677)
Potri.003G068300	-3.01654	1.52988	0.00181176	0.0156237	-1	39	6	2	6	0	0	26996730	Potri.003G068300.1	Potri.003G068300.1		PTHR34045,PTHR34045:SF3					AT1G72490.1
Potri.003G070200	-2.99154	3.33243	4.57188e-14	4.52796e-12	-1	63	77	30	8	6	14	26999131	Potri.003G070200.1	Potri.003G070200.1	PF06075	PTHR31928,PTHR31928:SF2					AT3G14170.1		Plant protein of unknown function (DUF936)
Potri.003G070500	-3.34097	1.23673	4.70221e-06	0.000108917	-1	22	11	3	2	1	1	26997244	Potri.003G070500.1	Potri.003G070500.1	PF05564	PTHR33565,PTHR33565:SF3					AT1G54070.1		Dormancy/auxin associated family protein
Potri.003G070600	-1.15071	6.66399	6.36514e-07	1.84197e-05	-1	627	488	238	187	239	357	26997877	Potri.003G070600.1	Potri.003G070600.1	PF00226	PTHR24078,PTHR24078:SF193					AT3G14200.1		Chaperone DnaJ-domain superfamily protein
Potri.003G071100	-4.69909	4.12457	1.06961e-13	1.01034e-11	-1	283	53	33	5	10	0	27000253	Potri.003G071100.1	Potri.003G071100.1	PF00011	PTHR11527,PTHR11527:SF106			K13993		AT1G54050.1		HSP20-like chaperones superfamily protein
Potri.003G073800	-4.93805	1.10162	5.05566e-09	2.2516e-07	-1	18	12	4	1	0	0	26998981	Potri.003G073800.1	Potri.003G073800.1	PF01764	PTHR21493,PTHR21493:SF132	KOG4569	3.1.1.3		GO:0006629	AT3G14360.1		alpha/beta-Hydrolases superfamily protein
Potri.003G076000	-1.53021	3.03008	2.43636e-05	0.000449619	-1	62	37	17	12	22	16	26996904	Potri.003G076000.1	Potri.003G076000.1	PF00011	PTHR11527,PTHR11527:SF136	KOG0710		K13993		AT4G25200.1	ATHSP23.6-MITO,HSP23.6-MITO	mitochondrion-localized small heat shock protein 23.6
Potri.003G076300	-1.50667	4.04657	7.21082e-08	2.60698e-06	-1	139	64	39	36	35	35	26998689	Potri.003G076300.1	Potri.003G076300.1	PF14543	PTHR13683,PTHR13683:SF276	KOG1339	3.4.23.12		GO:0006508,GO:0004190	AT4G16563.1		Eukaryotic aspartyl protease family protein
Potri.003G079800	-1.41353	5.91365	9.91815e-13	8.06355e-11	-1	451	252	157	121	145	143	26999371	Potri.003G079800.1	Potri.003G079800.1	PF02183,PF00046,PF04618	PTHR24326,PTHR24326:SF140	KOG0483		K09338	GO:0043565,GO:0006355,GO:0003700,GO:0003677,GO:0005634	AT5G47370.1	HAT2	Homeobox-leucine zipper protein 4 (HB-4) / HD-ZIP protein
Potri.003G081500	-2.18334	4.0164	0.000128668	0.00182678	-1	240	22	29	26	14	30	26996709	Potri.003G081500.1	Potri.003G081500.1	PF01764	PTHR31403,PTHR31403:SF2	KOG4569	3.1.1.32		GO:0006629	AT4G16820.1	PLA-I{beta]2	alpha/beta-Hydrolases superfamily protein
Potri.003G082100	-3.79179	0.349457	0.000711555	0.00744388	-1	9	3	3	0	0	1	26999348	Potri.003G082100.1	Potri.003G082100.1	PF02458	PTHR31642,PTHR31642:SF29		2.3.1.144		GO:0016747	AT5G02890.1		HXXXD-type acyl-transferase family protein
Potri.003G082700	-1.16028	7.92438	1.35073e-07	4.61294e-06	-1	1118	990	850	700	582	594	26999197	Potri.003G082700.1	Potri.003G082700.1	PF01027	PTHR23291,PTHR23291:SF34	KOG1629				AT5G47120.1	ATBI-1,ATBI1,BI-1,BI1	BAX inhibitor 1
Potri.003G083000	-4.69065	1.52931	4.87909e-11	3.05624e-09	-1	28	13	8	1	1	0	26997190	Potri.003G083000.1	Potri.003G083000.1
Potri.003G084700	-1.77838	1.17195	0.00552989	0.0370507	-1	9	14	4	2	6	2	26998563	Potri.003G084700.1	Potri.003G084700.1		PTHR10359					AT2G36490.1	DML1,ROS1	demeter-like 1
Potri.003G086600	-2.01009	3.30361	4.99413e-08	1.86401e-06	-1	72	56	24	24	17	7	26999684	Potri.003G086600.1	Potri.003G086600.1	PF04043	PTHR31707,PTHR31707:SF43				GO:0004857	AT5G38610.1		Plant invertase/pectin methylesterase inhibitor superfamily protein
Potri.003G088700	-1.17362	3.83608	0.0037472	0.0276081	-1	134	54	17	30	46	28	26997559	Potri.003G088700.1	Potri.003G088700.1	PF02887,PF00224	PTHR11817,PTHR11817:SF26		2.7.1.40	K00873	GO:0030955,GO:0006096,GO:0004743,GO:0000287	AT1G32440.1	PKp3	plastidial pyruvate kinase 3
Potri.003G089300	-3.72769	3.03906	5.8577e-20	1.08162e-17	-1	77	50	23	6	3	5	26998178	Potri.003G089300.1	Potri.003G089300.1	PF01597	PTHR11715,PTHR11715:SF1	KOG3373		K02437		AT1G32470.1		Single hybrid motif superfamily protein
Potri.003G090300	-1.11017	3.42393	0.000529315	0.0058603	-1	67	41	29	41	21	21	26997579	Potri.003G090300.1	Potri.003G090300.1	PF06943	PTHR31747,PTHR31747:SF1					AT1G32540.2	LOL1	lsd one like 1
Potri.003G092700	-4.71606	1.01822	2.12909e-05	0.000401066	-1	25	4	3	0	1	0	26997622	Potri.003G092700.1	Potri.003G092700.1		PTHR31659,PTHR31659:SF3					AT1G32690.1
Potri.003G092800	-1.34068	6.16506	1.03272e-08	4.39215e-07	-1	640	253	161	174	170	161	26998247	Potri.003G092800.1	Potri.003G092800.1	PF04640	PTHR31065,PTHR31065:SF2					AT4G17900.1		PLATZ transcription factor family protein
Potri.003G093500	-4.99164	0.00567358	0.00139865	0.0128116	-1	4	4	2	0	0	0	26999148	Potri.003G093500.1	Potri.003G093500.1	PF13639	PTHR14155				GO:0008270,GO:0005515	AT4G17920.1		RING/U-box superfamily protein
Potri.003G093700	-2.01465	1.15906	0.00146566	0.0132767	-1	8	9	10	3	4	2	26997908	Potri.003G093700.1	Potri.003G093700.1	PF01073	PTHR10366,PTHR10366:SF428	KOG1502	1.2.1.44		GO:0055114,GO:0016616,GO:0006694,GO:0003854	AT2G23910.1		NAD(P)-binding Rossmann-fold superfamily protein
Potri.003G094400	-3.15936	2.87411	1.20024e-15	1.42128e-13	-1	51	47	26	5	6	7	26998457	Potri.003G094400.1	Potri.003G094400.1	PF00005,PF00664	PTHR24221,PTHR24221:SF138		3.6.3.44	K05658	GO:0016887,GO:0005524,GO:0055085,GO:0042626,GO:0016021,GO:0006810	AT4G25960.1	PGP2	P-glycoprotein 2
Potri.003G097300	-2.08744	2.17743	1.06442e-06	2.90144e-05	-1	28	21	16	9	6	5	26997420	Potri.003G097300.1	Potri.003G097300.1	PF06955,PF00722	PTHR31062,PTHR31062:SF16		2.4.1.207	K08235	GO:0048046,GO:0016762,GO:0006073,GO:0005618,GO:0005975,GO:0004553	AT1G32170.1	XTH30,XTR4	xyloglucan endotransglucosylase/hydrolase 30
Potri.003G097900	-3.99908	3.90356	5.53552e-31	3.84931e-28	-1	137	75	62	5	9	8	26996757	Potri.003G097900.1	Potri.003G097900.1	PF00197	PTHR33107,PTHR33107:SF5				GO:0004866
Potri.003G099400	-1.34569	4.10439	3.14143e-06	7.70228e-05	-1	88	93	48	30	40	50	26997688	Potri.003G099400.1	Potri.003G099400.1	PF00485	PTHR10285,PTHR10285:SF74	KOG4203	2.7.1.19	K00855	GO:0016301,GO:0008152,GO:0005524	AT1G32060.1	PRK	phosphoribulokinase
Potri.003G100100	-1.39111	2.63853	0.00486029	0.0335833	-1	62	21	6	12	10	17	26996446	Potri.003G100100.1	Potri.003G100100.1	PF00249,PF14379	PTHR31499,PTHR31499:SF5					AT5G45580.1		Homeodomain-like superfamily protein
Potri.003G100200	-4.2492	4.67626	2.08173e-32	1.79045e-29	-1	177	209	82	4	11	17	26998809	Potri.003G100200.1	Potri.003G100200.1	PF01370	PTHR10366,PTHR10366:SF397		1.23.1.4,1.23.1.1		GO:0050662,GO:0003824	AT1G32100.1	ATPRR1,PRR1	pinoresinol reductase 1
Potri.003G102100	-1.97182	1.67076	8.23636e-05	0.00126084	-1	18	17	8	2	6	6	26999205	Potri.003G102100.1	Potri.003G102100.1
Potri.003G102300	-1.6279	3.38252	2.02204e-05	0.00038311	-1	41	69	32	19	22	22	26997760	Potri.003G102300.1	Potri.003G102300.1
Potri.003G104000	-1.56945	3.25731	2.46374e-05	0.000453373	-1	58	56	21	32	13	14	26998885	Potri.003G104000.1	Potri.003G104000.1	PF00474	PTHR11819,PTHR11819:SF94				GO:0055085,GO:0016020,GO:0006810,GO:0005215	AT5G45380.1	ATDUR3,DUR3	solute:sodium symporters;urea transmembrane transporters
Potri.003G106400	-1.70468	3.21133	1.81315e-07	6.02228e-06	-1	69	46	21	20	12	21	26996514	Potri.003G106400.1	Potri.003G106400.1	PF03759	PTHR33101,PTHR33101:SF2				GO:0005089	AT1G31650.1	ATROPGEF14,ROPGEF14	RHO guanyl-nucleotide exchange factor 14
Potri.003G109200	-3.35504	7.67783	1.31082e-23	3.69322e-21	-1	1241	1007	1012	199	176	81	26999653	Potri.003G109200.1	Potri.003G109200.1	PF00011	PTHR11527,PTHR11527:SF95	KOG0710		K13993		AT4G25200.1	ATHSP23.6-MITO,HSP23.6-MITO	mitochondrion-localized small heat shock protein 23.6
Potri.003G110700	-2.67675	2.83903	5.33394e-09	2.37183e-07	-1	60	46	14	11	10	2	26996717	Potri.003G110700.1	Potri.003G110700.1		PTHR35307,PTHR35307:SF1					AT4G17250.1
Potri.003G112600	-1.58219	4.98803	0.000738944	0.00768403	-1	311	88	85	132	44	24	26999510	Potri.003G112600.1	Potri.003G112600.1	PF08244,PF11837,PF00251	PTHR31953,PTHR31953:SF17		3.2.1.26	K01193	GO:0004575,GO:0004564	AT1G12240.1	ATBETAFRUCT4,VAC-INV	Glycosyl hydrolases family 32 protein
Potri.003G112900	-1.12071	3.51136	0.00184258	0.0158602	-1	93	40	21	19	31	36	26996848	Potri.003G112900.1	Potri.003G112900.1	PF13599	PTHR14136,PTHR14136:SF3					AT1G12250.2		Pentapeptide repeat-containing protein
Potri.003G113400	-1.41804	8.55327	3.78403e-10	2.06787e-08	-1	1925	1563	1367	1067	766	729	26998620	Potri.003G113400.1	Potri.003G113400.1	PF13371,PF00515,PF13414	PTHR22904,PTHR22904:SF371			K09553	GO:0005515	AT4G12400.2		stress-inducible protein, putative
Potri.003G114100	-2.36259	3.7824	2.18636e-09	1.04776e-07	-1	55	93	58	15	19	23	26999367	Potri.003G114100.1	Potri.003G114100.1	PF00249	PTHR10641,PTHR10641:SF674	KOG0048		K09422		AT4G12350.1	AtMYB42,MYB42	myb domain protein 42
Potri.003G115400	-1.80766	6.38995	9.67446e-16	1.15821e-13	-1	548	449	245	169	187	107	26998757	Potri.003G115400.1	Potri.003G115400.1	PF10248	PTHR13105,PTHR13105:SF7					AT4G22740.2		glycine-rich protein
Potri.003G116200	-2.0045	2.59694	2.97463e-07	9.3751e-06	-1	40	25	23	14	8	7	26996782	Potri.003G116200.1	Potri.003G116200.1		PTHR33270,PTHR33270:SF6					AT4G22758.1
Potri.003G116300	-3.74075	1.1865	6.10419e-07	1.77336e-05	-1	11	16	7	0	3	0	26998095	Potri.003G116300.1	Potri.003G116300.1		PTHR33270,PTHR33270:SF7					AT2G27830.1
Potri.003G118200	-1.14719	2.46871	0.00208528	0.0174663	-1	33	19	16	16	14	10	26997945	Potri.003G118200.1	Potri.003G118200.1	PF00067	PTHR24298,PTHR24298:SF121	KOG0156	1.14.13.152		GO:0055114,GO:0020037,GO:0016705,GO:0005506	AT2G45550.1	CYP76C4	cytochrome P450, family 76, subfamily C, polypeptide 4
Potri.003G118400	-1.12536	6.04833	1.16202e-07	4.02311e-06	-1	342	331	175	220	158	142	27000195	Potri.003G118400.1	Potri.003G118400.1	PF00403,PF00080	PTHR10003,PTHR10003:SF27	KOG4656		K04569	GO:0046872,GO:0030001,GO:0055114,GO:0006801,GO:0016532,GO:0005507	AT1G12520.1	ATCCS,CCS	copper chaperone for SOD1
Potri.003G119200	-1.72999	4.66554	2.41228e-09	1.13603e-07	-1	241	107	52	51	54	40	26997829	Potri.003G119200.1	Potri.003G119200.1		PTHR31032,PTHR31032:SF1					AT4G22890.2	PGR5-LIKE A	PGR5-LIKE A
Potri.003G122900	-1.67589	4.54249	2.04393e-09	9.88192e-08	-1	213	79	63	46	42	50	26998591	Potri.003G122900.1	Potri.003G122900.1	PF01694	PTHR22936,PTHR22936:SF35	KOG2289			GO:0016021,GO:0004252,GO:0006508	AT1G63120.1	ATRBL2,RBL2	RHOMBOID-like 2
Potri.003G124400	-4.79378	3.68258	2.44922e-35	2.96474e-32	-1	108	80	52	1	4	6	26997836	Potri.003G124400.1	Potri.003G124400.1	PF03763	PTHR31775					AT5G23750.1		Remorin family protein
Potri.003G126800	-2.65981	2.58937	1.7408e-05	0.00033867	-1	20	44	27	15	4	2	26998479	Potri.003G126800.1	Potri.003G126800.1	PF03953,PF00091	PTHR11588,PTHR11588:SF124		2.4.2.1	K07375	GO:0003924,GO:0007017,GO:0005874	AT5G12250.1	TUB6	beta-6 tubulin
Potri.003G127100	-1.28274	4.42662	1.3801e-07	4.70122e-06	-1	153	90	53	57	54	44	26996967	Potri.003G127100.1	Potri.003G127100.1	PF13419	PTHR18901,PTHR18901:SF4	KOG2914	3.1.3.58			AT4G11570.2		Haloacid dehalogenase-like hydrolase (HAD) superfamily protein
Potri.003G129100	-2.96499	2.88701	2.7164e-11	1.77206e-09	-1	82	29	19	7	6	7	26999965	Potri.003G129100.1	Potri.003G129100.1	PF00067	PTHR24296,PTHR24296:SF35	KOG0157	1.14.14.1	K15398	GO:0055114,GO:0020037,GO:0016705,GO:0005506	AT1G63710.1	CYP86A7	cytochrome P450, family 86, subfamily A, polypeptide 7
Potri.003G130900	-1.40401	2.86228	0.00037668	0.0044412	-1	63	26	13	20	15	12	26999302	Potri.003G130900.1	Potri.003G130900.1	PF13639	PTHR14155,PTHR14155:SF175				GO:0008270,GO:0005515	AT1G63840.1		RING/U-box superfamily protein
Potri.003G131200	-1.51713	3.76316	4.59763e-05	0.000773362	-1	90	67	35	49	26	12	26999760	Potri.003G131200.1	Potri.003G131200.1	PF00300	PTHR23029,PTHR23029:SF26	KOG0235	3.1.3.3			AT3G05170.1		Phosphoglycerate mutase family protein
Potri.003G131700	-2.07434	3.29273	1.44508e-07	4.90442e-06	-1	63	48	36	28	12	7	26999389	Potri.003G131700.1	Potri.003G131700.1	PF12708	PTHR31339,PTHR31339:SF7					AT3G61490.1		Pectin lyase-like superfamily protein
Potri.003G132000	-4.47545	2.92482	3.55839e-20	6.76157e-18	-1	56	41	39	2	1	5	26998815	Potri.003G132000.1	Potri.003G132000.1	PF00249	PTHR10641,PTHR10641:SF667	KOG0048		K09422		AT1G63910.1	AtMYB103,MYB103	myb domain protein 103
Potri.003G133400	-4.46218	3.08203	4.59543e-22	1.13782e-19	-1	57	56	39	1	4	4	26997751	Potri.003G133400.1	Potri.003G133400.1	PF03168	PTHR31852,PTHR31852:SF23					AT2G46150.1		Late embryogenesis abundant (LEA) hydroxyproline-rich glycoprotein family
Potri.003G134600	-2.19133	1.955	8.55954e-05	0.00129936	-1	39	15	5	3	7	5	26998659	Potri.003G134600.1	Potri.003G134600.1	PF03018	PTHR21495,PTHR21495:SF70					AT1G64160.1		Disease resistance-responsive (dirigent-like protein) family protein
Potri.003G136700	-6.19606	0.714652	5.54723e-07	1.6231e-05	-1	13	8	3	0	0	0	26998906	Potri.003G136700.1	Potri.003G136700.1		PTHR33513,PTHR33513:SF4					AT5G41761.1
Potri.003G137700	-1.19694	2.68513	0.00203105	0.0171262	-1	36	34	12	13	11	22	26998337	Potri.003G137700.1	Potri.003G137700.1	PF11331	PTHR31105,PTHR31105:SF3					AT3G61670.1		Protein of unknown function (DUF3133)
Potri.003G138100	-1.32456	4.15524	0.000132972	0.00187082	-1	171	59	32	32	48	43	26997923	Potri.003G138100.1	Potri.003G138100.1	PF01490	PTHR22950,PTHR22950:SF229	KOG1303				AT5G41800.1		Transmembrane amino acid transporter family protein
Potri.003G140400	-1.53956	1.99776	0.000401191	0.00466971	-1	25	17	10	10	6	7	26996917	Potri.003G140400.1	Potri.003G140400.1	PF11623	PTHR35494,PTHR35494:SF1					AT4G23890.1
Potri.003G141400	-1.0307	4.33197	0.000195339	0.0025795	-1	134	94	37	56	64	42	26997799	Potri.003G141400.1	Potri.003G141400.1	PF13202	PTHR23056,PTHR23056:SF45	KOG0034		K06268	GO:0005509	AT5G24270.1	ATSOS3,CBL4,SOS3	Calcium-binding EF-hand family protein
Potri.003G141700	-2.18752	1.8912	3.54804e-06	8.52024e-05	-1	22	20	11	4	4	7	26996251	Potri.003G141700.1	Potri.003G141700.1		PTHR12446					AT5G42070.1
Potri.003G141800	-1.21948	3.37898	0.00151494	0.0136361	-1	65	35	34	43	20	14	26998605	Potri.003G141800.1	Potri.003G141800.1	PF00462	PTHR10168,PTHR10168:SF61	KOG2824		K17479	GO:0045454,GO:0015035,GO:0009055	AT1G64500.1		Glutaredoxin family protein
Potri.003G143300	-3.0598	0.410946	0.00633828	0.0412246	-1	4	9	2	0	2	0	26999482	Potri.003G143300.1	Potri.003G143300.1		PTHR34467,PTHR34467:SF1
Potri.003G146400	-1.51768	2.09168	0.000448016	0.00511082	-1	23	20	12	8	11	6	26997456	Potri.003G146400.1	Potri.003G146400.1	PF04398	PTHR31676,PTHR31676:SF20					AT4G24130.1		Protein of unknown function, DUF538
Potri.003G147400	-5.1364	0.0738309	0.000796299	0.00817872	-1	4	4	3	0	0	0	26997970	Potri.003G147400.1	Potri.003G147400.1	PF00561	PTHR10992,PTHR10992:SF881	KOG1454	3.7.1.9			AT1G64670.1	BDG1	alpha/beta-Hydrolases superfamily protein
Potri.003G150300	-4.25933	0.633133	4.08758e-05	0.000697621	-1	10	9	2	0	1	0	26999069	Potri.003G150300.1	Potri.003G150300.1	PF02298	PTHR33021,PTHR33021:SF70				GO:0009055	AT5G07475.1		Cupredoxin superfamily protein
Potri.003G152500	-1.43197	3.07747	0.000194248	0.00257004	-1	42	55	17	15	17	23	26999800	Potri.003G152500.1	Potri.003G152500.1
Potri.003G152700	-2.42263	0.860558	0.00246009	0.0199512	-1	12	10	1	1	2	2	26997286	Potri.003G152700.1	Potri.003G152700.1
Potri.003G155200	-3.58689	4.47178	7.68204e-31	5.23067e-28	-1	151	145	90	9	16	18	26998446	Potri.003G155200.1	Potri.003G155200.1	PF12662,PF02225	PTHR22765,PTHR22765:SF56					AT1G30900.1	BP80-3;3,VSR3;3,VSR6	VACUOLAR SORTING RECEPTOR 6
Potri.003G160300	-1.08201	2.6024	0.00479962	0.0332202	-1	29	22	21	12	13	21	26999560	Potri.003G160300.1	Potri.003G160300.1	PF05553	PTHR33450,PTHR33450:SF3					AT5G47920.1
Potri.003G160400	-2.62576	0.990715	0.000652961	0.00692431	-1	19	5	3	2	1	2	26996526	Potri.003G160400.1	Potri.003G160400.1	PF00168	PTHR32246,PTHR32246:SF28				GO:0005515	AT1G09070.1	(AT)SRC2,SRC2	soybean gene regulated by cold-2
Potri.003G162000	-3.87791	3.55086	1.26112e-19	2.27719e-17	-1	66	78	58	5	6	8	26999993	Potri.003G162000.1	Potri.003G162000.1	PF03016	PTHR11062,PTHR11062:SF105	KOG1021	2.4.2.41			AT1G27440.1	ATGUT1,GUT2,IRX10	Exostosin family protein
Potri.003G164200	-3.5961	2.17307	1.07561e-11	7.51156e-10	-1	30	24	21	1	5	2	26996897	Potri.003G164200.1	Potri.003G164200.1	PF07765	PTHR32258					AT1G03080.1		kinase interacting (KIP1-like) family protein
Potri.003G165200	-1.10977	2.66195	0.00139237	0.01279	-1	34	29	15	13	16	18	26997127	Potri.003G165200.1	Potri.003G165200.1	PF11443	PTHR31373,PTHR31373:SF0					AT5G13210.1		Uncharacterised conserved protein UCP015417, vWA
Potri.003G165400	-2.88687	2.65409	2.05203e-13	1.8578e-11	-1	49	33	22	6	7	5	26999441	Potri.003G165400.1	Potri.003G165400.1	PF02893	PTHR31969,PTHR31969:SF3					AT5G13200.1		GRAM domain family protein
Potri.003G165600	-2.81299	0.294188	0.00339307	0.0255638	-1	7	5	1	0	1	1	27000006	Potri.003G165600.1	Potri.003G165600.1	PF02893	PTHR31969,PTHR31969:SF3					AT5G13200.1		GRAM domain family protein
Potri.003G167400	-1.02808	6.2751	1.6411e-07	5.50115e-06	-1	400	376	198	247	206	182	26999858	Potri.003G167400.1	Potri.003G167400.1	PF02519	PTHR31374,PTHR31374:SF10			K14488	GO:0009733	AT5G50760.1		SAUR-like auxin-responsive protein family
Potri.003G167500	-4.30038	6.7893	2.07004e-73	6.76552e-69	-1	986	574	450	57	45	32	26997472	Potri.003G167500.1	Potri.003G167500.1	PF00612,PF02179	PTHR33322,PTHR33322:SF6				GO:0005515,GO:0051087	AT1G12060.1	ATBAG5,BAG5	BCL-2-associated athanogene 5
Potri.003G168700	-2.78427	3.89581	1.82783e-13	1.67806e-11	-1	87	105	52	28	11	9	26997617	Potri.003G168700.1	Potri.003G168700.1		PTHR34959,PTHR34959:SF1					AT5G14090.1
Potri.003G169400	-1.11393	4.62634	0.000111169	0.00161697	-1	207	83	51	85	58	50	26997405	Potri.003G169400.1	Potri.003G169400.1	PF03110	PTHR31251,PTHR31251:SF19				GO:0005634,GO:0003677	AT5G50570.2		Squamosa promoter-binding protein-like (SBP domain) transcription factor family protein
Potri.003G171000	-1.3537	5.82453	4.97166e-08	1.86127e-06	-1	492	249	102	120	121	155	26998841	Potri.003G171000.1	Potri.003G171000.1	PF00512,PF02518,PF00072,PF03924	PTHR24423,PTHR24423:SF381		2.7.13.3	K14489	GO:0007165,GO:0000155,GO:0000160	AT1G27320.1	AHK3,HK3	histidine kinase 3
Potri.003G171500	-1.16271	6.86485	2.05612e-11	1.37143e-09	-1	687	493	334	330	265	304	26998533	Potri.003G171500.1	Potri.003G171500.1	PF00504	PTHR21649,PTHR21649:SF13			K08908	GO:0016020,GO:0009765	AT3G61470.1	LHCA2	photosystem I light harvesting complex gene 2
Potri.003G173300	-1.56556	4.7522	1.51505e-09	7.46853e-08	-1	168	133	80	37	59	73	26997584	Potri.003G173300.1	Potri.003G173300.1	PF03999	PTHR19321,PTHR19321:SF3	KOG4302		K16732	GO:0008017,GO:0000910,GO:0000226	AT1G27920.1	MAP65-8	microtubule-associated protein 65-8
Potri.003G173900	-1.17626	7.00134	0.0001235	0.00176878	-1	372	646	473	360	296	330	26997267	Potri.003G173900.1	Potri.003G173900.1	PF00118	PTHR11353,PTHR11353:SF80			K04077	GO:0005524	AT3G23990.1	HSP60,HSP60-3B	heat shock protein 60
Potri.003G181600	-1.38501	3.82832	0.000331211	0.00398563	-1	50	103	34	40	25	33	26998129	Potri.003G181600.1	Potri.003G181600.1	PF03140	PTHR31549,PTHR31549:SF2					AT3G50170.1		Plant protein of unknown function (DUF247)
Potri.003G181700	-2.26174	0.751141	0.00311858	0.0239147	-1	10	8	2	3	2	0	26998560	Potri.003G181700.1	Potri.003G181700.1	PF03140	PTHR31549					AT2G36430.1		Plant protein of unknown function (DUF247)
Potri.003G181800	-1.3734	3.28051	0.00140434	0.012853	-1	35	74	19	26	21	19	26999347	Potri.003G181800.1	Potri.003G181800.1	PF03140	PTHR31549					AT3G50170.1		Plant protein of unknown function (DUF247)
Potri.003G181900	-1.10427	6.36924	0.000953408	0.00942963	-1	871	233	129	284	184	185	26998502	Potri.003G181900.1	Potri.003G181900.1	PF14531,PF03822	PTHR24347,PTHR24347:SF199	KOG0583	2.7.11.1		GO:0007165	AT5G25110.1	CIPK25,SnRK3.25	CBL-interacting protein kinase 25
Potri.003G183700	-2.41901	3.07229	8.07635e-11	4.88814e-09	-1	53	40	37	14	8	11	26998227	Potri.003G183700.1	Potri.003G183700.1	PF00226	PTHR24078					AT1G80920.1	J8	Chaperone DnaJ-domain superfamily protein
Potri.003G184000	-1.92968	3.43184	1.07305e-09	5.39546e-08	-1	84	44	35	16	22	17	26997388	Potri.003G184000.1	Potri.003G184000.1	PF00012	PTHR19375,PTHR19375:SF229			K03283		AT3G12580.1	ATHSP70,HSP70	heat shock protein 70
Potri.003G184900	-1.64568	1.63444	0.0017116	0.0149253	-1	22	11	7	6	8	2	26998149	Potri.003G184900.1	Potri.003G184900.1		PTHR37205,PTHR37205:SF1					AT1G80940.1
Potri.003G188500	-2.409	3.25822	4.21594e-10	2.27001e-08	-1	53	49	44	9	14	15	26999597	Potri.003G188500.1	Potri.003G188500.1	PF13193,PF00501	PTHR24096,PTHR24096:SF149		6.2.1.34,6.2.1.12	K01904	GO:0008152,GO:0003824	AT3G21240.1	4CL2,AT4CL2	4-coumarate:CoA ligase 2
Potri.003G192500	-1.2545	6.64415	6.9887e-06	0.000154646	-1	428	507	322	322	264	152	26999735	Potri.003G192500.1	Potri.003G192500.1	PF00892	PTHR31218,PTHR31218:SF19				GO:0016021,GO:0016020,GO:0022857	AT5G07050.1		nodulin MtN21 /EamA-like transporter family protein
Potri.003G192600	-4.14209	1.12497	2.12588e-07	6.94109e-06	-1	21	9	4	1	1	0	26998265	Potri.003G192600.1	Potri.003G192600.1	PF00135	PTHR23024,PTHR23024:SF135	KOG1515	3.1.1.1			AT5G16080.1	AtCXE17,CXE17	carboxyesterase 17
Potri.003G194700	-2.02701	1.19919	0.00350586	0.0262562	-1	9	17	3	2	2	5	26999648	Potri.003G194700.1	Potri.003G194700.1	PF05678	PTHR33624,PTHR33624:SF5					AT3G56710.1	SIB1	sigma factor binding protein 1
Potri.003G196100	-2.23337	4.76765	4.00636e-19	6.85549e-17	-1	162	165	93	42	39	39	26996423	Potri.003G196100.1	Potri.003G196100.1	PF05142	PTHR31604,PTHR31604:SF2					AT5G12330.4	LRP1	Lateral root primordium (LRP) protein-related
Potri.003G200700	-1.99565	1.76658	9.73391e-05	0.00144936	-1	20	20	7	4	3	8	27000052	Potri.003G200700.1	Potri.003G200700.1	PF00191	PTHR10502,PTHR10502:SF113	KOG0819			GO:0005544,GO:0005509	AT5G12380.1	ANNAT8	annexin 8
Potri.003G202400	-1.20258	3.79902	0.000229022	0.00294112	-1	116	54	24	34	39	29	26999405	Potri.003G202400.1	Potri.003G202400.1
Potri.003G202500	-1.21371	6.70651	1.50012e-12	1.19001e-10	-1	679	453	273	276	258	250	26999361	Potri.003G202500.1	Potri.003G202500.1		PTHR33790,PTHR33790:SF4					AT4G14270.1
Potri.003G203600	-1.64738	3.72912	0.000228733	0.00293855	-1	155	37	20	29	16	32	26999276	Potri.003G203600.1	Potri.003G203600.1	PF01565,PF09265	PTHR13878,PTHR13878:SF53		1.5.99.12	K00279	GO:0055114,GO:0050660,GO:0016491,GO:0019139,GO:0009690	AT3G63440.1	ATCKX6,ATCKX7,CKX6	cytokinin oxidase/dehydrogenase 6
Potri.003G209300	-1.94386	1.17929	0.00674494	0.0432669	-1	21	2	6	3	3	3	26997138	Potri.003G209300.1	Potri.003G209300.1	PF03140	PTHR31549,PTHR31549:SF2					AT4G31980.1
Potri.003G210800	-1.96869	1.66328	0.00012177	0.00174783	-1	19	17	7	8	3	3	26999704	Potri.003G210800.1	Potri.003G210800.1	PF06398,PF00168	PTHR10024,PTHR10024:SF243				GO:0005515	AT3G57880.1		Calcium-dependent lipid-binding (CaLB domain) plant phosphoribosyltransferase family protein
Potri.003G212900	-4.85221	-0.0601816	0.00278061	0.0219359	-1	3	4	2	0	0	0	26997752	Potri.003G212900.1	Potri.003G212900.1	PF00854	PTHR11654,PTHR11654:SF146				GO:0016020,GO:0006810,GO:0005215	AT5G19640.1		Major facilitator superfamily protein
Potri.003G214700	-1.33767	5.82715	1.80084e-12	1.39472e-10	-1	340	263	164	130	115	157	26997282	Potri.003G214700.1	Potri.003G214700.1	PF00141	PTHR31388,PTHR31388:SF22		1.11.1.7	K00430	GO:0055114,GO:0020037,GO:0006979,GO:0004601	AT5G06720.1	ATPA2,PA2	peroxidase 2
Potri.003G214800	-3.48244	4.58734	3.25143e-30	1.93212e-27	-1	166	136	109	12	17	21	26998515	Potri.003G214800.1	Potri.003G214800.1	PF00141	PTHR31388,PTHR31388:SF22		1.11.1.7	K00430	GO:0055114,GO:0020037,GO:0006979,GO:0004601	AT5G06720.1	ATPA2,PA2	peroxidase 2
Potri.003G216100	-2.37187	1.41689	1.78452e-05	0.000345518	-1	16	14	7	3	3	3	27000283	Potri.003G216100.1	Potri.003G216100.1		PTHR33306,PTHR33306:SF3					AT5G19875.1
Potri.003G216500	-3.32273	4.71009	3.70955e-23	1.00198e-20	-1	166	189	94	27	25	8	26997454	Potri.003G216500.1	Potri.003G216500.1	PF04819	PTHR16007,PTHR16007:SF29					AT1G55230.1		Family of unknown function (DUF716)
Potri.003G216600	-4.9956	0.00567795	0.00241347	0.0196511	-1	3	6	1	0	0	0	26997361	Potri.003G216600.1	Potri.003G216600.1	PF04819	PTHR16007,PTHR16007:SF29					AT1G55230.1		Family of unknown function (DUF716)
Potri.003G218400	-3.00025	3.80575	2.15603e-06	5.47943e-05	-1	224	25	24	23	7	7	26999540	Potri.003G218400.1	Potri.003G218400.1	PF00646,PF01344	PTHR24412,PTHR24412:SF230				GO:0005515	AT2G44130.1		Galactose oxidase/kelch repeat superfamily protein
Potri.003G218900	-1.10298	5.14359	4.33998e-08	1.64743e-06	-1	213	163	86	110	80	90	26998722	Potri.003G218900.1	Potri.003G218900.1	PF00355,PF08417	PTHR21266,PTHR21266:SF25		1.14.12.20		GO:0055114,GO:0051537,GO:0016491,GO:0010277	AT4G25650.1	ACD1-LIKE,PTC52,TIC55-IV	ACD1-like
Potri.003G222400	-1.48393	8.23531	5.01695e-11	3.13516e-09	-1	1379	1443	1085	712	646	622	26998064	Potri.003G222400.1	Potri.003G222400.1	PF00118	PTHR11353,PTHR11353:SF8			K04077	GO:0005524	AT3G13470.1		TCP-1/cpn60 chaperonin family protein
Potri.004G001900	-2.00687	3.32789	2.76693e-10	1.55114e-08	-1	82	49	25	18	15	16	26990076	Potri.004G001900.1	Potri.004G001900.1	PF14531	PTHR23257,PTHR23257:SF475	KOG0192	2.7.11.1			AT1G62400.1	HT1	Protein kinase superfamily protein
Potri.004G002700	-1.05059	6.49003	1.76699e-09	8.61947e-08	-1	519	387	240	256	244	228	26991834	Potri.004G002700.1	Potri.004G002700.1	PF13923,PF00400	PTHR22847,PTHR22847:SF451	KOG0265			GO:0005515	AT2G32950.1	ATCOP1,COP1,DET340,EMB168,FUS1	Transducin/WD40 repeat-like superfamily protein
Potri.004G003200	-1.21875	6.84593	9.13393e-13	7.48181e-11	-1	746	508	297	325	260	279	26990078	Potri.004G003200.1	Potri.004G003200.1	PF04755	PTHR31906,PTHR31906:SF5					AT4G22240.1		Plastid-lipid associated protein PAP / fibrillin family protein
Potri.004G005800	-4.7725	-0.0734238	0.00785078	0.048756	-1	7	1	1	0	0	0	26991647	Potri.004G005800.1	Potri.004G005800.1	PF07714	PTHR27001,PTHR27001:SF12	KOG1187	2.7.11.1	K13429	GO:0006468,GO:0004672	AT3G21630.1	CERK1,LYSM RLK1	chitin elicitor receptor kinase 1
Potri.004G006100	-4.78953	2.01753	2.86761e-16	3.64758e-14	-1	29	26	16	1	1	1	26992554	Potri.004G006100.1	Potri.004G006100.1	PF14703,PF13967,PF02714	PTHR13018,PTHR13018:SF47				GO:0016020	AT4G22120.4		ERD (early-responsive to dehydration stress) family protein
Potri.004G007500	-2.14058	0.651055	0.00681523	0.0436236	-1	4	7	6	1	2	2	26990493	Potri.004G007500.1	Potri.004G007500.1	PF03106	PTHR31429,PTHR31429:SF16				GO:0043565,GO:0006355,GO:0003700	AT1G62300.1	ATWRKY6,WRKY6	WRKY family transcription factor
Potri.004G013800	-5.00139	0.00831706	0.0014878	0.0134474	-1	4	3	3	0	0	0	26991471	Potri.004G013800.1	Potri.004G013800.1
Potri.004G015100	-1.42257	3.96727	3.60163e-08	1.37998e-06	-1	98	80	39	36	32	37	26991711	Potri.004G015100.1	Potri.004G015100.1	PF00249	PTHR10641,PTHR10641:SF657					AT2G46410.1	CPC	Homeodomain-like superfamily protein
Potri.004G015900	-3.07445	0.442056	0.00113322	0.0108359	-1	11	3	2	0	0	2	26990781	Potri.004G015900.1	Potri.004G015900.1		PTHR33647,PTHR33647:SF4					AT4G21920.1
Potri.004G016400	-1.45645	3.44957	1.00913e-06	2.76923e-05	-1	76	47	29	22	28	21	26990069	Potri.004G016400.1	Potri.004G016400.1	PF01554	PTHR11206,PTHR11206:SF143	KOG1347		K03327	GO:0055085,GO:0016020,GO:0015297,GO:0015238,GO:0006855	AT3G21690.1		MATE efflux family protein
Potri.004G019300	-3.02922	1.52394	1.25943e-05	0.000255506	-1	9	21	12	1	1	5	26989159	Potri.004G019300.1	Potri.004G019300.1	PF00232	PTHR10353,PTHR10353:SF27		3.2.1.21	K05350	GO:0005975,GO:0004553	AT1G61820.1	BGLU46	beta glucosidase 46
Potri.004G019400	-1.65776	3.83358	0.00109875	0.0105785	-1	48	110	38	55	20	12	26992977	Potri.004G019400.1	Potri.004G019400.1	PF00232	PTHR10353,PTHR10353:SF27	KOG0626	3.2.1.21		GO:0005975,GO:0004553	AT1G61820.1	BGLU46	beta glucosidase 46
Potri.004G019800	-1.36297	5.28436	0.000690363	0.00726204	-1	105	311	90	81	69	124	26990236	Potri.004G019800.1	Potri.004G019800.1	PF00232	PTHR10353,PTHR10353:SF27		3.2.1.21	K05350	GO:0005975,GO:0004553	AT4G21760.1	BGLU47	beta-glucosidase 47
Potri.004G020000	-1.95354	5.41941	9.88221e-05	0.0014641	-1	646	81	57	61	84	67	26991390	Potri.004G020000.1	Potri.004G020000.1	PF00407	PTHR31338,PTHR31338:SF16				GO:0009607,GO:0006952	AT1G70880.1		Polyketide cyclase/dehydrase and lipid transport superfamily protein
Potri.004G021300	-2.43059	1.57233	3.5856e-05	0.000625671	-1	14	20	8	3	6	1	26989238	Potri.004G021300.1	Potri.004G021300.1	PF00249	PTHR10641,PTHR10641:SF669					AT2G46410.1	CPC	Homeodomain-like superfamily protein
Potri.004G021500	-1.21483	6.53095	6.72961e-12	4.83393e-10	-1	634	382	239	232	235	226	26992527	Potri.004G021500.1	Potri.004G021500.1	PF11976	PTHR10666	KOG0005,KOG0001		K04551,K08770		AT4G05320.3	UBQ10	polyubiquitin 10
Potri.004G026400	-1.1767	4.44699	2.06929e-06	5.27541e-05	-1	158	85	52	56	60	49	26990431	Potri.004G026400.1	Potri.004G026400.1	PF07714	PTHR27002,PTHR27002:SF122	KOG1187	2.7.11.1		GO:0006468,GO:0004672	AT4G23180.1	CRK10,RLK4	cysteine-rich RLK (RECEPTOR-like protein kinase) 10
Potri.004G027200	-3.1871	3.2693	6.18571e-16	7.65786e-14	-1	67	50	45	12	7	5	26991277	Potri.004G027200.1	Potri.004G027200.1	PF13833	PTHR10891,PTHR10891:SF585					AT4G27280.1		Calcium-binding EF-hand family protein
Potri.004G027400	-4.84235	-0.0628406	0.00254487	0.0205266	-1	4	3	2	0	0	0	26991149	Potri.004G027400.1	Potri.004G027400.1	PF08276,PF00954,PF01453,PF07714	PTHR27002,PTHR27002:SF84	KOG1187	2.7.11.1		GO:0048544,GO:0006468,GO:0004672	AT1G11330.1		S-locus lectin protein kinase family protein
Potri.004G028000	-1.78496	3.4172	1.58001e-08	6.54493e-07	-1	75	55	28	27	19	13	26991320	Potri.004G028000.1	Potri.004G028000.1	PF12398,PF08276,PF11883,PF01453,PF00954,PF07714	PTHR27002,PTHR27002:SF93	KOG1187	2.7.11.1		GO:0004674,GO:0048544,GO:0006468,GO:0004672	AT4G21380.1	ARK3,RK3	receptor kinase 3
Potri.004G031500	-1.84114	6.22618	2.4509e-18	3.90746e-16	-1	468	344	269	123	121	165	26992676	Potri.004G031500.1	Potri.004G031500.1	PF05757	PTHR33399,PTHR33399:SF3			K08901	GO:0019898,GO:0015979,GO:0009654,GO:0009523,GO:0005509	AT4G05180.1	PSBQ,PSBQ-2,PSII-Q	photosystem II subunit Q-2
Potri.004G032200	-1.14985	4.88141	7.5604e-06	0.000165061	-1	142	119	104	95	69	65	26991705	Potri.004G032200.1	Potri.004G032200.1	PF00564	PTHR31066,PTHR31066:SF4				GO:0005515	AT4G05150.1		Octicosapeptide/Phox/Bem1p family protein
Potri.004G033300	-4.4223	2.92332	1.8245e-05	0.000352008	-1	150	3	6	3	1	3	26992498	Potri.004G033300.1	Potri.004G033300.1	PF12609	PTHR33090,PTHR33090:SF2					AT4G05070.1		Wound-responsive family protein
Potri.004G034400	-1.77408	4.74683	2.43106e-05	0.000449104	-1	348	67	42	52	42	54	26990379	Potri.004G034400.1	Potri.004G034400.1		PTHR34049,PTHR34049:SF1					AT1G61340.1		F-box family protein
Potri.004G038000	-3.91822	0.441261	0.000775803	0.00800618	-1	12	3	2	1	0	0	26990564	Potri.004G038000.1	Potri.004G038000.1	PF02365	PTHR31719,PTHR31719:SF9				GO:0006355,GO:0003677	AT1G61110.1	anac025,NAC025	NAC domain containing protein 25
Potri.004G038800	-1.80302	5.06637	8.03934e-17	1.12286e-14	-1	236	154	107	60	69	57	26989764	Potri.004G038800.1	Potri.004G038800.1	PF02701	PTHR31992,PTHR31992:SF35				GO:0006355,GO:0003677	AT5G60850.1	OBP4	OBF binding protein 4
Potri.004G041000	-1.17438	2.8294	0.00109551	0.0105581	-1	33	40	16	20	15	17	26991479	Potri.004G041000.1	Potri.004G041000.1		PTHR13780,PTHR13780:SF39	KOG1764				AT5G53750.1		CBS domain-containing protein
Potri.004G041500	-2.78066	3.94782	5.50823e-21	1.14666e-18	-1	111	95	52	12	18	19	26990932	Potri.004G041500.1	Potri.004G041500.1	PF00335	PTHR19282,PTHR19282:SF221				GO:0016021	AT2G20740.1		Tetraspanin family protein
Potri.004G044300	-6.43381	2.56222	1.81441e-05	0.000350476	-1	121	0	4	1	0	0	26990336	Potri.004G044300.1	Potri.004G044300.1	PF04720	PTHR31579,PTHR31579:SF11					AT4G32480.1		Protein of unknown function (DUF506)
Potri.004G048900	-1.57083	4.65836	3.17817e-10	1.76654e-08	-1	197	98	73	69	45	45	26990419	Potri.004G048900.1	Potri.004G048900.1	PF03151	PTHR11132,PTHR11132:SF102	KOG1441		K15283		AT5G46110.4	APE2,TPT	Glucose-6-phosphate/phosphate translocator-related
Potri.004G049300	-2.0586	3.15767	3.0455e-08	1.18495e-06	-1	55	60	21	14	17	11	26989948	Potri.004G049300.1	Potri.004G049300.1	PF02365	PTHR31079,PTHR31079:SF5				GO:0006355,GO:0003677	AT4G28500.1	ANAC073,NAC073,SND2	NAC domain containing protein 73
Potri.004G053500	-4.20097	1.85096	5.16231e-13	4.35968e-11	-1	24	24	13	1	1	2	26992595	Potri.004G053500.1	Potri.004G053500.1	PF02458	PTHR31147,PTHR31147:SF10		2.3.1.162		GO:0016747	AT1G28680.1		HXXXD-type acyl-transferase family protein
Potri.004G053800	-1.48585	1.45591	0.00301108	0.0233257	-1	16	11	6	4	5	6	26993129	Potri.004G053800.1	Potri.004G053800.1	PF00657	PTHR14209,PTHR14209:SF7	KOG3035			GO:0016788	AT5G45920.1		SGNH hydrolase-type esterase superfamily protein
Potri.004G058900	-4.18356	0.557337	2.21107e-05	0.000414359	-1	5	11	3	1	0	0	26990971	Potri.004G058900.1	Potri.004G058900.1	PF10250	PTHR31933,PTHR31933:SF2					AT1G29200.2		O-fucosyltransferase family protein
Potri.004G059600	-3.77468	7.33983	1.05404e-38	1.51876e-35	-1	990	977	730	62	86	128	26989923	Potri.004G059600.1	Potri.004G059600.1	PF13632,PF14569	PTHR13301,PTHR13301:SF31		2.4.1.12	K10999		AT4G18780.1	ATCESA8,CESA8,IRX1,LEW2	cellulose synthase family protein
Potri.004G059700	-2.41364	2.63758	5.98604e-09	2.62959e-07	-1	39	29	27	12	6	6	26989120	Potri.004G059700.1	Potri.004G059700.1
Potri.004G059900	-3.68635	3.54747	2.9516e-13	2.6002e-11	-1	163	42	24	5	6	9	26990198	Potri.004G059900.1	Potri.004G059900.1	PF07939	PTHR31865,PTHR31865:SF7					AT2G42760.1
Potri.004G063000	-1.68681	1.00488	0.00770167	0.0480095	-1	12	6	5	2	1	6	26992437	Potri.004G063000.1	Potri.004G063000.1	PF00230	PTHR19139,PTHR19139:SF144	KOG0223		K09874	GO:0016020,GO:0006810,GO:0005215	AT4G18910.1	ATNLM2,NIP1;2,NLM2	NOD26-like intrinsic protein 1;2
Potri.004G066900	-1.08913	3.46101	0.00155691	0.0138914	-1	80	48	18	39	26	20	26989908	Potri.004G066900.1	Potri.004G066900.1		PTHR35996,PTHR35996:SF1					AT1G28150.1
Potri.004G067800	-4.75986	1.80358	6.20413e-05	0.000992994	-1	62	4	0	1	0	1	26989130	Potri.004G067800.1	Potri.004G067800.1	PF00197	PTHR33107,PTHR33107:SF5				GO:0004866	AT1G17860.1		Kunitz family trypsin and protease inhibitor protein
Potri.004G071000	-1.94098	1.55856	0.000191172	0.0025409	-1	16	16	7	3	3	7	26992776	Potri.004G071000.1	Potri.004G071000.1	PF00201	PTHR11926,PTHR11926:SF343				GO:0016758,GO:0008152	AT3G16520.3	UGT88A1	UDP-glucosyl transferase 88A1
Potri.004G073600	-2.49552	8.70774	1.00894e-13	9.61376e-12	-1	2620	2021	1734	591	715	249	26991581	Potri.004G073600.1	Potri.004G073600.1	PF02518,PF00183	PTHR11528,PTHR11528:SF53			K04079	GO:0051082,GO:0006950,GO:0006457,GO:0005524	AT5G52640.1	ATHS83,AtHsp90-1,ATHSP90.1,HSP81-1,HSP81.1,HSP83,HSP90.1	heat shock protein 90.1
Potri.004G074000	-2.16186	5.72529	0.00332395	0.0251125	-1	996	36	37	99	59	77	26991577	Potri.004G074000.1	Potri.004G074000.1	PF04116	PTHR31899,PTHR31899:SF1		1.14.13.129	K15746	GO:0055114,GO:0016491,GO:0006633,GO:0005506	AT4G25700.1	B1,BCH1,BETA-OHASE 1,chy1	beta-hydroxylase 1
Potri.004G078100	-1.18576	5.42326	4.59765e-07	1.36978e-05	-1	205	205	133	124	118	84	26992373	Potri.004G078100.1	Potri.004G078100.1	PF01124	PTHR10250,PTHR10250:SF16		2.5.1.18	K00799		AT1G65820.1		microsomal glutathione s-transferase, putative
Potri.004G080700	-1.64749	1.54073	0.00170682	0.014897	-1	17	8	11	5	7	3	26991166	Potri.004G080700.1	Potri.004G080700.1	PF13410,PF13417	PTHR11260,PTHR11260:SF251	KOG0406	2.5.1.18	K00799	GO:0005515	AT1G78380.1	ATGSTU19,GST8,GSTU19	glutathione S-transferase TAU 19
Potri.004G082100	-1.35278	5.56987	1.82125e-09	8.87092e-08	-1	255	194	170	133	97	105	26990974	Potri.004G082100.1	Potri.004G082100.1	PF05603	PTHR12925,PTHR12925:SF0	KOG4067				AT1G66080.1
Potri.004G083400	-1.20729	2.94449	0.000790296	0.00813263	-1	56	27	18	15	24	16	26990728	Potri.004G083400.1	Potri.004G083400.1
Potri.004G085400	-1.24547	4.62323	1.90786e-08	7.75556e-07	-1	150	116	64	71	51	60	26990658	Potri.004G085400.1	Potri.004G085400.1	PF03951,PF00120	PTHR20852,PTHR20852:SF59		6.3.1.2	K01915	GO:0006807,GO:0006542,GO:0004356	AT5G37600.1	ATGLN1;1,ATGSR1,GLN1;1,GSR 1	glutamine synthase clone R1
Potri.004G085600	-1.38899	4.20584	1.85043e-05	0.000355959	-1	80	125	43	52	36	39	26992864	Potri.004G085600.1	Potri.004G085600.1	PF00293	PTHR12629,PTHR12629:SF14	KOG2839	3.6.1.22,3.6.1.13	K07766	GO:0016787	AT1G14860.1	atnudt18,NUDT18	nudix hydrolase homolog 18
Potri.004G086000	-1.00662	5.06779	6.01704e-05	0.00096779	-1	178	143	95	64	90	122	26989146	Potri.004G086000.1	Potri.004G086000.1	PF01657	PTHR32080,PTHR32080:SF5					AT5G37660.2	PDLP7	plasmodesmata-located protein 7
Potri.004G086500	-2.99206	3.21517	1.48773e-08	6.17833e-07	-1	123	38	12	6	9	9	26991575	Potri.004G086500.1	Potri.004G086500.1	PF00234	PTHR33076,PTHR33076:SF14					AT2G38540.1	ATLTP1,LP1,LTP1	lipid transfer protein 1
Potri.004G086600	-2.30568	4.65834	1.32203e-11	9.11561e-10	-1	274	124	44	27	40	37	26991514	Potri.004G086600.1	Potri.004G086600.1	PF00234	PTHR33076,PTHR33076:SF11					AT2G38540.1	ATLTP1,LP1,LTP1	lipid transfer protein 1
Potri.004G088800	-1.14541	4.21699	1.99403e-06	5.1235e-05	-1	127	75	45	51	44	48	26992779	Potri.004G088800.1	Potri.004G088800.1	PF04826	PTHR23315,PTHR23315:SF65		6.3.2.19	K08332		AT3G03440.1		ARM repeat superfamily protein
Potri.004G092300	-1.11028	2.68512	0.0012534	0.0117513	-1	37	23	19	18	14	16	26990081	Potri.004G092300.1	Potri.004G092300.1
Potri.004G093100	-3.78876	1.54989	3.43503e-08	1.3239e-06	-1	24	19	5	4	0	0	26991769	Potri.004G093100.1	Potri.004G093100.1		PTHR33782,PTHR33782:SF4					AT2G01300.1
Potri.004G093200	-1.06662	2.71817	0.00175459	0.0152474	-1	44	23	15	19	16	15	26989822	Potri.004G093200.1	Potri.004G093200.1	PF03547	PTHR31419,PTHR31419:SF3	KOG2722			GO:0055085,GO:0016021	AT1G71090.1		Auxin efflux carrier family protein
Potri.004G095100	-2.6531	1.94104	3.37938e-08	1.30708e-06	-1	23	20	15	5	4	3	26990268	Potri.004G095100.1	Potri.004G095100.1	PF00642	PTHR12547,PTHR12547:SF60				GO:0046872	AT1G66810.1		Zinc finger C-x8-C-x5-C-x3-H type family protein
Potri.004G095500	-1.43879	5.06065	1.95738e-10	1.13227e-08	-1	215	172	83	73	87	63	26990530	Potri.004G095500.1	Potri.004G095500.1	PF00453	PTHR10986	KOG4707			GO:0019843,GO:0006412,GO:0005840,GO:0005622,GO:0003735	AT1G16740.1		Ribosomal protein L20
Potri.004G096000	-3.70568	0.822251	1.56216e-05	0.000308682	-1	15	8	2	2	0	0	26989256	Potri.004G096000.1	Potri.004G096000.1	PF14368	PTHR33214,PTHR33214:SF6					AT3G18280.1		Bifunctional inhibitor/lipid-transfer protein/seed storage 2S albumin superfamily protein
Potri.004G098700	-2.78103	2.62333	1.16373e-11	8.09241e-10	-1	39	37	23	10	4	5	26990522	Potri.004G098700.1	Potri.004G098700.1		PTHR31722,PTHR31722:SF10					AT1G67050.1
Potri.004G098900	-2.09636	0.973903	0.00110016	0.0105878	-1	13	5	6	4	1	2	26992040	Potri.004G098900.1	Potri.004G098900.1
Potri.004G100000	-1.93223	5.87834	6.6886e-17	9.46336e-15	-1	343	281	225	128	97	82	26989253	Potri.004G100000.1	Potri.004G100000.1	PF12338,PF00101	PTHR31262,PTHR31262:SF4		4.1.1.39	K01602		AT1G67090.1	RBCS1A	ribulose bisphosphate carboxylase small chain 1A
Potri.004G102000	-1.11002	5.18109	6.53205e-08	2.388e-06	-1	243	137	97	99	99	87	26993117	Potri.004G102000.1	Potri.004G102000.1	PF13193,PF00501	PTHR24096,PTHR24096:SF236			K01904	GO:0008152,GO:0003824	AT4G05160.1		AMP-dependent synthetase and ligase family protein
Potri.004G104500	-3.24097	0.509048	0.000133309	0.00187463	-1	7	5	5	1	1	0	26992244	Potri.004G104500.1	Potri.004G104500.1		PTHR37253					AT5G16020.1	GEX3	gamete-expressed 3
Potri.004G105700	-1.84035	3.30332	3.4845e-09	1.58613e-07	-1	59	51	33	19	16	18	26991703	Potri.004G105700.1	Potri.004G105700.1	PF14416,PF13839	PTHR32285,PTHR32285:SF48					AT5G15900.1	TBL19	TRICHOME BIREFRINGENCE-LIKE 19
Potri.004G106400	-1.08252	3.20032	0.000441381	0.00504746	-1	53	42	21	28	23	20	26990177	Potri.004G106400.1	Potri.004G106400.1	PF01619	PTHR13914,PTHR13914:SF0	KOG0186	1.5.5.2	K00318	GO:0006562,GO:0004657	AT5G38710.1		Methylenetetrahydrofolate reductase family protein
Potri.004G106600	-5.46568	2.30622	2.26021e-09	1.07214e-07	-1	81	10	7	1	0	1	26989577	Potri.004G106600.1	Potri.004G106600.1	PF00067	PTHR24298,PTHR24298:SF74	KOG0156		K17961	GO:0055114,GO:0020037,GO:0016705,GO:0005506	AT3G25180.1	CYP82G1	cytochrome P450, family 82, subfamily G, polypeptide 1
Potri.004G117200	-3.29217	0.90167	1.54055e-05	0.000304966	-1	15	7	4	1	2	0	26990640	Potri.004G117200.1	Potri.004G117200.1	PF04833	PTHR31673,PTHR31673:SF2				GO:0031225,GO:0016049,GO:0010215	AT5G15630.1	COBL4,IRX6	COBRA-like extracellular glycosyl-phosphatidyl inositol-anchored protein family
Potri.004G117500	-4.11891	1.79546	6.42085e-13	5.33976e-11	-1	29	19	11	2	1	1	26992784	Potri.004G117500.1	Potri.004G117500.1		PTHR13593,PTHR13593:SF46					AT1G13680.1		PLC-like phosphodiesterases superfamily protein
Potri.004G120000	-3.85427	0.438874	0.00317838	0.0242708	-1	11	6	0	0	0	1	26992005	Potri.004G120000.1	Potri.004G120000.1	PF12697	PTHR10992,PTHR10992:SF825	KOG1454	3.7.1.14			AT5G39220.1		alpha/beta-Hydrolases superfamily protein
Potri.004G120300	-1.33977	1.8942	0.00801105	0.0495506	-1	26	16	5	11	8	4	26989639	Potri.004G120300.1	Potri.004G120300.1	PF12095	PTHR36803					AT5G39210.1	CRR7	chlororespiratory reduction 7
Potri.004G122900	-1.76456	2.91886	0.000428477	0.00491441	-1	84	23	11	21	10	9	26990212	Potri.004G122900.1	Potri.004G122900.1	PF13499	PTHR10891,PTHR10891:SF574	KOG0027		K02183		AT5G39670.1		Calcium-binding EF-hand family protein
Potri.004G125800	-1.59424	3.18574	0.000288311	0.00355044	-1	87	32	17	29	16	9	26989549	Potri.004G125800.1	Potri.004G125800.1	PF02622	PTHR31984,PTHR31984:SF3			K07735		AT3G29240.1		Protein of unknown function (DUF179)
Potri.004G138000	-1.7652	1.04735	0.0061874	0.0404203	-1	8	12	4	2	4	3	26990578	Potri.004G138000.1	Potri.004G138000.1	PF00249	PTHR10641,PTHR10641:SF643	KOG0048		K09422		AT4G38620.1	ATMYB4,MYB4	myb domain protein 4
Potri.004G139700	-4.40093	2.50807	2.67779e-14	2.70955e-12	-1	32	51	18	2	3	1	26991276	Potri.004G139700.1	Potri.004G139700.1	PF14226,PF03171	PTHR10209,PTHR10209:SF165	KOG0143	1.14.11.9,1.14.11.23	K05278	GO:0055114,GO:0016491	AT5G08640.2	ATFLS1,FLS,FLS1	flavonol synthase 1
Potri.004G140600	-1.04985	6.98862	6.79272e-05	0.00107041	-1	1176	414	226	388	316	326	26992499	Potri.004G140600.1	Potri.004G140600.1	PF00170	PTHR22952,PTHR22952:SF158			K14432	GO:0043565,GO:0006355,GO:0003700	AT4G34000.2	ABF3,DPBF5	abscisic acid responsive elements-binding factor 3
Potri.004G140800	-3.01188	0.999708	6.82589e-05	0.00107462	-1	17	7	4	0	0	4	26991343	Potri.004G140800.1	Potri.004G140800.1	PF03460,PF01077	PTHR32439,PTHR32439:SF0		1.7.7.1	K00366	GO:0055114,GO:0016491,GO:0051536,GO:0020037	AT2G15620.1	ATHNIR,NIR,NIR1	nitrite reductase 1
Potri.004G142800	-2.87138	5.29634	1.67298e-30	1.03166e-27	-1	260	223	159	31	38	50	26991462	Potri.004G142800.1	Potri.004G142800.1	PF00135	PTHR23024,PTHR23024:SF228	KOG1515	3.1.1.1			AT1G19190.1		alpha/beta-Hydrolases superfamily protein
Potri.004G143500	-1.15186	4.27736	2.70306e-05	0.000492443	-1	93	91	60	52	35	63	26990571	Potri.004G143500.1	Potri.004G143500.1	PF07816	PTHR33095,PTHR33095:SF11					AT2G15760.1		Protein of unknown function (DUF1645)
Potri.004G147300	-3.06434	2.02983	1.31686e-08	5.52489e-07	-1	23	29	13	1	3	6	26990278	Potri.004G147300.1	Potri.004G147300.1	PF08041	PTHR34951				GO:0009512	AT2G26500.1		cytochrome b6f complex subunit (petM), putative
Potri.004G148400	-3.21952	0.504747	0.00103567	0.010086	-1	7	7	3	0	2	0	26991672	Potri.004G148400.1	Potri.004G148400.1	PF00400	PTHR22844,PTHR22844:SF145	KOG0266	2.7.11.7		GO:0005515	AT3G18950.1		Transducin/WD40 repeat-like superfamily protein
Potri.004G149600	-3.12562	1.04994	1.74293e-05	0.00033867	-1	11	13	5	1	0	3	26990990	Potri.004G149600.1	Potri.004G149600.1	PF14009	PTHR33052,PTHR33052:SF17					AT4G37240.1
Potri.004G152300	-3.52093	1.46655	1.26483e-05	0.000256442	-1	6	20	15	2	2	1	26991305	Potri.004G152300.1	Potri.004G152300.1	PF00083	PTHR23500,PTHR23500:SF109	KOG0254			GO:0055085,GO:0022857,GO:0016021	AT3G18830.1	ATPLT5,ATPMT5,PMT5	polyol/monosaccharide transporter 5
Potri.004G153100	-3.28495	0.514253	0.000812798	0.00831445	-1	3	11	3	0	1	1	26991800	Potri.004G153100.1	Potri.004G153100.1	PF03181	PTHR31236,PTHR31236:SF8					AT1G49320.1	ATUSPL1,USPL1	unknown seed protein like 1
Potri.004G153200	-1.46593	4.25171	2.17269e-06	5.51703e-05	-1	123	121	31	45	36	44	26989748	Potri.004G153200.1	Potri.004G153200.1	PF10950	PTHR33731,PTHR33731:SF3					AT1G49310.1
Potri.004G162400	-2.28365	7.01579	1.53723e-27	7.07625e-25	-1	833	728	441	226	183	143	26992915	Potri.004G162400.1	Potri.004G162400.1	PF00274	PTHR11627,PTHR11627:SF15		4.1.2.13	K01623	GO:0006096,GO:0004332	AT4G38970.1	FBA2	fructose-bisphosphate aldolase 2
Potri.004G165300	-1.73778	1.82196	0.000112002	0.00162476	-1	24	13	10	7	6	5	26992449	Potri.004G165300.1	Potri.004G165300.1	PF02519	PTHR31929			K14488	GO:0009733	AT4G38840.1		SAUR-like auxin-responsive protein family
Potri.004G167300	-4.84455	-0.0628274	0.00346661	0.0260398	-1	3	5	1	0	0	0	26989910	Potri.004G167300.1	Potri.004G167300.1	PF00195	PTHR11877,PTHR11877:SF25					AT4G34850.1	LAP5	Chalcone and stilbene synthase family protein
Potri.004G174800	-5.42174	0.199446	0.000866142	0.00874247	-1	2	9	2	0	0	0	26991999	Potri.004G174800.1	Potri.004G174800.1	PF02140,PF01301	PTHR23421,PTHR23421:SF52		3.2.1.23		GO:0030246,GO:0005975,GO:0004553	AT2G16730.1	BGAL13	glycosyl hydrolase family 35 protein
Potri.004G175800	-2.01356	6.26463	8.99779e-17	1.24608e-14	-1	768	336	174	143	121	117	26991804	Potri.004G175800.1	Potri.004G175800.1	PF00389,PF02826	PTHR10996,PTHR10996:SF169	KOG0069	1.1.1.29,1.1.1.81	K15893	GO:0055114,GO:0051287,GO:0016616,GO:0008152	AT1G68010.1	ATHPR1,HPR	hydroxypyruvate reductase
Potri.004G177300	-1.08173	4.41798	2.63046e-06	6.55769e-05	-1	131	90	55	65	48	57	26992788	Potri.004G177300.1	Potri.004G177300.1	PF11833	PTHR33372,PTHR33372:SF5					AT2G20920.1		Protein of unknown function (DUF3353)
Potri.004G177400	-2.06616	2.56086	0.000143295	0.0019963	-1	67	12	14	6	9	11	26989853	Potri.004G177400.1	Potri.004G177400.1	PF01593	PTHR10742,PTHR10742:SF290	KOG0029	1.3.99.29		GO:0055114,GO:0016491	AT4G14210.1	PDE226,PDS,PDS3	phytoene desaturase 3
Potri.004G183100	-1.10023	5.36767	6.7737e-08	2.47081e-06	-1	281	188	86	120	104	103	26991151	Potri.004G183100.1	Potri.004G183100.1	PF05368	PTHR14194,PTHR14194:SF81	KOG1203	1.7.1.6			AT4G35250.1		NAD(P)-binding Rossmann-fold superfamily protein
Potri.004G185000	-3.29161	3.91505	9.7204e-19	1.6045e-16	-1	97	126	41	11	10	14	26990683	Potri.004G185000.1	Potri.004G185000.1	PF03015,PF07993	PTHR11011,PTHR11011:SF25	KOG1221	1.2.1.50,1.2.1.84	K13356	GO:0080019	AT4G33790.1	CER4,FAR3,G7	Jojoba acyl CoA reductase-related male sterility protein
Potri.004G187200	-3.15615	4.73797	8.45867e-19	1.41048e-16	-1	225	126	109	17	39	11	26993072	Potri.004G187200.1	Potri.004G187200.1	PF00011	PTHR11527,PTHR11527:SF158					AT1G07400.1		HSP20-like chaperones superfamily protein
Potri.004G187400	-3.3643	5.67108	2.62194e-13	2.3542e-11	-1	387	271	213	41	64	7	26989192	Potri.004G187400.1	Potri.004G187400.1	PF00011	PTHR11527,PTHR11527:SF158	KOG0710		K13993		AT1G07400.1		HSP20-like chaperones superfamily protein
Potri.004G187500	-1.85404	5.80002	1.96898e-12	1.51774e-10	-1	409	231	190	150	92	62	26992092	Potri.004G187500.1	Potri.004G187500.1	PF07876	PTHR33178,PTHR33178:SF4					AT5G22580.1		Stress responsive A/B Barrel Domain
Potri.004G187700	-1.55242	4.66878	2.7318e-10	1.53408e-08	-1	209	113	57	61	49	51	26989827	Potri.004G187700.1	Potri.004G187700.1	PF00300	PTHR23029,PTHR23029:SF43	KOG0235	3.1.3.63	K15634		AT5G22620.1		phosphoglycerate/bisphosphoglycerate mutase family protein
Potri.004G188600	-1.35074	6.2376	7.61399e-07	2.15453e-05	-1	680	233	189	238	164	129	26991782	Potri.004G188600.1	Potri.004G188600.1		PTHR33270,PTHR33270:SF3					AT2G27830.1
Potri.004G188900	-1.21568	7.22818	1.63311e-12	1.28925e-10	-1	902	621	443	405	349	372	26989501	Potri.004G188900.1	Potri.004G188900.1	PF00076,PF00642	PTHR12620,PTHR12620:SF16	KOG2202		K12836	GO:0003676,GO:0046872,GO:0005634,GO:0003723	AT5G42820.1	ATU2AF35B,U2AF35B	Zinc finger C-x8-C-x5-C-x3-H type family protein
Potri.004G199400	-1.83135	5.75849	5.03462e-21	1.05478e-18	-1	349	266	179	112	83	103	26992127	Potri.004G199400.1	Potri.004G199400.1		PTHR36311,PTHR36311:SF1		1.97.1.12	K14332		AT1G08380.1	PSAO	photosystem I subunit O
Potri.004G201500	-1.5809	1.89867	0.00416005	0.0297187	-1	33	15	3	9	7	4	26992345	Potri.004G201500.1	Potri.004G201500.1	PF11250	PTHR33155,PTHR33155:SF9					AT5G22390.1		Protein of unknown function (DUF3049)
Potri.004G202900	-4.43382	1.73842	4.00754e-12	2.95662e-10	-1	27	20	10	0	3	0	26992084	Potri.004G202900.1	Potri.004G202900.1		PTHR34207					AT3G52740.1
Potri.004G203000	-3.8971	0.406195	0.00149263	0.0134799	-1	5	10	1	1	0	0	26989594	Potri.004G203000.1	Potri.004G203000.1		PTHR34207					AT3G52740.1
Potri.004G203400	-1.31492	4.50814	6.32553e-09	2.76387e-07	-1	149	95	65	57	50	55	26992758	Potri.004G203400.1	Potri.004G203400.1	PF14144	PTHR22952,PTHR22952:SF179			K14431	GO:0043565,GO:0006351	AT1G08320.1	bZIP21,TGA9	bZIP transcription factor family protein
Potri.004G209700	-2.52002	5.80436	3.96165e-14	3.98395e-12	-1	687	222	115	88	69	49	26989933	Potri.004G209700.1	Potri.004G209700.1	PF07714,PF13426	PTHR24351,PTHR24351:SF81	KOG0610	2.7.11.1		GO:0006468,GO:0004672	AT5G58140.2	NPL1,PHOT2	phototropin 2
Potri.004G211600	-1.92105	6.17758	4.76136e-13	4.06307e-11	-1	394	375	268	127	163	86	26991319	Potri.004G211600.1	Potri.004G211600.1	PF00240	PTHR13042	KOG3493		K13113	GO:0005515	AT3G45180.1		Ubiquitin-like superfamily protein
Potri.004G211900	-2.65045	4.9591	1.60259e-23	4.47672e-21	-1	202	211	98	36	25	47	26990285	Potri.004G211900.1	Potri.004G211900.1	PF03151	PTHR11132,PTHR11132:SF115	KOG1441		K15285		AT2G28315.1		Nucleotide/sugar transporter family protein
Potri.004G212800	-4.05438	2.4151	8.09449e-17	1.12575e-14	-1	45	33	17	2	3	2	26992080	Potri.004G212800.1	Potri.004G212800.1	PF00194	PTHR18952,PTHR18952:SF111	KOG0382	4.2.1.1	K01674		AT1G08080.1	ACA7,ATACA7	alpha carbonic anhydrase 7
Potri.004G213400	-1.14622	6.44764	1.22982e-08	5.17969e-07	-1	425	436	246	221	236	218	26992579	Potri.004G213400.1	Potri.004G213400.1	PF00118	PTHR11353,PTHR11353:SF11				GO:0005524	AT2G28000.1	CH-CPN60A,CPN60A,SLP	chaperonin-60alpha
Potri.004G213700	-2.9013	0.606434	0.00152923	0.0137231	-1	3	11	4	2	0	1	26991568	Potri.004G213700.1	Potri.004G213700.1
Potri.004G214100	-1.77399	4.27842	3.92874e-12	2.91163e-10	-1	132	109	49	35	39	35	26991916	Potri.004G214100.1	Potri.004G214100.1	PF00201	PTHR11926,PTHR11926:SF383		2.4.1.203		GO:0016758,GO:0008152	AT2G36970.1		UDP-Glycosyltransferase superfamily protein
Potri.004G214700	-1.10721	6.60954	5.43318e-06	0.000123572	-1	561	328	330	359	216	203	26991869	Potri.004G214700.1	Potri.004G214700.1	PF00403	PTHR22814,PTHR22814:SF100	KOG1603			GO:0046872,GO:0030001	AT5G60800.2		Heavy metal transport/detoxification superfamily protein
Potri.004G215400	-1.02561	2.7025	0.00547614	0.0367735	-1	38	30	12	12	20	18	26990067	Potri.004G215400.1	Potri.004G215400.1	PF00450	PTHR11802,PTHR11802:SF95	KOG1282	3.4.16.5	K16298	GO:0006508,GO:0004185	AT3G45010.1	scpl48	serine carboxypeptidase-like 48
Potri.004G218400	-1.4839	6.10955	4.24196e-10	2.28026e-08	-1	389	288	248	197	146	113	26989664	Potri.004G218400.1	Potri.004G218400.1	PF00111	PTHR19370,PTHR19370:SF120			K02639	GO:0051536,GO:0009055	AT1G60950.1	ATFD2,FED A	2Fe-2S ferredoxin-like superfamily protein
Potri.004G221800	-3.21648	2.40565	1.56488e-12	1.23837e-10	-1	50	27	14	4	4	4	26990248	Potri.004G221800.1	Potri.004G221800.1	PF00069	PTHR27001,PTHR27001:SF45	KOG1187	2.7.11.1		GO:0006468,GO:0005524,GO:0004672	AT5G23170.1		Protein kinase superfamily protein
Potri.004G223300	-2.77779	2.24632	6.95241e-10	3.62401e-08	-1	34	29	13	3	6	5	26990328	Potri.004G223300.1	Potri.004G223300.1	PF12681	PTHR10374,PTHR10374:SF13	KOG2944				AT1G80160.1		Lactoylglutathione lyase / glyoxalase I family protein
Potri.004G224400	-1.19991	6.74238	3.03415e-11	1.96756e-09	-1	598	527	282	270	272	266	26992517	Potri.004G224400.1	Potri.004G224400.1	PF00012	PTHR19375,PTHR19375:SF147					AT5G49910.1	cpHsc70-2,CPHSC70-2EAT SHOCK PROTEIN 70-2,HSC70-7	chloroplast heat shock protein 70-2
Potri.004G226800	-3.73172	2.6734	1.39007e-14	1.46082e-12	-1	40	38	31	7	2	2	26990469	Potri.004G226800.1	Potri.004G226800.1	PF04669	PTHR31444,PTHR31444:SF4		2.1.1.112	K18801		AT1G09610.1		Protein of unknown function (DUF579)
Potri.004G230800	-5.0338	0.0109724	0.00262409	0.0210223	-1	2	6	2	0	0	0	26991165	Potri.004G230800.1	Potri.004G230800.1	PF02365	PTHR31719,PTHR31719:SF24				GO:0006355,GO:0003677	AT2G02450.2	anac034,ANAC035,LOV1,NAC035	NAC domain containing protein 35
Potri.004G232400	-1.24017	3.47407	0.000312693	0.00379634	-1	54	67	24	37	21	23	26991625	Potri.004G232400.1	Potri.004G232400.1	PF00069	PTHR27003,PTHR27003:SF15	KOG1187	2.7.11.1		GO:0006468,GO:0005524,GO:0004672	AT5G49760.1		Leucine-rich repeat protein kinase family protein
Potri.004G233000	-1.28117	1.94233	0.00387652	0.0283305	-1	17	18	11	9	8	8	26992637	Potri.004G233000.1	Potri.004G233000.1	PF00582,PF04564,PF00069	PTHR27003,PTHR27003:SF29	KOG1187	2.7.11.1		GO:0006950,GO:0016567,GO:0004842,GO:0006468,GO:0005524,GO:0004672	AT4G25160.1		U-box domain-containing protein kinase family protein
Potri.004G234900	-2.94988	3.17093	5.11393e-12	3.69776e-10	-1	87	54	18	14	6	5	26989913	Potri.004G234900.1	Potri.004G234900.1	PF05199,PF00732	PTHR10668,PTHR10668:SF80		1.1.3.20	K17756	GO:0055114,GO:0016614,GO:0050660	AT4G19380.1		Long-chain fatty alcohol dehydrogenase family protein
Potri.005G001100	-2.05127	3.84245	3.00114e-07	9.44045e-06	-1	150	43	40	27	29	12	27028334	Potri.005G001100.1	Potri.005G001100.1		PTHR35123,PTHR35123:SF2
Potri.005G006800	-4.48989	1.95345	1.36993e-05	0.000275698	-1	66	2	5	1	1	1	27029460	Potri.005G006800.1	Potri.005G006800.1	PF01501	PTHR11183,PTHR11183:SF59	KOG1950	2.4.1.123	K18819	GO:0016757	AT1G56600.1	AtGolS2,GolS2	galactinol synthase 2
Potri.005G010300	-2.46405	0.875058	0.00181916	0.0156833	-1	9	11	3	0	5	0	27030720	Potri.005G010300.1	Potri.005G010300.1	PF13460	PTHR10366,PTHR10366:SF289	KOG1371				AT1G09340.1	CRB,CSP41B	chloroplast RNA binding
Potri.005G010700	-2.06767	2.50035	2.3116e-07	7.47897e-06	-1	32	29	21	10	9	7	27027458	Potri.005G010700.1	Potri.005G010700.1	PF01789	PTHR31407,PTHR31407:SF15				GO:0019898,GO:0015979,GO:0009654,GO:0009523,GO:0005509	AT4G15510.1		Photosystem II reaction center PsbP family protein
Potri.005G011200	-3.05466	6.39514	9.12956e-28	4.32437e-25	-1	475	464	391	61	66	101	27028518	Potri.005G011200.1	Potri.005G011200.1	PF04398	PTHR31676,PTHR31676:SF10					AT1G09310.1		Protein of unknown function, DUF538
Potri.005G019600	-1.57135	2.85081	0.000303586	0.00370228	-1	23	41	29	18	13	14	27028671	Potri.005G019600.1	Potri.005G019600.1	PF07816	PTHR33095,PTHR33095:SF14					AT3G62630.1		Protein of unknown function (DUF1645)
Potri.005G020000	-1.07053	4.3554	1.91384e-05	0.000366863	-1	126	101	41	60	52	51	27028588	Potri.005G020000.1	Potri.005G020000.1	PF01612	PTHR13620,PTHR13620:SF15	KOG2207	3.6.4.12		GO:0008408,GO:0006139,GO:0003676	AT1G56310.1		Polynucleotidyl transferase, ribonuclease H-like superfamily protein
Potri.005G020300	-1.52347	5.96093	1.48241e-11	1.01359e-09	-1	427	284	177	93	156	149	27028667	Potri.005G020300.1	Potri.005G020300.1	PF00226	PTHR24078					AT1G56300.1		Chaperone DnaJ-domain superfamily protein
Potri.005G021900	-1.3368	5.56375	3.35275e-10	1.85725e-08	-1	288	191	153	143	97	96	27030990	Potri.005G021900.1	Potri.005G021900.1	PF00481	PTHR13832,PTHR13832:SF198	KOG0698	3.1.3.16		GO:0003824,GO:0006470,GO:0004722	AT5G27930.2		Protein phosphatase 2C family protein
Potri.005G025200	-3.08968	7.84582	4.31706e-24	1.24862e-21	-1	1390	1259	1015	142	153	312	27029540	Potri.005G025200.1	Potri.005G025200.1	PF07786	PTHR31061,PTHR31061:SF8	KOG4683	2.3.1.78			AT5G27730.1		Protein of unknown function (DUF1624)
Potri.005G026700	-2.03016	4.58697	0.00118922	0.0112659	-1	391	23	31	50	33	30	27027393	Potri.005G026700.1	Potri.005G026700.1	PF00168	PTHR32246				GO:0005515	AT1G09070.1	(AT)SRC2,SRC2	soybean gene regulated by cold-2
Potri.005G027100	-2.54502	0.92861	0.000744716	0.00773666	-1	15	8	2	2	2	1	27029029	Potri.005G027100.1	Potri.005G027100.1	PF01789	PTHR31407,PTHR31407:SF16				GO:0019898,GO:0015979,GO:0009654,GO:0009523,GO:0005509	AT3G05410.2		Photosystem II reaction center PsbP family protein
Potri.005G027800	-1.25742	4.40733	1.01223e-05	0.000213576	-1	109	124	49	42	46	67	27028990	Potri.005G027800.1	Potri.005G027800.1	PF00888	PTHR11932,PTHR11932:SF72				GO:0031625,GO:0006511	AT4G02570.2	ATCUL1,AXR6,CUL1	cullin 1
Potri.005G031300	-3.34296	0.919135	5.31548e-06	0.000121232	-1	10	10	6	0	2	1	27029873	Potri.005G031300.1	Potri.005G031300.1	PF08263,PF07714,PF13855	PTHR27000,PTHR27000:SF178	KOG1187	2.7.11.1		GO:0006468,GO:0004672,GO:0005515	AT3G47570.1		Leucine-rich repeat protein kinase family protein
Potri.005G033500	-5.07473	0.0162803	0.00154307	0.0138112	-1	2	4	4	0	0	0	27029986	Potri.005G033500.1	Potri.005G033500.1	PF01501	PTHR11183,PTHR11183:SF51	KOG1950	2.4.1.17	K00750	GO:0016757	AT1G08990.1	PGSIP5	plant glycogenin-like starch initiation protein 5
Potri.005G033600	-2.93618	0.349704	0.000976095	0.00960605	-1	7	5	2	1	0	1	27028826	Potri.005G033600.1	Potri.005G033600.1	PF00134	PTHR15615,PTHR15615:SF20	KOG1674				AT3G05327.1		Cyclin family protein
Potri.005G036600	-4.00981	0.490195	0.000371675	0.00438707	-1	12	4	2	0	0	1	27028959	Potri.005G036600.1	Potri.005G036600.1	PF07714	PTHR27001,PTHR27001:SF92	KOG1187	2.7.11.1		GO:0006468,GO:0004672	AT1G54820.1		Protein kinase superfamily protein
Potri.005G036800	-3.45524	3.59196	2.73417e-09	1.26933e-07	-1	179	28	28	14	7	3	27028038	Potri.005G036800.1	Potri.005G036800.1	PF13639	PTHR14155	KOG1493		K10664	GO:0008270,GO:0005515	AT3G05200.1	ATL6	RING/U-box superfamily protein
Potri.005G038700	-2.41487	2.90066	9.29597e-10	4.7324e-08	-1	48	44	25	17	6	6	27029692	Potri.005G038700.1	Potri.005G038700.1	PF04536	PTHR30373,PTHR30373:SF2		3.1.3.2			AT1G54780.1	TLP18.3	thylakoid lumen 18.3 kDa protein
Potri.005G039900	-2.64672	2.06146	6.89737e-07	1.97224e-05	-1	28	27	10	5	8	0	27031166	Potri.005G039900.1	Potri.005G039900.1	PF07690	PTHR23500,PTHR23500:SF62	KOG0254		K08145	GO:0055085,GO:0016021	AT1G08930.2	ERD6	Major facilitator superfamily protein
Potri.005G053000	-1.07861	7.71899	6.44161e-08	2.35757e-06	-1	1085	809	689	644	509	539	27028140	Potri.005G053000.1	Potri.005G053000.1	PF16363	PTHR10366,PTHR10366:SF327	KOG1429	5.1.3.18	K10046		AT5G28840.2	GME	GDP-D-mannose 3\',5\'-epimerase
Potri.005G054600	-1.90141	3.21473	3.26097e-08	1.26578e-06	-1	68	44	27	24	15	9	27030065	Potri.005G054600.1	Potri.005G054600.1	PF00583	PTHR23091,PTHR23091:SF253				GO:0008080	AT1G72030.1		Acyl-CoA N-acyltransferases (NAT) superfamily protein
Potri.005G055500	-1.17908	3.95567	0.000138285	0.00193144	-1	98	69	38	62	25	31	27031733	Potri.005G055500.1	Potri.005G055500.1							AT2G15530.4		RING/U-box superfamily protein
Potri.005G056300	-2.72652	2.04087	0.0015416	0.0138076	-1	10	42	10	12	1	0	27028749	Potri.005G056300.1	Potri.005G056300.1	PF04970	PTHR13943,PTHR13943:SF50		2.3.1.135			AT5G16360.1		NC domain-containing protein-related
Potri.005G061500	-1.05301	5.25999	8.97065e-06	0.000192003	-1	247	176	82	74	106	128	27031850	Potri.005G061500.1	Potri.005G061500.1	PF04043,PF01095	PTHR31707,PTHR31707:SF24		3.1.1.11		GO:0004857,GO:0042545,GO:0030599,GO:0005618	AT5G09760.1		Plant invertase/pectin methylesterase inhibitor superfamily
Potri.005G061600	-3.69408	4.04068	4.59523e-27	1.95047e-24	-1	112	106	70	11	5	14	27029523	Potri.005G061600.1	Potri.005G061600.1	PF01501	PTHR11183,PTHR11183:SF56	KOG1950	2.4.1.17		GO:0016757	AT3G18660.2	GUX1,PGSIP1	plant glycogenin-like starch initiation protein 1
Potri.005G063200	-3.55923	1.07592	1.25854e-06	3.38264e-05	-1	14	13	4	0	1	2	27027653	Potri.005G063200.1	Potri.005G063200.1	PF13921	PTHR10641,PTHR10641:SF525	KOG0048		K09422		AT4G33450.1	ATMYB69,MYB69	myb domain protein 69
Potri.005G063300	-1.15124	4.3036	1.3988e-05	0.000280645	-1	124	69	62	64	48	40	27028622	Potri.005G063300.1	Potri.005G063300.1	PF05479	PTHR36814,PTHR36814:SF1				GO:0042651,GO:0015979,GO:0009522,GO:0005516	AT5G64040.2	PSAN	photosystem I reaction center subunit PSI-N, chloroplast, putative / PSI-N, putative (PSAN)
Potri.005G064100	-2.62987	2.19669	4.40097e-07	1.3184e-05	-1	20	36	14	5	6	4	27027955	Potri.005G064100.1	Potri.005G064100.1	PF02365	PTHR31719,PTHR31719:SF20				GO:0006355,GO:0003677	AT5G64530.1	ANAC104,XND1	xylem NAC domain 1
Potri.005G065900	-2.16062	2.98144	2.6987e-10	1.5181e-08	-1	64	36	23	12	12	11	27027919	Potri.005G065900.1	Potri.005G065900.1
Potri.005G068900	-2.41716	4.43837	0.00312569	0.023958	-1	313	64	29	71	11	2	27029790	Potri.005G068900.1	Potri.005G068900.1	PF01490	PTHR22950,PTHR22950:SF310	KOG1303				AT5G09220.1	AAP2	amino acid permease 2
Potri.005G071100	-2.44183	2.66295	2.14016e-07	6.98073e-06	-1	34	45	19	15	6	3	27027411	Potri.005G071100.1	Potri.005G071100.1	PF00010	PTHR11969,PTHR11969:SF22				GO:0046983	AT1G72210.1		basic helix-loop-helix (bHLH) DNA-binding superfamily protein
Potri.005G071200	-2.73075	0.547728	0.00212257	0.0177195	-1	6	9	2	3	0	0	27030942	Potri.005G071200.1	Potri.005G071200.1
Potri.005G071300	-2.29874	3.43743	1.54578e-11	1.04844e-09	-1	103	46	29	19	12	14	27027580	Potri.005G071300.1	Potri.005G071300.1	PF13639	PTHR14155,PTHR14155:SF94	KOG1493			GO:0008270,GO:0005515	AT5G10380.1	ATRING1,RING1	RING/U-box superfamily protein
Potri.005G071400	-2.60395	0.946802	0.000266222	0.00332732	-1	10	11	4	0	3	2	27028420	Potri.005G071400.1	Potri.005G071400.1		PTHR33868,PTHR33868:SF3					AT2G46550.2
Potri.005G072000	-2.69066	0.789966	0.00102806	0.0100299	-1	14	3	5	1	0	3	27027668	Potri.005G072000.1	Potri.005G072000.1		PTHR34046,PTHR34046:SF1					AT5G65300.1
Potri.005G073800	-4.69425	2.13454	6.36853e-07	1.84197e-05	-1	73	9	3	1	2	0	27029599	Potri.005G073800.1	Potri.005G073800.1	PF00201	PTHR11926,PTHR11926:SF269	KOG1192	2.4.1.324		GO:0016758,GO:0008152	AT1G22360.1	AtUGT85A2,UGT85A2	UDP-glucosyl transferase 85A2
Potri.005G078600	-1.21291	6.45222	5.57136e-12	4.01962e-10	-1	527	388	243	252	202	205	27029024	Potri.005G078600.1	Potri.005G078600.1	PF04570	PTHR33059,PTHR33059:SF4					AT1G78020.1		Protein of unknown function (DUF581)
Potri.005G078700	-3.90894	7.8489	5.02242e-19	8.46122e-17	-1	2814	960	705	93	204	53	27029250	Potri.005G078700.1	Potri.005G078700.1	PF01658,PF07994	PTHR11510,PTHR11510:SF6		5.5.1.4	K01858	GO:0008654,GO:0006021,GO:0004512	AT5G10170.1	ATMIPS3,MIPS3	myo-inositol-1-phosphate synthase 3
Potri.005G078900	-5.73097	0.406065	2.46796e-05	0.000453659	-1	9	4	4	0	0	0	27029769	Potri.005G078900.1	Potri.005G078900.1
Potri.005G079600	-4.92792	-0.0522053	0.00264587	0.0211238	-1	2	3	4	0	0	0	27031745	Potri.005G079600.1	Potri.005G079600.1	PF00067	PTHR24298,PTHR24298:SF115	KOG0156			GO:0055114,GO:0020037,GO:0016705,GO:0005506	AT1G64940.1	CYP89A6	cytochrome P450, family 87, subfamily A, polypeptide 6
Potri.005G080000	-3.01066	1.57778	1.26661e-07	4.33926e-06	-1	22	17	7	5	1	1	27030210	Potri.005G080000.1	Potri.005G080000.1	PF08263,PF07714	PTHR27000,PTHR27000:SF177	KOG1187	2.7.11.1		GO:0006468,GO:0004672	AT3G47570.1		Leucine-rich repeat protein kinase family protein
Potri.005G083900	-1.86992	1.22448	0.00154671	0.0138232	-1	14	9	6	1	4	5	27027723	Potri.005G083900.1	Potri.005G083900.1		PTHR35771,PTHR35771:SF1					AT5G64880.1
Potri.005G084200	-1.23131	5.29816	1.62718e-07	5.46008e-06	-1	322	154	82	91	104	96	27030040	Potri.005G084200.1	Potri.005G084200.1	PF00504	PTHR36490,PTHR36490:SF1					AT2G21970.1	2020-09-02	stress enhanced protein 2
Potri.005G084400	-6.26821	0.760402	4.93173e-07	1.46265e-05	-1	11	11	3	0	0	0	27030403	Potri.005G084400.1	Potri.005G084400.1		PTHR33471,PTHR33471:SF5					AT2G21960.1
Potri.005G084500	-6.4284	1.0884	0.000503924	0.00563454	-1	35	0	1	0	0	0	27029915	Potri.005G084500.1	Potri.005G084500.1	PF00067	PTHR24298,PTHR24298:SF66	KOG0156			GO:0055114,GO:0020037,GO:0016705,GO:0005506	AT5G09970.1	CYP78A7	cytochrome P450, family 78, subfamily A, polypeptide 7
Potri.005G084800	-1.0019	4.8174	0.000243942	0.00309622	-1	230	87	61	93	76	63	27028796	Potri.005G084800.1	Potri.005G084800.1	PF12848,PF00005	PTHR19211,PTHR19211:SF48		3.6.1.3		GO:0016887,GO:0005524	AT5G64840.1	ATGCN5,GCN5	general control non-repressible 5
Potri.005G085400	-1.04279	4.60676	3.69646e-05	0.00064193	-1	142	94	71	87	43	69	27028261	Potri.005G085400.1	Potri.005G085400.1	PF01521	PTHR10072,PTHR10072:SF48	KOG1120		K13628		AT1G10500.1	ATCPISCA,CPISCA	chloroplast-localized ISCA-like protein
Potri.005G087000	-3.51775	1.36895	2.94647e-06	7.25927e-05	-1	28	7	6	3	1	0	27031437	Potri.005G087000.1	Potri.005G087000.1		PTHR33743,PTHR33743:SF2					AT5G64770.1	RGF9
Potri.005G087400	-3.97736	0.565622	0.00435915	0.030811	-1	18	1	1	0	0	1	27030768	Potri.005G087400.1	Potri.005G087400.1
Potri.005G094700	-1.93055	3.106	7.38492e-08	2.66403e-06	-1	76	38	19	11	16	16	27029439	Potri.005G094700.1	Potri.005G094700.1		PTHR37734,PTHR37734:SF1					AT3G19800.1		Protein of unknown function (DUF177)
Potri.005G096600	-3.66156	2.8487	1.02868e-15	1.22702e-13	-1	48	43	33	2	3	8	27030308	Potri.005G096600.1	Potri.005G096600.1	PF00249	PTHR10641,PTHR10641:SF462			K09422		AT1G79180.1	ATMYB63,MYB63	myb domain protein 63
Potri.005G099400	-1.45259	3.351	6.33066e-05	0.00101028	-1	92	36	20	29	16	21	27030557	Potri.005G099400.1	Potri.005G099400.1	PF08450	PTHR10426,PTHR10426:SF4	KOG1520	4.3.3.2			AT3G51420.1	ATSSL4,SSL4	strictosidine synthase-like 4
Potri.005G099500	-1.32351	5.07345	1.29235e-05	0.000261369	-1	326	124	56	80	87	69	27027704	Potri.005G099500.1	Potri.005G099500.1	PF13193,PF00501	PTHR24095,PTHR24095:SF190				GO:0008152,GO:0003824	AT2G17650.1		AMP-dependent synthetase and ligase family protein
Potri.005G100400	-3.88902	2.44414	2.38672e-16	3.08321e-14	-1	50	30	17	5	3	0	27029190	Potri.005G100400.1	Potri.005G100400.1	PF06628,PF00199	PTHR11465,PTHR11465:SF19		1.11.1.6,1.11.1.21	K03781	GO:0055114,GO:0020037,GO:0004096,GO:0006979	AT4G35090.2	CAT2	catalase 2
Potri.005G102700	-1.09089	5.01953	1.65304e-06	4.33597e-05	-1	243	111	80	91	86	80	27027996	Potri.005G102700.1	Potri.005G102700.1	PF10613,PF13458	PTHR18966,PTHR18966:SF218				GO:0016020,GO:0005234,GO:0004970	AT3G51480.1	ATGLR3.6,GLR3.6	glutamate receptor 3.6
Potri.005G106400	-4.22337	4.27131	2.26194e-21	5.0635e-19	-1	263	86	42	12	5	7	27027709	Potri.005G106400.1	Potri.005G106400.1	PF00581	PTHR12231	KOG1530	2.8.1.1			AT4G35770.1	ATSEN1,DIN1,SEN1	Rhodanese/Cell cycle control phosphatase superfamily protein
Potri.005G107300	-2.26431	2.82169	5.24379e-07	1.54678e-05	-1	36	49	22	18	7	5	27029585	Potri.005G107300.1	Potri.005G107300.1	PF13716	PTHR11106,PTHR11106:SF58	KOG2633				AT4G35750.1		SEC14 cytosolic factor family protein / phosphoglyceride transfer family protein
Potri.005G109600	-2.4639	2.56373	1.02733e-06	2.80974e-05	-1	24	48	18	5	7	10	27027457	Potri.005G109600.1	Potri.005G109600.1	PF13639	PTHR22763,PTHR22763:SF78				GO:0008270,GO:0005515	AT3G51325.1		RING/U-box superfamily protein
Potri.005G112900	-2.16162	5.21349	2.07057e-17	3.04831e-15	-1	327	201	85	67	61	41	27029384	Potri.005G112900.1	Potri.005G112900.1	PF00175	PTHR19384,PTHR19384:SF82		1.18.1.2,1.6.99.1	K02641	GO:0055114,GO:0016491	AT5G66190.1	ATLFNR1,FNR1	ferredoxin-NADP(+)-oxidoreductase 1
Potri.005G114500	-3.0881	2.15452	2.81017e-10	1.57269e-08	-1	27	24	20	5	4	2	27027403	Potri.005G114500.1	Potri.005G114500.1		PTHR35111,PTHR35111:SF1
Potri.005G115000	-1.70018	2.80422	4.4481e-06	0.000104139	-1	57	31	14	14	14	11	27028327	Potri.005G115000.1	Potri.005G115000.1		PTHR36347,PTHR36347:SF1					AT2G17972.1
Potri.005G116900	-1.92645	4.0677	1.67255e-12	1.31349e-10	-1	105	91	54	33	31	23	27030701	Potri.005G116900.1	Potri.005G116900.1	PF11995,PF00225	PTHR24115,PTHR24115:SF450	KOG4280	3.6.4.4	K11498	GO:0008017,GO:0007018,GO:0005524,GO:0003777,GO:0005871	AT3G51150.2		ATP binding microtubule motor family protein
Potri.005G117000	-2.61314	6.83036	9.07517e-28	4.32437e-25	-1	683	549	509	137	118	147	27027566	Potri.005G117000.1	Potri.005G117000.1	PF12681	PTHR10374,PTHR10374:SF23	KOG2944	4.4.1.5			AT1G15380.1		Lactoylglutathione lyase / glyoxalase I family protein
Potri.005G117100	-2.19127	4.15887	7.16314e-12	5.1005e-10	-1	133	111	43	23	38	18	27030830	Potri.005G117100.1	Potri.005G117100.1	PF00643	PTHR31832,PTHR31832:SF5				GO:0008270,GO:0005622	AT4G38960.1		B-box type zinc finger family protein
Potri.005G117500	-3.66298	4.83428	1.4674e-31	1.11533e-28	-1	173	201	117	14	14	25	27031016	Potri.005G117500.1	Potri.005G117500.1	PF00067	PTHR24298,PTHR24298:SF73			K09755	GO:0055114,GO:0020037,GO:0016705,GO:0005506	AT4G36220.1	CYP84A1,FAH1	ferulic acid 5-hydroxylase 1
Potri.005G118000	-3.34347	1.43056	4.03356e-08	1.53468e-06	-1	15	17	9	1	1	3	27027746	Potri.005G118000.1	Potri.005G118000.1	PF01486,PF00319	PTHR11945,PTHR11945:SF219	KOG0014		K09264	GO:0006355,GO:0005634,GO:0003700,GO:0046983,GO:0003677	AT3G54340.1	AP3,ATAP3	K-box region and MADS-box transcription factor family protein
Potri.005G118700	-4.73392	0.971229	2.70074e-07	8.60314e-06	-1	15	13	2	0	1	0	27031238	Potri.005G118700.1	Potri.005G118700.1	PF00141	PTHR31388,PTHR31388:SF3		1.11.1.7	K00430	GO:0055114,GO:0020037,GO:0006979,GO:0004601	AT5G66390.1		Peroxidase superfamily protein
Potri.005G122400	-2.59748	5.15379	7.70774e-05	0.00119051	-1	643	49	35	26	33	62	27031280	Potri.005G122400.1	Potri.005G122400.1	PF02987	PTHR23241,PTHR23241:SF62	KOG4744				AT4G36600.1		Late embryogenesis abundant (LEA) protein
Potri.005G122600	-4.05266	0.500947	0.000159963	0.0021829	-1	8	8	2	0	1	0	27030121	Potri.005G122600.1	Potri.005G122600.1	PF12695	PTHR10992,PTHR10992:SF838	KOG1454	3.1.1.81			AT2G18360.1		alpha/beta-Hydrolases superfamily protein
Potri.005G124200	-2.80199	4.22276	9.66253e-22	2.23972e-19	-1	163	91	65	19	12	28	27027468	Potri.005G124200.1	Potri.005G124200.1	PF01925	PTHR14255,PTHR14255:SF11				GO:0016021	AT2G25737.1		Sulfite exporter TauE/SafE family protein
Potri.005G127900	-1.17757	5.51718	2.05003e-08	8.28198e-07	-1	278	200	125	155	104	92	27030690	Potri.005G127900.1	Potri.005G127900.1	PF13920	PTHR12313,PTHR12313:SF12	KOG0823	6.3.2.19	K10666		AT2G23780.1		RING/U-box superfamily protein
Potri.005G128100	-2.52326	5.0337	3.29076e-26	1.18189e-23	-1	243	156	128	43	42	37	27027527	Potri.005G128100.1	Potri.005G128100.1	PF13499,PF13833	PTHR10891,PTHR10891:SF568	KOG0027		K13448		AT3G50770.1	CML41	calmodulin-like 41
Potri.005G129500	-3.32612	3.13881	1.54126e-13	1.43512e-11	-1	48	68	33	5	4	11	27030619	Potri.005G129500.1	Potri.005G129500.1	PF05920,PF07526	PTHR11850,PTHR11850:SF114	KOG0773			GO:0006355,GO:0003677	AT2G23760.3	BLH4,SAW2	BEL1-like homeodomain 4
Potri.005G130400	-1.14976	6.71433	2.86379e-11	1.86449e-09	-1	671	433	282	280	272	260	27027369	Potri.005G130400.1	Potri.005G130400.1	PF01716	PTHR34058,PTHR34058:SF1			K02716	GO:0042549,GO:0019898,GO:0015979,GO:0009654,GO:0009523,GO:0005509	AT5G66570.1	MSP-1,OE33,OEE1,OEE33,PSBO-1,PSBO1	PS II oxygen-evolving complex 1
Potri.005G133100	-1.41529	6.51715	5.48638e-06	0.000124695	-1	598	461	230	342	91	203	27030305	Potri.005G133100.1	Potri.005G133100.1		PTHR33220,PTHR33220:SF1
Potri.005G137500	-1.38743	4.66563	3.49207e-07	1.07755e-05	-1	139	154	57	76	52	47	27030295	Potri.005G137500.1	Potri.005G137500.1	PF02234	PTHR10265,PTHR10265:SF23				GO:0007050,GO:0005634,GO:0004861	AT3G19150.1	ACK1,ICK4,KRP6	KIP-related protein 6
Potri.005G138800	-1.35852	2.72386	0.00490833	0.0338181	-1	51	31	9	23	15	5	27027401	Potri.005G138800.1	Potri.005G138800.1	PF01764	PTHR21493,PTHR21493:SF142	KOG4569	3.1.1.3		GO:0006629	AT5G42930.1		alpha/beta-Hydrolases superfamily protein
Potri.005G139200	-3.55154	0.74157	0.000110169	0.00160528	-1	17	3	3	1	0	1	27030282	Potri.005G139200.1	Potri.005G139200.1	PF00069	PTHR24361,PTHR24361:SF334	KOG0198	2.7.11.25		GO:0006468,GO:0005524,GO:0004672	AT5G67080.1	MAPKKK19	mitogen-activated protein kinase kinase kinase 19
Potri.005G139300	-2.62712	2.74611	0.00179683	0.0155401	-1	115	4	5	11	5	4	27031436	Potri.005G139300.1	Potri.005G139300.1	PF00069	PTHR24361,PTHR24361:SF334	KOG0198	2.7.11.25		GO:0006468,GO:0005524,GO:0004672	AT5G67080.1	MAPKKK19	mitogen-activated protein kinase kinase kinase 19
Potri.005G139400	-2.10297	2.20163	1.35029e-05	0.00027208	-1	32	20	15	1	9	10	27029352	Potri.005G139400.1	Potri.005G139400.1		PTHR13593,PTHR13593:SF52					AT4G36945.1		PLC-like phosphodiesterases superfamily protein
Potri.005G140000	-1.62224	3.36771	6.97214e-06	0.000154384	-1	73	51	25	34	17	11	27031343	Potri.005G140000.1	Potri.005G140000.1	PF12937	PTHR24006				GO:0005515	AT5G67140.1		F-box/RNI-like superfamily protein
Potri.005G140900	-1.26161	3.2799	0.00039368	0.00460344	-1	60	56	15	29	19	21	27029719	Potri.005G140900.1	Potri.005G140900.1	PF00847	PTHR31729,PTHR31729:SF0			K09286	GO:0006355,GO:0003700	AT5G67190.1	DEAR2	DREB and EAR motif protein 2
Potri.005G141300	-3.31183	4.67779	4.40749e-18	6.82702e-16	-1	176	110	137	32	8	21	27027578	Potri.005G141300.1	Potri.005G141300.1	PF04669	PTHR31444,PTHR31444:SF8					AT5G67210.1		Protein of unknown function (DUF579)
Potri.005G141600	-2.38931	5.22333	8.62597e-23	2.27357e-20	-1	224	200	151	51	45	55	27027814	Potri.005G141600.1	Potri.005G141600.1	PF08246,PF00112	PTHR12411,PTHR12411:SF349	KOG1543	3.4.22.14		GO:0008234,GO:0006508	AT1G47128.1	RD21,RD21A	Granulin repeat cysteine protease family protein
Potri.005G145500	-2.23771	3.57388	4.33933e-07	1.30232e-05	-1	137	47	20	25	16	9	27027810	Potri.005G145500.1	Potri.005G145500.1	PF03195	PTHR31304,PTHR31304:SF1					AT3G49940.1	LBD38	LOB domain-containing protein 38
Potri.005G154300	-1.71856	0.90436	0.00519474	0.0353339	-1	10	7	4	3	3	2	27029272	Potri.005G154300.1	Potri.005G154300.1	PF00181	PTHR13691,PTHR13691:SF21			K02886	GO:0006412,GO:0005840,GO:0005622,GO:0003735	ATCG00830.1		ribosomal protein L2
Potri.005G156600	-1.34333	3.95495	2.74775e-05	0.000499471	-1	138	52	33	40	38	29	27031918	Potri.005G156600.1	Potri.005G156600.1	PF00484	PTHR11002,PTHR11002:SF19	KOG1578	4.2.1.1	K01673	GO:0008270,GO:0004089	AT4G33580.1	ATBCA5,BCA5	beta carbonic anhydrase 5
Potri.005G161500	-1.31622	4.6178	1.44743e-05	0.000288981	-1	228	84	48	67	60	46	27030953	Potri.005G161500.1	Potri.005G161500.1	PF02183,PF00046	PTHR24326,PTHR24326:SF193	KOG0483		K09338	GO:0043565,GO:0006355,GO:0003700,GO:0003677	AT4G40060.1	ATHB-16,ATHB16,HB16	homeobox protein 16
Potri.005G161900	-1.31871	3.91456	8.84783e-07	2.45536e-05	-1	106	67	35	30	35	41	27030866	Potri.005G161900.1	Potri.005G161900.1	PF00141	PTHR31356,PTHR31356:SF6		1.11.1.11		GO:0055114,GO:0020037,GO:0006979,GO:0004601	AT4G09010.1	APX4,TL29	ascorbate peroxidase 4
Potri.005G164900	-3.66236	1.16407	1.59121e-06	4.19738e-05	-1	16	15	3	0	2	1	27029859	Potri.005G164900.1	Potri.005G164900.1	PF00249	PTHR10641,PTHR10641:SF609	KOG0048		K09422		AT1G34670.1	AtMYB93,MYB93	myb domain protein 93
Potri.005G166000	-2.7788	0.623817	0.00474577	0.0329103	-1	10	9	0	1	1	1	27030857	Potri.005G166000.1	Potri.005G166000.1	PF00006	PTHR15184,PTHR15184:SF42		3.6.3.14		GO:0005524	AT2G07698.1		ATPase, F1 complex, alpha subunit protein
Potri.005G172400	-4.32432	4.05024	3.54399e-18	5.62273e-16	-1	241	63	35	9	4	6	27030136	Potri.005G172400.1	Potri.005G172400.1	PF00173,PF00970,PF00175,PF00174,PF03404	PTHR19370,PTHR19370:SF100		1.7.1.1	K10534	GO:0055114,GO:0016491,GO:0042128,GO:0030151	AT1G37130.1	ATNR2,B29,CHL3,NIA2,NIA2-1,NR,NR2	nitrate reductase 2
Potri.005G174000	-1.35688	5.10081	5.3838e-05	0.000879354	-1	119	172	134	107	49	90	27029224	Potri.005G174000.1	Potri.005G174000.1	PF01490	PTHR22950,PTHR22950:SF3	KOG1303		K13946		AT1G77690.1	LAX3	like AUX1 3
Potri.005G174400	-2.51021	6.08703	1.07395e-29	5.84997e-27	-1	462	401	229	80	103	70	27027589	Potri.005G174400.1	Potri.005G174400.1	PF08555	PTHR13282,PTHR13282:SF6	KOG3410		K13120		AT1G16810.2
Potri.005G180200	-1.63482	5.15195	9.09544e-07	2.51145e-05	-1	392	105	73	87	69	58	27029293	Potri.005G180200.1	Potri.005G180200.1	PF02365	PTHR31719,PTHR31719:SF3				GO:0006355,GO:0003677	AT1G01720.1	ANAC002,ATAF1	NAC (No Apical Meristem) domain transcriptional regulator superfamily protein
Potri.005G183000	-2.40378	2.43547	1.73085e-07	5.77237e-06	-1	38	37	10	5	9	6	27030698	Potri.005G183000.1	Potri.005G183000.1	PF10664	PTHR36900,PTHR36900:SF1				GO:0055114,GO:0016655	AT4G37925.1	NDH-M	subunit NDH-M of NAD(P)H:plastoquinone dehydrogenase complex
Potri.005G183300	-3.45185	1.53102	4.79303e-09	2.15179e-07	-1	25	13	8	2	2	1	27029339	Potri.005G183300.1	Potri.005G183300.1	PF13202,PF13499	PTHR10891,PTHR10891:SF530	KOG0027		K13448	GO:0005509	AT1G21550.1		Calcium-binding EF-hand family protein
Potri.005G184800	-3.39324	2.3031	8.67597e-13	7.12454e-11	-1	34	33	16	1	4	5	27030270	Potri.005G184800.1	Potri.005G184800.1
Potri.005G185400	-2.61267	0.778699	0.00163913	0.0144515	-1	16	4	2	1	2	1	27027596	Potri.005G185400.1	Potri.005G185400.1	PF00676	PTHR11516,PTHR11516:SF33		1.2.1.25,1.2.4.4	K00166	GO:0016624,GO:0008152	AT1G21400.1		Thiamin diphosphate-binding fold (THDP-binding) superfamily protein
Potri.005G186400	-4.99475	1.12102	1.48802e-09	7.3575e-08	-1	13	14	7	1	0	0	27029960	Potri.005G186400.1	Potri.005G186400.1	PF13921	PTHR10641,PTHR10641:SF496	KOG0048		K09422		AT1G17950.1	ATMYB52,BW52,MYB52	myb domain protein 52
Potri.005G186800	-2.39558	2.47192	1.87267e-08	7.62197e-07	-1	33	35	17	4	9	8	27030042	Potri.005G186800.1	Potri.005G186800.1	PF13098	PTHR10438,PTHR10438:SF290	KOG0907	1.8.1.8	K03671	GO:0045454,GO:0015035,GO:0006662	AT3G15360.1	ATHM4,ATM4,TRX-M4	thioredoxin M-type 4
Potri.005G188700	-3.06728	3.48388	1.85975e-18	3.00903e-16	-1	83	63	44	16	5	9	27029538	Potri.005G188700.1	Potri.005G188700.1	PF08263,PF00560,PF13855,PF00069	PTHR27000,PTHR27000:SF212	KOG1187	2.7.11.1		GO:0005515,GO:0006468,GO:0005524,GO:0004672	AT5G48940.1		Leucine-rich repeat transmembrane protein kinase family protein
Potri.005G189800	-4.95173	-0.00224634	0.0039969	0.0289198	-1	7	1	2	0	0	0	27030402	Potri.005G189800.1	Potri.005G189800.1	PF04564	PTHR22849,PTHR22849:SF52		6.3.2.19		GO:0016567,GO:0004842	AT3G18710.1	ATPUB29,PUB29	plant U-box 29
Potri.005G190100	-3.34285	0.939201	3.04963e-05	0.000546373	-1	12	13	2	1	1	1	27031356	Potri.005G190100.1	Potri.005G190100.1							AT1G76930.1	ATEXT1,ATEXT4,EXT1,EXT4,ORG5	extensin 4
Potri.005G191900	-1.05697	3.60584	0.000641854	0.0068371	-1	91	49	21	36	27	33	27028225	Potri.005G191900.1	Potri.005G191900.1	PF13837	PTHR21654,PTHR21654:SF19	KOG4282				AT1G76890.2	AT-GT2,GT2	Duplicated homeodomain-like superfamily protein
Potri.005G192600	-1.13705	6.52791	0.000263203	0.00330095	-1	932	219	194	238	200	280	27027313	Potri.005G192600.1	Potri.005G192600.1	PF05633	PTHR31509,PTHR31509:SF0					AT1G18740.1		Protein of unknown function (DUF793)
Potri.005G195700	-1.70016	2.87731	0.00804754	0.0497438	-1	93	17	7	5	20	13	27028949	Potri.005G195700.1	Potri.005G195700.1	PF00141	PTHR31235,PTHR31235:SF77		1.11.1.7	K00430	GO:0055114,GO:0020037,GO:0006979,GO:0004601	AT1G71695.1		Peroxidase superfamily protein
Potri.005G199900	-3.24257	0.919587	0.000349799	0.00416531	-1	21	3	3	1	0	2	27027549	Potri.005G199900.1	Potri.005G199900.1	PF04116	PTHR11863,PTHR11863:SF43		1.14.13.169	K04713	GO:0055114,GO:0016491,GO:0006633,GO:0005506	AT1G69640.1	SBH1	sphingoid base hydroxylase 1
Potri.005G200700	-3.757	1.73644	4.34696e-10	2.32904e-08	-1	18	24	12	2	1	2	27030695	Potri.005G200700.1	Potri.005G200700.1	PF00394,PF07732,PF07731	PTHR11709,PTHR11709:SF94		1.10.3.2	K05909	GO:0055114,GO:0016491,GO:0005507	AT5G09360.1	LAC14	laccase 14
Potri.005G206200	-1.69032	2.52752	1.11206e-05	0.000230035	-1	46	22	14	11	10	11	27027924	Potri.005G206200.1	Potri.005G206200.1	PF13326	PTHR34041,PTHR34041:SF1			K08902	GO:0010207	AT1G03600.1	PSB27	photosystem II family protein
Potri.005G206700	-1.33565	6.54424	9.49218e-11	5.67154e-09	-1	592	352	304	260	220	181	27031547	Potri.005G206700.1	Potri.005G206700.1	PF01789	PTHR31407,PTHR31407:SF6				GO:0019898,GO:0015979,GO:0009654,GO:0009523,GO:0005509	AT1G06680.1	OE23,OEE2,PSBP-1,PSII-P	photosystem II subunit P-1
Potri.005G207100	-1.09549	5.76179	1.23313e-07	4.23345e-06	-1	317	265	127	121	162	145	27029820	Potri.005G207100.1	Potri.005G207100.1	PF00248	PTHR11732,PTHR11732:SF213	KOG1575	1.1.1.65			AT1G06690.1		NAD(P)-linked oxidoreductase superfamily protein
Potri.005G209500	-1.91534	3.60497	2.03407e-09	9.84882e-08	-1	75	78	30	25	20	18	27031485	Potri.005G209500.1	Potri.005G209500.1	PF01370	PTHR10366,PTHR10366:SF278				GO:0050662,GO:0003824	AT3G63140.1	CSP41A	chloroplast stem-loop binding protein of 41 kDa
Potri.005G211000	-3.85717	4.53431	1.31777e-29	7.06044e-27	-1	142	155	104	8	12	18	27027287	Potri.005G211000.1	Potri.005G211000.1		PTHR33181,PTHR33181:SF3
Potri.005G211300	-2.25822	0.912627	0.00152861	0.0137214	-1	8	11	4	2	2	2	27028499	Potri.005G211300.1	Potri.005G211300.1	PF04844	PTHR33057,PTHR33057:SF21					AT4G14860.1	atofp11,OFP11	ovate family protein 11
Potri.005G211800	-1.78515	1.06481	0.00517444	0.0352514	-1	15	5	5	3	2	4	27031057	Potri.005G211800.1	Potri.005G211800.1	PF14368	PTHR33044,PTHR33044:SF23					AT3G22600.1		Bifunctional inhibitor/lipid-transfer protein/seed storage 2S albumin superfamily protein
Potri.005G214000	-1.92498	5.56546	1.16629e-07	4.02938e-06	-1	541	179	86	60	116	64	27028151	Potri.005G214000.1	Potri.005G214000.1	PF01027	PTHR23291,PTHR23291:SF31	KOG2322		K06890		AT1G03070.1		Bax inhibitor-1 family protein
Potri.005G214800	-1.96842	4.99315	9.63167e-17	1.32824e-14	-1	188	184	103	56	43	64	27029158	Potri.005G214800.1	Potri.005G214800.1	PF00447	PTHR10015,PTHR10015:SF160	KOG0627		K09419	GO:0043565,GO:0006355,GO:0005634,GO:0003700	AT3G22830.1	AT-HSFA6B,HSFA6B	heat shock transcription factor A6B
Potri.005G218800	-1.47347	5.96747	4.33034e-12	3.1772e-10	-1	371	256	219	167	113	136	27028519	Potri.005G218800.1	Potri.005G218800.1	PF07123	PTHR34552			K02721	GO:0015979,GO:0009523,GO:0009507	AT2G30570.1	PSBW	photosystem II reaction center W
Potri.005G220700	-1.19766	2.48019	0.00429998	0.0304521	-1	38	21	12	14	18	7	27029971	Potri.005G220700.1	Potri.005G220700.1	PF00067	PTHR24296,PTHR24296:SF11	KOG0157		K13407	GO:0055114,GO:0020037,GO:0016705,GO:0005506	AT5G63450.1	CYP94B1	cytochrome P450, family 94, subfamily B, polypeptide 1
Potri.005G221500	-2.11734	1.11532	0.000593419	0.00641996	-1	10	10	7	5	2	1	27028182	Potri.005G221500.1	Potri.005G221500.1		PTHR26374,PTHR26374:SF211					AT3G53820.1		C2H2 and C2HC zinc fingers superfamily protein
Potri.005G222300	-1.43229	2.95943	0.00263806	0.0210909	-1	47	47	13	27	18	5	27028591	Potri.005G222300.1	Potri.005G222300.1	PF14226,PF03171	PTHR10209,PTHR10209:SF175	KOG0143	1.14.11.20		GO:0055114,GO:0016491	AT1G06620.1		2-oxoglutarate (2OG) and Fe(II)-dependent oxygenase superfamily protein
Potri.005G223300	-4.42445	0.72504	3.97083e-07	1.205e-05	-1	10	8	5	1	0	0	27028903	Potri.005G223300.1	Potri.005G223300.1	PF00847	PTHR31190,PTHR31190:SF3			K14516	GO:0006355,GO:0003700	AT3G23240.1	ATERF1,ERF1	ethylene response factor 1
Potri.005G223500	-1.50876	2.19753	0.000534544	0.00590021	-1	37	16	9	9	10	8	27028901	Potri.005G223500.1	Potri.005G223500.1	PF07690	PTHR24064,PTHR24064:SF279		3.6.3.27	K08176	GO:0055085,GO:0016021	AT2G38940.1	ATPT2,PHT1;4	phosphate transporter 1;4
Potri.005G223600	-1.72688	1.03533	0.00625346	0.0408055	-1	12	9	3	2	4	3	27030488	Potri.005G223600.1	Potri.005G223600.1	PF07690	PTHR24064,PTHR24064:SF279		3.6.3.27	K08176	GO:0055085,GO:0016021	AT3G54700.1	PHT1;7	phosphate transporter 1;7
Potri.005G225800	-2.84044	3.94934	1.04771e-10	6.23645e-09	-1	177	59	42	30	10	7	27027433	Potri.005G225800.1	Potri.005G225800.1	PF02365	PTHR31744,PTHR31744:SF4				GO:0006355,GO:0003677	AT4G28530.1	anac074,NAC074	NAC domain containing protein 74
Potri.005G228100	-1.6012	2.41409	3.3407e-05	0.000588911	-1	30	28	14	13	7	11	27031482	Potri.005G228100.1	Potri.005G228100.1	PF05804,PF04564	PTHR22849,PTHR22849:SF18		6.3.2.19		GO:0016567,GO:0004842	AT4G36550.1		ARM repeat superfamily protein
Potri.005G229800	-2.76838	1.06963	0.000235577	0.00300991	-1	18	5	6	0	4	1	27031470	Potri.005G229800.1	Potri.005G229800.1		PTHR33640,PTHR33640:SF2					AT5G66440.1
Potri.005G232500	-1.13195	6.80531	7.38819e-05	0.00115176	-1	1038	350	223	211	323	330	27031655	Potri.005G232500.1	Potri.005G232500.1	PF01419	PTHR23244,PTHR23244:SF249				GO:0080028,GO:0019762	AT1G19715.3		Mannose-binding lectin superfamily protein
Potri.005G232800	-1.41706	2.53917	0.00489861	0.0337766	-1	46	25	9	13	19	4	27031051	Potri.005G232800.1	Potri.005G232800.1	PF02190	PTHR23327,PTHR23327:SF12		3.4.21.53		GO:0006508,GO:0004176	AT1G75460.1		ATP-dependent protease La (LON) domain protein
Potri.005G235200	-1.47218	4.15932	1.38777e-06	3.69653e-05	-1	162	72	33	39	39	38	27031130	Potri.005G235200.1	Potri.005G235200.1	PF00561	PTHR10992,PTHR10992:SF866	KOG4409	2.3.1.51			AT4G24160.1		alpha/beta-Hydrolases superfamily protein
Potri.005G238800	-1.08721	5.57459	2.17152e-08	8.71888e-07	-1	259	221	128	117	121	141	27030339	Potri.005G238800.1	Potri.005G238800.1		PTHR34792					AT1G75730.2
Potri.005G239200	-1.83982	6.10473	2.69781e-12	2.04103e-10	-1	383	271	298	107	134	135	27027849	Potri.005G239200.1	Potri.005G239200.1	PF00504	PTHR21649,PTHR21649:SF26			K08912	GO:0016020,GO:0009765	AT2G34430.1	LHB1B1,LHCB1.4	light-harvesting chlorophyll-protein complex II subunit B1
Potri.005G240700	-2.6689	3.357	2.63033e-07	8.40344e-06	-1	133	25	25	14	14	5	27031885	Potri.005G240700.1	Potri.005G240700.1	PF00226	PTHR24078					AT2G17880.1		Chaperone DnaJ-domain superfamily protein
Potri.005G241200	-1.403	3.32411	0.00510944	0.0349063	-1	114	19	17	29	13	23	27031836	Potri.005G241200.1	Potri.005G241200.1		PTHR37714					AT1G75810.1
Potri.005G244700	-2.03348	6.44126	2.305e-05	0.00042835	-1	1306	196	119	97	141	180	27028950	Potri.005G244700.1	Potri.005G244700.1	PF13905	PTHR13871,PTHR13871:SF48	KOG2501	1.8.1.8	K17609		AT1G60420.1		DC1 domain-containing protein
Potri.005G245000	-1.15578	4.39299	3.22873e-06	7.86909e-05	-1	118	104	52	63	54	44	27031654	Potri.005G245000.1	Potri.005G245000.1	PF13499,PF07714	PTHR24349,PTHR24349:SF89	KOG0032	2.7.11.1	K13412	GO:0006468,GO:0004672	AT1G76040.2	CPK29	calcium-dependent protein kinase 29
Potri.005G245700	-1.7341	4.54232	1.11193e-12	9.01768e-11	-1	170	126	55	44	45	45	27027975	Potri.005G245700.1	Potri.005G245700.1	PF00085	PTHR10438,PTHR10438:SF247	KOG0907	1.6.5.4		GO:0045454,GO:0015035,GO:0006662	AT1G76080.1	ATCDSP32,CDSP32	chloroplastic drought-induced stress protein of 32 kD
Potri.005G245900	-2.16876	4.87312	6.65622e-16	8.20925e-14	-1	226	168	77	29	42	62	27030603	Potri.005G245900.1	Potri.005G245900.1	PF07690	PTHR23504,PTHR23504:SF36	KOG2816			GO:0055085,GO:0016021	AT2G16980.2		Major facilitator superfamily protein
Potri.005G246100	-1.53788	5.41449	1.51598e-13	1.41562e-11	-1	273	178	143	105	88	80	27030216	Potri.005G246100.1	Potri.005G246100.1	PF00127	PTHR34192,PTHR34192:SF2			K02638	GO:0009055,GO:0005507	AT1G76100.1	PETE1	plastocyanin 1
Potri.005G246500	-1.11965	3.59687	0.000340904	0.00407538	-1	65	67	24	29	26	38	27028264	Potri.005G246500.1	Potri.005G246500.1	PF07714	PTHR23257,PTHR23257:SF347	KOG0192	2.7.12.1		GO:0006468,GO:0004672	AT4G38470.1		ACT-like protein tyrosine kinase family protein
Potri.005G251600	-1.39427	4.44197	0.00761973	0.0475622	-1	293	39	23	52	54	36	27027637	Potri.005G251600.1	Potri.005G251600.1	PF06628,PF00199	PTHR11465,PTHR11465:SF19		1.11.1.6,1.11.1.21	K03781	GO:0055114,GO:0020037,GO:0004096,GO:0006979	AT4G35090.1	CAT2	catalase 2
Potri.005G254100	-2.00639	5.72818	1.20804e-24	3.66003e-22	-1	370	302	148	99	80	86	27031400	Potri.005G254100.1	Potri.005G254100.1	PF02672,PF00044,PF02800	PTHR10836,PTHR10836:SF39	KOG0657	1.2.1.13	K05298	GO:0055114,GO:0016620	AT1G42970.1	GAPB	glyceraldehyde-3-phosphate dehydrogenase B subunit
Potri.005G255500	-5.47395	1.51458	8.72345e-12	6.15785e-10	-1	22	21	6	1	0	0	27028566	Potri.005G255500.1	Potri.005G255500.1	PF10358	PTHR33414,PTHR33414:SF2					AT1G42550.1	PMI1	plastid movement impaired1
Potri.005G258600	-1.18582	3.41476	0.000420902	0.00484719	-1	81	30	30	31	26	22	27028351	Potri.005G258600.1	Potri.005G258600.1	PF00504	PTHR21649,PTHR21649:SF24		1.10.3.9	K14172	GO:0016020,GO:0009765	AT1G76570.1		Chlorophyll A-B binding family protein
Potri.005G258800	-3.26641	1.58914	8.05288e-09	3.48138e-07	-1	23	13	11	1	3	2	27029522	Potri.005G258800.1	Potri.005G258800.1	PF07649	PTHR13871,PTHR13871:SF43		2.7.1.107		GO:0055114,GO:0047134	AT1G20990.1		Cysteine/Histidine-rich C1 domain family protein
Potri.005G259900	-3.53341	5.47631	2.09071e-26	7.94543e-24	-1	571	166	126	27	30	31	27027992	Potri.005G259900.1	Potri.005G259900.1	PF13499,PF13833	PTHR10891,PTHR10891:SF621	KOG0027		K13448		AT1G76650.1	CML38	calmodulin-like 38
Potri.006G002000	-2.12358	0.838233	0.00279806	0.0220306	-1	8	9	4	1	2	3	27004412	Potri.006G002000.1	Potri.006G002000.1		PTHR22814,PTHR22814:SF157					AT4G05030.1		Copper transport protein family
Potri.006G004300	-3.9861	1.69062	2.30924e-11	1.5247e-09	-1	29	14	11	2	1	1	27003471	Potri.006G004300.1	Potri.006G004300.1	PF03552	PTHR13301,PTHR13301:SF67		2.4.1.12		GO:0030244,GO:0016760,GO:0016020	AT1G55850.1	ATCSLE1,CSLE1	cellulose synthase like E1
Potri.006G005500	-1.40988	1.81034	0.00327018	0.0248152	-1	22	16	6	8	4	9	27006455	Potri.006G005500.1	Potri.006G005500.1	PF00808	PTHR11064,PTHR11064:SF45	KOG0869				AT4G14540.1	NF-YB3	nuclear factor Y, subunit B3
Potri.006G005600	-4.20088	2.30648	3.99418e-14	4.00435e-12	-1	29	32	24	3	2	1	27007473	Potri.006G005600.1	Potri.006G005600.1	PF01190	PTHR33210					AT5G47635.1		Pollen Ole e 1 allergen and extensin family protein
Potri.006G007600	-2.47555	0.867601	0.00111913	0.0107276	-1	14	3	6	2	1	2	27005569	Potri.006G007600.1	Potri.006G007600.1	PF00201	PTHR11926,PTHR11926:SF242				GO:0016758,GO:0008152	AT3G21760.1	HYR1	UDP-Glycosyltransferase superfamily protein
Potri.006G012700	-2.76542	1.35868	1.10529e-05	0.000228924	-1	14	9	13	4	1	2	27007283	Potri.006G012700.1	Potri.006G012700.1	PF04578,PF13968	PTHR31325,PTHR31325:SF0					AT5G45540.1		Protein of unknown function (DUF594)
Potri.006G013900	-4.70138	4.91732	4.7471e-08	1.78538e-06	-1	651	29	24	11	11	4	27003960	Potri.006G013900.1	Potri.006G013900.1	PF03600	PTHR10283,PTHR10283:SF101	KOG1281		K14445	GO:0055085,GO:0016021	AT5G47560.1	ATSDAT,ATTDT,TDT	tonoplast dicarboxylate transporter
Potri.006G014000	-1.20017	3.41918	0.000422456	0.00486166	-1	88	41	18	24	24	30	27004118	Potri.006G014000.1	Potri.006G014000.1	PF00560,PF13855	PTHR27000,PTHR27000:SF178		2.7.11.1		GO:0005515	AT2G33170.1		Leucine-rich repeat receptor-like protein kinase family protein
Potri.006G014100	-1.10196	3.56347	0.000225007	0.00290254	-1	83	51	22	28	32	31	27008123	Potri.006G014100.1	Potri.006G014100.1	PF11721	PTHR34081,PTHR34081:SF2					AT1G53430.1		Leucine-rich repeat transmembrane protein kinase
Potri.006G015000	-3.0611	4.40569	2.98748e-26	1.08489e-23	-1	162	116	83	12	21	24	27005171	Potri.006G015000.1	Potri.006G015000.1	PF03188,PF04526	PTHR23130,PTHR23130:SF80	KOG4293			GO:0016021	AT5G47530.1		Auxin-responsive family protein
Potri.006G015200	-1.60487	3.28267	0.00156439	0.0139506	-1	115	30	9	22	14	20	27008576	Potri.006G015200.1	Potri.006G015200.1	PF07690,PF00083	PTHR23500,PTHR23500:SF149	KOG0254		K08150	GO:0055085,GO:0016021,GO:0022857	AT4G16480.1	ATINT4,INT4	inositol transporter 4
Potri.006G015300	-1.36539	4.11017	0.00170698	0.014897	-1	189	43	30	59	35	23	27004329	Potri.006G015300.1	Potri.006G015300.1	PF00083	PTHR23500,PTHR23500:SF149	KOG0254		K08150	GO:0055085,GO:0022857,GO:0016021	AT4G16480.1	ATINT4,INT4	inositol transporter 4
Potri.006G017500	-2.39514	1.57792	7.01625e-05	0.00110246	-1	28	11	5	5	1	4	27007083	Potri.006G017500.1	Potri.006G017500.1	PF05421	PTHR36049,PTHR36049:SF3					AT4G16410.1
Potri.006G017900	-1.92515	2.73541	4.18052e-06	9.858e-05	-1	38	47	13	10	13	10	27007370	Potri.006G017900.1	Potri.006G017900.1		PTHR34125,PTHR34125:SF1					AT4G16400.1
Potri.006G018000	-2.88096	1.59035	3.40475e-06	8.23668e-05	-1	11	21	12	2	2	4	27005201	Potri.006G018000.1	Potri.006G018000.1	PF07058	PTHR31246,PTHR31246:SF5				GO:0008017,GO:0007010	AT4G17220.1	ATMAP70-5,MAP70-5	microtubule-associated proteins 70-5
Potri.006G020000	-2.57451	1.73298	0.000143503	0.00199714	-1	37	10	5	4	0	6	27006057	Potri.006G020000.1	Potri.006G020000.1	PF00403	PTHR22814,PTHR22814:SF79				GO:0046872,GO:0030001	AT4G16380.1		Heavy metal transport/detoxification superfamily protein
Potri.006G021600	-3.62809	3.34702	7.81394e-13	6.43282e-11	-1	138	35	23	7	7	4	27007535	Potri.006G021600.1	Potri.006G021600.1	PF12734	PTHR31568,PTHR31568:SF17					AT2G32190.1
Potri.006G024300	-2.46899	2.46647	7.65012e-10	3.93746e-08	-1	42	29	16	8	7	5	27007372	Potri.006G024300.1	Potri.006G024300.1	PF00107,PF08240	PTHR11695,PTHR11695:SF543	KOG0023	1.1.1.183		GO:0055114,GO:0016491,GO:0008270	AT1G72680.1	ATCAD1,CAD1	cinnamyl-alcohol dehydrogenase
Potri.006G027700	-1.50643	1.66398	0.00741666	0.0465525	-1	20	8	11	11	4	3	27005903	Potri.006G027700.1	Potri.006G027700.1	PF06964	PTHR31776,PTHR31776:SF0		3.2.1.55	K01209	GO:0046556,GO:0046373	AT3G10740.1	ARAF,ARAF1,ASD1,ATASD1	alpha-L-arabinofuranosidase 1
Potri.006G033300	-1.26288	7.82589	1.09054e-07	3.79575e-06	-1	979	962	839	570	495	604	27007705	Potri.006G033300.1	Potri.006G033300.1	PF00067	PTHR24298,PTHR24298:SF0			K09754	GO:0055114,GO:0020037,GO:0016705,GO:0005506	AT2G40890.1	CYP98A3	cytochrome P450, family 98, subfamily A, polypeptide 3
Potri.006G033400	-5.38021	0.196851	0.00029113	0.00357573	-1	4	6	3	0	0	0	27003712	Potri.006G033400.1	Potri.006G033400.1	PF13414,PF00254	PTHR10516,PTHR10516:SF312	KOG0543	5.2.1.8	K09571	GO:0006457	AT5G48570.1	ATFKBP65,FKBP65,ROF2	FKBP-type peptidyl-prolyl cis-trans isomerase family protein
Potri.006G033600	-4.81617	2.02999	4.18824e-14	4.1733e-12	-1	27	25	19	0	3	0	27007237	Potri.006G033600.1	Potri.006G033600.1	PF00067	PTHR24296,PTHR24296:SF0	KOG0157	1.14.15.3		GO:0055114,GO:0020037,GO:0016705,GO:0005506	AT3G56630.1	CYP94D2	cytochrome P450, family 94, subfamily D, polypeptide 2
Potri.006G034100	-1.38898	1.90354	0.0029627	0.0230767	-1	22	11	13	6	8	9	27008678	Potri.006G034100.1	Potri.006G034100.1	PF02458	PTHR31623,PTHR31623:SF4		2.3.1.224		GO:0016747	AT1G24420.1		HXXXD-type acyl-transferase family protein
Potri.006G034300	-1.85815	1.68151	0.000150312	0.00207022	-1	22	13	8	6	6	3	27007469	Potri.006G034300.1	Potri.006G034300.1	PF01789	PTHR31407,PTHR31407:SF14		1.10.3.9		GO:0019898,GO:0015979,GO:0009654,GO:0009523,GO:0005509	AT3G56650.1		Mog1/PsbP/DUF1795-like photosystem II reaction center PsbP family protein
Potri.006G036200	-4.85128	1.64187	9.48888e-13	7.73379e-11	-1	24	17	12	0	2	0	27004080	Potri.006G036200.1	Potri.006G036200.1	PF13193,PF00501	PTHR24095,PTHR24095:SF189				GO:0008152,GO:0003824	AT1G66120.1		AMP-dependent synthetase and ligase family protein
Potri.006G036300	-2.3677	1.14022	9.0068e-05	0.00135404	-1	13	10	6	3	3	1	27007643	Potri.006G036300.1	Potri.006G036300.1	PF13193,PF00501	PTHR24095,PTHR24095:SF189				GO:0008152,GO:0003824	AT1G66120.1		AMP-dependent synthetase and ligase family protein
Potri.006G038000	-2.53774	1.09849	0.000225041	0.00290254	-1	16	9	4	0	2	4	27008745	Potri.006G038000.1	Potri.006G038000.1		PTHR38928
Potri.006G038200	-6.16436	0.682835	3.77257e-07	1.15556e-05	-1	11	7	5	0	0	0	27005220	Potri.006G038200.1	Potri.006G038200.1
Potri.006G038900	-7.41667	1.75007	5.98968e-10	3.15235e-08	-1	47	11	5	0	0	0	27003919	Potri.006G038900.1	Potri.006G038900.1	PF05678	PTHR33624,PTHR33624:SF2					AT2G41180.1		VQ motif-containing protein
Potri.006G040000	-1.64705	5.14333	8.61226e-10	4.41183e-08	-1	335	143	74	88	64	61	27008393	Potri.006G040000.1	Potri.006G040000.1	PF00646	PTHR31482,PTHR31482:SF3				GO:0005515	AT2G26850.1		F-box family protein
Potri.006G040900	-2.58617	2.59581	2.69768e-08	1.05971e-06	-1	64	24	13	5	9	6	27008236	Potri.006G040900.1	Potri.006G040900.1	PF08450	PTHR10426,PTHR10426:SF29	KOG1520	4.3.3.2			AT2G41290.1	SSL2	strictosidine synthase-like 2
Potri.006G043000	-1.33844	2.55298	0.000289265	0.00355951	-1	37	28	12	14	10	15	27004245	Potri.006G043000.1	Potri.006G043000.1	PF03140	PTHR31549,PTHR31549:SF27					AT3G50180.1		Plant protein of unknown function (DUF247)
Potri.006G044300	-1.06853	2.57572	0.00361776	0.0268786	-1	28	31	13	14	13	18	27007868	Potri.006G044300.1	Potri.006G044300.1		PTHR38223,PTHR38223:SF1
Potri.006G049200	-3.81065	1.54779	2.79581e-08	1.09563e-06	-1	17	23	7	0	1	3	27007391	Potri.006G049200.1	Potri.006G049200.1	PF00447	PTHR10015			K09419	GO:0043565,GO:0006355,GO:0005634,GO:0003700	AT2G41690.1	AT-HSFB3,HSFB3	heat shock transcription factor B3
Potri.006G051100	-1.30451	7.20739	1.31347e-11	9.07569e-10	-1	890	732	384	391	383	285	27007883	Potri.006G051100.1	Potri.006G051100.1	PF11965,PF02514	PTHR23304,PTHR23304:SF115		6.6.1.1	K03403	GO:0016851,GO:0009058	AT5G13630.1	ABAR,CCH,CCH1,CHLH,GUN5	magnesium-chelatase subunit chlH, chloroplast, putative / Mg-protoporphyrin IX chelatase, putative (CHLH)
Potri.006G053200	-1.05371	6.31562	3.54799e-08	1.36262e-06	-1	569	288	198	242	201	203	27005017	Potri.006G053200.1	Potri.006G053200.1	PF03763	PTHR31471,PTHR31471:SF14					AT3G57540.1		Remorin family protein
Potri.006G055200	-5.77634	0.44869	5.32526e-05	0.000871535	-1	12	2	4	0	0	0	27005582	Potri.006G055200.1	Potri.006G055200.1	PF08137	PTHR33102					AT2G36985.1	DVL16,ROT4	DVL family protein
Potri.006G055400	-1.69183	5.88803	9.33241e-15	1.00333e-12	-1	310	330	191	138	107	106	27003844	Potri.006G055400.1	Potri.006G055400.1	PF00595,PF03572	PTHR32060,PTHR32060:SF5		3.4.21.102		GO:0005515,GO:0008236,GO:0006508	AT3G57680.1		Peptidase S41 family protein
Potri.006G056100	-3.71979	4.93226	4.9424e-30	2.8339e-27	-1	180	184	150	15	15	25	27005450	Potri.006G056100.1	Potri.006G056100.1		PTHR33659,PTHR33659:SF2
Potri.006G059600	-1.00003	4.59995	6.73369e-06	0.000149611	-1	154	100	57	74	65	61	27005632	Potri.006G059600.1	Potri.006G059600.1	PF00481	PTHR13832,PTHR13832:SF299	KOG0698	3.1.3.16	K14803	GO:0003824,GO:0006470,GO:0004722	AT2G25620.1	AtDBP1,DBP1	DNA-binding protein phosphatase 1
Potri.006G060100	-2.72402	1.54267	2.44703e-06	6.1473e-05	-1	25	14	5	3	3	2	27005886	Potri.006G060100.1	Potri.006G060100.1	PF08847	PTHR35724,PTHR35724:SF1					AT2G47910.1	CRR6	chlororespiratory reduction 6
Potri.006G062200	-1.31484	2.86589	5.45561e-05	0.00088884	-1	42	33	20	20	14	16	27004408	Potri.006G062200.1	Potri.006G062200.1	PF03662	PTHR14363,PTHR14363:SF16		3.2.1.31,3.2.1.167	K07964	GO:0016798,GO:0016020	AT5G34940.2	AtGUS3,GUS3	glucuronidase 3
Potri.006G067000	-6.91911	1.23814	2.28268e-09	1.07967e-07	-1	14	20	5	0	0	0	27006673	Potri.006G067000.1	Potri.006G067000.1	PF04525	PTHR31087,PTHR31087:SF2					AT3G15810.1		Protein of unknown function (DUF567)
Potri.006G067200	-2.9028	1.16253	0.000147614	0.00203994	-1	14	16	2	0	2	3	27003840	Potri.006G067200.1	Potri.006G067200.1	PF02298	PTHR33021,PTHR33021:SF55				GO:0009055	AT5G20230.1	ATBCB,BCB,SAG14	blue-copper-binding protein
Potri.006G068100	-1.07704	2.88004	0.00271402	0.0215454	-1	42	30	19	11	21	24	27007431	Potri.006G068100.1	Potri.006G068100.1	PF01733	PTHR10332,PTHR10332:SF35	KOG1479		K15014	GO:0016021,GO:0006810,GO:0005337	AT1G02630.1		Nucleoside transporter family protein
Potri.006G069100	-3.14032	2.8636	1.35239e-16	1.83403e-14	-1	61	40	24	8	6	4	27004213	Potri.006G069100.1	Potri.006G069100.1		PTHR33564,PTHR33564:SF5					AT3G15760.1
Potri.006G069600	-2.20328	2.86401	2.80354e-06	6.94678e-05	-1	52	47	15	16	13	2	27005669	Potri.006G069600.1	Potri.006G069600.1	PF00141	PTHR31235,PTHR31235:SF51		1.11.1.7	K00430	GO:0055114,GO:0020037,GO:0006979,GO:0004601	AT2G41480.1		Peroxidase superfamily protein
Potri.006G070900	-2.04002	6.71397	7.03663e-24	1.99981e-21	-1	705	520	358	188	188	136	27003521	Potri.006G070900.1	Potri.006G070900.1		PTHR35510					AT5G35320.1
Potri.006G073500	-1.37829	5.21392	1.347e-08	5.63689e-07	-1	287	167	81	88	102	65	27004273	Potri.006G073500.1	Potri.006G073500.1	PF00011	PTHR11527,PTHR11527:SF132	KOG0710		K13993		AT1G07400.1		HSP20-like chaperones superfamily protein
Potri.006G074800	-2.79478	1.07671	0.000385397	0.00452277	-1	10	17	2	2	2	1	27008702	Potri.006G074800.1	Potri.006G074800.1	PF00010	PTHR31945,PTHR31945:SF9				GO:0046983	AT5G57150.1		basic helix-loop-helix (bHLH) DNA-binding superfamily protein
Potri.006G075200	-1.67548	3.03064	4.99553e-07	1.47696e-05	-1	56	35	25	14	19	14	27008648	Potri.006G075200.1	Potri.006G075200.1	PF06203	PTHR31874,PTHR31874:SF10				GO:0005515	AT5G57180.2	CIA2	chloroplast import apparatus 2
Potri.006G086900	-2.74205	5.1425	3.3671e-09	1.53912e-07	-1	531	93	63	54	31	28	27004494	Potri.006G086900.1	Potri.006G086900.1	PF13419	PTHR12725,PTHR12725:SF72	KOG3109	3.1.3.74	K18551		AT5G02230.2		Haloacid dehalogenase-like hydrolase (HAD) superfamily protein
Potri.006G087100	-3.11467	2.65025	1.55373e-11	1.04919e-09	-1	33	41	28	7	6	3	27007506	Potri.006G087100.1	Potri.006G087100.1	PF07731,PF07732,PF00394	PTHR11709,PTHR11709:SF66		1.10.3.2	K05909	GO:0055114,GO:0016491,GO:0005507	AT5G60020.1	ATLAC17,LAC17	laccase 17
Potri.006G087500	-3.62631	3.89549	8.82004e-31	5.88297e-28	-1	123	89	55	12	7	9	27003680	Potri.006G087500.1	Potri.006G087500.1	PF07731,PF07732,PF00394	PTHR11709,PTHR11709:SF62		1.10.3.2	K05909	GO:0055114,GO:0016491,GO:0005507	AT5G60020.1	ATLAC17,LAC17	laccase 17
Potri.006G087600	-3.36573	0.126409	0.00497502	0.0341593	-1	6	3	2	1	0	0	27008167	Potri.006G087600.1	Potri.006G087600.1	PF00026	PTHR13683,PTHR13683:SF347	KOG1339	3.4.23.12		GO:0006508,GO:0004190	AT5G02190.1	ATASP38,EMB24,PCS1	Eukaryotic aspartyl protease family protein
Potri.006G087700	-1.73415	3.67234	1.64197e-06	4.3104e-05	-1	112	48	33	14	21	37	27007154	Potri.006G087700.1	Potri.006G087700.1		PTHR36389,PTHR36389:SF1					AT5G02160.1
Potri.006G088000	-1.76141	7.75703	4.82428e-15	5.32675e-13	-1	1168	1022	803	453	444	330	27006327	Potri.006G088000.1	Potri.006G088000.1	PF08609	PTHR19316,PTHR19316:SF17	KOG2160		K09562		AT3G09350.1	Fes1A	Fes1A
Potri.006G088200	-1.17536	5.86198	5.46067e-08	2.02808e-06	-1	314	234	190	184	140	122	27005195	Potri.006G088200.1	Potri.006G088200.1	PF00504	PTHR14154,PTHR14154:SF11					AT5G02120.1	OHP	one helix protein
Potri.006G089800	-3.30172	2.79434	2.21904e-09	1.05876e-07	-1	26	61	27	4	4	8	27004834	Potri.006G089800.1	Potri.006G089800.1	PF08659	PTHR24322,PTHR24322:SF410	KOG0725	1.1.1.206	K08081		AT2G29150.1		NAD(P)-binding Rossmann-fold superfamily protein
Potri.006G090100	-3.07799	1.01972	1.14052e-05	0.000235475	-1	11	11	6	0	1	3	27004591	Potri.006G090100.1	Potri.006G090100.1		PTHR34670,PTHR34670:SF3					AT5G02090.1
Potri.006G092000	-1.34176	4.19155	0.00550616	0.0369296	-1	215	39	28	68	33	24	27003886	Potri.006G092000.1	Potri.006G092000.1	PF00854	PTHR11654,PTHR11654:SF79				GO:0016020,GO:0006810,GO:0005215	AT2G37900.1		Major facilitator superfamily protein
Potri.006G092300	-2.70976	4.73859	9.20779e-30	5.18859e-27	-1	220	156	79	31	27	31	27006709	Potri.006G092300.1	Potri.006G092300.1		PTHR37078,PTHR37078:SF1
Potri.006G092600	-1.17582	3.40575	5.76929e-05	0.000934379	-1	63	42	31	24	25	30	27006398	Potri.006G092600.1	Potri.006G092600.1	PF03759	PTHR33101,PTHR33101:SF1				GO:0005089	AT5G02010.1	ATROPGEF7,ROPGEF7	RHO guanyl-nucleotide exchange factor 7
Potri.006G093500	-1.50727	6.0317	0.00166378	0.0146019	-1	691	224	121	120	246	44	27006960	Potri.006G093500.1	Potri.006G093500.1	PF00011	PTHR11527,PTHR11527:SF153			K13993		AT1G53540.1		HSP20-like chaperones superfamily protein
Potri.006G094300	-1.46137	3.84605	2.32499e-06	5.87685e-05	-1	80	77	40	20	38	36	27007517	Potri.006G094300.1	Potri.006G094300.1	PF06521	PTHR33649,PTHR33649:SF4					AT3G54040.1		PAR1 protein
Potri.006G096900	-4.0702	1.42751	6.04025e-09	2.64985e-07	-1	21	10	12	1	0	2	27005711	Potri.006G096900.1	Potri.006G096900.1	PF07732,PF07731,PF00394	PTHR11709,PTHR11709:SF93		1.10.3.2	K05909	GO:0005507,GO:0055114,GO:0016491	AT2G38080.1	ATLMCO4,IRX12,LAC4,LMCO4	Laccase/Diphenol oxidase family protein
Potri.006G097100	-3.81943	0.356945	7.55671e-05	0.00117273	-1	7	4	4	1	0	0	27005704	Potri.006G097100.1	Potri.006G097100.1	PF07732,PF07731,PF00394	PTHR11709,PTHR11709:SF93		1.10.3.2	K05909	GO:0005507,GO:0055114,GO:0016491	AT2G38080.1	ATLMCO4,IRX12,LAC4,LMCO4	Laccase/Diphenol oxidase family protein
Potri.006G097500	-2.76735	3.34196	8.99761e-11	5.39576e-09	-1	100	50	26	21	4	7	27006947	Potri.006G097500.1	Potri.006G097500.1	PF02458	PTHR31896,PTHR31896:SF5		2.3.1.133		GO:0016747	AT5G01210.1		HXXXD-type acyl-transferase family protein
Potri.006G099500	-1.62476	6.05322	6.77554e-16	8.32499e-14	-1	434	273	229	141	134	131	27004387	Potri.006G099500.1	Potri.006G099500.1	PF00504	PTHR21649,PTHR21649:SF6			K08915	GO:0016020,GO:0009765	AT3G08940.2	LHCB4.2	light harvesting complex photosystem II
Potri.006G099600	-1.28637	3.86449	0.000336775	0.00403623	-1	136	55	21	30	35	37	27005727	Potri.006G099600.1	Potri.006G099600.1	PF13920	PTHR15315,PTHR15315:SF33	KOG1039				AT5G01520.1		RING/U-box superfamily protein
Potri.006G099900	-3.20575	1.36024	8.6981e-06	0.000186747	-1	16	20	3	2	1	2	27004390	Potri.006G099900.1	Potri.006G099900.1	PF01699	PTHR31503,PTHR31503:SF1			K07300	GO:0055085,GO:0016021	AT3G51860.1	ATCAX3,ATHCX1,CAX1-LIKE,CAX3	cation exchanger 3
Potri.006G100300	-3.0018	0.714396	0.000136044	0.00190584	-1	11	7	3	0	1	2	27004802	Potri.006G100300.1	Potri.006G100300.1	PF00657	PTHR14209,PTHR14209:SF10	KOG3035	3.1.1.2		GO:0016788	AT3G11210.1		SGNH hydrolase-type esterase superfamily protein
Potri.006G101400	-1.99285	1.60619	0.00014828	0.00204568	-1	25	11	6	5	4	4	27004350	Potri.006G101400.1	Potri.006G101400.1	PF13837	PTHR10032,PTHR10032:SF215	KOG4282			GO:0006351,GO:0005634,GO:0003700	AT5G01380.1		Homeodomain-like superfamily protein
Potri.006G101500	-1.14285	6.13578	3.60579e-10	1.98548e-08	-1	472	292	176	182	162	203	27008468	Potri.006G101500.1	Potri.006G101500.1	PF00487,PF11960	PTHR32100,PTHR32100:SF17		1.14.99.33	K10257	GO:0006629,GO:0055114,GO:0016717	AT5G05580.1	FAD8	fatty acid desaturase 8
Potri.006G102900	-1.67289	2.08264	8.60644e-05	0.00130526	-1	28	17	12	10	7	6	27005207	Potri.006G102900.1	Potri.006G102900.1							AT5G58570.1
Potri.006G103900	-1.21466	3.1282	0.00312901	0.0239778	-1	55	46	15	11	31	20	27005627	Potri.006G103900.1	Potri.006G103900.1	PF00210	PTHR11431,PTHR11431:SF44	KOG2332	1.16.3.1	K00522	GO:0008199,GO:0006879,GO:0006826	AT5G01600.1	ATFER1,FER1	ferretin 1
Potri.006G104200	-2.06152	1.26103	0.00193352	0.0164738	-1	22	6	4	3	5	1	27003770	Potri.006G104200.1	Potri.006G104200.1	PF00847	PTHR31241,PTHR31241:SF2				GO:0006355,GO:0003700	AT2G40340.1	AtERF48,DREB2C	Integrase-type DNA-binding superfamily protein
Potri.006G106800	-1.85426	4.82105	6.24006e-08	2.29408e-06	-1	301	106	57	75	42	35	27004007	Potri.006G106800.1	Potri.006G106800.1	PF00202	PTHR11986,PTHR11986:SF66		2.6.1.44	K00827	GO:0030170,GO:0008483	AT3G08860.1	PYD4	PYRIMIDINE 4
Potri.006G107700	-1.40283	2.59292	0.000401204	0.00466971	-1	42	26	13	21	9	9	27007639	Potri.006G107700.1	Potri.006G107700.1	PF13724,PF04844	PTHR33057,PTHR33057:SF22				GO:0003677	AT2G30400.1	ATOFP2,OFP2	ovate family protein 2
Potri.006G109100	-1.72838	3.02146	0.00262981	0.0210456	-1	98	17	13	24	5	15	27005888	Potri.006G109100.1	Potri.006G109100.1	PF03106	PTHR31282,PTHR31282:SF17				GO:0043565,GO:0006355,GO:0003700	AT3G56400.1	ATWRKY70,WRKY70	WRKY DNA-binding protein 70
Potri.006G109700	-1.11443	2.74751	0.00143242	0.0130537	-1	47	22	16	20	16	14	27006878	Potri.006G109700.1	Potri.006G109700.1	PF00069	PTHR11584	KOG0594	2.7.11.1		GO:0006468,GO:0005524,GO:0004672	AT5G01920.1	STN8	Protein kinase superfamily protein
Potri.006G110900	-2.85906	0.879729	9.20683e-05	0.00137904	-1	10	8	6	0	1	3	27003786	Potri.006G110900.1	Potri.006G110900.1	PF03767	PTHR31284,PTHR31284:SF9		3.1.3.2		GO:0003993	AT2G38600.1		HAD superfamily, subfamily IIIB acid phosphatase
Potri.006G112200	-1.35361	4.65381	2.63475e-09	1.22841e-07	-1	142	121	75	58	55	63	27007007	Potri.006G112200.1	Potri.006G112200.1	PF03547	PTHR31419,PTHR31419:SF1	KOG2722			GO:0055085,GO:0016021	AT5G01990.1		Auxin efflux carrier family protein
Potri.006G114200	-2.75445	4.42176	6.56713e-13	5.44755e-11	-1	140	144	71	45	9	17	27003958	Potri.006G114200.1	Potri.006G114200.1	PF03514	PTHR31636,PTHR31636:SF12					AT3G54220.1	SCR,SGR1	GRAS family transcription factor
Potri.006G117900	-1.98223	3.5477	8.02061e-08	2.86489e-06	-1	113	40	32	28	16	14	27005057	Potri.006G117900.1	Potri.006G117900.1	PF01925	PTHR14255,PTHR14255:SF5				GO:0016021	AT2G36630.1		Sulfite exporter TauE/SafE family protein
Potri.006G119500	-1.16753	3.91964	9.31559e-05	0.00139151	-1	69	67	52	39	43	33	27005612	Potri.006G119500.1	Potri.006G119500.1	PF02133	PTHR30618,PTHR30618:SF0	KOG2466		K03457	GO:0055085,GO:0016020,GO:0005215	AT5G03555.1		permease, cytosine/purines, uracil, thiamine, allantoin family protein
Potri.006G120400	-4.55113	2.84511	7.62588e-22	1.8307e-19	-1	52	53	26	1	2	4	27008110	Potri.006G120400.1	Potri.006G120400.1		PTHR13140,PTHR13140:SF480	KOG0933				AT1G63300.1		Myosin heavy chain-related protein
Potri.006G123400	-2.80463	0.25543	0.00323994	0.0246258	-1	4	3	5	2	0	0	27006151	Potri.006G123400.1	Potri.006G123400.1	PF00249	PTHR10641,PTHR10641:SF561			K09422		AT5G57620.1	AtMYB36,MYB36	myb domain protein 36
Potri.006G124000	-2.62268	1.22133	0.00129792	0.0120889	-1	25	8	1	2	1	3	27004017	Potri.006G124000.1	Potri.006G124000.1
Potri.006G124800	-1.69704	5.76239	8.7724e-16	1.05407e-13	-1	360	238	182	137	97	87	27007583	Potri.006G124800.1	Potri.006G124800.1	PF00403	PTHR22814,PTHR22814:SF113	KOG1603	3.6.3.54,3.6.3.4		GO:0046872,GO:0030001	AT5G03380.1		Heavy metal transport/detoxification superfamily protein
Potri.006G125000	-1.29565	1.62031	0.00453662	0.0317768	-1	16	12	8	7	5	7	27006351	Potri.006G125000.1	Potri.006G125000.1	PF00708	PTHR10029	KOG3360	3.6.1.7	K01512		AT5G03370.1		acylphosphatase family
Potri.006G128000	-2.19919	3.78009	4.66329e-10	2.49037e-08	-1	140	51	36	17	25	18	27007344	Potri.006G128000.1	Potri.006G128000.1	PF00230	PTHR19139,PTHR19139:SF167	KOG0223		K09872	GO:0016020,GO:0006810,GO:0005215	AT2G37170.1	PIP2;2,PIP2B	plasma membrane intrinsic protein 2
Potri.006G128200	-2.26815	4.67835	1.46802e-12	1.16738e-10	-1	274	96	66	43	41	25	27006032	Potri.006G128200.1	Potri.006G128200.1	PF00230	PTHR19139,PTHR19139:SF167	KOG0223		K09872	GO:0016020,GO:0006810,GO:0005215	AT2G37170.1	PIP2;2,PIP2B	plasma membrane intrinsic protein 2
Potri.006G128300	-1.61177	2.2488	0.00256625	0.0206736	-1	37	15	13	18	7	2	27004296	Potri.006G128300.1	Potri.006G128300.1		PTHR36063
Potri.006G129200	-3.20055	5.22251	4.65063e-25	1.46151e-22	-1	238	175	192	40	21	33	27007838	Potri.006G129200.1	Potri.006G129200.1	PF02469	PTHR32077,PTHR32077:SF7					AT5G03170.1	ATFLA11,FLA11	FASCICLIN-like arabinogalactan-protein 11
Potri.006G129600	-1.53047	4.47125	8.43158e-07	2.36135e-05	-1	133	118	61	31	69	40	27006513	Potri.006G129600.1	Potri.006G129600.1	PF11976	PTHR10666	KOG0005,KOG0001		K04551,K08770		AT5G20620.1	UBQ4	ubiquitin 4
Potri.006G129700	-2.55306	0.687346	0.00124634	0.0116928	-1	6	8	5	3	1	0	27005120	Potri.006G129700.1	Potri.006G129700.1	PF03094	PTHR31942,PTHR31942:SF20			K08472	GO:0016021,GO:0006952	AT2G39200.1	ATMLO12,MLO12	Seven transmembrane MLO family protein
Potri.006G129900	-2.09859	2.25455	2.01573e-06	5.16837e-05	-1	26	29	14	6	10	5	27005923	Potri.006G129900.1	Potri.006G129900.1	PF00141	PTHR31235,PTHR31235:SF11		1.11.1.7	K00430	GO:0055114,GO:0020037,GO:0006979,GO:0004601	AT2G37130.1		Peroxidase superfamily protein
Potri.006G130400	-2.54115	1.99121	0.000105333	0.00154585	-1	29	28	5	11	1	1	27004377	Potri.006G130400.1	Potri.006G130400.1							AT5G03120.1
Potri.006G131000	-4.83169	4.02754	4.28352e-32	3.5897e-29	-1	104	112	78	6	2	6	27005146	Potri.006G131000.1	Potri.006G131000.1	PF03360	PTHR10896,PTHR10896:SF16	KOG1476	2.4.2.24		GO:0016020,GO:0015018	AT2G37090.1	IRX9	Nucleotide-diphospho-sugar transferases superfamily protein
Potri.006G133100	-1.09316	3.39427	0.000523379	0.00580244	-1	76	42	20	30	27	24	27006768	Potri.006G133100.1	Potri.006G133100.1	PF13911	PTHR28630,PTHR28630:SF5	KOG4498				AT2G37240.1		Thioredoxin superfamily protein
Potri.006G137300	-2.31725	4.23282	1.01895e-14	1.08831e-12	-1	106	118	67	21	25	33	27005286	Potri.006G137300.1	Potri.006G137300.1	PF01794,PF08022,PF08414,PF08030	PTHR11972,PTHR11972:SF44		1.6.3.1	K13447	GO:0055114,GO:0016491,GO:0050664,GO:0004601	AT1G19230.1		Riboflavin synthase-like superfamily protein
Potri.006G137800	-3.79281	2.41804	1.72423e-09	8.42348e-08	-1	18	42	28	3	2	4	27004902	Potri.006G137800.1	Potri.006G137800.1	PF04043	PTHR31080,PTHR31080:SF26		3.1.1.11		GO:0004857	AT5G20740.1		Plant invertase/pectin methylesterase inhibitor superfamily protein
Potri.006G138700	-3.9902	1.22265	0.00470607	0.0326905	-1	39	0	0	2	0	0	27004339	Potri.006G138700.1	Potri.006G138700.1	PF00847	PTHR31985,PTHR31985:SF19				GO:0006355,GO:0003700	AT1G19210.1		Integrase-type DNA-binding superfamily protein
Potri.006G138800	-3.02363	4.09153	0.0016363	0.0144382	-1	350	4	8	22	6	15	27003936	Potri.006G138800.1	Potri.006G138800.1	PF00847	PTHR31985,PTHR31985:SF19				GO:0006355,GO:0003700	AT1G19210.1		Integrase-type DNA-binding superfamily protein
Potri.006G140500	-2.92436	0.701396	0.00107781	0.0104096	-1	14	6	1	2	1	0	27005525	Potri.006G140500.1	Potri.006G140500.1	PF03088	PTHR10426,PTHR10426:SF35		4.3.3.2		GO:0016844,GO:0009058	AT3G51420.1	ATSSL4,SSL4	strictosidine synthase-like 4
Potri.006G141100	-3.07976	0.757301	7.4305e-05	0.00115686	-1	11	7	4	2	1	0	27005979	Potri.006G141100.1	Potri.006G141100.1	PF00631	PTHR32378,PTHR32378:SF9				GO:0007186,GO:0005834,GO:0004871	AT5G20635.1
Potri.006G141500	-2.42932	4.71921	1.8438e-20	3.65217e-18	-1	188	156	83	50	30	24	27007238	Potri.006G141500.1	Potri.006G141500.1	PF07714	PTHR27001,PTHR27001:SF15	KOG1187	2.7.11.1		GO:0006468,GO:0004672	AT2G05940.1		Protein kinase superfamily protein
Potri.006G143200	-1.08547	3.33488	0.00427005	0.0303004	-1	40	64	21	24	31	23	27005952	Potri.006G143200.1	Potri.006G143200.1	PF08880,PF08879	PTHR31602,PTHR31602:SF4				GO:0006355,GO:0005634,GO:0005524,GO:0032502,GO:0006351	AT3G13960.1	AtGRF5,GRF5	growth-regulating factor 5
Potri.006G143800	-1.51331	3.29516	1.03389e-05	0.000217303	-1	81	37	23	26	13	23	27008147	Potri.006G143800.1	Potri.006G143800.1	PF07011	PTHR33469,PTHR33469:SF3					AT1G17455.1	ELF4-L4	ELF4-like 4
Potri.006G144000	-1.16469	6.55365	1.48405e-09	7.35082e-08	-1	478	418	291	244	230	248	27007685	Potri.006G144000.1	Potri.006G144000.1	PF06596	PTHR34455,PTHR34455:SF1				GO:0016020,GO:0015979,GO:0009523	AT2G06520.1	PSBX	photosystem II subunit X
Potri.006G165500	-2.83608	3.19999	1.32669e-10	7.77063e-09	-1	94	55	14	11	8	8	27005881	Potri.006G165500.1	Potri.006G165500.1		PTHR33167,PTHR33167:SF5					AT5G57340.2
Potri.006G165800	-1.71382	4.93227	1.59002e-14	1.66027e-12	-1	243	131	85	64	60	54	27003727	Potri.006G165800.1	Potri.006G165800.1	PF07466	PTHR37768					AT5G57345.1
Potri.006G166800	-6.31147	0.773216	1.232e-07	4.23345e-06	-1	10	8	7	0	0	0	27003880	Potri.006G166800.1	Potri.006G166800.1	PF00657	PTHR22835,PTHR22835:SF157		3.1.1.3		GO:0016788	AT5G45670.1		GDSL-like Lipase/Acylhydrolase superfamily protein
Potri.006G168400	-2.07096	1.90598	2.12417e-05	0.000400371	-1	28	19	7	4	5	7	27003718	Potri.006G168400.1	Potri.006G168400.1		PTHR34130,PTHR34130:SF2					AT4G30230.1
Potri.006G171700	-1.376	1.72669	0.00287061	0.0225096	-1	19	11	10	8	6	6	27007873	Potri.006G171700.1	Potri.006G171700.1	PF02780,PF02779,PF13292	PTHR11624,PTHR11624:SF84		2.2.1.7,1.1.1.267	K01662	GO:0008152,GO:0003824,GO:0016114,GO:0008661	AT4G15560.1	CLA,CLA1,DEF,DXPS2,DXS	Deoxyxylulose-5-phosphate synthase
Potri.006G173600	-1.76469	3.20291	5.38733e-08	2.00312e-06	-1	66	49	21	18	14	19	27004204	Potri.006G173600.1	Potri.006G173600.1	PF00643,PF06203	PTHR31319,PTHR31319:SF14	KOG1601			GO:0008270,GO:0005622,GO:0005515	AT5G57660.1	ATCOL5,COL5	CONSTANS-like 5
Potri.006G175500	-2.60184	2.02649	0.0002373	0.0030272	-1	52	8	7	2	8	2	27006734	Potri.006G175500.1	Potri.006G175500.1	PF02358,PF00982	PTHR10788,PTHR10788:SF30		2.4.1.15,3.1.3.12	K16055	GO:0005992,GO:0003824	AT2G18700.1	ATTPS11,ATTPSB,TPS11	trehalose phosphatase/synthase 11
Potri.006G178200	-4.79261	2.19665	8.25502e-08	2.93898e-06	-1	71	16	2	1	1	1	27008409	Potri.006G178200.1	Potri.006G178200.1		PTHR38934					AT4G30460.1		glycine-rich protein
Potri.006G178900	-1.58	4.26748	6.61606e-10	3.47641e-08	-1	139	88	52	51	39	30	27007616	Potri.006G178900.1	Potri.006G178900.1	PF13414	PTHR22904	KOG4234				AT4G30480.2		Tetratricopeptide repeat (TPR)-like superfamily protein
Potri.006G179300	-2.20665	0.875292	0.00206018	0.0173003	-1	11	4	7	3	1	2	27004401	Potri.006G179300.1	Potri.006G179300.1	PF03330	PTHR22595,PTHR22595:SF33					AT2G18660.1	PNP-A	plant natriuretic peptide A
Potri.006G180100	-1.34345	3.75319	7.15814e-05	0.00112206	-1	116	51	26	27	39	26	27004692	Potri.006G180100.1	Potri.006G180100.1	PF15044,PF12807,PF13424	PTHR12601,PTHR12601:SF9			K03255		AT4G28080.1		Tetratricopeptide repeat (TPR)-like superfamily protein
Potri.006G181300	-4.90552	2.40902	1.658e-14	1.72575e-12	-1	31	31	31	1	3	0	27008229	Potri.006G181300.1	Potri.006G181300.1	PF04576	PTHR31422,PTHR31422:SF1					AT4G30830.1		Protein of unknown function, DUF593
Potri.006G181900	-3.99822	6.69588	8.28386e-41	1.93387e-37	-1	594	632	498	36	55	62	27005942	Potri.006G181900.1	Potri.006G181900.1	PF13632,PF14569	PTHR13301,PTHR13301:SF28		2.4.1.12	K10999		AT5G17420.1	ATCESA7,CESA7,IRX3,MUR10	Cellulose synthase family protein
Potri.006G190000	-1.34183	3.88546	0.000203371	0.00266511	-1	146	47	25	35	34	32	27006334	Potri.006G190000.1	Potri.006G190000.1	PF03789,PF03790,PF05920,PF03791	PTHR11850,PTHR11850:SF127	KOG0773			GO:0003677,GO:0005634,GO:0006355	AT5G25220.1	KNAT3	KNOTTED1-like homeobox gene 3
Potri.006G195700	-4.15118	0.432653	0.000983042	0.00965988	-1	3	4	9	0	0	1	27005326	Potri.006G195700.1	Potri.006G195700.1	PF14368	PTHR33044,PTHR33044:SF10					AT2G44290.1		Bifunctional inhibitor/lipid-transfer protein/seed storage 2S albumin superfamily protein
Potri.006G197100	-1.41628	1.85648	0.00320907	0.0244594	-1	15	18	11	5	6	11	27007161	Potri.006G197100.1	Potri.006G197100.1
Potri.006G199100	-6.76347	1.04681	3.76469e-08	1.4374e-06	-1	8	13	11	0	0	0	27006457	Potri.006G199100.1	Potri.006G199100.1	PF00107,PF08240	PTHR11695,PTHR11695:SF588		1.1.1.195	K00083	GO:0055114,GO:0016491,GO:0008270	AT4G37980.1	ATCAD7,CAD7,ELI3,ELI3-1	elicitor-activated gene 3-1
Potri.006G199500	-1.40886	4.8936	1.1436e-05	0.000235813	-1	299	90	61	86	62	53	27008558	Potri.006G199500.1	Potri.006G199500.1	PF00005,PF01061	PTHR19241,PTHR19241:SF286	KOG0061			GO:0016887,GO:0005524,GO:0016020	AT5G06530.1		ABC-2 type transporter family protein
Potri.006G199900	-1.23693	3.51878	0.000315008	0.00382161	-1	95	39	24	22	34	26	27006814	Potri.006G199900.1	Potri.006G199900.1
Potri.006G202000	-1.37989	3.25484	0.000642273	0.0068371	-1	46	67	16	25	22	17	27007745	Potri.006G202000.1	Potri.006G202000.1	PF00076	PTHR24012	KOG0131		K11294	GO:0003676	AT3G52380.1	CP33,PDE322	chloroplast RNA-binding protein 33
Potri.006G204300	-6.29465	2.21754	3.13755e-20	5.99675e-18	-1	45	27	15	0	1	0	27005290	Potri.006G204300.1	Potri.006G204300.1	PF03168	PTHR31415,PTHR31415:SF4					AT2G35980.1	ATNHL10,NHL10,YLS9	Late embryogenesis abundant (LEA) hydroxyproline-rich glycoprotein family
Potri.006G207400	-1.7333	1.03816	0.00595037	0.0392284	-1	13	6	5	4	5	0	27005596	Potri.006G207400.1	Potri.006G207400.1	PF07687,PF01546	PTHR11014,PTHR11014:SF108			K14664	GO:0016787,GO:0008152	AT3G02875.1	ILR1	Peptidase M20/M25/M40 family protein
Potri.006G210000	-2.45326	1.47535	2.61804e-05	0.000478285	-1	23	10	7	5	0	4	27003762	Potri.006G210000.1	Potri.006G210000.1		PTHR36352					AT2G36145.1
Potri.006G214300	-4.5157	1.52962	8.43942e-06	0.000181943	-1	44	4	3	0	0	2	27008744	Potri.006G214300.1	Potri.006G214300.1	PF03081	PTHR12542,PTHR12542:SF38			K07195	GO:0006887,GO:0000145	AT3G09520.1	ATEXO70H4,EXO70H4	exocyst subunit exo70 family protein H4
Potri.006G217700	-1.04806	4.68375	2.34459e-05	0.000434646	-1	137	139	54	66	70	71	27007003	Potri.006G217700.1	Potri.006G217700.1	PF07082	PTHR34127,PTHR34127:SF1					AT3G43540.1		Protein of unknown function (DUF1350)
Potri.006G218000	-2.13508	2.79932	6.115e-06	0.000137506	-1	71	34	8	10	7	13	27008658	Potri.006G218000.1	Potri.006G218000.1	PF08541,PF08392	PTHR31561,PTHR31561:SF2		2.3.1.199	K15397	GO:0016747,GO:0008610,GO:0016020,GO:0006633	AT2G26250.1	FDH,KCS10	3-ketoacyl-CoA synthase 10
Potri.006G218200	-2.98811	2.14338	0.00144447	0.0131284	-1	73	1	5	5	2	3	27007775	Potri.006G218200.1	Potri.006G218200.1	PF00847	PTHR31985,PTHR31985:SF34				GO:0006355,GO:0003700	AT1G19210.1		Integrase-type DNA-binding superfamily protein
Potri.006G219300	-2.25579	2.99785	1.15574e-08	4.88351e-07	-1	41	58	23	13	9	12	27008413	Potri.006G219300.1	Potri.006G219300.1	PF07714	PTHR27001,PTHR27001:SF15	KOG1187	2.7.11.1		GO:0006468,GO:0004672	AT2G26290.1	ARSK1	root-specific kinase 1
Potri.006G220100	-1.48206	2.91425	7.83864e-05	0.00120788	-1	63	30	14	16	18	13	27007896	Potri.006G220100.1	Potri.006G220100.1	PF08263,PF13855,PF00069	PTHR27000,PTHR27000:SF188	KOG1187	2.7.11.1		GO:0005515,GO:0006468,GO:0005524,GO:0004672	AT2G26330.1	ER,QRP1	Leucine-rich receptor-like protein kinase family protein
Potri.006G220500	-1.1687	3.15502	0.00016954	0.00229349	-1	55	39	21	25	22	19	27008323	Potri.006G220500.1	Potri.006G220500.1		PTHR35758,PTHR35758:SF2					AT5G21910.1
Potri.006G221000	-1.32528	4.67818	5.83957e-06	0.000132171	-1	225	91	55	82	40	60	27006912	Potri.006G221000.1	Potri.006G221000.1	PF01565,PF09265	PTHR11748,PTHR11748:SF17	KOG1231	1.5.99.12	K00279	GO:0055114,GO:0050660,GO:0016491,GO:0019139,GO:0009690	AT5G21482.1	ATCKX5,CKX7	cytokinin oxidase 7
Potri.006G221900	-4.21985	0.624686	1.47952e-05	0.00029449	-1	12	8	1	1	0	0	27006497	Potri.006G221900.1	Potri.006G221900.1							AT5G21430.1		Chaperone DnaJ-domain superfamily protein
Potri.006G222300	-1.7028	4.39646	9.49496e-10	4.81869e-08	-1	155	102	56	27	52	43	27006368	Potri.006G222300.1	Potri.006G222300.1	PF06596	PTHR34455,PTHR34455:SF1				GO:0016020,GO:0015979,GO:0009523	AT2G06520.1	PSBX	photosystem II subunit X
Potri.006G223700	-5.12823	0.0711901	0.000819704	0.00836416	-1	4	5	2	0	0	0	27007499	Potri.006G223700.1	Potri.006G223700.1	PF13962,PF12796	PTHR24177,PTHR24177:SF17	KOG4412				AT5G51160.1		Ankyrin repeat family protein
Potri.006G223900	-1.32885	8.29966	2.81619e-06	6.96756e-05	-1	1624	1107	1222	925	830	479	27005125	Potri.006G223900.1	Potri.006G223900.1	PF00011	PTHR11527,PTHR11527:SF93			K13993		AT5G12020.1	HSP17.6II	17.6 kDa class II heat shock protein
Potri.006G226800	-2.70937	7.6429	4.88857e-50	3.99433e-46	-1	1557	1160	627	210	210	242	27008357	Potri.006G226800.1	Potri.006G226800.1	PF00447	PTHR10015,PTHR10015:SF186	KOG0627		K09419	GO:0043565,GO:0006355,GO:0005634,GO:0003700	AT2G26150.1	ATHSFA2,HSFA2	heat shock transcription factor A2
Potri.006G228600	-1.12685	5.77988	3.68125e-08	1.40719e-06	-1	273	247	169	138	143	148	27004564	Potri.006G228600.1	Potri.006G228600.1	PF03168	PTHR31234,PTHR31234:SF6					AT5G11890.1
Potri.006G229100	-4.84848	-0.0628538	0.0037181	0.0274494	-1	5	1	3	0	0	0	27005702	Potri.006G229100.1	Potri.006G229100.1		PTHR37265
Potri.006G230500	-4.65328	2.23187	2.83112e-16	3.6286e-14	-1	31	34	18	0	2	2	27004892	Potri.006G230500.1	Potri.006G230500.1	PF00249	PTHR12374,PTHR12374:SF19					AT5G56840.1		myb-like transcription factor family protein
Potri.006G230700	-2.06807	0.638639	0.00713395	0.0451317	-1	6	8	3	2	3	0	27005978	Potri.006G230700.1	Potri.006G230700.1	PF07526	PTHR11850,PTHR11850:SF92					AT4G32980.1	ATH1	homeobox gene 1
Potri.006G233600	-3.96629	0.449173	0.000232284	0.00297832	-1	10	4	3	0	0	1	27008587	Potri.006G233600.1	Potri.006G233600.1	PF14365,PF03080	PTHR31589,PTHR31589:SF12					AT5G56530.1		Protein of Unknown Function (DUF239)
Potri.006G233700	-2.83769	0.298478	0.00175578	0.0152507	-1	7	3	3	1	0	1	27006938	Potri.006G233700.1	Potri.006G233700.1	PF14365,PF03080	PTHR31589,PTHR31589:SF18					AT5G25950.1		Protein of Unknown Function (DUF239)
[truncated: 1,377 more rows]

## Sheet: interphase II Neva up
Additional file 4: Data S2. Summary of differential expressed genes between two neighbouring growth stages for Neva and I-214.
[truncated: 4,276 more rows]

[truncated: 5 more sheets: interphase II Neva down, interphase I I-214 up, interphase I I-214 down, interphase II I-214 up, interphase II I-214 down]
