# Supplementary material for: Comparative transcriptome analyses define genes and gene modules differing between two Populus genotypes with contrasting stem growth rates
Source: Biotechnol Biofuels. 2020 Aug 9;13:139. doi: 10.1186/s13068-020-01758-0 (PMC7415184; doi:10.1186/s13068-020-01758-0)
Supplement: Supplementary file 5 — Additional file 5: Data S3. Gene Ontology annotation and enrichment analysis of differential expressed genes between two neighbouring growth stages for Neva and I-214. [file 13068_2020_1758_MOESM5_ESM.xlsx]

## Sheet: interphase I Neva up
Additional file 5: Data S3. Gene Ontology annotation and enrichment analysis of differential expressed genes between two neighbouring growth stages for Neva and I-214.
GOBPID	Pvalue	OddsRatio	ExpCount	Count	Size	Term	Genes
GO:0044260	0.00703054	1.23195	207.498	237	10340	cellular macromolecule metabolic process	Potri.001G041400, Potri.001G047600, Potri.001G052500, Potri.001G055000, Potri.001G067700, Potri.001G071000, Potri.001G074000, Potri.001G079900, Potri.001G082900, Potri.001G114000, Potri.001G120700, Potri.001G151900, Potri.001G169500, Potri.001G177100, Potri.001G177500, Potri.001G180200, Potri.001G206800, Potri.001G225600, Potri.001G250200, Potri.001G252400, Potri.001G254500, Potri.001G256000, Pot…
GO:0006139	0.00172848	1.32975	122.974	153	6128	nucleobase-containing compound metabolic process	Potri.001G041400, Potri.001G055000, Potri.001G055700, Potri.001G067700, Potri.001G074000, Potri.001G079900, Potri.001G114000, Potri.001G120700, Potri.001G145300, Potri.001G151900, Potri.001G169500, Potri.001G173500, Potri.001G177500, Potri.001G180200, Potri.001G182600, Potri.001G225600, Potri.001G250200, Potri.001G254800, Potri.001G256000, Potri.001G269700, Potri.001G335800, Potri.001G347900, Pot…
GO:0071840	1.20023e-06	1.61326	97.8492	143	4876	cellular component organization or biogenesis	Potri.001G055700, Potri.001G067700, Potri.001G071000, Potri.001G074000, Potri.001G120700, Potri.001G173500, Potri.001G177100, Potri.001G180200, Potri.001G182600, Potri.001G225600, Potri.001G256000, Potri.001G257700, Potri.001G292300, Potri.001G339900, Potri.001G347900, Potri.001G405500, Potri.001G438100, Potri.001G458200, Potri.001G465400, Potri.002G027400, Potri.002G040100, Potri.002G057000, Pot…
GO:0090304	0.00512949	1.29777	111.575	137	5560	nucleic acid metabolic process	Potri.001G041400, Potri.001G055000, Potri.001G067700, Potri.001G074000, Potri.001G079900, Potri.001G114000, Potri.001G120700, Potri.001G151900, Potri.001G169500, Potri.001G173500, Potri.001G177500, Potri.001G180200, Potri.001G225600, Potri.001G250200, Potri.001G256000, Potri.001G269700, Potri.001G347900, Potri.001G438100, Potri.002G048000, Potri.002G057000, Potri.002G124400, Potri.002G128100, Pot…
GO:0016043	3.32471e-07	1.68635	86.4308	132	4307	cellular component organization	Potri.001G055700, Potri.001G067700, Potri.001G071000, Potri.001G074000, Potri.001G120700, Potri.001G173500, Potri.001G177100, Potri.001G180200, Potri.001G182600, Potri.001G225600, Potri.001G256000, Potri.001G257700, Potri.001G292300, Potri.001G339900, Potri.001G405500, Potri.001G458200, Potri.001G465400, Potri.002G027400, Potri.002G040100, Potri.002G057000, Potri.002G070100, Potri.002G106000, Pot…
GO:0060255	0.00971044	1.29496	89.7018	111	4470	regulation of macromolecule metabolic process	Potri.001G041400, Potri.001G047600, Potri.001G055000, Potri.001G067700, Potri.001G079900, Potri.001G114000, Potri.001G169500, Potri.001G177100, Potri.001G177500, Potri.001G180200, Potri.001G271700, Potri.001G292300, Potri.001G347900, Potri.001G389300, Potri.002G048000, Potri.002G057000, Potri.002G120900, Potri.002G121500, Potri.002G124400, Potri.002G164400, Potri.002G199900, Potri.002G214000, Pot…
GO:0051171	0.00852671	1.31178	82.919	104	4132	regulation of nitrogen compound metabolic process	Potri.001G041400, Potri.001G047600, Potri.001G055000, Potri.001G067700, Potri.001G079900, Potri.001G114000, Potri.001G169500, Potri.001G177100, Potri.001G177500, Potri.001G180200, Potri.001G292300, Potri.002G048000, Potri.002G057000, Potri.002G120900, Potri.002G121500, Potri.002G124400, Potri.002G164400, Potri.002G199900, Potri.002G260000, Potri.003G077200, Potri.003G113000, Potri.003G117800, Pot…
GO:0006996	4.29928e-05	1.65454	53.5	83	2666	organelle organization	Potri.001G067700, Potri.001G074000, Potri.001G173500, Potri.001G177100, Potri.001G180200, Potri.001G182600, Potri.001G225600, Potri.001G256000, Potri.001G257700, Potri.001G292300, Potri.001G339900, Potri.001G458200, Potri.001G465400, Potri.002G027400, Potri.002G040100, Potri.002G057000, Potri.002G106000, Potri.002G106100, Potri.002G118100, Potri.002G121500, Potri.002G199900, Potri.002G235500, Pot…
GO:0007049	4.49721e-16	3.58482	20.1478	64	1004	cell cycle	Potri.001G065800, Potri.001G177100, Potri.001G182600, Potri.001G225600, Potri.001G250200, Potri.001G257700, Potri.001G269700, Potri.001G292300, Potri.001G389300, Potri.001G465400, Potri.002G040100, Potri.002G057000, Potri.002G106000, Potri.002G106100, Potri.002G121500, Potri.002G235500, Potri.003G117800, Potri.003G175300, Potri.004G131600, Potri.004G141500, Potri.004G145800, Potri.004G190200, Pot…
GO:0006468	0.00907486	1.41083	44.8108	61	2233	protein phosphorylation	Potri.001G052500, Potri.001G082900, Potri.001G151900, Potri.001G177100, Potri.001G252400, Potri.001G271700, Potri.001G292300, Potri.001G380800, Potri.001G386500, Potri.001G405500, Potri.001G455500, Potri.002G009300, Potri.002G027400, Potri.002G086500, Potri.002G121500, Potri.002G130600, Potri.002G242700, Potri.003G082600, Potri.003G105400, Potri.003G115100, Potri.003G117500, Potri.003G117800, Pot…
GO:0022402	8.95465e-17	4.26664	14.3483	54	715	cell cycle process	Potri.001G065800, Potri.001G177100, Potri.001G182600, Potri.001G225600, Potri.001G250200, Potri.001G257700, Potri.001G269700, Potri.001G292300, Potri.001G389300, Potri.001G465400, Potri.002G040100, Potri.002G057000, Potri.002G106000, Potri.002G106100, Potri.002G121500, Potri.002G235500, Potri.003G117800, Potri.003G175300, Potri.004G145800, Potri.004G190200, Potri.005G033200, Potri.005G141900, Pot…
GO:0009653	0.00595685	1.49955	34.5563	50	1722	anatomical structure morphogenesis	Potri.001G052500, Potri.001G055700, Potri.001G078500, Potri.001G120700, Potri.001G169500, Potri.001G254800, Potri.001G256000, Potri.001G405500, Potri.002G027400, Potri.003G157100, Potri.004G004700, Potri.004G181700, Potri.005G141900, Potri.005G184400, Potri.005G235100, Potri.006G081200, Potri.006G091800, Potri.006G114400, Potri.006G154600, Potri.006G235100, Potri.006G251200, Potri.007G011600, Pot…
GO:0071554	8.30977e-06	2.13804	22.3352	45	1113	cell wall organization or biogenesis	Potri.001G071000, Potri.001G206800, Potri.001G354200, Potri.002G070100, Potri.002G248400, Potri.003G022900, Potri.003G113000, Potri.004G065400, Potri.004G181700, Potri.004G189000, Potri.005G001500, Potri.005G007200, Potri.005G117700, Potri.005G146900, Potri.006G001100, Potri.006G081200, Potri.006G114400, Potri.006G134600, Potri.007G015700, Potri.007G016700, Potri.007G105800, Potri.008G097600, Pot…
GO:0051301	6.80737e-11	3.419	13.8065	43	688	cell division	Potri.001G065800, Potri.001G067700, Potri.001G079900, Potri.001G177100, Potri.001G225600, Potri.001G250200, Potri.001G292300, Potri.001G389300, Potri.001G465400, Potri.002G040100, Potri.002G118100, Potri.002G121500, Potri.002G235500, Potri.003G003000, Potri.003G162400, Potri.004G141500, Potri.004G145800, Potri.005G033200, Potri.005G141900, Potri.005G142200, Potri.006G241700, Potri.006G251200, Pot…
GO:0006259	6.5992e-10	3.20683	14.2881	42	712	DNA metabolic process	Potri.001G067700, Potri.001G074000, Potri.001G151900, Potri.001G180200, Potri.001G225600, Potri.001G250200, Potri.001G269700, Potri.002G199900, Potri.003G017500, Potri.003G082600, Potri.003G083400, Potri.003G092400, Potri.003G129600, Potri.003G157000, Potri.003G162400, Potri.003G175300, Potri.004G131600, Potri.004G141500, Potri.004G190200, Potri.006G132600, Potri.006G142300, Potri.006G250800, Pot…
GO:0009888	0.00140815	1.73649	23.3787	39	1165	tissue development	Potri.001G015700, Potri.001G052500, Potri.001G177100, Potri.001G254800, Potri.001G271700, Potri.001G389300, Potri.002G018500, Potri.002G027400, Potri.002G118100, Potri.003G113000, Potri.004G004700, Potri.004G043000, Potri.004G047000, Potri.004G059100, Potri.004G126600, Potri.005G017200, Potri.005G141900, Potri.005G235100, Potri.005G243000, Potri.006G091800, Potri.006G132600, Potri.006G154600, Pot…
GO:0045229	5.68426e-06	2.37272	16.5557	37	825	external encapsulating structure organization	Potri.001G055700, Potri.001G071000, Potri.001G120700, Potri.002G070100, Potri.002G248400, Potri.003G113000, Potri.004G065400, Potri.004G181700, Potri.004G189000, Potri.005G001500, Potri.005G007200, Potri.005G117700, Potri.005G146900, Potri.006G001100, Potri.006G081200, Potri.006G134600, Potri.007G015700, Potri.007G016700, Potri.007G105800, Potri.008G097600, Potri.008G120000, Potri.008G120200, Pot…
GO:0071555	1.76945e-05	2.33324	15.4119	34	768	cell wall organization	Potri.001G071000, Potri.002G070100, Potri.002G248400, Potri.003G113000, Potri.004G065400, Potri.004G181700, Potri.004G189000, Potri.005G001500, Potri.005G007200, Potri.005G117700, Potri.005G146900, Potri.006G001100, Potri.006G081200, Potri.006G134600, Potri.007G015700, Potri.007G016700, Potri.007G105800, Potri.008G097600, Potri.008G120000, Potri.009G076500, Potri.010G005500, Potri.010G008600, Pot…
GO:0048285	5.70185e-11	4.37015	8.10728	32	404	organelle fission	Potri.001G177100, Potri.001G257700, Potri.001G292300, Potri.001G465400, Potri.002G040100, Potri.002G057000, Potri.002G121500, Potri.002G235500, Potri.003G107500, Potri.003G175300, Potri.005G061000, Potri.005G141900, Potri.005G218400, Potri.006G132600, Potri.007G107900, Potri.007G139000, Potri.008G170600, Potri.009G066600, Potri.009G097800, Potri.010G055100, Potri.010G067300, Potri.010G185500, Pot…
GO:0000278	3.19301e-10	4.16985	8.18755	31	408	mitotic cell cycle	Potri.001G177100, Potri.001G225600, Potri.001G250200, Potri.001G257700, Potri.001G292300, Potri.002G040100, Potri.002G106000, Potri.002G106100, Potri.002G121500, Potri.002G235500, Potri.003G117800, Potri.004G145800, Potri.005G033200, Potri.005G141900, Potri.005G218400, Potri.007G139000, Potri.008G195800, Potri.009G054300, Potri.009G066600, Potri.009G097800, Potri.010G031800, Potri.010G055100, Pot…
GO:0051276	0.00187291	1.82979	17.5992	31	877	chromosome organization	Potri.001G067700, Potri.001G074000, Potri.001G180200, Potri.001G182600, Potri.001G225600, Potri.001G256000, Potri.002G040100, Potri.002G199900, Potri.003G017500, Potri.003G083400, Potri.003G157000, Potri.003G162400, Potri.004G047000, Potri.004G131600, Potri.004G190200, Potri.006G041500, Potri.006G132600, Potri.007G071100, Potri.007G108200, Potri.007G139000, Potri.008G162300, Potri.010G055100, Pot…
GO:1903047	1.6839e-12	5.42194	6.241	30	311	mitotic cell cycle process	Potri.001G177100, Potri.001G250200, Potri.001G257700, Potri.001G292300, Potri.002G040100, Potri.002G106000, Potri.002G106100, Potri.002G121500, Potri.002G235500, Potri.003G117800, Potri.004G145800, Potri.005G033200, Potri.005G141900, Potri.005G218400, Potri.007G139000, Potri.008G195800, Potri.009G054300, Potri.009G066600, Potri.009G097800, Potri.010G031800, Potri.010G055100, Potri.010G056500, Pot…
GO:0000280	1.35378e-11	5.12218	6.34134	29	316	nuclear division	Potri.001G177100, Potri.001G257700, Potri.001G292300, Potri.001G465400, Potri.002G040100, Potri.002G057000, Potri.002G121500, Potri.002G235500, Potri.003G107500, Potri.003G175300, Potri.005G141900, Potri.005G218400, Potri.006G132600, Potri.007G139000, Potri.008G170600, Potri.009G066600, Potri.009G097800, Potri.010G055100, Potri.010G067300, Potri.010G185500, Potri.010G229100, Potri.011G051900, Pot…
GO:0051128	0.000224947	2.19573	13.365	28	666	regulation of cellular component organization	Potri.001G067700, Potri.001G177100, Potri.001G180200, Potri.001G257700, Potri.001G292300, Potri.001G405500, Potri.002G121500, Potri.002G199900, Potri.003G117800, Potri.003G157100, Potri.003G162400, Potri.003G175300, Potri.004G190200, Potri.005G141900, Potri.005G142200, Potri.006G114400, Potri.007G048700, Potri.007G139000, Potri.008G162300, Potri.009G066600, Potri.009G097800, Potri.010G055100, Pot…
GO:0007017	2.24294e-10	4.82108	6.22093	27	310	microtubule-based process	Potri.002G027400, Potri.002G106000, Potri.002G106100, Potri.002G235500, Potri.003G117800, Potri.003G127800, Potri.003G157100, Potri.004G145800, Potri.005G142200, Potri.005G235100, Potri.006G040700, Potri.006G048600, Potri.006G085300, Potri.006G091800, Potri.007G048700, Potri.008G149500, Potri.009G156000, Potri.010G092000, Potri.010G140900, Potri.010G153000, Potri.011G126400, Potri.012G054400, Pot…
GO:0051726	3.57663e-08	3.83932	7.36478	26	367	regulation of cell cycle	Potri.001G177100, Potri.001G250200, Potri.001G257700, Potri.001G292300, Potri.001G389300, Potri.002G040100, Potri.002G121500, Potri.003G117800, Potri.003G175300, Potri.004G190200, Potri.005G141900, Potri.006G241700, Potri.007G139000, Potri.009G054300, Potri.009G066600, Potri.009G097800, Potri.010G055100, Potri.010G056500, Potri.010G185500, Potri.012G018300, Potri.014G021100, Potri.014G050400, Pot…
GO:0065009	1.31158e-05	2.73252	10.094	26	503	regulation of molecular function	Potri.001G078500, Potri.001G109700, Potri.001G177100, Potri.001G292300, Potri.002G121500, Potri.003G117800, Potri.004G065400, Potri.005G033400, Potri.005G117700, Potri.005G141900, Potri.007G016700, Potri.008G073400, Potri.008G149500, Potri.009G066600, Potri.009G097800, Potri.010G092000, Potri.011G126400, Potri.013G048900, Potri.014G021100, Potri.014G050400, Potri.014G103700, Potri.014G121800, Pot…
GO:0048229	0.00186985	1.94498	13.8867	26	692	gametophyte development	Potri.001G055700, Potri.001G120700, Potri.001G173500, Potri.001G180200, Potri.001G225600, Potri.001G271700, Potri.001G465400, Potri.002G040100, Potri.002G057000, Potri.002G235500, Potri.004G190200, Potri.005G061000, Potri.005G218400, Potri.006G079100, Potri.007G107900, Potri.007G108200, Potri.008G120200, Potri.008G189600, Potri.011G083700, Potri.011G163500, Potri.012G054400, Potri.015G044600, Pot…
GO:0033043	1.13228e-06	3.25117	8.24775	25	411	regulation of organelle organization	Potri.001G067700, Potri.001G177100, Potri.001G180200, Potri.001G257700, Potri.001G292300, Potri.002G121500, Potri.002G199900, Potri.003G117800, Potri.003G157100, Potri.003G162400, Potri.003G175300, Potri.004G190200, Potri.005G141900, Potri.005G142200, Potri.007G048700, Potri.007G139000, Potri.008G162300, Potri.009G066600, Potri.009G097800, Potri.010G055100, Potri.010G185500, Potri.014G021100, Pot…
GO:0006974	4.14829e-05	2.59548	10.1742	25	507	cellular response to DNA damage stimulus	Potri.001G151900, Potri.001G180200, Potri.001G225600, Potri.001G269700, Potri.003G017500, Potri.003G082600, Potri.003G083400, Potri.003G092400, Potri.003G129600, Potri.004G141500, Potri.004G190200, Potri.005G058500, Potri.006G132600, Potri.007G108200, Potri.008G056200, Potri.010G056500, Potri.011G077000, Potri.012G039300, Potri.013G022200, Potri.014G121800, Potri.014G139600, Potri.015G041400, Pot…
GO:0006281	1.68809e-05	2.81976	9.03039	24	450	DNA repair	Potri.001G151900, Potri.001G180200, Potri.001G225600, Potri.001G269700, Potri.003G017500, Potri.003G082600, Potri.003G083400, Potri.003G092400, Potri.003G129600, Potri.004G141500, Potri.004G190200, Potri.006G132600, Potri.007G108200, Potri.008G056200, Potri.010G056500, Potri.011G077000, Potri.012G039300, Potri.013G022200, Potri.014G121800, Potri.014G139600, Potri.015G041400, Potri.015G057300, Pot…
GO:0010564	1.03038e-09	5.50045	4.47506	22	223	regulation of cell cycle process	Potri.001G177100, Potri.001G250200, Potri.001G257700, Potri.001G292300, Potri.001G389300, Potri.002G121500, Potri.003G117800, Potri.003G175300, Potri.004G190200, Potri.005G141900, Potri.006G241700, Potri.007G139000, Potri.009G054300, Potri.009G066600, Potri.009G097800, Potri.010G055100, Potri.010G056500, Potri.010G185500, Potri.014G021100, Potri.014G121800, Potri.016G053900, Potri.T171400
GO:0006310	3.77959e-09	5.09224	4.79614	22	239	DNA recombination	Potri.001G151900, Potri.001G180200, Potri.001G269700, Potri.002G199900, Potri.003G017500, Potri.003G082600, Potri.003G129600, Potri.003G175300, Potri.004G141500, Potri.004G190200, Potri.006G132600, Potri.007G102800, Potri.007G108200, Potri.008G056200, Potri.008G162300, Potri.010G056500, Potri.011G051900, Potri.014G121800, Potri.014G175300, Potri.015G057300, Potri.018G067900, Potri.T171400
GO:0050790	6.69324e-05	2.6983	8.60897	22	429	regulation of catalytic activity	Potri.001G078500, Potri.001G109700, Potri.001G177100, Potri.001G292300, Potri.002G121500, Potri.003G117800, Potri.005G033400, Potri.005G141900, Potri.008G073400, Potri.008G149500, Potri.009G066600, Potri.009G097800, Potri.010G092000, Potri.011G126400, Potri.013G048900, Potri.014G021100, Potri.014G050400, Potri.014G121800, Potri.015G128300, Potri.016G118400, Potri.019G021800, Potri.T171400
GO:0090558	0.000237655	2.45364	9.41167	22	469	plant epidermis development	Potri.001G177100, Potri.001G254800, Potri.001G271700, Potri.002G018500, Potri.002G027400, Potri.005G141900, Potri.005G235100, Potri.005G243000, Potri.006G091800, Potri.006G154600, Potri.006G235100, Potri.006G251200, Potri.007G108200, Potri.008G066400, Potri.009G097800, Potri.010G062500, Potri.012G038500, Potri.014G103700, Potri.015G105500, Potri.018G009400, Potri.018G071400, Potri.018G082600
GO:0006260	2.26032e-07	4.12461	5.53864	21	276	DNA replication	Potri.001G074000, Potri.001G250200, Potri.001G389300, Potri.002G040100, Potri.003G017500, Potri.003G157000, Potri.004G131600, Potri.006G142300, Potri.006G241700, Potri.008G056200, Potri.009G054300, Potri.009G134500, Potri.010G056500, Potri.010G189200, Potri.011G083700, Potri.012G018300, Potri.012G039300, Potri.013G022200, Potri.014G121800, Potri.015G057300, Potri.T171400
GO:0006928	5.58902e-12	8.51282	2.76932	20	138	movement of cell or subcellular component	Potri.001G233100, Potri.002G106000, Potri.002G106100, Potri.002G235500, Potri.003G127800, Potri.004G145800, Potri.006G040700, Potri.006G048600, Potri.006G085300, Potri.009G025300, Potri.009G156000, Potri.010G062500, Potri.010G153000, Potri.012G054400, Potri.012G058400, Potri.013G068600, Potri.014G051800, Potri.015G044600, Potri.016G077800, Potri.016G082400
GO:0051321	2.90791e-06	3.60776	5.96005	20	297	meiotic cell cycle	Potri.001G269700, Potri.001G465400, Potri.002G057000, Potri.002G235500, Potri.003G175300, Potri.006G132600, Potri.007G139000, Potri.008G170600, Potri.010G067300, Potri.010G185500, Potri.010G229100, Potri.011G051900, Potri.011G163500, Potri.014G121800, Potri.014G175300, Potri.015G057300, Potri.016G072300, Potri.019G052500, Potri.T058000, Potri.T171400
GO:0009555	0.0046213	1.98422	10.4351	20	520	pollen development	Potri.001G055700, Potri.001G120700, Potri.001G180200, Potri.001G225600, Potri.001G271700, Potri.001G465400, Potri.002G057000, Potri.002G235500, Potri.004G190200, Potri.005G218400, Potri.006G079100, Potri.007G108200, Potri.008G120200, Potri.008G189600, Potri.011G083700, Potri.011G163500, Potri.012G054400, Potri.015G044600, Potri.015G103800, Potri.018G146100
GO:0007346	2.30721e-08	5.62445	3.57202	18	178	regulation of mitotic cell cycle	Potri.001G177100, Potri.001G250200, Potri.001G257700, Potri.001G292300, Potri.002G121500, Potri.003G117800, Potri.005G141900, Potri.007G139000, Potri.009G054300, Potri.009G066600, Potri.009G097800, Potri.010G055100, Potri.010G056500, Potri.010G185500, Potri.014G021100, Potri.014G121800, Potri.016G053900, Potri.T171400
GO:1903046	5.24939e-06	3.7557	5.15735	18	257	meiotic cell cycle process	Potri.001G269700, Potri.001G465400, Potri.002G057000, Potri.002G235500, Potri.003G175300, Potri.006G132600, Potri.007G139000, Potri.008G170600, Potri.010G067300, Potri.010G185500, Potri.010G229100, Potri.011G051900, Potri.011G163500, Potri.014G121800, Potri.014G175300, Potri.019G052500, Potri.T058000, Potri.T171400
GO:0031399	0.000335576	2.75084	6.50188	17	324	regulation of protein modification process	Potri.001G177100, Potri.001G292300, Potri.002G121500, Potri.003G117800, Potri.004G177900, Potri.005G033400, Potri.005G141900, Potri.008G073400, Potri.008G149500, Potri.009G066600, Potri.009G097800, Potri.010G092000, Potri.013G048900, Potri.014G021100, Potri.014G050400, Potri.016G118400, Potri.019G021800
GO:0007010	0.00141671	2.39566	7.40492	17	369	cytoskeleton organization	Potri.002G027400, Potri.002G106000, Potri.002G106100, Potri.002G235500, Potri.003G117800, Potri.003G157100, Potri.004G145800, Potri.005G142200, Potri.005G235100, Potri.007G048700, Potri.008G149500, Potri.010G092000, Potri.010G140900, Potri.012G058400, Potri.014G051800, Potri.015G105500, Potri.018G082600
GO:0007018	1.01206e-10	9.8689	1.94655	16	97	microtubule-based movement	Potri.002G106000, Potri.002G106100, Potri.002G235500, Potri.003G127800, Potri.004G145800, Potri.006G040700, Potri.006G048600, Potri.006G085300, Potri.009G156000, Potri.010G153000, Potri.012G054400, Potri.012G058400, Potri.013G068600, Potri.015G044600, Potri.016G077800, Potri.016G082400
GO:0071103	3.43191e-06	4.30647	4.03357	16	201	DNA conformation change	Potri.001G067700, Potri.001G074000, Potri.001G180200, Potri.001G182600, Potri.002G199900, Potri.003G017500, Potri.003G157000, Potri.003G162400, Potri.004G131600, Potri.006G041500, Potri.006G132600, Potri.007G071100, Potri.007G108200, Potri.008G162300, Potri.010G056500, Potri.015G057300
GO:0048609	0.00151202	2.45553	6.80289	16	339	multicellular organismal reproductive process	Potri.001G242600, Potri.001G269700, Potri.001G465400, Potri.002G057000, Potri.002G235500, Potri.004G235400, Potri.005G216700, Potri.005G218400, Potri.008G170600, Potri.010G067300, Potri.011G163500, Potri.012G018300, Potri.014G012200, Potri.014G175300, Potri.019G052500, Potri.T058000
GO:0032504	0.00254005	2.32455	7.16411	16	357	multicellular organism reproduction	Potri.001G242600, Potri.001G269700, Potri.001G465400, Potri.002G057000, Potri.002G235500, Potri.004G235400, Potri.005G216700, Potri.005G218400, Potri.008G170600, Potri.010G067300, Potri.011G163500, Potri.012G018300, Potri.014G012200, Potri.014G175300, Potri.019G052500, Potri.T058000
GO:0140014	8.99842e-07	5.14943	3.2108	15	160	mitotic nuclear division	Potri.001G177100, Potri.001G257700, Potri.001G292300, Potri.002G040100, Potri.002G121500, Potri.005G141900, Potri.005G218400, Potri.007G139000, Potri.009G066600, Potri.009G097800, Potri.010G055100, Potri.010G185500, Potri.012G058400, Potri.014G021100, Potri.016G053900
GO:0140013	1.33006e-06	4.97697	3.31114	15	165	meiotic nuclear division	Potri.001G465400, Potri.002G057000, Potri.002G235500, Potri.003G175300, Potri.006G132600, Potri.007G139000, Potri.008G170600, Potri.010G067300, Potri.010G185500, Potri.010G229100, Potri.011G051900, Potri.011G163500, Potri.014G175300, Potri.019G052500, Potri.T058000
GO:0051338	1.2504e-05	4.07513	3.97337	15	198	regulation of transferase activity	Potri.001G177100, Potri.001G292300, Potri.002G121500, Potri.003G117800, Potri.005G033400, Potri.005G141900, Potri.008G149500, Potri.009G066600, Potri.009G097800, Potri.010G092000, Potri.013G048900, Potri.014G021100, Potri.014G050400, Potri.016G118400, Potri.019G021800
GO:0000910	1.68132e-05	3.96611	4.07371	15	203	cytokinesis	Potri.001G065800, Potri.002G040100, Potri.002G235500, Potri.004G145800, Potri.005G033200, Potri.006G241700, Potri.006G251200, Potri.008G195800, Potri.010G031800, Potri.010G140900, Potri.010G153000, Potri.012G054400, Potri.015G044600, Potri.019G052500, Potri.T058000
GO:0006261	2.50397e-05	3.82287	4.21418	15	210	DNA-dependent DNA replication	Potri.001G074000, Potri.001G250200, Potri.001G389300, Potri.002G040100, Potri.003G157000, Potri.004G131600, Potri.006G142300, Potri.006G241700, Potri.009G054300, Potri.009G134500, Potri.011G083700, Potri.012G039300, Potri.014G121800, Potri.015G057300, Potri.T171400
GO:0007169	0.00216948	2.44351	6.40154	15	319	transmembrane receptor protein tyrosine kinase signaling pathway	Potri.001G052500, Potri.002G027400, Potri.003G115100, Potri.003G117500, Potri.004G059100, Potri.004G065400, Potri.005G117700, Potri.005G235100, Potri.006G114400, Potri.007G016700, Potri.011G058100, Potri.014G001200, Potri.014G068700, Potri.015G023500, Potri.016G126300
GO:0007167	0.00230276	2.42738	6.44167	15	321	enzyme linked receptor protein signaling pathway	Potri.001G052500, Potri.002G027400, Potri.003G115100, Potri.003G117500, Potri.004G059100, Potri.004G065400, Potri.005G117700, Potri.005G235100, Potri.006G114400, Potri.007G016700, Potri.011G058100, Potri.014G001200, Potri.014G068700, Potri.015G023500, Potri.016G126300
GO:0007166	0.00526179	2.20849	7.0437	15	351	cell surface receptor signaling pathway	Potri.001G052500, Potri.002G027400, Potri.003G115100, Potri.003G117500, Potri.004G059100, Potri.004G065400, Potri.005G117700, Potri.005G235100, Potri.006G114400, Potri.007G016700, Potri.011G058100, Potri.014G001200, Potri.014G068700, Potri.015G023500, Potri.016G126300
GO:0006302	5.39697e-06	4.70068	3.25094	14	162	double-strand break repair	Potri.001G151900, Potri.001G180200, Potri.001G225600, Potri.001G269700, Potri.003G017500, Potri.003G082600, Potri.004G141500, Potri.004G190200, Potri.006G132600, Potri.007G108200, Potri.008G056200, Potri.010G056500, Potri.014G139600, Potri.015G057300
GO:0008283	4.62645e-05	3.81833	3.93323	14	196	cell population proliferation	Potri.001G074000, Potri.001G114000, Potri.001G177100, Potri.001G292300, Potri.001G322700, Potri.002G121500, Potri.003G157000, Potri.004G131600, Potri.005G141900, Potri.009G066600, Potri.009G097800, Potri.010G056500, Potri.014G012200, Potri.014G021100
GO:0000226	0.000137489	3.421	4.35465	14	217	microtubule cytoskeleton organization	Potri.002G027400, Potri.002G106000, Potri.002G106100, Potri.002G235500, Potri.003G117800, Potri.003G157100, Potri.004G145800, Potri.005G142200, Potri.005G235100, Potri.007G048700, Potri.008G149500, Potri.010G092000, Potri.010G140900, Potri.012G058400
GO:0019220	0.00105834	2.75143	5.33796	14	266	regulation of phosphate metabolic process	Potri.001G177100, Potri.001G292300, Potri.002G121500, Potri.003G117800, Potri.004G177900, Potri.005G033400, Potri.005G141900, Potri.008G073400, Potri.008G149500, Potri.009G066600, Potri.009G097800, Potri.010G092000, Potri.014G021100, Potri.014G050400
GO:0051174	0.00105834	2.75143	5.33796	14	266	regulation of phosphorus metabolic process	Potri.001G177100, Potri.001G292300, Potri.002G121500, Potri.003G117800, Potri.004G177900, Potri.005G033400, Potri.005G141900, Potri.008G073400, Potri.008G149500, Potri.009G066600, Potri.009G097800, Potri.010G092000, Potri.014G021100, Potri.014G050400
GO:0019953	0.00251886	2.492	5.85972	14	292	sexual reproduction	Potri.001G269700, Potri.001G465400, Potri.002G057000, Potri.002G235500, Potri.004G181700, Potri.005G218400, Potri.008G170600, Potri.009G054300, Potri.010G067300, Potri.011G163500, Potri.014G012200, Potri.014G175300, Potri.019G052500, Potri.T058000
GO:0044703	0.00251886	2.492	5.85972	14	292	multi-organism reproductive process	Potri.001G269700, Potri.001G465400, Potri.002G057000, Potri.002G235500, Potri.004G181700, Potri.005G218400, Potri.008G170600, Potri.009G054300, Potri.010G067300, Potri.011G163500, Potri.014G012200, Potri.014G175300, Potri.019G052500, Potri.T058000
GO:0051783	2.99553e-06	5.37963	2.66898	13	133	regulation of nuclear division	Potri.001G177100, Potri.001G257700, Potri.001G292300, Potri.002G121500, Potri.003G175300, Potri.005G141900, Potri.007G139000, Potri.009G066600, Potri.009G097800, Potri.010G055100, Potri.010G185500, Potri.014G021100, Potri.016G053900
GO:0001932	0.000208625	3.46332	3.99344	13	199	regulation of protein phosphorylation	Potri.001G177100, Potri.001G292300, Potri.002G121500, Potri.003G117800, Potri.004G177900, Potri.005G033400, Potri.005G141900, Potri.008G149500, Potri.009G066600, Potri.009G097800, Potri.010G092000, Potri.014G021100, Potri.014G050400
GO:0042325	0.000439952	3.18735	4.31452	13	215	regulation of phosphorylation	Potri.001G177100, Potri.001G292300, Potri.002G121500, Potri.003G117800, Potri.004G177900, Potri.005G033400, Potri.005G141900, Potri.008G149500, Potri.009G066600, Potri.009G097800, Potri.010G092000, Potri.014G021100, Potri.014G050400
GO:0007088	1.00423e-06	6.61688	2.04689	12	102	regulation of mitotic nuclear division	Potri.001G177100, Potri.001G257700, Potri.001G292300, Potri.002G121500, Potri.005G141900, Potri.007G139000, Potri.009G066600, Potri.009G097800, Potri.010G055100, Potri.010G185500, Potri.014G021100, Potri.016G053900
GO:0000725	3.30074e-06	5.83616	2.2877	12	114	recombinational repair	Potri.001G151900, Potri.001G180200, Potri.001G269700, Potri.003G017500, Potri.003G082600, Potri.003G129600, Potri.004G141500, Potri.004G190200, Potri.007G108200, Potri.008G056200, Potri.010G056500, Potri.015G057300
GO:0007276	1.01486e-05	5.17425	2.54858	12	127	gamete generation	Potri.001G269700, Potri.001G465400, Potri.002G057000, Potri.002G235500, Potri.005G218400, Potri.008G170600, Potri.010G067300, Potri.011G163500, Potri.014G012200, Potri.014G175300, Potri.019G052500, Potri.T058000
GO:0043549	0.000158658	3.80929	3.37134	12	168	regulation of kinase activity	Potri.001G177100, Potri.001G292300, Potri.002G121500, Potri.003G117800, Potri.005G033400, Potri.005G141900, Potri.008G149500, Potri.009G066600, Potri.009G097800, Potri.010G092000, Potri.014G021100, Potri.014G050400
GO:0045859	0.000158658	3.80929	3.37134	12	168	regulation of protein kinase activity	Potri.001G177100, Potri.001G292300, Potri.002G121500, Potri.003G117800, Potri.005G033400, Potri.005G141900, Potri.008G149500, Potri.009G066600, Potri.009G097800, Potri.010G092000, Potri.014G021100, Potri.014G050400
GO:0000724	1.50441e-05	5.44843	2.2275	11	111	double-strand break repair via homologous recombination	Potri.001G151900, Potri.001G180200, Potri.001G269700, Potri.003G017500, Potri.003G082600, Potri.004G141500, Potri.004G190200, Potri.007G108200, Potri.008G056200, Potri.010G056500, Potri.015G057300
GO:0045786	3.94651e-05	4.86279	2.46831	11	123	negative regulation of cell cycle	Potri.001G250200, Potri.001G257700, Potri.002G040100, Potri.003G175300, Potri.007G139000, Potri.009G054300, Potri.010G055100, Potri.010G185500, Potri.014G121800, Potri.016G053900, Potri.T171400
GO:0010410	0.000430898	3.62642	3.23087	11	161	hemicellulose metabolic process	Potri.001G071000, Potri.001G206800, Potri.001G354200, Potri.003G022900, Potri.005G007200, Potri.008G108100, Potri.008G120000, Potri.008G146100, Potri.013G005700, Potri.014G115000, Potri.014G146100
GO:0042127	0.000863801	3.31535	3.51182	11	175	regulation of cell population proliferation	Potri.001G114000, Potri.001G177100, Potri.001G292300, Potri.001G322700, Potri.002G121500, Potri.005G141900, Potri.009G066600, Potri.009G097800, Potri.010G056500, Potri.014G012200, Potri.014G021100
GO:0007059	0.00135548	3.1238	3.71249	11	185	chromosome segregation	Potri.001G182600, Potri.001G225600, Potri.002G040100, Potri.004G190200, Potri.007G139000, Potri.010G055100, Potri.010G185500, Potri.010G229100, Potri.012G058400, Potri.014G060000, Potri.014G175300
GO:0043085	0.00363495	2.72915	4.21418	11	210	positive regulation of catalytic activity	Potri.001G078500, Potri.003G117800, Potri.005G033400, Potri.008G149500, Potri.010G092000, Potri.011G126400, Potri.013G048900, Potri.014G121800, Potri.016G118400, Potri.019G021800, Potri.T171400
GO:0090627	0.00906034	2.39034	4.77607	11	238	plant epidermal cell differentiation	Potri.001G254800, Potri.005G141900, Potri.006G091800, Potri.006G154600, Potri.006G235100, Potri.008G066400, Potri.009G097800, Potri.010G062500, Potri.015G105500, Potri.018G009400, Potri.018G071400
GO:0000911	3.64411e-06	7.27988	1.56527	10	78	cytokinesis by cell plate formation	Potri.001G065800, Potri.002G235500, Potri.004G145800, Potri.005G033200, Potri.006G251200, Potri.008G195800, Potri.010G031800, Potri.010G140900, Potri.019G052500, Potri.T058000
GO:0044772	3.64411e-06	7.27988	1.56527	10	78	mitotic cell cycle phase transition	Potri.001G177100, Potri.001G250200, Potri.007G139000, Potri.009G054300, Potri.009G097800, Potri.010G055100, Potri.010G056500, Potri.010G185500, Potri.014G121800, Potri.T171400
GO:0010948	5.15466e-06	6.97161	1.62547	10	81	negative regulation of cell cycle process	Potri.001G250200, Potri.001G257700, Potri.003G175300, Potri.007G139000, Potri.009G054300, Potri.010G055100, Potri.010G185500, Potri.014G121800, Potri.016G053900, Potri.T171400
GO:0044770	8.88326e-06	6.5119	1.72581	10	86	cell cycle phase transition	Potri.001G177100, Potri.001G250200, Potri.007G139000, Potri.009G054300, Potri.009G097800, Potri.010G055100, Potri.010G056500, Potri.010G185500, Potri.014G121800, Potri.T171400
GO:0048232	4.36519e-05	5.31863	2.06695	10	103	male gamete generation	Potri.001G465400, Potri.002G057000, Potri.002G235500, Potri.005G218400, Potri.008G170600, Potri.010G067300, Potri.011G163500, Potri.014G175300, Potri.019G052500, Potri.T058000
GO:0010639	0.00013795	4.57771	2.36797	10	118	negative regulation of organelle organization	Potri.001G180200, Potri.001G257700, Potri.002G199900, Potri.003G157100, Potri.003G175300, Potri.007G139000, Potri.008G162300, Potri.010G055100, Potri.010G185500, Potri.016G053900
GO:0022412	0.00013795	4.57771	2.36797	10	118	cellular process involved in reproduction in multicellular organism	Potri.001G465400, Potri.002G057000, Potri.002G235500, Potri.005G218400, Potri.008G170600, Potri.010G067300, Potri.011G163500, Potri.014G175300, Potri.019G052500, Potri.T058000
GO:0010374	0.000181662	4.41365	2.44824	10	122	stomatal complex development	Potri.001G177100, Potri.001G271700, Potri.002G018500, Potri.002G027400, Potri.005G141900, Potri.005G235100, Potri.005G243000, Potri.006G251200, Potri.009G097800, Potri.014G103700
GO:0051129	0.000236474	4.26091	2.52851	10	126	negative regulation of cellular component organization	Potri.001G180200, Potri.001G257700, Potri.002G199900, Potri.003G157100, Potri.003G175300, Potri.007G139000, Potri.008G162300, Potri.010G055100, Potri.010G185500, Potri.016G053900
GO:0098813	0.00159904	3.26958	3.23087	10	161	nuclear chromosome segregation	Potri.001G182600, Potri.001G225600, Potri.002G040100, Potri.004G190200, Potri.007G139000, Potri.010G055100, Potri.010G185500, Potri.010G229100, Potri.012G058400, Potri.014G175300
GO:0007140	2.89567e-08	16.4965	0.722431	9	36	male meiotic nuclear division	Potri.001G465400, Potri.002G057000, Potri.002G235500, Potri.008G170600, Potri.010G067300, Potri.011G163500, Potri.014G175300, Potri.019G052500, Potri.T058000
GO:1901990	8.56377e-06	7.54148	1.36459	9	68	regulation of mitotic cell cycle phase transition	Potri.001G177100, Potri.001G250200, Potri.007G139000, Potri.009G054300, Potri.010G055100, Potri.010G056500, Potri.010G185500, Potri.014G121800, Potri.T171400
GO:0045930	1.09064e-05	7.29375	1.40473	9	70	negative regulation of mitotic cell cycle	Potri.001G250200, Potri.001G257700, Potri.007G139000, Potri.009G054300, Potri.010G055100, Potri.010G185500, Potri.014G121800, Potri.016G053900, Potri.T171400
GO:1901987	1.54355e-05	6.95118	1.46493	9	73	regulation of cell cycle phase transition	Potri.001G177100, Potri.001G250200, Potri.007G139000, Potri.009G054300, Potri.010G055100, Potri.010G056500, Potri.010G185500, Potri.014G121800, Potri.T171400
GO:0008284	0.000187415	4.88448	2.00675	9	100	positive regulation of cell population proliferation	Potri.001G177100, Potri.001G292300, Potri.001G322700, Potri.002G121500, Potri.005G141900, Potri.009G066600, Potri.009G097800, Potri.010G056500, Potri.014G021100
GO:0071900	0.0002345	4.72814	2.06695	9	103	regulation of protein serine/threonine kinase activity	Potri.001G177100, Potri.001G292300, Potri.002G121500, Potri.005G033400, Potri.005G141900, Potri.009G066600, Potri.009G097800, Potri.014G021100, Potri.014G050400
GO:0000819	0.000252222	4.67822	2.08702	9	104	sister chromatid segregation	Potri.001G182600, Potri.001G225600, Potri.002G040100, Potri.004G190200, Potri.007G139000, Potri.010G055100, Potri.010G185500, Potri.010G229100, Potri.012G058400
GO:0045787	0.000409973	4.35618	2.2275	9	111	positive regulation of cell cycle	Potri.001G177100, Potri.001G292300, Potri.002G121500, Potri.005G141900, Potri.009G066600, Potri.009G097800, Potri.010G056500, Potri.014G021100, Potri.016G072300
GO:0061640	0.000438005	4.31375	2.24756	9	112	cytoskeleton-dependent cytokinesis	Potri.002G040100, Potri.002G235500, Potri.004G145800, Potri.005G033200, Potri.008G195800, Potri.010G031800, Potri.010G153000, Potri.019G052500, Potri.T058000
GO:0033044	0.00583077	2.88041	3.27101	9	163	regulation of chromosome organization	Potri.001G067700, Potri.001G180200, Potri.002G199900, Potri.003G162400, Potri.004G190200, Potri.007G139000, Potri.008G162300, Potri.010G055100, Potri.010G185500
GO:0006270	7.23731e-07	13.1749	0.762566	8	38	DNA replication initiation	Potri.001G074000, Potri.001G250200, Potri.003G157000, Potri.004G131600, Potri.006G142300, Potri.009G054300, Potri.009G134500, Potri.011G083700
GO:0000018	6.42937e-06	9.40704	1.00338	8	50	regulation of DNA recombination	Potri.001G180200, Potri.002G199900, Potri.003G175300, Potri.004G190200, Potri.007G102800, Potri.008G162300, Potri.014G121800, Potri.T171400
GO:0032508	1.00679e-05	8.77905	1.06358	8	53	DNA duplex unwinding	Potri.001G074000, Potri.001G180200, Potri.001G182600, Potri.003G017500, Potri.003G157000, Potri.004G131600, Potri.010G056500, Potri.015G057300
GO:0032392	1.33521e-05	8.40493	1.10371	8	55	DNA geometric change	Potri.001G074000, Potri.001G180200, Potri.001G182600, Potri.003G017500, Potri.003G157000, Potri.004G131600, Potri.010G056500, Potri.015G057300
GO:0000075	4.14354e-05	7.05209	1.28432	8	64	cell cycle checkpoint	Potri.001G250200, Potri.002G040100, Potri.007G139000, Potri.009G054300, Potri.010G055100, Potri.010G185500, Potri.014G121800, Potri.T171400
GO:0000079	0.000143023	5.80536	1.52513	8	76	regulation of cyclin-dependent protein serine/threonine kinase activity	Potri.001G177100, Potri.001G292300, Potri.002G121500, Potri.005G141900, Potri.009G066600, Potri.009G097800, Potri.014G021100, Potri.014G050400
GO:1904029	0.000143023	5.80536	1.52513	8	76	regulation of cyclin-dependent protein kinase activity	Potri.001G177100, Potri.001G292300, Potri.002G121500, Potri.005G141900, Potri.009G066600, Potri.009G097800, Potri.014G021100, Potri.014G050400
GO:0051052	0.00344816	3.42753	2.46831	8	123	regulation of DNA metabolic process	Potri.001G180200, Potri.002G199900, Potri.003G175300, Potri.004G190200, Potri.007G102800, Potri.008G162300, Potri.014G121800, Potri.T171400
GO:1901988	9.32077e-06	11.1381	0.762566	7	38	negative regulation of cell cycle phase transition	Potri.001G250200, Potri.007G139000, Potri.009G054300, Potri.010G055100, Potri.010G185500, Potri.014G121800, Potri.T171400
GO:1901991	9.32077e-06	11.1381	0.762566	7	38	negative regulation of mitotic cell cycle phase transition	Potri.001G250200, Potri.007G139000, Potri.009G054300, Potri.010G055100, Potri.010G185500, Potri.014G121800, Potri.T171400
GO:0045910	1.85877e-05	9.86391	0.842836	7	42	negative regulation of DNA recombination	Potri.001G180200, Potri.002G199900, Potri.003G175300, Potri.004G190200, Potri.008G162300, Potri.014G121800, Potri.T171400
GO:0007093	3.44054e-05	8.85109	0.923106	7	46	mitotic cell cycle checkpoint	Potri.001G250200, Potri.007G139000, Potri.009G054300, Potri.010G055100, Potri.010G185500, Potri.014G121800, Potri.T171400
GO:0051053	5.2419e-05	8.21807	0.983309	7	49	negative regulation of DNA metabolic process	Potri.001G180200, Potri.002G199900, Potri.003G175300, Potri.004G190200, Potri.008G162300, Potri.014G121800, Potri.T171400
GO:0000281	0.000837319	4.99795	1.52513	7	76	mitotic cytokinesis	Potri.002G040100, Potri.002G235500, Potri.004G145800, Potri.005G033200, Potri.008G195800, Potri.010G031800, Potri.010G153000
GO:0010411	0.00113596	4.72348	1.6054	7	80	xyloglucan metabolic process	Potri.001G071000, Potri.005G007200, Potri.008G120000, Potri.008G146100, Potri.013G005700, Potri.014G115000, Potri.014G146100
GO:0034765	0.00113596	4.72348	1.6054	7	80	regulation of ion transmembrane transport	Potri.001G078500, Potri.004G065400, Potri.005G117700, Potri.006G154600, Potri.006G173900, Potri.007G016700, Potri.018G071400
GO:0034762	0.00162004	4.41998	1.70574	7	85	regulation of transmembrane transport	Potri.001G078500, Potri.004G065400, Potri.005G117700, Potri.006G154600, Potri.006G173900, Potri.007G016700, Potri.018G071400
GO:0043269	0.0030569	3.91644	1.90641	7	95	regulation of ion transport	Potri.001G078500, Potri.004G065400, Potri.005G117700, Potri.006G154600, Potri.006G173900, Potri.007G016700, Potri.018G071400
GO:0051347	0.00363624	3.78696	1.96662	7	98	positive regulation of transferase activity	Potri.003G117800, Potri.005G033400, Potri.008G149500, Potri.010G092000, Potri.013G048900, Potri.016G118400, Potri.019G021800
GO:0007349	1.67033e-07	36.9631	0.280945	6	14	cellularization	Potri.008G195800, Potri.010G031800, Potri.012G054400, Potri.015G044600, Potri.019G052500, Potri.T058000
GO:0007135	2.0444e-05	12.8505	0.581958	6	29	meiosis II	Potri.002G057000, Potri.007G139000, Potri.008G170600, Potri.010G067300, Potri.010G185500, Potri.010G229100
GO:0061983	2.0444e-05	12.8505	0.581958	6	29	meiosis II cell cycle process	Potri.002G057000, Potri.007G139000, Potri.008G170600, Potri.010G067300, Potri.010G185500, Potri.010G229100
GO:0010389	0.000157777	8.44136	0.822768	6	41	regulation of G2/M transition of mitotic cell cycle	Potri.001G177100, Potri.001G250200, Potri.009G054300, Potri.010G056500, Potri.014G121800, Potri.T171400
GO:0000086	0.000206784	7.98456	0.862903	6	43	G2/M transition of mitotic cell cycle	Potri.001G177100, Potri.001G250200, Potri.009G054300, Potri.010G056500, Potri.014G121800, Potri.T171400
GO:1902749	0.000235408	7.77419	0.882971	6	44	regulation of cell cycle G2/M phase transition	Potri.001G177100, Potri.001G250200, Potri.009G054300, Potri.010G056500, Potri.014G121800, Potri.T171400
GO:0044839	0.000301956	7.385	0.923106	6	46	cell cycle G2/M phase transition	Potri.001G177100, Potri.001G250200, Potri.009G054300, Potri.010G056500, Potri.014G121800, Potri.T171400
GO:0051784	0.00034033	7.20465	0.943174	6	47	negative regulation of nuclear division	Potri.001G257700, Potri.003G175300, Potri.007G139000, Potri.010G055100, Potri.010G185500, Potri.016G053900
GO:2001251	0.00243451	4.76114	1.36459	6	68	negative regulation of chromosome organization	Potri.001G180200, Potri.002G199900, Potri.007G139000, Potri.008G162300, Potri.010G055100, Potri.010G185500
GO:1900424	0.00262198	4.68541	1.38466	6	69	regulation of defense response to bacterium	Potri.002G018500, Potri.004G059500, Potri.005G243000, Potri.008G164500, Potri.011G021100, Potri.011G069500
GO:0006275	0.00398276	4.27716	1.50506	6	75	regulation of DNA replication	Potri.001G389300, Potri.006G241700, Potri.010G056500, Potri.012G018300, Potri.014G121800, Potri.T171400
GO:0045493	0.00014858	11.7108	0.521756	5	26	xylan catabolic process	Potri.001G206800, Potri.001G354200, Potri.003G022900, Potri.008G108100, Potri.008G120000
GO:0045839	0.000820941	7.6825	0.742498	5	37	negative regulation of mitotic nuclear division	Potri.001G257700, Potri.007G139000, Potri.010G055100, Potri.010G185500, Potri.016G053900
GO:0031570	0.00117953	7.02332	0.802701	5	40	DNA integrity checkpoint	Potri.001G250200, Potri.002G040100, Potri.009G054300, Potri.014G121800, Potri.T171400
GO:0044347	0.00117953	7.02332	0.802701	5	40	cell wall polysaccharide catabolic process	Potri.001G206800, Potri.001G354200, Potri.003G022900, Potri.008G108100, Potri.008G120000
GO:0007062	0.00526861	4.81744	1.12378	5	56	sister chromatid cohesion	Potri.001G182600, Potri.001G225600, Potri.007G139000, Potri.010G185500, Potri.010G229100
GO:2000652	0.00756389	4.3866	1.22412	5	61	regulation of secondary cell wall biogenesis	Potri.003G113000, Potri.006G114400, Potri.013G155200, Potri.014G103700, Potri.019G128500
GO:0060249	0.00865083	4.23507	1.26425	5	63	anatomical structure homeostasis	Potri.001G180200, Potri.004G059100, Potri.010G056500, Potri.014G139600, Potri.015G057300
GO:0030865	0.00923281	4.16315	1.28432	5	64	cortical cytoskeleton organization	Potri.003G157100, Potri.005G142200, Potri.007G048700, Potri.008G149500, Potri.010G092000
GO:0000912	1.05472e-05	49.1345	0.16054	4	8	assembly of actomyosin apparatus involved in cytokinesis	Potri.002G235500, Potri.005G033200, Potri.008G195800, Potri.010G031800
GO:0000914	1.05472e-05	49.1345	0.16054	4	8	phragmoplast assembly	Potri.002G235500, Potri.005G033200, Potri.008G195800, Potri.010G031800
GO:1902407	1.05472e-05	49.1345	0.16054	4	8	assembly of actomyosin apparatus involved in mitotic cytokinesis	Potri.002G235500, Potri.005G033200, Potri.008G195800, Potri.010G031800
GO:1902410	1.05472e-05	49.1345	0.16054	4	8	mitotic cytokinetic process	Potri.002G235500, Potri.005G033200, Potri.008G195800, Potri.010G031800
GO:0009558	3.06429e-05	32.7542	0.200675	4	10	embryo sac cellularization	Potri.012G054400, Potri.015G044600, Potri.019G052500, Potri.T058000
GO:0032506	6.9953e-05	24.5641	0.24081	4	12	cytokinetic process	Potri.002G235500, Potri.005G033200, Potri.008G195800, Potri.010G031800
GO:0043570	0.000137007	19.65	0.280945	4	14	maintenance of DNA repeat elements	Potri.001G180200, Potri.004G190200, Potri.014G121800, Potri.T171400
GO:0031221	0.000310517	15.1139	0.341148	4	17	arabinan metabolic process	Potri.001G206800, Potri.001G354200, Potri.003G022900, Potri.008G108100
GO:0031222	0.000310517	15.1139	0.341148	4	17	arabinan catabolic process	Potri.001G206800, Potri.001G354200, Potri.003G022900, Potri.008G108100
GO:1900037	0.000310517	15.1139	0.341148	4	17	regulation of cellular response to hypoxia	Potri.006G117500, Potri.007G108400, Potri.016G096300, Potri.T107500
GO:0010972	0.000489833	13.0979	0.381283	4	19	negative regulation of G2/M transition of mitotic cell cycle	Potri.001G250200, Potri.009G054300, Potri.014G121800, Potri.T171400
GO:0044818	0.000489833	13.0979	0.381283	4	19	mitotic G2/M transition checkpoint	Potri.001G250200, Potri.009G054300, Potri.014G121800, Potri.T171400
GO:1902750	0.000489833	13.0979	0.381283	4	19	negative regulation of cell cycle G2/M phase transition	Potri.001G250200, Potri.009G054300, Potri.014G121800, Potri.T171400
GO:0044774	0.000881352	10.9139	0.441486	4	22	mitotic DNA integrity checkpoint	Potri.001G250200, Potri.009G054300, Potri.014G121800, Potri.T171400
GO:0070507	0.00124025	9.82184	0.481621	4	24	regulation of microtubule cytoskeleton organization	Potri.003G117800, Potri.003G157100, Potri.005G142200, Potri.007G048700
GO:0022898	0.00169046	8.92837	0.521756	4	26	regulation of transmembrane transporter activity	Potri.001G078500, Potri.004G065400, Potri.005G117700, Potri.007G016700
GO:0032409	0.00169046	8.92837	0.521756	4	26	regulation of transporter activity	Potri.001G078500, Potri.004G065400, Potri.005G117700, Potri.007G016700
GO:0032412	0.00169046	8.92837	0.521756	4	26	regulation of ion transmembrane transporter activity	Potri.001G078500, Potri.004G065400, Potri.005G117700, Potri.007G016700
GO:0006268	0.00290872	7.5538	0.602026	4	30	DNA unwinding involved in DNA replication	Potri.001G074000, Potri.003G157000, Potri.004G131600, Potri.015G057300
GO:0032886	0.00290872	7.5538	0.602026	4	30	regulation of microtubule-based process	Potri.003G117800, Potri.003G157100, Potri.005G142200, Potri.007G048700
GO:1902850	0.0032873	7.27379	0.622093	4	31	microtubule cytoskeleton organization involved in mitosis	Potri.002G106000, Potri.002G106100, Potri.003G117800, Potri.010G140900
GO:0014074	0.00462118	6.54578	0.682296	4	34	response to purine-containing compound	Potri.006G241700, Potri.007G108400, Potri.014G103700, Potri.T107500
GO:1903959	0.00690675	5.77494	0.762566	4	38	regulation of anion transmembrane transport	Potri.004G065400, Potri.005G117700, Potri.006G173900, Potri.007G016700
GO:0033045	0.00757618	5.60976	0.782633	4	39	regulation of sister chromatid segregation	Potri.004G190200, Potri.007G139000, Potri.010G055100, Potri.010G185500
GO:0044070	0.00828692	5.45376	0.802701	4	40	regulation of anion transport	Potri.004G065400, Potri.005G117700, Potri.006G173900, Potri.007G016700
GO:0007142	3.16939e-05	147.185	0.0802701	3	4	male meiosis II	Potri.002G057000, Potri.008G170600, Potri.010G067300
GO:0018158	7.80489e-05	73.59	0.100338	3	5	protein oxidation	Potri.004G129400, Potri.013G064200, Potri.017G079400
GO:0018171	7.80489e-05	73.59	0.100338	3	5	peptidyl-cysteine oxidation	Potri.004G129400, Potri.013G064200, Potri.017G079400
GO:0003032	0.000265068	36.7927	0.140473	3	7	detection of oxygen	Potri.004G129400, Potri.013G064200, Potri.017G079400
GO:0009061	0.000265068	36.7927	0.140473	3	7	anaerobic respiration	Potri.001G334800, Potri.002G034500, Potri.013G064200
GO:0070483	0.000265068	36.7927	0.140473	3	7	detection of hypoxia	Potri.004G129400, Potri.013G064200, Potri.017G079400
GO:0000727	0.00041778	29.4332	0.16054	3	8	double-strand break repair via break-induced replication	Potri.001G151900, Potri.003G082600, Potri.008G056200
GO:0007112	0.000617329	24.5269	0.180608	3	9	male meiosis cytokinesis	Potri.002G235500, Potri.019G052500, Potri.T058000
GO:1904668	0.00117678	18.394	0.220743	3	11	positive regulation of ubiquitin protein ligase activity	Potri.013G048900, Potri.016G118400, Potri.019G021800
GO:0000076	0.00248214	13.3761	0.280945	3	14	DNA replication checkpoint	Potri.001G250200, Potri.002G040100, Potri.009G054300
GO:1904666	0.00248214	13.3761	0.280945	3	14	regulation of ubiquitin protein ligase activity	Potri.013G048900, Potri.016G118400, Potri.019G021800
GO:0031398	0.00305671	12.2611	0.301013	3	15	positive regulation of protein ubiquitination	Potri.013G048900, Potri.016G118400, Potri.019G021800
GO:0051443	0.00305671	12.2611	0.301013	3	15	positive regulation of ubiquitin-protein transferase activity	Potri.013G048900, Potri.016G118400, Potri.019G021800
GO:0031000	0.00443411	10.5088	0.341148	3	17	response to caffeine	Potri.006G241700, Potri.007G108400, Potri.T107500
GO:0036270	0.00443411	10.5088	0.341148	3	17	response to diuretic	Potri.006G241700, Potri.007G108400, Potri.T107500
GO:0043279	0.00443411	10.5088	0.341148	3	17	response to alkaloid	Potri.006G241700, Potri.007G108400, Potri.T107500
GO:1903322	0.00443411	10.5088	0.341148	3	17	positive regulation of protein modification by small protein conjugation or removal	Potri.013G048900, Potri.016G118400, Potri.019G021800
GO:0007094	0.00524235	9.8079	0.361215	3	18	mitotic spindle assembly checkpoint	Potri.007G139000, Potri.010G055100, Potri.010G185500
GO:0031577	0.00524235	9.8079	0.361215	3	18	spindle checkpoint	Potri.007G139000, Potri.010G055100, Potri.010G185500
GO:0033046	0.00524235	9.8079	0.361215	3	18	negative regulation of sister chromatid segregation	Potri.007G139000, Potri.010G055100, Potri.010G185500
GO:0033048	0.00524235	9.8079	0.361215	3	18	negative regulation of mitotic sister chromatid segregation	Potri.007G139000, Potri.010G055100, Potri.010G185500
GO:0045841	0.00524235	9.8079	0.361215	3	18	negative regulation of mitotic metaphase/anaphase transition	Potri.007G139000, Potri.010G055100, Potri.010G185500
GO:0051438	0.00524235	9.8079	0.361215	3	18	regulation of ubiquitin-protein transferase activity	Potri.013G048900, Potri.016G118400, Potri.019G021800
GO:0051985	0.00524235	9.8079	0.361215	3	18	negative regulation of chromosome segregation	Potri.007G139000, Potri.010G055100, Potri.010G185500
GO:0071173	0.00524235	9.8079	0.361215	3	18	spindle assembly checkpoint	Potri.007G139000, Potri.010G055100, Potri.010G185500
GO:0071174	0.00524235	9.8079	0.361215	3	18	mitotic spindle checkpoint	Potri.007G139000, Potri.010G055100, Potri.010G185500
GO:1902100	0.00524235	9.8079	0.361215	3	18	negative regulation of metaphase/anaphase transition of cell cycle	Potri.007G139000, Potri.010G055100, Potri.010G185500
GO:1905819	0.00524235	9.8079	0.361215	3	18	negative regulation of chromosome separation	Potri.007G139000, Potri.010G055100, Potri.010G185500
GO:2000816	0.00524235	9.8079	0.361215	3	18	negative regulation of mitotic sister chromatid separation	Potri.007G139000, Potri.010G055100, Potri.010G185500
GO:0031110	0.00613345	9.19461	0.381283	3	19	regulation of microtubule polymerization or depolymerization	Potri.003G157100, Potri.005G142200, Potri.007G048700
GO:0006863	0.00710948	8.65347	0.40135	3	20	purine nucleobase transport	Potri.001G074100, Potri.003G156900, Potri.014G043900
GO:0030048	0.00710948	8.65347	0.40135	3	20	actin filament-based movement	Potri.001G233100, Potri.009G025300, Potri.010G062500
GO:0036297	0.00710948	8.65347	0.40135	3	20	interstrand cross-link repair	Potri.014G121800, Potri.014G139600, Potri.T171400
GO:0010359	0.00817228	8.17246	0.421418	3	21	regulation of anion channel activity	Potri.004G065400, Potri.005G117700, Potri.007G016700
GO:0031396	0.00817228	8.17246	0.421418	3	21	regulation of protein ubiquitination	Potri.013G048900, Potri.016G118400, Potri.019G021800
GO:0015851	0.00932348	7.74208	0.441486	3	22	nucleobase transport	Potri.001G074100, Potri.003G156900, Potri.014G043900
GO:0031445	0.000402085	Inf	0.040135	2	2	regulation of heterochromatin assembly	Potri.001G067700, Potri.003G162400
GO:0031453	0.000402085	Inf	0.040135	2	2	positive regulation of heterochromatin assembly	Potri.001G067700, Potri.003G162400
GO:0031508	0.000402085	Inf	0.040135	2	2	pericentric heterochromatin assembly	Potri.001G067700, Potri.003G162400
GO:0090308	0.000402085	Inf	0.040135	2	2	regulation of DNA methylation-dependent heterochromatin assembly	Potri.001G067700, Potri.003G162400
GO:0090309	0.000402085	Inf	0.040135	2	2	positive regulation of DNA methylation-dependent heterochromatin assembly	Potri.001G067700, Potri.003G162400
GO:0010342	0.00234864	48.9826	0.0802701	2	4	endosperm cellularization	Potri.008G195800, Potri.010G031800
GO:0035372	0.00234864	48.9826	0.0802701	2	4	protein localization to microtubule	Potri.005G142200, Potri.007G048700
GO:0044380	0.00234864	48.9826	0.0802701	2	4	protein localization to cytoskeleton	Potri.005G142200, Potri.007G048700
GO:0045799	0.00234864	48.9826	0.0802701	2	4	positive regulation of chromatin assembly or disassembly	Potri.001G067700, Potri.003G162400
GO:0072698	0.00234864	48.9826	0.0802701	2	4	protein localization to microtubule cytoskeleton	Potri.005G142200, Potri.007G048700
GO:0090657	0.00234864	48.9826	0.0802701	2	4	telomeric loop disassembly	Potri.001G180200, Potri.010G056500
GO:1904825	0.00234864	48.9826	0.0802701	2	4	protein localization to microtubule plus-end	Potri.005G142200, Potri.007G048700
GO:1905725	0.00234864	48.9826	0.0802701	2	4	protein localization to microtubule end	Potri.005G142200, Potri.007G048700
GO:0000706	0.00386237	32.654	0.100338	2	5	meiotic DNA double-strand break processing	Potri.001G269700, Potri.006G132600
GO:0002119	0.00386237	32.654	0.100338	2	5	nematode larval development	Potri.007G007100, Potri.014G007200
GO:0002164	0.00386237	32.654	0.100338	2	5	larval development	Potri.007G007100, Potri.014G007200
GO:0048838	0.00386237	32.654	0.100338	2	5	release of seed from dormancy	Potri.001G242600, Potri.004G235400
GO:0061062	0.00386237	32.654	0.100338	2	5	regulation of nematode larval development	Potri.007G007100, Potri.014G007200
GO:0097438	0.00386237	32.654	0.100338	2	5	exit from dormancy	Potri.001G242600, Potri.004G235400
GO:0000729	0.00571667	24.4897	0.120405	2	6	DNA double-strand break processing	Potri.001G269700, Potri.006G132600
GO:0001672	0.00571667	24.4897	0.120405	2	6	regulation of chromatin assembly or disassembly	Potri.001G067700, Potri.003G162400
GO:0010847	0.00571667	24.4897	0.120405	2	6	regulation of chromatin assembly	Potri.001G067700, Potri.003G162400
GO:0043007	0.00571667	24.4897	0.120405	2	6	maintenance of rDNA	Potri.001G180200, Potri.004G190200
GO:0071497	0.00571667	24.4897	0.120405	2	6	cellular response to freezing	Potri.003G162500, Potri.005G176000
GO:0019985	0.00789731	19.5912	0.140473	2	7	translesion synthesis	Potri.012G039300, Potri.013G022200
GO:0042276	0.00789731	19.5912	0.140473	2	7	error-prone translesion synthesis	Potri.012G039300, Potri.013G022200
GO:0043111	0.00789731	19.5912	0.140473	2	7	replication fork arrest	Potri.014G121800, Potri.T171400
GO:0080175	0.00789731	19.5912	0.140473	2	7	phragmoplast microtubule organization	Potri.002G235500, Potri.004G145800

## Sheet: interphase I Neva down
Additional file 5: Data S3. Gene Ontology annotation and enrichment analysis of differential expressed genes between two neighbouring growth stages for Neva and I-214.
GOBPID	Pvalue	OddsRatio	ExpCount	Count	Size	Term	Genes
GO:0008152	0.00417495	1.1345	1160.61	1217	18540	metabolic process	Potri.001G005100, Potri.001G015100, Potri.001G015400, Potri.001G015500, Potri.001G023800, Potri.001G024600, Potri.001G025200, Potri.001G029700, Potri.001G036900, Potri.001G041500, Potri.001G042600, Potri.001G054400, Potri.001G058200, Potri.001G063000, Potri.001G068100, Potri.001G073100, Potri.001G075600, Potri.001G081500, Potri.001G083700, Potri.001G084000, Potri.001G086900, Potri.001G087900, Pot…
GO:0050896	4.51644e-11	1.36102	708.075	844	11311	response to stimulus	Potri.001G013400, Potri.001G015100, Potri.001G015400, Potri.001G015500, Potri.001G023800, Potri.001G029700, Potri.001G036900, Potri.001G041500, Potri.001G042600, Potri.001G043100, Potri.001G054400, Potri.001G059100, Potri.001G063000, Potri.001G083700, Potri.001G084000, Potri.001G084400, Potri.001G087900, Potri.001G092100, Potri.001G096900, Potri.001G102000, Potri.001G102100, Potri.001G105900, Pot…
GO:0009058	2.34988e-06	1.2663	513.7	602	8206	biosynthetic process	Potri.001G005100, Potri.001G015400, Potri.001G015500, Potri.001G023800, Potri.001G029700, Potri.001G041500, Potri.001G058200, Potri.001G063000, Potri.001G068100, Potri.001G073100, Potri.001G083700, Potri.001G084000, Potri.001G096900, Potri.001G099300, Potri.001G099800, Potri.001G100800, Potri.001G104400, Potri.001G108100, Potri.001G112200, Potri.001G118200, Potri.001G118800, Potri.001G133200, Pot…
GO:1901576	2.43115e-06	1.26774	502.432	590	8026	organic substance biosynthetic process	Potri.001G005100, Potri.001G015400, Potri.001G015500, Potri.001G023800, Potri.001G029700, Potri.001G041500, Potri.001G058200, Potri.001G063000, Potri.001G068100, Potri.001G073100, Potri.001G083700, Potri.001G084000, Potri.001G096900, Potri.001G099300, Potri.001G099800, Potri.001G100800, Potri.001G104400, Potri.001G108100, Potri.001G112200, Potri.001G118800, Potri.001G133200, Potri.001G133300, Pot…
GO:0044249	4.96705e-05	1.22772	485.342	559	7753	cellular biosynthetic process	Potri.001G005100, Potri.001G015400, Potri.001G015500, Potri.001G023800, Potri.001G029700, Potri.001G041500, Potri.001G058200, Potri.001G063000, Potri.001G068100, Potri.001G073100, Potri.001G083700, Potri.001G084000, Potri.001G096900, Potri.001G099300, Potri.001G099800, Potri.001G100800, Potri.001G104400, Potri.001G108100, Potri.001G112200, Potri.001G118200, Potri.001G118800, Potri.001G133200, Pot…
GO:0006950	5.14224e-08	1.33769	414.979	511	6629	response to stress	Potri.001G015100, Potri.001G015400, Potri.001G015500, Potri.001G023800, Potri.001G029700, Potri.001G036900, Potri.001G041500, Potri.001G042600, Potri.001G054400, Potri.001G063000, Potri.001G083700, Potri.001G084000, Potri.001G087900, Potri.001G096900, Potri.001G105900, Potri.001G107000, Potri.001G108100, Potri.001G119500, Potri.001G138800, Potri.001G143900, Potri.001G148900, Potri.001G162500, Pot…
GO:0042221	4.73503e-21	1.69263	339.295	499	5420	response to chemical	Potri.001G013400, Potri.001G015400, Potri.001G015500, Potri.001G041500, Potri.001G042600, Potri.001G054400, Potri.001G083700, Potri.001G084000, Potri.001G084400, Potri.001G087900, Potri.001G092100, Potri.001G102000, Potri.001G102100, Potri.001G105900, Potri.001G107000, Potri.001G108100, Potri.001G118200, Potri.001G119500, Potri.001G143900, Potri.001G145200, Potri.001G155100, Potri.001G167700, Pot…
GO:0009628	7.95513e-26	1.90078	251.154	412	4012	response to abiotic stimulus	Potri.001G015100, Potri.001G015400, Potri.001G015500, Potri.001G029700, Potri.001G036900, Potri.001G041500, Potri.001G042600, Potri.001G043100, Potri.001G054400, Potri.001G059100, Potri.001G083700, Potri.001G084000, Potri.001G087900, Potri.001G107000, Potri.001G108100, Potri.001G119500, Potri.001G148900, Potri.001G155100, Potri.001G167700, Potri.001G180600, Potri.001G192600, Potri.001G215100, Pot…
GO:1901362	3.59054e-11	1.48411	295.475	400	4720	organic cyclic compound biosynthetic process	Potri.001G005100, Potri.001G023800, Potri.001G029700, Potri.001G041500, Potri.001G058200, Potri.001G063000, Potri.001G073100, Potri.001G083700, Potri.001G096900, Potri.001G099300, Potri.001G099800, Potri.001G100800, Potri.001G104400, Potri.001G108100, Potri.001G112200, Potri.001G118800, Potri.001G133200, Potri.001G133300, Potri.001G155100, Potri.001G182100, Potri.001G184300, Potri.001G197000, Pot…
GO:0019438	3.54205e-12	1.526	278.322	386	4446	aromatic compound biosynthetic process	Potri.001G005100, Potri.001G023800, Potri.001G029700, Potri.001G041500, Potri.001G058200, Potri.001G063000, Potri.001G073100, Potri.001G083700, Potri.001G096900, Potri.001G099300, Potri.001G099800, Potri.001G100800, Potri.001G108100, Potri.001G112200, Potri.001G118800, Potri.001G133200, Potri.001G133300, Potri.001G155100, Potri.001G182100, Potri.001G184300, Potri.001G197000, Potri.001G214700, Pot…
GO:0019222	0.000202481	1.24301	311.876	369	4982	regulation of metabolic process	Potri.001G005100, Potri.001G029700, Potri.001G041500, Potri.001G058200, Potri.001G063000, Potri.001G083700, Potri.001G099800, Potri.001G100800, Potri.001G108100, Potri.001G112200, Potri.001G118800, Potri.001G138800, Potri.001G143900, Potri.001G155100, Potri.001G197000, Potri.001G214700, Potri.001G235800, Potri.001G242000, Potri.001G248100, Potri.001G258700, Potri.001G267300, Potri.001G287200, Pot…
GO:0031323	2.79528e-07	1.36763	283.581	362	4530	regulation of cellular metabolic process	Potri.001G005100, Potri.001G029700, Potri.001G041500, Potri.001G058200, Potri.001G063000, Potri.001G083700, Potri.001G099800, Potri.001G100800, Potri.001G108100, Potri.001G112200, Potri.001G118800, Potri.001G138800, Potri.001G143900, Potri.001G155100, Potri.001G197000, Potri.001G214700, Potri.001G235800, Potri.001G242000, Potri.001G248100, Potri.001G258700, Potri.001G267300, Potri.001G287200, Pot…
GO:0018130	2.18288e-07	1.382	265.802	343	4246	heterocycle biosynthetic process	Potri.001G005100, Potri.001G029700, Potri.001G041500, Potri.001G058200, Potri.001G063000, Potri.001G073100, Potri.001G083700, Potri.001G096900, Potri.001G099300, Potri.001G099800, Potri.001G100800, Potri.001G104400, Potri.001G108100, Potri.001G112200, Potri.001G118800, Potri.001G155100, Potri.001G182100, Potri.001G197000, Potri.001G214700, Potri.001G235800, Potri.001G237200, Potri.001G242000, Pot…
GO:0080090	1.58213e-05	1.30767	269.37	333	4303	regulation of primary metabolic process	Potri.001G005100, Potri.001G029700, Potri.001G041500, Potri.001G058200, Potri.001G063000, Potri.001G083700, Potri.001G099800, Potri.001G100800, Potri.001G108100, Potri.001G112200, Potri.001G118800, Potri.001G138800, Potri.001G155100, Potri.001G197000, Potri.001G214700, Potri.001G235800, Potri.001G242000, Potri.001G248100, Potri.001G258700, Potri.001G267300, Potri.001G287200, Potri.001G287400, Pot…
GO:1901700	1.71662e-20	1.85933	200.885	330	3209	response to oxygen-containing compound	Potri.001G013400, Potri.001G015400, Potri.001G015500, Potri.001G041500, Potri.001G042600, Potri.001G083700, Potri.001G084000, Potri.001G087900, Potri.001G092100, Potri.001G107000, Potri.001G108100, Potri.001G118200, Potri.001G119500, Potri.001G143900, Potri.001G145200, Potri.001G167700, Potri.001G175700, Potri.001G180600, Potri.001G189500, Potri.001G192600, Potri.001G197000, Potri.001G225800, Pot…
GO:0010033	3.01692e-09	1.46666	240.261	326	3838	response to organic substance	Potri.001G015400, Potri.001G015500, Potri.001G041500, Potri.001G042600, Potri.001G083700, Potri.001G092100, Potri.001G105900, Potri.001G107000, Potri.001G108100, Potri.001G118200, Potri.001G155100, Potri.001G167700, Potri.001G175700, Potri.001G189500, Potri.001G197000, Potri.001G235800, Potri.001G242000, Potri.001G258700, Potri.001G278500, Potri.001G295500, Potri.001G300200, Potri.001G306300, Pot…
GO:0060255	0.00139742	1.213	279.825	326	4470	regulation of macromolecule metabolic process	Potri.001G005100, Potri.001G029700, Potri.001G041500, Potri.001G058200, Potri.001G063000, Potri.001G083700, Potri.001G099800, Potri.001G100800, Potri.001G108100, Potri.001G112200, Potri.001G118800, Potri.001G138800, Potri.001G155100, Potri.001G197000, Potri.001G214700, Potri.001G235800, Potri.001G242000, Potri.001G248100, Potri.001G258700, Potri.001G267300, Potri.001G287200, Potri.001G295500, Pot…
GO:0051171	5.32601e-06	1.33287	258.666	325	4132	regulation of nitrogen compound metabolic process	Potri.001G005100, Potri.001G029700, Potri.001G041500, Potri.001G058200, Potri.001G063000, Potri.001G083700, Potri.001G099800, Potri.001G100800, Potri.001G108100, Potri.001G112200, Potri.001G118800, Potri.001G138800, Potri.001G155100, Potri.001G197000, Potri.001G214700, Potri.001G235800, Potri.001G242000, Potri.001G248100, Potri.001G258700, Potri.001G267300, Potri.001G287200, Potri.001G295500, Pot…
GO:0009889	9.10548e-09	1.45007	240.136	323	3836	regulation of biosynthetic process	Potri.001G005100, Potri.001G029700, Potri.001G041500, Potri.001G058200, Potri.001G063000, Potri.001G083700, Potri.001G099800, Potri.001G100800, Potri.001G108100, Potri.001G112200, Potri.001G118800, Potri.001G155100, Potri.001G197000, Potri.001G214700, Potri.001G235800, Potri.001G242000, Potri.001G258700, Potri.001G267300, Potri.001G287200, Potri.001G295500, Potri.001G300200, Potri.001G352400, Pot…
GO:0031326	5.87956e-09	1.45988	236.505	320	3778	regulation of cellular biosynthetic process	Potri.001G005100, Potri.001G029700, Potri.001G041500, Potri.001G058200, Potri.001G063000, Potri.001G083700, Potri.001G099800, Potri.001G100800, Potri.001G108100, Potri.001G112200, Potri.001G118800, Potri.001G155100, Potri.001G197000, Potri.001G214700, Potri.001G235800, Potri.001G242000, Potri.001G258700, Potri.001G267300, Potri.001G287200, Potri.001G295500, Potri.001G300200, Potri.001G352400, Pot…
GO:0034654	7.87595e-07	1.37823	239.698	310	3829	nucleobase-containing compound biosynthetic process	Potri.001G005100, Potri.001G029700, Potri.001G041500, Potri.001G058200, Potri.001G063000, Potri.001G073100, Potri.001G083700, Potri.001G099800, Potri.001G100800, Potri.001G108100, Potri.001G112200, Potri.001G118800, Potri.001G155100, Potri.001G197000, Potri.001G214700, Potri.001G235800, Potri.001G237200, Potri.001G242000, Potri.001G258700, Potri.001G267300, Potri.001G287200, Potri.001G295500, Pot…
GO:0010468	2.66773e-05	1.30944	247.335	307	3951	regulation of gene expression	Potri.001G005100, Potri.001G029700, Potri.001G041500, Potri.001G058200, Potri.001G063000, Potri.001G083700, Potri.001G099800, Potri.001G100800, Potri.001G108100, Potri.001G112200, Potri.001G118800, Potri.001G155100, Potri.001G197000, Potri.001G214700, Potri.001G235800, Potri.001G242000, Potri.001G248100, Potri.001G258700, Potri.001G267300, Potri.001G287200, Potri.001G295500, Potri.001G300200, Pot…
GO:2000112	9.85694e-09	1.46356	223.672	304	3573	regulation of cellular macromolecule biosynthetic process	Potri.001G005100, Potri.001G029700, Potri.001G041500, Potri.001G058200, Potri.001G063000, Potri.001G083700, Potri.001G099800, Potri.001G100800, Potri.001G108100, Potri.001G112200, Potri.001G118800, Potri.001G155100, Potri.001G197000, Potri.001G214700, Potri.001G235800, Potri.001G242000, Potri.001G258700, Potri.001G267300, Potri.001G287200, Potri.001G295500, Potri.001G300200, Potri.001G352400, Pot…
GO:0010556	1.41525e-08	1.45705	224.486	304	3586	regulation of macromolecule biosynthetic process	Potri.001G005100, Potri.001G029700, Potri.001G041500, Potri.001G058200, Potri.001G063000, Potri.001G083700, Potri.001G099800, Potri.001G100800, Potri.001G108100, Potri.001G112200, Potri.001G118800, Potri.001G155100, Potri.001G197000, Potri.001G214700, Potri.001G235800, Potri.001G242000, Potri.001G258700, Potri.001G267300, Potri.001G287200, Potri.001G295500, Potri.001G300200, Potri.001G352400, Pot…
GO:0051252	2.66223e-10	1.53196	211.778	299	3383	regulation of RNA metabolic process	Potri.001G005100, Potri.001G029700, Potri.001G041500, Potri.001G058200, Potri.001G063000, Potri.001G083700, Potri.001G099800, Potri.001G100800, Potri.001G108100, Potri.001G112200, Potri.001G118800, Potri.001G155100, Potri.001G197000, Potri.001G214700, Potri.001G235800, Potri.001G242000, Potri.001G248100, Potri.001G258700, Potri.001G267300, Potri.001G287200, Potri.001G295500, Potri.001G300200, Pot…
GO:0019219	4.12807e-09	1.48349	217.412	299	3473	regulation of nucleobase-containing compound metabolic process	Potri.001G005100, Potri.001G029700, Potri.001G041500, Potri.001G058200, Potri.001G063000, Potri.001G083700, Potri.001G099800, Potri.001G100800, Potri.001G108100, Potri.001G112200, Potri.001G118800, Potri.001G155100, Potri.001G197000, Potri.001G214700, Potri.001G235800, Potri.001G242000, Potri.001G248100, Potri.001G258700, Potri.001G267300, Potri.001G287200, Potri.001G295500, Potri.001G300200, Pot…
GO:0006351	6.28353e-09	1.47946	214.845	295	3432	transcription, DNA-templated	Potri.001G005100, Potri.001G029700, Potri.001G041500, Potri.001G058200, Potri.001G063000, Potri.001G083700, Potri.001G099800, Potri.001G100800, Potri.001G108100, Potri.001G112200, Potri.001G118800, Potri.001G155100, Potri.001G197000, Potri.001G214700, Potri.001G235800, Potri.001G242000, Potri.001G258700, Potri.001G267300, Potri.001G287200, Potri.001G295500, Potri.001G300200, Potri.001G352400, Pot…
GO:0097659	6.85253e-09	1.47788	215.033	295	3435	nucleic acid-templated transcription	Potri.001G005100, Potri.001G029700, Potri.001G041500, Potri.001G058200, Potri.001G063000, Potri.001G083700, Potri.001G099800, Potri.001G100800, Potri.001G108100, Potri.001G112200, Potri.001G118800, Potri.001G155100, Potri.001G197000, Potri.001G214700, Potri.001G235800, Potri.001G242000, Potri.001G258700, Potri.001G267300, Potri.001G287200, Potri.001G295500, Potri.001G300200, Potri.001G352400, Pot…
GO:0032774	9.66736e-09	1.47158	215.784	295	3447	RNA biosynthetic process	Potri.001G005100, Potri.001G029700, Potri.001G041500, Potri.001G058200, Potri.001G063000, Potri.001G083700, Potri.001G099800, Potri.001G100800, Potri.001G108100, Potri.001G112200, Potri.001G118800, Potri.001G155100, Potri.001G197000, Potri.001G214700, Potri.001G235800, Potri.001G242000, Potri.001G258700, Potri.001G267300, Potri.001G287200, Potri.001G295500, Potri.001G300200, Potri.001G352400, Pot…
GO:0006355	4.0431e-11	1.57112	203.076	293	3244	regulation of transcription, DNA-templated	Potri.001G005100, Potri.001G029700, Potri.001G041500, Potri.001G058200, Potri.001G063000, Potri.001G083700, Potri.001G099800, Potri.001G100800, Potri.001G108100, Potri.001G112200, Potri.001G118800, Potri.001G155100, Potri.001G197000, Potri.001G214700, Potri.001G235800, Potri.001G242000, Potri.001G258700, Potri.001G267300, Potri.001G287200, Potri.001G295500, Potri.001G300200, Potri.001G352400, Pot…
GO:1903506	4.47658e-11	1.56935	203.264	293	3247	regulation of nucleic acid-templated transcription	Potri.001G005100, Potri.001G029700, Potri.001G041500, Potri.001G058200, Potri.001G063000, Potri.001G083700, Potri.001G099800, Potri.001G100800, Potri.001G108100, Potri.001G112200, Potri.001G118800, Potri.001G155100, Potri.001G197000, Potri.001G214700, Potri.001G235800, Potri.001G242000, Potri.001G258700, Potri.001G267300, Potri.001G287200, Potri.001G295500, Potri.001G300200, Potri.001G352400, Pot…
GO:2001141	4.47658e-11	1.56935	203.264	293	3247	regulation of RNA biosynthetic process	Potri.001G005100, Potri.001G029700, Potri.001G041500, Potri.001G058200, Potri.001G063000, Potri.001G083700, Potri.001G099800, Potri.001G100800, Potri.001G108100, Potri.001G112200, Potri.001G118800, Potri.001G155100, Potri.001G197000, Potri.001G214700, Potri.001G235800, Potri.001G242000, Potri.001G258700, Potri.001G267300, Potri.001G287200, Potri.001G295500, Potri.001G300200, Potri.001G352400, Pot…
GO:0009719	4.33233e-06	1.37148	207.709	269	3318	response to endogenous stimulus	Potri.001G015400, Potri.001G015500, Potri.001G041500, Potri.001G083700, Potri.001G092100, Potri.001G105900, Potri.001G118200, Potri.001G155100, Potri.001G167700, Potri.001G175700, Potri.001G189500, Potri.001G197000, Potri.001G258700, Potri.001G278500, Potri.001G295500, Potri.001G300200, Potri.001G306300, Potri.001G323300, Potri.001G348800, Potri.001G389200, Potri.001G394400, Potri.001G397200, Pot…
GO:0009725	3.82705e-06	1.37642	204.704	266	3270	response to hormone	Potri.001G015400, Potri.001G015500, Potri.001G041500, Potri.001G083700, Potri.001G092100, Potri.001G105900, Potri.001G118200, Potri.001G155100, Potri.001G167700, Potri.001G175700, Potri.001G189500, Potri.001G197000, Potri.001G258700, Potri.001G278500, Potri.001G295500, Potri.001G300200, Potri.001G306300, Potri.001G323300, Potri.001G348800, Potri.001G389200, Potri.001G394400, Potri.001G397200, Pot…
GO:0055114	2.30149e-14	1.74789	165.328	262	2641	oxidation-reduction process	Potri.001G015400, Potri.001G015500, Potri.001G025200, Potri.001G086900, Potri.001G109300, Potri.001G111500, Potri.001G113000, Potri.001G118200, Potri.001G118400, Potri.001G118500, Potri.001G133200, Potri.001G133300, Potri.001G167700, Potri.001G184300, Potri.001G186800, Potri.001G204300, Potri.001G248700, Potri.001G249700, Potri.001G287400, Potri.001G300000, Potri.001G331100, Potri.001G334700, Pot…
GO:0009605	1.93188e-05	1.35252	193.999	249	3099	response to external stimulus	Potri.001G015400, Potri.001G015500, Potri.001G029700, Potri.001G036900, Potri.001G042600, Potri.001G059100, Potri.001G063000, Potri.001G084000, Potri.001G105900, Potri.001G143900, Potri.001G162500, Potri.001G162600, Potri.001G167700, Potri.001G175700, Potri.001G189500, Potri.001G220900, Potri.001G258700, Potri.001G278500, Potri.001G280200, Potri.001G290600, Potri.001G308300, Potri.001G342000, Pot…
GO:0001101	4.98099e-14	1.76379	153.559	246	2453	response to acid chemical	Potri.001G013400, Potri.001G015400, Potri.001G015500, Potri.001G041500, Potri.001G083700, Potri.001G084000, Potri.001G087900, Potri.001G092100, Potri.001G118200, Potri.001G145200, Potri.001G167700, Potri.001G175700, Potri.001G180600, Potri.001G189500, Potri.001G197000, Potri.001G225800, Potri.001G256900, Potri.001G258700, Potri.001G278500, Potri.001G295500, Potri.001G300200, Potri.001G323300, Pot…
GO:0010035	7.78612e-24	2.28344	111.679	223	1784	response to inorganic substance	Potri.001G013400, Potri.001G015400, Potri.001G015500, Potri.001G041500, Potri.001G042600, Potri.001G054400, Potri.001G083700, Potri.001G084000, Potri.001G084400, Potri.001G087900, Potri.001G102000, Potri.001G102100, Potri.001G105900, Potri.001G119500, Potri.001G143900, Potri.001G145200, Potri.001G175700, Potri.001G180600, Potri.001G192600, Potri.001G225800, Potri.001G235800, Potri.001G254700, Pot…
GO:0009416	1.28613e-22	2.35919	94.3391	195	1507	response to light stimulus	Potri.001G029700, Potri.001G036900, Potri.001G042600, Potri.001G043100, Potri.001G119500, Potri.001G155100, Potri.001G167700, Potri.001G192600, Potri.001G215100, Potri.001G248100, Potri.001G256900, Potri.001G289700, Potri.001G295500, Potri.001G342000, Potri.001G407100, Potri.001G415200, Potri.001G470700, Potri.002G007100, Potri.002G012000, Potri.002G032700, Potri.002G083500, Potri.002G088600, Pot…
GO:0009314	1.37643e-21	2.30222	96.2797	195	1538	response to radiation	Potri.001G029700, Potri.001G036900, Potri.001G042600, Potri.001G043100, Potri.001G119500, Potri.001G155100, Potri.001G167700, Potri.001G192600, Potri.001G215100, Potri.001G248100, Potri.001G256900, Potri.001G289700, Potri.001G295500, Potri.001G342000, Potri.001G407100, Potri.001G415200, Potri.001G470700, Potri.002G007100, Potri.002G012000, Potri.002G032700, Potri.002G083500, Potri.002G088600, Pot…
GO:0009607	0.00313474	1.25658	151.431	184	2419	response to biotic stimulus	Potri.001G015400, Potri.001G015500, Potri.001G029700, Potri.001G036900, Potri.001G042600, Potri.001G063000, Potri.001G105900, Potri.001G143900, Potri.001G162500, Potri.001G162600, Potri.001G167700, Potri.001G175700, Potri.001G189500, Potri.001G220900, Potri.001G258700, Potri.001G278500, Potri.001G290600, Potri.001G308300, Potri.001G352100, Potri.001G394400, Potri.001G397200, Potri.001G407800, Pot…
GO:0044419	0.00815454	1.22163	155.124	184	2478	interspecies interaction between organisms	Potri.001G015400, Potri.001G015500, Potri.001G029700, Potri.001G036900, Potri.001G042600, Potri.001G063000, Potri.001G105900, Potri.001G143900, Potri.001G162500, Potri.001G162600, Potri.001G167700, Potri.001G175700, Potri.001G189500, Potri.001G220900, Potri.001G258700, Potri.001G278500, Potri.001G290600, Potri.001G308300, Potri.001G352100, Potri.001G394400, Potri.001G397200, Potri.001G407800, Pot…
GO:0043207	0.00300739	1.25879	150.367	183	2402	response to external biotic stimulus	Potri.001G015400, Potri.001G015500, Potri.001G029700, Potri.001G036900, Potri.001G042600, Potri.001G063000, Potri.001G105900, Potri.001G143900, Potri.001G162500, Potri.001G162600, Potri.001G167700, Potri.001G175700, Potri.001G189500, Potri.001G220900, Potri.001G258700, Potri.001G278500, Potri.001G290600, Potri.001G308300, Potri.001G352100, Potri.001G394400, Potri.001G397200, Potri.001G407800, Pot…
GO:0051707	0.00300739	1.25879	150.367	183	2402	response to other organism	Potri.001G015400, Potri.001G015500, Potri.001G029700, Potri.001G036900, Potri.001G042600, Potri.001G063000, Potri.001G105900, Potri.001G143900, Potri.001G162500, Potri.001G162600, Potri.001G167700, Potri.001G175700, Potri.001G189500, Potri.001G220900, Potri.001G258700, Potri.001G278500, Potri.001G290600, Potri.001G308300, Potri.001G352100, Potri.001G394400, Potri.001G397200, Potri.001G407800, Pot…
GO:0048518	8.56151e-05	1.3852	131.586	174	2102	positive regulation of biological process	Potri.001G029700, Potri.001G041500, Potri.001G058200, Potri.001G083700, Potri.001G099800, Potri.001G105900, Potri.001G108100, Potri.001G138800, Potri.001G143900, Potri.001G215100, Potri.001G242000, Potri.001G258700, Potri.001G267300, Potri.001G290600, Potri.001G300200, Potri.001G367500, Potri.001G397200, Potri.001G404100, Potri.001G448400, Potri.002G037100, Potri.002G100600, Potri.002G124000, Pot…
GO:0070887	0.00511033	1.24696	143.168	173	2287	cellular response to chemical stimulus	Potri.001G041500, Potri.001G042600, Potri.001G083700, Potri.001G084000, Potri.001G092100, Potri.001G118200, Potri.001G143900, Potri.001G155100, Potri.001G189500, Potri.001G235800, Potri.001G278500, Potri.001G300200, Potri.001G334700, Potri.001G389200, Potri.001G397200, Potri.002G032700, Potri.002G044900, Potri.002G052100, Potri.002G081000, Potri.002G124000, Potri.002G125400, Potri.002G127100, Pot…
GO:0044085	0.00162729	1.29347	134.654	168	2151	cellular component biogenesis	Potri.001G054400, Potri.001G068100, Potri.001G084000, Potri.001G088900, Potri.001G099800, Potri.001G112200, Potri.001G118800, Potri.001G197000, Potri.001G248700, Potri.001G254700, Potri.001G258700, Potri.001G267300, Potri.001G320800, Potri.001G326300, Potri.001G376700, Potri.001G416300, Potri.001G416800, Potri.001G438600, Potri.001G438700, Potri.001G438800, Potri.001G448400, Potri.001G463200, Pot…
GO:0009266	6.07711e-22	2.58907	69.111	156	1104	response to temperature stimulus	Potri.001G042600, Potri.001G054400, Potri.001G108100, Potri.001G119500, Potri.001G148900, Potri.001G192600, Potri.001G215100, Potri.001G225800, Potri.001G251200, Potri.001G254700, Potri.001G286700, Potri.001G289700, Potri.001G295500, Potri.002G007100, Potri.002G117800, Potri.002G119300, Potri.002G124000, Potri.002G151700, Potri.002G166300, Potri.002G178000, Potri.002G191600, Potri.002G196100, Pot…
GO:0048522	3.56135e-05	1.45356	106.984	148	1709	positive regulation of cellular process	Potri.001G041500, Potri.001G058200, Potri.001G083700, Potri.001G099800, Potri.001G108100, Potri.001G138800, Potri.001G143900, Potri.001G242000, Potri.001G258700, Potri.001G267300, Potri.001G300200, Potri.001G367500, Potri.001G404100, Potri.001G448400, Potri.002G037100, Potri.002G100600, Potri.002G124000, Potri.002G125400, Potri.002G151700, Potri.002G166300, Potri.002G176900, Potri.002G178700, Pot…
GO:0006629	0.00274564	1.29416	118.315	148	1890	lipid metabolic process	Potri.001G015400, Potri.001G015500, Potri.001G041500, Potri.001G099300, Potri.001G167700, Potri.001G191400, Potri.001G249700, Potri.001G287400, Potri.001G290600, Potri.001G308300, Potri.001G325200, Potri.001G393800, Potri.001G408500, Potri.001G424700, Potri.001G457000, Potri.002G018800, Potri.002G052100, Potri.002G113000, Potri.002G127100, Potri.002G178000, Potri.002G192400, Potri.002G253400, Pot…
GO:0071554	1.57888e-16	2.30135	69.6744	143	1113	cell wall organization or biogenesis	Potri.001G068100, Potri.001G083400, Potri.001G099800, Potri.001G112200, Potri.001G118800, Potri.001G162500, Potri.001G162600, Potri.001G189500, Potri.001G197000, Potri.001G248700, Potri.001G258700, Potri.001G267300, Potri.001G320800, Potri.001G326300, Potri.001G376700, Potri.001G416800, Potri.001G448400, Potri.002G113600, Potri.002G132900, Potri.002G154700, Potri.002G176800, Potri.002G176900, Pot…
GO:0005975	0.000111437	1.42779	102.665	140	1640	carbohydrate metabolic process	Potri.001G015100, Potri.001G068100, Potri.001G095300, Potri.001G148900, Potri.001G162500, Potri.001G162600, Potri.001G237200, Potri.001G287400, Potri.001G325200, Potri.001G326300, Potri.001G376700, Potri.001G409900, Potri.001G416800, Potri.002G007100, Potri.002G073000, Potri.002G076000, Potri.002G080700, Potri.002G126300, Potri.002G132900, Potri.002G141700, Potri.002G191600, Potri.002G196100, Pot…
GO:0042493	1.29531e-13	2.11767	72.0533	138	1151	response to drug	Potri.001G042600, Potri.001G108100, Potri.001G119500, Potri.001G175700, Potri.001G189500, Potri.001G192600, Potri.001G235800, Potri.001G242000, Potri.001G254700, Potri.001G256900, Potri.001G258700, Potri.001G289700, Potri.001G295500, Potri.001G300200, Potri.001G389200, Potri.001G397200, Potri.002G001400, Potri.002G016200, Potri.002G032700, Potri.002G076000, Potri.002G113700, Potri.002G119300, Pot…
GO:0033993	2.44668e-05	1.49777	93.4627	133	1493	response to lipid	Potri.001G041500, Potri.001G083700, Potri.001G092100, Potri.001G118200, Potri.001G189500, Potri.001G197000, Potri.001G278500, Potri.001G295500, Potri.001G300200, Potri.001G323300, Potri.001G389200, Potri.001G397200, Potri.001G404100, Potri.001G407100, Potri.001G412900, Potri.002G052100, Potri.002G081000, Potri.002G081800, Potri.002G113700, Potri.002G119300, Potri.002G125400, Potri.002G126300, Pot…
GO:0009893	1.8451e-07	1.68824	81.0051	128	1294	positive regulation of metabolic process	Potri.001G041500, Potri.001G058200, Potri.001G083700, Potri.001G099800, Potri.001G108100, Potri.001G138800, Potri.001G242000, Potri.001G258700, Potri.001G267300, Potri.001G367500, Potri.001G404100, Potri.001G448400, Potri.002G037100, Potri.002G100600, Potri.002G124000, Potri.002G125400, Potri.002G151700, Potri.002G166300, Potri.002G176900, Potri.002G178700, Potri.003G084700, Potri.003G132000, Pot…
GO:0015979	7.14457e-46	5.86049	28.9215	125	462	photosynthesis	Potri.001G081500, Potri.001G113000, Potri.001G186800, Potri.001G295500, Potri.001G348800, Potri.001G407100, Potri.001G416400, Potri.001G438600, Potri.001G438700, Potri.001G438800, Potri.001G470700, Potri.001G471900, Potri.002G007100, Potri.002G012000, Potri.002G044300, Potri.002G055700, Potri.002G083500, Potri.002G119300, Potri.002G180400, Potri.002G196100, Potri.002G214800, Potri.002G215100, Pot…
GO:0031325	3.81297e-08	1.76046	75.6215	124	1208	positive regulation of cellular metabolic process	Potri.001G041500, Potri.001G058200, Potri.001G083700, Potri.001G099800, Potri.001G108100, Potri.001G138800, Potri.001G242000, Potri.001G258700, Potri.001G267300, Potri.001G367500, Potri.001G404100, Potri.001G448400, Potri.002G037100, Potri.002G100600, Potri.002G124000, Potri.002G125400, Potri.002G151700, Potri.002G166300, Potri.002G176900, Potri.002G178700, Potri.003G084700, Potri.003G132000, Pot…
GO:0006979	2.36091e-17	2.58098	52.7723	120	843	response to oxidative stress	Potri.001G042600, Potri.001G119500, Potri.001G143900, Potri.001G175700, Potri.001G192600, Potri.001G225800, Potri.001G242000, Potri.001G254700, Potri.001G256900, Potri.001G289700, Potri.001G295500, Potri.001G389200, Potri.001G430100, Potri.001G435400, Potri.002G001400, Potri.002G018000, Potri.002G073000, Potri.002G119300, Potri.002G153500, Potri.002G166300, Potri.002G176900, Potri.002G191600, Pot…
GO:0009891	1.41175e-11	2.10692	59.9714	115	958	positive regulation of biosynthetic process	Potri.001G041500, Potri.001G058200, Potri.001G083700, Potri.001G099800, Potri.001G108100, Potri.001G242000, Potri.001G258700, Potri.001G267300, Potri.001G367500, Potri.001G404100, Potri.001G448400, Potri.002G037100, Potri.002G100600, Potri.002G124000, Potri.002G125400, Potri.002G151700, Potri.002G176900, Potri.002G178700, Potri.003G084700, Potri.003G132000, Potri.003G196100, Potri.004G002700, Pot…
GO:0006970	5.69626e-05	1.51027	80.0035	115	1278	response to osmotic stress	Potri.001G015100, Potri.001G041500, Potri.001G107000, Potri.001G215100, Potri.001G225800, Potri.001G251200, Potri.001G254700, Potri.001G295500, Potri.001G300200, Potri.001G389200, Potri.001G393800, Potri.002G081800, Potri.002G099700, Potri.002G117800, Potri.002G119300, Potri.002G125400, Potri.002G141700, Potri.002G191600, Potri.003G071100, Potri.003G124400, Potri.003G126800, Potri.003G141400, Pot…
GO:0031328	4.69713e-12	2.16577	57.5299	113	919	positive regulation of cellular biosynthetic process	Potri.001G041500, Potri.001G058200, Potri.001G083700, Potri.001G099800, Potri.001G108100, Potri.001G242000, Potri.001G258700, Potri.001G267300, Potri.001G367500, Potri.001G404100, Potri.001G448400, Potri.002G037100, Potri.002G100600, Potri.002G124000, Potri.002G125400, Potri.002G151700, Potri.002G176900, Potri.002G178700, Potri.003G084700, Potri.003G132000, Potri.003G196100, Potri.004G038000, Pot…
GO:0051173	6.02742e-08	1.79321	67.6712	113	1081	positive regulation of nitrogen compound metabolic process	Potri.001G058200, Potri.001G083700, Potri.001G099800, Potri.001G108100, Potri.001G138800, Potri.001G242000, Potri.001G258700, Potri.001G267300, Potri.001G367500, Potri.001G404100, Potri.001G448400, Potri.002G037100, Potri.002G100600, Potri.002G124000, Potri.002G125400, Potri.002G151700, Potri.002G176900, Potri.002G178700, Potri.003G084700, Potri.003G132000, Potri.003G196100, Potri.004G038000, Pot…
GO:0010604	4.52899e-07	1.71763	69.6118	112	1112	positive regulation of macromolecule metabolic process	Potri.001G041500, Potri.001G058200, Potri.001G083700, Potri.001G099800, Potri.001G108100, Potri.001G138800, Potri.001G242000, Potri.001G258700, Potri.001G267300, Potri.001G367500, Potri.001G404100, Potri.001G448400, Potri.002G037100, Potri.002G100600, Potri.002G124000, Potri.002G125400, Potri.002G151700, Potri.002G176900, Potri.002G178700, Potri.003G084700, Potri.003G132000, Potri.003G196100, Pot…
GO:0044255	0.00724433	1.29822	88.1416	111	1408	cellular lipid metabolic process	Potri.001G015400, Potri.001G015500, Potri.001G041500, Potri.001G099300, Potri.001G167700, Potri.001G249700, Potri.001G287400, Potri.001G308300, Potri.001G325200, Potri.001G393800, Potri.001G408500, Potri.001G424700, Potri.001G457000, Potri.002G052100, Potri.002G113000, Potri.002G178000, Potri.002G192400, Potri.003G014100, Potri.003G082100, Potri.003G082700, Potri.003G088700, Potri.003G129100, Pot…
GO:0009737	1.03259e-05	1.59739	72.8045	110	1163	response to abscisic acid	Potri.001G041500, Potri.001G083700, Potri.001G092100, Potri.001G118200, Potri.001G189500, Potri.001G278500, Potri.001G295500, Potri.001G300200, Potri.001G323300, Potri.001G389200, Potri.001G397200, Potri.001G404100, Potri.001G407100, Potri.001G412900, Potri.002G081000, Potri.002G081800, Potri.002G119300, Potri.002G125400, Potri.002G126300, Potri.002G167100, Potri.002G176900, Potri.002G180400, Pot…
GO:0097305	2.07052e-05	1.56804	73.9939	110	1182	response to alcohol	Potri.001G041500, Potri.001G083700, Potri.001G092100, Potri.001G118200, Potri.001G189500, Potri.001G278500, Potri.001G295500, Potri.001G300200, Potri.001G323300, Potri.001G389200, Potri.001G397200, Potri.001G404100, Potri.001G407100, Potri.001G412900, Potri.002G081000, Potri.002G081800, Potri.002G119300, Potri.002G125400, Potri.002G126300, Potri.002G167100, Potri.002G176900, Potri.002G180400, Pot…
GO:0019748	3.41676e-14	2.40561	50.7065	109	810	secondary metabolic process	Potri.001G015100, Potri.001G023800, Potri.001G036900, Potri.001G096900, Potri.001G099800, Potri.001G133200, Potri.001G133300, Potri.001G184300, Potri.001G189500, Potri.001G248700, Potri.001G249700, Potri.001G300000, Potri.001G300200, Potri.001G304800, Potri.001G326300, Potri.001G334700, Potri.001G448400, Potri.002G121900, Potri.002G156900, Potri.002G176900, Potri.002G178700, Potri.003G093700, Pot…
GO:0009415	9.49992e-16	2.5851	46.8252	107	748	response to water	Potri.001G015400, Potri.001G015500, Potri.001G041500, Potri.001G083700, Potri.001G084000, Potri.001G087900, Potri.001G180600, Potri.001G225800, Potri.001G295500, Potri.001G389200, Potri.001G393800, Potri.001G404100, Potri.001G412900, Potri.002G081800, Potri.002G119300, Potri.002G124000, Potri.002G125400, Potri.002G176900, Potri.002G191600, Potri.003G082700, Potri.003G171000, Potri.003G200700, Pot…
GO:0009414	1.9431e-15	2.5793	46.0114	105	735	response to water deprivation	Potri.001G015400, Potri.001G015500, Potri.001G041500, Potri.001G083700, Potri.001G084000, Potri.001G087900, Potri.001G180600, Potri.001G225800, Potri.001G295500, Potri.001G389200, Potri.001G393800, Potri.001G404100, Potri.001G412900, Potri.002G081800, Potri.002G119300, Potri.002G124000, Potri.002G125400, Potri.002G176900, Potri.002G191600, Potri.003G082700, Potri.003G171000, Potri.003G200700, Pot…
GO:0010628	1.91147e-10	2.078	55.2763	105	883	positive regulation of gene expression	Potri.001G058200, Potri.001G083700, Potri.001G099800, Potri.001G108100, Potri.001G242000, Potri.001G258700, Potri.001G267300, Potri.001G367500, Potri.001G404100, Potri.001G448400, Potri.002G037100, Potri.002G100600, Potri.002G124000, Potri.002G125400, Potri.002G151700, Potri.002G176900, Potri.002G178700, Potri.003G084700, Potri.003G132000, Potri.003G196100, Potri.004G038000, Potri.004G049300, Pot…
GO:0006091	3.99749e-17	2.77338	42.8814	104	685	generation of precursor metabolites and energy	Potri.001G113000, Potri.001G186800, Potri.001G204300, Potri.001G287400, Potri.001G348800, Potri.001G407100, Potri.001G416400, Potri.001G438600, Potri.001G438700, Potri.001G438800, Potri.001G470700, Potri.001G471900, Potri.002G007100, Potri.002G012000, Potri.002G044300, Potri.002G055700, Potri.002G117800, Potri.002G141700, Potri.002G180400, Potri.002G214800, Potri.002G215100, Potri.002G220400, Pot…
GO:0010557	8.56753e-11	2.12888	53.0853	103	848	positive regulation of macromolecule biosynthetic process	Potri.001G041500, Potri.001G058200, Potri.001G083700, Potri.001G099800, Potri.001G108100, Potri.001G242000, Potri.001G258700, Potri.001G267300, Potri.001G367500, Potri.001G404100, Potri.001G448400, Potri.002G037100, Potri.002G100600, Potri.002G124000, Potri.002G125400, Potri.002G151700, Potri.002G176900, Potri.002G178700, Potri.003G084700, Potri.003G132000, Potri.003G196100, Potri.004G038000, Pot…
GO:0009617	0.000203062	1.4887	72.4289	103	1157	response to bacterium	Potri.001G015400, Potri.001G015500, Potri.001G029700, Potri.001G042600, Potri.001G162500, Potri.001G162600, Potri.001G189500, Potri.001G290600, Potri.001G394400, Potri.001G397200, Potri.002G032700, Potri.002G055700, Potri.002G190800, Potri.002G231900, Potri.002G257900, Potri.003G001900, Potri.003G002100, Potri.003G002600, Potri.003G002800, Potri.003G066300, Potri.003G099400, Potri.003G112600, Pot…
GO:0051254	4.40543e-11	2.16671	51.7707	102	827	positive regulation of RNA metabolic process	Potri.001G058200, Potri.001G083700, Potri.001G099800, Potri.001G108100, Potri.001G242000, Potri.001G258700, Potri.001G267300, Potri.001G367500, Potri.001G404100, Potri.001G448400, Potri.002G037100, Potri.002G100600, Potri.002G124000, Potri.002G125400, Potri.002G151700, Potri.002G176900, Potri.002G178700, Potri.003G084700, Potri.003G132000, Potri.003G196100, Potri.004G038000, Potri.004G049300, Pot…
GO:0045935	1.96422e-10	2.1013	53.1479	102	849	positive regulation of nucleobase-containing compound metabolic process	Potri.001G058200, Potri.001G083700, Potri.001G099800, Potri.001G108100, Potri.001G242000, Potri.001G258700, Potri.001G267300, Potri.001G367500, Potri.001G404100, Potri.001G448400, Potri.002G037100, Potri.002G100600, Potri.002G124000, Potri.002G125400, Potri.002G151700, Potri.002G176900, Potri.002G178700, Potri.003G084700, Potri.003G132000, Potri.003G196100, Potri.004G038000, Potri.004G049300, Pot…
GO:0009651	0.000347598	1.46625	72.6793	102	1161	response to salt stress	Potri.001G015100, Potri.001G041500, Potri.001G107000, Potri.001G215100, Potri.001G251200, Potri.001G254700, Potri.001G295500, Potri.001G300200, Potri.001G389200, Potri.001G393800, Potri.002G081800, Potri.002G119300, Potri.002G125400, Potri.002G141700, Potri.002G191600, Potri.003G071100, Potri.003G124400, Potri.003G126800, Potri.003G141400, Potri.003G171000, Potri.003G200700, Potri.004G034400, Pot…
GO:0030154	0.00481605	1.33687	78.0629	101	1247	cell differentiation	Potri.001G005100, Potri.001G058200, Potri.001G099800, Potri.001G118800, Potri.001G120200, Potri.001G197000, Potri.001G214700, Potri.001G258700, Potri.001G267300, Potri.001G352400, Potri.001G420500, Potri.001G463100, Potri.002G017200, Potri.002G059100, Potri.002G113700, Potri.002G116300, Potri.002G142200, Potri.002G151700, Potri.002G154700, Potri.002G174900, Potri.002G185900, Potri.002G230200, Pot…
GO:0045893	9.19983e-12	2.25572	49.0162	100	783	positive regulation of transcription, DNA-templated	Potri.001G058200, Potri.001G083700, Potri.001G099800, Potri.001G108100, Potri.001G242000, Potri.001G258700, Potri.001G267300, Potri.001G367500, Potri.001G404100, Potri.001G448400, Potri.002G037100, Potri.002G100600, Potri.002G124000, Potri.002G125400, Potri.002G151700, Potri.002G176900, Potri.002G178700, Potri.003G084700, Potri.003G132000, Potri.003G196100, Potri.004G038000, Potri.004G049300, Pot…
GO:1902680	1.33408e-11	2.23894	49.3293	100	788	positive regulation of RNA biosynthetic process	Potri.001G058200, Potri.001G083700, Potri.001G099800, Potri.001G108100, Potri.001G242000, Potri.001G258700, Potri.001G267300, Potri.001G367500, Potri.001G404100, Potri.001G448400, Potri.002G037100, Potri.002G100600, Potri.002G124000, Potri.002G125400, Potri.002G151700, Potri.002G176900, Potri.002G178700, Potri.003G084700, Potri.003G132000, Potri.003G196100, Potri.004G038000, Potri.004G049300, Pot…
GO:1903508	1.33408e-11	2.23894	49.3293	100	788	positive regulation of nucleic acid-templated transcription	Potri.001G058200, Potri.001G083700, Potri.001G099800, Potri.001G108100, Potri.001G242000, Potri.001G258700, Potri.001G267300, Potri.001G367500, Potri.001G404100, Potri.001G448400, Potri.002G037100, Potri.002G100600, Potri.002G124000, Potri.002G125400, Potri.002G151700, Potri.002G176900, Potri.002G178700, Potri.003G084700, Potri.003G132000, Potri.003G196100, Potri.004G038000, Potri.004G049300, Pot…
GO:0048523	0.00768884	1.3134	78.5011	100	1254	negative regulation of cellular process	Potri.001G092100, Potri.001G108100, Potri.001G112200, Potri.001G155100, Potri.001G295500, Potri.001G342000, Potri.001G372100, Potri.001G397200, Potri.002G012000, Potri.002G044900, Potri.002G081000, Potri.002G100600, Potri.002G119300, Potri.002G127100, Potri.002G179800, Potri.002G182400, Potri.002G190800, Potri.002G196100, Potri.002G215100, Potri.002G230200, Potri.003G079800, Potri.003G082700, Pot…
GO:0071669	4.18675e-25	3.87774	31.0499	99	496	plant-type cell wall organization or biogenesis	Potri.001G068100, Potri.001G099800, Potri.001G112200, Potri.001G118800, Potri.001G197000, Potri.001G248700, Potri.001G258700, Potri.001G267300, Potri.001G320800, Potri.001G326300, Potri.001G448400, Potri.002G113600, Potri.002G154700, Potri.002G176800, Potri.002G176900, Potri.002G178700, Potri.002G223300, Potri.002G257900, Potri.003G114100, Potri.003G132000, Potri.003G162000, Potri.004G038000, Pot…
GO:0042546	2.30816e-26	4.13263	28.9215	97	462	cell wall biogenesis	Potri.001G068100, Potri.001G099800, Potri.001G112200, Potri.001G118800, Potri.001G197000, Potri.001G248700, Potri.001G258700, Potri.001G267300, Potri.001G320800, Potri.001G326300, Potri.001G376700, Potri.001G416800, Potri.001G448400, Potri.002G132900, Potri.002G176900, Potri.002G178700, Potri.002G223300, Potri.002G257900, Potri.003G097300, Potri.003G114100, Potri.003G132000, Potri.003G162000, Pot…
GO:0008610	0.00170298	1.41354	67.6086	92	1080	lipid biosynthetic process	Potri.001G015400, Potri.001G015500, Potri.001G041500, Potri.001G099300, Potri.001G167700, Potri.001G308300, Potri.001G393800, Potri.001G424700, Potri.001G457000, Potri.002G052100, Potri.002G127100, Potri.002G178000, Potri.002G192400, Potri.003G014100, Potri.003G082100, Potri.003G082700, Potri.003G088700, Potri.003G147400, Potri.004G059600, Potri.004G074000, Potri.004G102000, Potri.004G106600, Pot…
GO:0046677	5.0771e-12	2.41389	41.066	89	656	response to antibiotic	Potri.001G042600, Potri.001G119500, Potri.001G175700, Potri.001G192600, Potri.001G254700, Potri.001G256900, Potri.001G258700, Potri.001G289700, Potri.001G300200, Potri.001G389200, Potri.002G001400, Potri.002G032700, Potri.002G076000, Potri.002G113700, Potri.002G166300, Potri.002G191600, Potri.003G071100, Potri.003G113400, Potri.003G184000, Potri.004G015100, Potri.004G021300, Potri.004G021500, Pot…
GO:0009409	8.36674e-09	2.04918	46.7	88	746	response to cold	Potri.001G148900, Potri.001G225800, Potri.001G251200, Potri.001G295500, Potri.002G007100, Potri.002G117800, Potri.002G119300, Potri.002G124000, Potri.002G151700, Potri.002G178000, Potri.002G191600, Potri.002G196100, Potri.003G099400, Potri.003G126800, Potri.003G171000, Potri.003G171500, Potri.003G200700, Potri.004G100000, Potri.004G165300, Potri.005G006800, Potri.005G010300, Potri.005G039900, Pot…
GO:0009832	2.2151e-28	5.01537	22.0354	86	352	plant-type cell wall biogenesis	Potri.001G068100, Potri.001G099800, Potri.001G112200, Potri.001G118800, Potri.001G197000, Potri.001G248700, Potri.001G258700, Potri.001G267300, Potri.001G320800, Potri.001G326300, Potri.001G448400, Potri.002G176900, Potri.002G178700, Potri.002G223300, Potri.002G257900, Potri.003G114100, Potri.003G132000, Potri.003G162000, Potri.004G049300, Potri.004G059600, Potri.004G095100, Potri.004G117200, Pot…
GO:0017144	0.00715451	1.35937	61.5364	81	983	drug metabolic process	Potri.001G104400, Potri.001G118200, Potri.001G144800, Potri.001G162500, Potri.001G162600, Potri.001G182100, Potri.001G253300, Potri.001G326300, Potri.001G394400, Potri.001G416800, Potri.002G018000, Potri.002G088600, Potri.002G132900, Potri.003G001900, Potri.003G002100, Potri.003G002600, Potri.003G002800, Potri.003G089300, Potri.003G127100, Potri.003G214700, Potri.003G214800, Potri.004G211900, Pot…
GO:0009698	2.06205e-18	3.49418	27.106	80	433	phenylpropanoid metabolic process	Potri.001G023800, Potri.001G036900, Potri.001G096900, Potri.001G099800, Potri.001G133200, Potri.001G133300, Potri.001G184300, Potri.001G248700, Potri.001G249700, Potri.001G300000, Potri.001G304800, Potri.001G326300, Potri.001G334700, Potri.001G448400, Potri.002G156900, Potri.002G178700, Potri.003G093700, Potri.003G100200, Potri.003G132000, Potri.003G134600, Potri.003G188500, Potri.003G218400, Pot…
GO:0042742	0.00847802	1.35115	61.0982	80	976	defense response to bacterium	Potri.001G029700, Potri.001G162500, Potri.001G162600, Potri.001G189500, Potri.001G290600, Potri.001G394400, Potri.001G397200, Potri.002G055700, Potri.002G190800, Potri.002G231900, Potri.002G257900, Potri.003G001900, Potri.003G002100, Potri.003G002600, Potri.003G002800, Potri.003G066300, Potri.003G099400, Potri.003G171000, Potri.003G194700, Potri.004G005800, Potri.004G026400, Potri.004G059600, Pot…
GO:0019684	1.91541e-31	6.27662	17.1526	79	274	photosynthesis, light reaction	Potri.001G113000, Potri.001G186800, Potri.001G348800, Potri.001G407100, Potri.001G416400, Potri.001G438600, Potri.001G438700, Potri.001G438800, Potri.001G470700, Potri.001G471900, Potri.002G012000, Potri.002G044300, Potri.002G055700, Potri.002G180400, Potri.002G215100, Potri.002G239700, Potri.003G015200, Potri.003G119200, Potri.003G140400, Potri.003G171500, Potri.004G031500, Potri.004G183100, Pot…
GO:0009408	2.59691e-20	3.89368	24.2264	78	387	response to heat	Potri.001G042600, Potri.001G054400, Potri.001G108100, Potri.001G119500, Potri.001G192600, Potri.001G215100, Potri.001G254700, Potri.001G286700, Potri.001G289700, Potri.002G166300, Potri.002G191600, Potri.002G196100, Potri.003G071100, Potri.003G076000, Potri.003G109200, Potri.003G110700, Potri.003G113400, Potri.003G173900, Potri.003G184000, Potri.003G200700, Potri.004G073600, Potri.004G187200, Pot…
GO:0009834	2.56786e-40	10.0227	11.9567	75	191	plant-type secondary cell wall biogenesis	Potri.001G068100, Potri.001G099800, Potri.001G112200, Potri.001G118800, Potri.001G197000, Potri.001G248700, Potri.001G258700, Potri.001G267300, Potri.001G320800, Potri.001G448400, Potri.002G176900, Potri.002G178700, Potri.002G223300, Potri.002G257900, Potri.003G114100, Potri.003G132000, Potri.003G162000, Potri.004G049300, Potri.004G059600, Potri.004G095100, Potri.004G117200, Potri.004G211900, Pot…
GO:0016051	9.0176e-10	2.32346	35.6197	75	569	carbohydrate biosynthetic process	Potri.001G068100, Potri.001G148900, Potri.001G326300, Potri.001G376700, Potri.001G416800, Potri.002G007100, Potri.002G132900, Potri.002G191600, Potri.002G196100, Potri.002G214800, Potri.002G220400, Potri.002G257900, Potri.003G099400, Potri.003G162000, Potri.004G059600, Potri.004G100000, Potri.004G117200, Potri.004G162400, Potri.004G211900, Potri.004G226800, Potri.005G006800, Potri.005G053000, Pot…
GO:0045229	0.000794247	1.51697	51.6455	75	825	external encapsulating structure organization	Potri.001G068100, Potri.001G083400, Potri.001G162500, Potri.001G162600, Potri.001G189500, Potri.001G326300, Potri.001G416800, Potri.002G132900, Potri.002G154700, Potri.002G176800, Potri.002G257900, Potri.003G001900, Potri.003G002100, Potri.003G002600, Potri.003G002800, Potri.003G097300, Potri.003G162000, Potri.004G038000, Potri.004G086500, Potri.004G086600, Potri.004G117200, Potri.004G167300, Pot…
GO:0044550	5.00933e-16	3.3294	25.6662	73	410	secondary metabolite biosynthetic process	Potri.001G023800, Potri.001G096900, Potri.001G099800, Potri.001G133200, Potri.001G133300, Potri.001G184300, Potri.001G248700, Potri.001G249700, Potri.001G300000, Potri.001G304800, Potri.001G326300, Potri.001G334700, Potri.001G448400, Potri.002G156900, Potri.002G176900, Potri.002G178700, Potri.003G093700, Potri.003G100200, Potri.003G132000, Potri.003G134600, Potri.004G019300, Potri.004G019400, Pot…
GO:0071555	0.00108816	1.52007	48.0772	70	768	cell wall organization	Potri.001G068100, Potri.001G083400, Potri.001G162500, Potri.001G162600, Potri.001G189500, Potri.001G326300, Potri.001G416800, Potri.002G132900, Potri.002G154700, Potri.002G176800, Potri.002G257900, Potri.003G001900, Potri.003G002100, Potri.003G002600, Potri.003G002800, Potri.003G097300, Potri.003G162000, Potri.004G038000, Potri.004G086500, Potri.004G086600, Potri.004G117200, Potri.005G061500, Pot…
GO:0009699	3.39714e-18	3.94334	20.846	68	333	phenylpropanoid biosynthetic process	Potri.001G023800, Potri.001G096900, Potri.001G099800, Potri.001G133200, Potri.001G133300, Potri.001G184300, Potri.001G248700, Potri.001G249700, Potri.001G300000, Potri.001G304800, Potri.001G326300, Potri.001G334700, Potri.001G448400, Potri.002G156900, Potri.002G178700, Potri.003G093700, Potri.003G100200, Potri.003G132000, Potri.003G134600, Potri.004G019300, Potri.004G019400, Potri.004G138000, Pot…
GO:0009642	2.27238e-20	4.47958	18.5924	67	297	response to light intensity	Potri.001G042600, Potri.001G119500, Potri.001G167700, Potri.001G192600, Potri.001G248100, Potri.001G289700, Potri.001G295500, Potri.001G407100, Potri.001G470700, Potri.002G012000, Potri.002G119300, Potri.002G166300, Potri.002G191600, Potri.002G215100, Potri.003G015200, Potri.003G071100, Potri.003G113400, Potri.003G171500, Potri.003G184000, Potri.004G002700, Potri.004G048900, Potri.004G218400, Pot…
GO:0009636	7.70389e-12	2.79432	27.1686	67	434	response to toxic substance	Potri.001G042600, Potri.001G119500, Potri.001G143900, Potri.001G192600, Potri.001G254700, Potri.001G289700, Potri.001G389200, Potri.001G407100, Potri.002G088600, Potri.002G166300, Potri.002G167700, Potri.002G191600, Potri.003G071100, Potri.003G090300, Potri.003G113400, Potri.003G118400, Potri.003G184000, Potri.004G080700, Potri.004G187200, Potri.004G187400, Potri.005G100400, Potri.005G172400, Pot…
GO:0005976	0.0031164	1.47627	45.0724	64	720	polysaccharide metabolic process	Potri.001G068100, Potri.001G148900, Potri.001G162500, Potri.001G162600, Potri.001G326300, Potri.001G376700, Potri.001G416800, Potri.002G132900, Potri.002G257900, Potri.003G001900, Potri.003G002100, Potri.003G002600, Potri.003G002800, Potri.003G097300, Potri.003G162000, Potri.004G059600, Potri.004G117200, Potri.004G211900, Potri.004G226800, Potri.005G010300, Potri.005G061500, Potri.005G061600, Pot…
GO:0006457	1.23942e-09	2.53706	27.2312	62	435	protein folding	Potri.001G042600, Potri.001G043100, Potri.001G054400, Potri.001G164700, Potri.001G215100, Potri.001G254700, Potri.001G258100, Potri.001G286700, Potri.002G020700, Potri.002G166300, Potri.003G070600, Potri.003G071100, Potri.003G167500, Potri.003G173900, Potri.003G183700, Potri.003G184000, Potri.003G222400, Potri.004G073600, Potri.004G187200, Potri.004G187400, Potri.004G213400, Potri.004G224400, Pot…
GO:0044262	0.00679444	1.43164	44.1334	61	705	cellular carbohydrate metabolic process	Potri.001G068100, Potri.001G148900, Potri.001G287400, Potri.001G325200, Potri.001G326300, Potri.001G376700, Potri.001G416800, Potri.002G132900, Potri.002G257900, Potri.003G097300, Potri.003G112600, Potri.003G162000, Potri.004G059600, Potri.004G117200, Potri.004G211900, Potri.004G226800, Potri.005G061600, Potri.005G078700, Potri.005G141300, Potri.006G004300, Potri.006G027700, Potri.006G131000, Pot…
GO:1901698	7.6872e-05	1.79741	33.6791	57	538	response to nitrogen compound	Potri.001G013400, Potri.001G087900, Potri.001G108100, Potri.001G145200, Potri.001G189500, Potri.001G235800, Potri.001G242000, Potri.001G295500, Potri.001G300200, Potri.001G397200, Potri.002G119300, Potri.002G176900, Potri.003G088700, Potri.003G212900, Potri.004G005800, Potri.004G007500, Potri.004G034400, Potri.004G140800, Potri.005G036800, Potri.005G039900, Potri.005G071300, Potri.005G127900, Pot…
GO:0000302	2.29855e-12	3.25201	19.9696	56	319	response to reactive oxygen species	Potri.001G042600, Potri.001G119500, Potri.001G143900, Potri.001G175700, Potri.001G192600, Potri.001G254700, Potri.001G256900, Potri.001G289700, Potri.001G389200, Potri.002G001400, Potri.002G153500, Potri.002G166300, Potri.002G191600, Potri.003G071100, Potri.003G090300, Potri.003G113400, Potri.003G118400, Potri.003G184000, Potri.004G187200, Potri.004G187400, Potri.005G100400, Potri.005G161900, Pot…
GO:0006820	0.000297427	1.70372	34.6807	56	554	anion transport	Potri.001G145200, Potri.001G175700, Potri.001G224900, Potri.001G335300, Potri.001G342000, Potri.002G005500, Potri.002G012900, Potri.002G016200, Potri.002G233100, Potri.003G138100, Potri.004G048900, Potri.004G063000, Potri.004G209700, Potri.004G211900, Potri.005G068900, Potri.005G174000, Potri.005G223500, Potri.005G223600, Potri.005G245900, Potri.006G013900, Potri.006G236000, Potri.007G100100, Pot…
GO:0009644	2.44594e-27	9.271	8.63888	52	138	response to high light intensity	Potri.001G042600, Potri.001G119500, Potri.001G167700, Potri.001G192600, Potri.001G248100, Potri.001G289700, Potri.001G295500, Potri.001G407100, Potri.002G012000, Potri.002G119300, Potri.002G166300, Potri.002G191600, Potri.002G215100, Potri.003G071100, Potri.003G113400, Potri.003G171500, Potri.003G184000, Potri.005G084200, Potri.005G130400, Potri.006G088200, Potri.006G226800, Potri.007G033700, Pot…
GO:0009808	1.42069e-14	4.07748	15.1493	51	242	lignin metabolic process	Potri.001G099800, Potri.001G184300, Potri.001G248700, Potri.001G300000, Potri.001G304800, Potri.001G448400, Potri.002G178700, Potri.003G093700, Potri.003G132000, Potri.004G019300, Potri.004G019400, Potri.005G096600, Potri.005G117500, Potri.005G118700, Potri.005G200700, Potri.006G024300, Potri.006G033300, Potri.006G067200, Potri.006G069600, Potri.006G087100, Potri.006G087500, Potri.006G096900, Pot…
GO:0010243	4.51809e-05	1.92357	27.7947	50	444	response to organonitrogen compound	Potri.001G108100, Potri.001G189500, Potri.001G235800, Potri.001G242000, Potri.001G295500, Potri.001G300200, Potri.001G397200, Potri.002G119300, Potri.002G176900, Potri.003G088700, Potri.004G005800, Potri.004G007500, Potri.004G034400, Potri.005G036800, Potri.005G039900, Potri.005G071300, Potri.005G127900, Potri.005G189800, Potri.006G109100, Potri.006G226800, Potri.006G263600, Potri.007G031600, Pot…
GO:0080167	2.83026e-09	2.9061	18.342	47	293	response to karrikin	Potri.001G255800, Potri.001G335300, Potri.001G389200, Potri.001G414600, Potri.001G424700, Potri.002G083500, Potri.002G099700, Potri.002G156700, Potri.003G093700, Potri.004G027200, Potri.004G139700, Potri.004G202900, Potri.004G203000, Potri.006G218000, Potri.008G010600, Potri.008G038200, Potri.008G157800, Potri.008G157900, Potri.008G158200, Potri.008G205200, Potri.009G051200, Potri.009G095800, Pot…
GO:0044264	0.00416396	1.56448	30.6743	46	490	cellular polysaccharide metabolic process	Potri.001G068100, Potri.001G148900, Potri.001G326300, Potri.001G376700, Potri.001G416800, Potri.002G132900, Potri.002G257900, Potri.003G097300, Potri.003G162000, Potri.004G059600, Potri.004G117200, Potri.004G226800, Potri.005G061600, Potri.005G141300, Potri.006G004300, Potri.006G027700, Potri.006G131000, Potri.006G181900, Potri.007G008500, Potri.007G047000, Potri.007G107200, Potri.008G063800, Pot…
GO:0009753	0.00239097	1.62627	28.9841	45	463	response to jasmonic acid	Potri.001G015400, Potri.001G015500, Potri.001G167700, Potri.001G175700, Potri.001G300200, Potri.001G397200, Potri.002G176900, Potri.004G015100, Potri.004G021300, Potri.004G034400, Potri.004G138000, Potri.005G027800, Potri.005G096600, Potri.005G099400, Potri.005G102700, Potri.005G106400, Potri.005G117000, Potri.005G190100, Potri.005G223300, Potri.006G109100, Potri.006G140500, Potri.007G015100, Pot…
GO:0042542	5.83799e-18	6.10289	9.64049	44	154	response to hydrogen peroxide	Potri.001G042600, Potri.001G119500, Potri.001G192600, Potri.001G254700, Potri.001G289700, Potri.001G389200, Potri.002G166300, Potri.002G191600, Potri.003G071100, Potri.003G113400, Potri.003G184000, Potri.004G187200, Potri.004G187400, Potri.005G100400, Potri.005G251600, Potri.006G073500, Potri.006G093500, Potri.006G103900, Potri.006G223900, Potri.006G226800, Potri.007G089000, Potri.008G062300, Pot…
GO:0022900	2.05378e-10	3.40576	14.7111	43	235	electron transport chain	Potri.001G113000, Potri.001G186800, Potri.001G204300, Potri.001G416400, Potri.001G470700, Potri.001G471900, Potri.002G012000, Potri.002G117800, Potri.002G180400, Potri.002G215100, Potri.003G015200, Potri.003G119200, Potri.003G140400, Potri.004G031500, Potri.004G199400, Potri.004G218400, Potri.005G063300, Potri.005G112900, Potri.005G130400, Potri.005G166000, Potri.006G275600, Potri.007G033700, Pot…
GO:0034637	4.82054e-05	2.05102	22.0354	42	352	cellular carbohydrate biosynthetic process	Potri.001G068100, Potri.001G148900, Potri.001G326300, Potri.001G376700, Potri.001G416800, Potri.002G132900, Potri.002G257900, Potri.003G162000, Potri.004G059600, Potri.004G117200, Potri.004G226800, Potri.005G061600, Potri.005G078700, Potri.005G141300, Potri.006G004300, Potri.006G131000, Potri.006G181900, Potri.007G047000, Potri.007G089000, Potri.007G090900, Potri.007G107200, Potri.008G063800, Pot…
GO:1901361	0.0063424	1.55705	28.1077	42	449	organic cyclic compound catabolic process	Potri.001G112500, Potri.001G112600, Potri.001G184300, Potri.001G189500, Potri.001G248700, Potri.003G171000, Potri.004G095100, Potri.004G106400, Potri.005G020000, Potri.005G200700, Potri.006G087100, Potri.006G087500, Potri.006G096900, Potri.006G097100, Potri.006G275600, Potri.007G137900, Potri.008G038200, Potri.008G064000, Potri.008G066000, Potri.008G073700, Potri.008G074800, Potri.009G034500, Pot…
GO:0009751	0.00735537	1.54169	28.3581	42	453	response to salicylic acid	Potri.001G175700, Potri.001G258700, Potri.001G300200, Potri.002G032700, Potri.002G076000, Potri.002G113700, Potri.004G015100, Potri.004G021300, Potri.004G021500, Potri.004G034400, Potri.004G138000, Potri.005G096600, Potri.005G117000, Potri.005G164900, Potri.005G190100, Potri.006G109100, Potri.006G263600, Potri.007G007900, Potri.007G015100, Potri.007G020900, Potri.007G093900, Potri.007G100600, Pot…
GO:0071214	0.000137174	1.96276	22.3484	41	357	cellular response to abiotic stimulus	Potri.001G029700, Potri.001G084000, Potri.001G342000, Potri.001G389200, Potri.001G415200, Potri.002G134300, Potri.003G194700, Potri.004G002700, Potri.004G080700, Potri.004G175800, Potri.004G202900, Potri.004G203000, Potri.005G010300, Potri.005G084200, Potri.005G206200, Potri.006G165800, Potri.006G234400, Potri.007G090600, Potri.008G157800, Potri.008G157900, Potri.008G158200, Potri.008G162500, Pot…
GO:0104004	0.000137174	1.96276	22.3484	41	357	cellular response to environmental stimulus	Potri.001G029700, Potri.001G084000, Potri.001G342000, Potri.001G389200, Potri.001G415200, Potri.002G134300, Potri.003G194700, Potri.004G002700, Potri.004G080700, Potri.004G175800, Potri.004G202900, Potri.004G203000, Potri.005G010300, Potri.005G084200, Potri.005G206200, Potri.006G165800, Potri.006G234400, Potri.007G090600, Potri.008G157800, Potri.008G157900, Potri.008G158200, Potri.008G162500, Pot…
GO:0042737	0.00173783	1.70115	25.3532	41	405	drug catabolic process	Potri.001G144800, Potri.001G162500, Potri.001G162600, Potri.002G018000, Potri.003G001900, Potri.003G002100, Potri.003G002600, Potri.003G002800, Potri.003G089300, Potri.003G214700, Potri.003G214800, Potri.005G061500, Potri.005G100400, Potri.005G118700, Potri.005G161900, Potri.005G195700, Potri.005G251600, Potri.006G069600, Potri.006G129900, Potri.006G256700, Potri.007G019300, Potri.008G002900, Pot…
GO:0048437	0.00919265	1.5268	27.9199	41	446	floral organ development	Potri.001G058200, Potri.001G100800, Potri.001G120200, Potri.001G167700, Potri.001G197000, Potri.001G448400, Potri.002G037100, Potri.002G142200, Potri.002G178700, Potri.002G230200, Potri.003G169400, Potri.003G196100, Potri.004G203400, Potri.005G118000, Potri.005G225800, Potri.006G109100, Potri.006G230700, Potri.007G018400, Potri.007G078100, Potri.008G067500, Potri.011G044500, Potri.011G123500, Pot…
GO:0006720	0.00891761	1.53885	27.0434	40	432	isoprenoid metabolic process	Potri.001G099300, Potri.001G308300, Potri.001G393800, Potri.001G457000, Potri.002G052100, Potri.003G014100, Potri.003G147400, Potri.004G059600, Potri.004G074000, Potri.004G106600, Potri.004G177400, Potri.006G171700, Potri.006G230700, Potri.006G275600, Potri.007G002400, Potri.007G119700, Potri.008G196500, Potri.009G111600, Potri.009G153800, Potri.011G032300, Potri.011G069600, Potri.011G112400, Pot…
GO:0009767	5.19275e-17	6.59892	8.07547	39	129	photosynthetic electron transport chain	Potri.001G113000, Potri.001G186800, Potri.001G416400, Potri.001G470700, Potri.001G471900, Potri.002G012000, Potri.002G180400, Potri.002G215100, Potri.003G015200, Potri.003G119200, Potri.003G140400, Potri.004G031500, Potri.004G199400, Potri.004G218400, Potri.005G063300, Potri.005G112900, Potri.005G130400, Potri.006G275600, Potri.007G033700, Potri.007G057200, Potri.007G105900, Potri.008G171000, Pot…
GO:0009809	1.01477e-11	4.14573	11.3933	39	182	lignin biosynthetic process	Potri.001G099800, Potri.001G184300, Potri.001G248700, Potri.001G300000, Potri.001G304800, Potri.001G448400, Potri.002G178700, Potri.003G093700, Potri.003G132000, Potri.004G019300, Potri.004G019400, Potri.005G096600, Potri.005G117500, Potri.005G118700, Potri.006G024300, Potri.006G033300, Potri.006G067200, Potri.006G087100, Potri.006G087500, Potri.006G096900, Potri.006G097100, Potri.006G199100, Pot…
GO:0000271	0.000360511	1.91425	21.159	38	338	polysaccharide biosynthetic process	Potri.001G068100, Potri.001G326300, Potri.001G376700, Potri.001G416800, Potri.002G132900, Potri.002G257900, Potri.003G162000, Potri.004G059600, Potri.004G117200, Potri.004G211900, Potri.004G226800, Potri.005G061600, Potri.005G141300, Potri.006G004300, Potri.006G131000, Potri.006G181900, Potri.007G047000, Potri.007G107200, Potri.008G063800, Potri.008G069900, Potri.008G192600, Potri.008G195100, Pot…
GO:0044036	0.000114541	2.06431	19.281	37	308	cell wall macromolecule metabolic process	Potri.001G068100, Potri.001G326300, Potri.001G376700, Potri.001G416800, Potri.002G132900, Potri.003G097300, Potri.003G162000, Potri.004G117200, Potri.004G226800, Potri.005G061600, Potri.005G141300, Potri.006G027700, Potri.006G131000, Potri.006G181900, Potri.007G008500, Potri.007G047000, Potri.007G107200, Potri.008G030200, Potri.008G069900, Potri.008G073300, Potri.009G006500, Potri.010G141600, Pot…
GO:0015711	0.000707142	1.85667	21.159	37	338	organic anion transport	Potri.001G175700, Potri.001G224900, Potri.001G335300, Potri.002G012900, Potri.002G016200, Potri.002G233100, Potri.003G138100, Potri.004G048900, Potri.004G211900, Potri.005G068900, Potri.005G174000, Potri.005G245900, Potri.006G013900, Potri.006G236000, Potri.007G100100, Potri.007G138200, Potri.008G026600, Potri.009G011100, Potri.009G053700, Potri.010G092100, Potri.010G119100, Potri.010G127400, Pot…
GO:0006721	0.0034646	1.67643	23.1622	37	370	terpenoid metabolic process	Potri.001G099300, Potri.001G308300, Potri.001G393800, Potri.002G052100, Potri.003G014100, Potri.003G147400, Potri.004G059600, Potri.004G074000, Potri.004G106600, Potri.004G177400, Potri.006G171700, Potri.006G230700, Potri.006G275600, Potri.007G002400, Potri.007G119700, Potri.008G196500, Potri.009G153800, Potri.011G032300, Potri.011G069600, Potri.011G112400, Potri.011G137800, Potri.013G106100, Pot…
GO:0009637	1.26302e-13	5.36423	8.63888	36	138	response to blue light	Potri.001G342000, Potri.002G100600, Potri.002G134300, Potri.004G100000, Potri.004G202900, Potri.004G203000, Potri.004G209700, Potri.005G161500, Potri.005G255500, Potri.005G258600, Potri.006G099500, Potri.006G275600, Potri.008G041000, Potri.008G067300, Potri.008G157800, Potri.008G157900, Potri.008G158200, Potri.008G162500, Potri.008G194400, Potri.009G157600, Potri.009G163900, Potri.010G221100, Pot…
GO:0010200	9.12683e-06	2.42935	15.8379	35	253	response to chitin	Potri.001G108100, Potri.001G235800, Potri.001G242000, Potri.001G295500, Potri.001G300200, Potri.001G397200, Potri.002G119300, Potri.002G176900, Potri.004G005800, Potri.004G007500, Potri.005G036800, Potri.005G039900, Potri.005G071300, Potri.005G189800, Potri.006G109100, Potri.006G226800, Potri.006G263600, Potri.007G097500, Potri.008G051200, Potri.008G103300, Potri.008G219200, Potri.009G027700, Pot…
GO:0033692	7.83655e-05	2.15964	17.5282	35	280	cellular polysaccharide biosynthetic process	Potri.001G068100, Potri.001G326300, Potri.001G376700, Potri.001G416800, Potri.002G132900, Potri.002G257900, Potri.003G162000, Potri.004G059600, Potri.004G117200, Potri.004G226800, Potri.005G061600, Potri.005G141300, Potri.006G004300, Potri.006G131000, Potri.006G181900, Potri.007G047000, Potri.007G107200, Potri.008G063800, Potri.008G069900, Potri.008G195100, Potri.009G006500, Potri.010G074700, Pot…
GO:0008299	0.0048249	1.6923	20.4704	33	327	isoprenoid biosynthetic process	Potri.001G099300, Potri.001G308300, Potri.001G393800, Potri.001G457000, Potri.002G052100, Potri.003G014100, Potri.003G147400, Potri.004G059600, Potri.004G074000, Potri.004G106600, Potri.004G177400, Potri.006G171700, Potri.006G230700, Potri.006G275600, Potri.007G119700, Potri.008G196500, Potri.009G111600, Potri.009G153800, Potri.011G032300, Potri.011G069600, Potri.011G112400, Potri.013G125300, Pot…
GO:0009411	6.74983e-05	2.27015	15.3371	32	245	response to UV	Potri.001G036900, Potri.001G256900, Potri.002G032700, Potri.002G154700, Potri.003G188500, Potri.004G002700, Potri.004G138000, Potri.005G084200, Potri.005G096600, Potri.005G117500, Potri.007G016400, Potri.007G020900, Potri.007G078100, Potri.007G100600, Potri.008G038200, Potri.008G067500, Potri.008G157800, Potri.008G157900, Potri.008G158200, Potri.009G027700, Potri.009G052500, Potri.009G069100, Pot…
GO:0010383	7.30144e-05	2.25946	15.3997	32	246	cell wall polysaccharide metabolic process	Potri.001G068100, Potri.001G326300, Potri.001G376700, Potri.001G416800, Potri.002G132900, Potri.003G097300, Potri.003G162000, Potri.004G117200, Potri.004G226800, Potri.005G061600, Potri.005G141300, Potri.006G027700, Potri.006G131000, Potri.006G181900, Potri.007G008500, Potri.007G047000, Potri.007G107200, Potri.008G069900, Potri.008G073300, Potri.009G006500, Potri.010G184000, Potri.010G187600, Pot…
GO:0005996	0.00019486	2.15727	15.5249	31	248	monosaccharide metabolic process	Potri.001G095300, Potri.001G237200, Potri.002G007100, Potri.002G191600, Potri.002G214800, Potri.002G220400, Potri.004G162400, Potri.005G006800, Potri.005G010300, Potri.005G053000, Potri.005G209500, Potri.005G254100, Potri.006G027700, Potri.007G015500, Potri.008G063800, Potri.009G124100, Potri.010G150400, Potri.010G193300, Potri.011G087200, Potri.011G165000, Potri.013G005900, Potri.013G006100, Pot…
GO:0016114	0.000955863	1.94085	17.0274	31	272	terpenoid biosynthetic process	Potri.001G099300, Potri.001G308300, Potri.001G393800, Potri.002G052100, Potri.003G014100, Potri.003G147400, Potri.004G059600, Potri.004G074000, Potri.004G106600, Potri.004G177400, Potri.006G171700, Potri.006G230700, Potri.006G275600, Potri.007G119700, Potri.008G196500, Potri.009G153800, Potri.011G032300, Potri.011G069600, Potri.011G112400, Potri.013G125300, Potri.014G170400, Potri.017G041700, Pot…
GO:0071482	1.16922e-05	2.60606	12.7705	30	204	cellular response to light stimulus	Potri.001G029700, Potri.001G342000, Potri.001G415200, Potri.002G134300, Potri.003G194700, Potri.004G002700, Potri.004G175800, Potri.004G202900, Potri.004G203000, Potri.005G084200, Potri.005G206200, Potri.006G234400, Potri.007G090600, Potri.008G157800, Potri.008G157900, Potri.008G158200, Potri.008G162500, Potri.008G171000, Potri.009G163900, Potri.010G004200, Potri.010G004600, Potri.010G066900, Pot…
GO:0071478	2.72872e-05	2.47714	13.3339	30	213	cellular response to radiation	Potri.001G029700, Potri.001G342000, Potri.001G415200, Potri.002G134300, Potri.003G194700, Potri.004G002700, Potri.004G175800, Potri.004G202900, Potri.004G203000, Potri.005G084200, Potri.005G206200, Potri.006G234400, Potri.007G090600, Potri.008G157800, Potri.008G157900, Potri.008G158200, Potri.008G162500, Potri.008G171000, Potri.009G163900, Potri.010G004200, Potri.010G004600, Potri.010G066900, Pot…
GO:0098656	0.00311478	1.80188	17.5908	30	281	anion transmembrane transport	Potri.001G224900, Potri.001G335300, Potri.001G342000, Potri.002G005500, Potri.002G012900, Potri.002G016200, Potri.002G233100, Potri.003G138100, Potri.004G048900, Potri.004G209700, Potri.004G211900, Potri.005G068900, Potri.005G174000, Potri.005G223600, Potri.005G245900, Potri.006G236000, Potri.007G100100, Potri.008G026600, Potri.008G186600, Potri.009G011100, Potri.010G046300, Potri.010G226000, Pot…
GO:0015849	0.00125207	1.95256	15.8379	29	253	organic acid transport	Potri.001G175700, Potri.001G224900, Potri.001G335300, Potri.002G012900, Potri.002G233100, Potri.003G138100, Potri.004G048900, Potri.005G068900, Potri.005G174000, Potri.006G013900, Potri.006G236000, Potri.007G100100, Potri.008G026600, Potri.009G053700, Potri.010G119100, Potri.010G127400, Potri.010G226000, Potri.011G057800, Potri.011G167300, Potri.012G070700, Potri.012G131300, Potri.014G097200, Pot…
GO:0046942	0.00125207	1.95256	15.8379	29	253	carboxylic acid transport	Potri.001G175700, Potri.001G224900, Potri.001G335300, Potri.002G012900, Potri.002G233100, Potri.003G138100, Potri.004G048900, Potri.005G068900, Potri.005G174000, Potri.006G013900, Potri.006G236000, Potri.007G100100, Potri.008G026600, Potri.009G053700, Potri.010G119100, Potri.010G127400, Potri.010G226000, Potri.011G057800, Potri.011G167300, Potri.012G070700, Potri.012G131300, Potri.014G097200, Pot…
GO:0044087	0.00201191	1.88472	16.3387	29	261	regulation of cellular component biogenesis	Potri.001G099800, Potri.001G112200, Potri.001G118800, Potri.001G258700, Potri.001G267300, Potri.002G176900, Potri.003G114100, Potri.003G132000, Potri.004G049300, Potri.004G095100, Potri.005G063200, Potri.005G096600, Potri.005G186400, Potri.007G106100, Potri.007G134500, Potri.009G053900, Potri.009G061500, Potri.010G145300, Potri.011G058400, Potri.012G127700, Potri.014G147000, Potri.015G033600, Pot…
GO:0034605	6.97186e-10	4.71104	7.38687	28	118	cellular response to heat	Potri.001G042600, Potri.001G108100, Potri.001G286700, Potri.002G196100, Potri.003G184000, Potri.004G073600, Potri.004G224400, Potri.005G214800, Potri.006G033400, Potri.006G049200, Potri.006G220100, Potri.006G226800, Potri.007G043800, Potri.008G054000, Potri.008G152000, Potri.008G157600, Potri.008G157800, Potri.008G157900, Potri.008G158200, Potri.010G088600, Potri.010G206600, Potri.012G138900, Pot…
GO:0010118	0.00890995	1.70841	16.5892	27	265	stomatal movement	Potri.001G087900, Potri.001G342000, Potri.001G407100, Potri.002G185900, Potri.004G001900, Potri.004G002700, Potri.004G209700, Potri.005G156600, Potri.006G109100, Potri.008G004600, Potri.008G004700, Potri.008G010600, Potri.008G054000, Potri.008G059200, Potri.010G004300, Potri.010G041100, Potri.010G199600, Potri.011G126700, Potri.012G070700, Potri.012G084100, Potri.014G155000, Potri.015G082700, Pot…
GO:0009765	6.33537e-13	7.57329	4.88284	26	78	photosynthesis, light harvesting	Potri.001G348800, Potri.001G407100, Potri.002G012000, Potri.002G215100, Potri.003G171500, Potri.004G199400, Potri.005G038700, Potri.005G084200, Potri.005G206200, Potri.005G239200, Potri.005G258600, Potri.006G099500, Potri.008G041000, Potri.008G067300, Potri.009G016300, Potri.009G160800, Potri.010G221100, Potri.011G079500, Potri.011G126700, Potri.013G026400, Potri.014G029700, Potri.014G165100, Pot…
GO:0010410	8.1097e-06	2.90895	10.0787	26	161	hemicellulose metabolic process	Potri.001G068100, Potri.001G376700, Potri.001G416800, Potri.002G132900, Potri.003G097300, Potri.003G162000, Potri.004G226800, Potri.005G061600, Potri.005G141300, Potri.006G027700, Potri.006G131000, Potri.007G008500, Potri.007G047000, Potri.007G107200, Potri.008G069900, Potri.008G073300, Potri.009G006500, Potri.010G184000, Potri.010G187600, Potri.011G132600, Potri.014G029900, Potri.015G096900, Pot…
GO:2000652	6.90817e-15	10.5188	3.81864	25	61	regulation of secondary cell wall biogenesis	Potri.001G099800, Potri.001G112200, Potri.001G118800, Potri.001G258700, Potri.001G267300, Potri.002G176900, Potri.003G114100, Potri.003G132000, Potri.004G049300, Potri.004G095100, Potri.005G063200, Potri.005G096600, Potri.005G186400, Potri.007G106100, Potri.007G134500, Potri.009G053900, Potri.009G061500, Potri.011G058400, Potri.012G127700, Potri.015G033600, Potri.015G129100, Potri.017G016700, Pot…
GO:1903338	1.40335e-09	5.11068	6.19746	25	99	regulation of cell wall organization or biogenesis	Potri.001G099800, Potri.001G112200, Potri.001G118800, Potri.001G258700, Potri.001G267300, Potri.002G176900, Potri.003G114100, Potri.003G132000, Potri.004G049300, Potri.004G095100, Potri.005G063200, Potri.005G096600, Potri.005G186400, Potri.007G106100, Potri.007G134500, Potri.009G053900, Potri.009G061500, Potri.011G058400, Potri.012G127700, Potri.015G033600, Potri.015G129100, Potri.017G016700, Pot…
GO:0044038	6.09183e-07	3.53055	8.26328	25	132	cell wall macromolecule biosynthetic process	Potri.001G068100, Potri.001G326300, Potri.001G376700, Potri.001G416800, Potri.002G132900, Potri.003G162000, Potri.004G117200, Potri.004G226800, Potri.005G061600, Potri.005G141300, Potri.006G131000, Potri.007G047000, Potri.007G107200, Potri.008G069900, Potri.009G006500, Potri.010G187600, Potri.011G132600, Potri.014G029900, Potri.015G060100, Potri.015G096900, Potri.015G100800, Potri.016G086400, Pot…
GO:0070589	6.09183e-07	3.53055	8.26328	25	132	cellular component macromolecule biosynthetic process	Potri.001G068100, Potri.001G326300, Potri.001G376700, Potri.001G416800, Potri.002G132900, Potri.003G162000, Potri.004G117200, Potri.004G226800, Potri.005G061600, Potri.005G141300, Potri.006G131000, Potri.007G047000, Potri.007G107200, Potri.008G069900, Potri.009G006500, Potri.010G187600, Potri.011G132600, Potri.014G029900, Potri.015G060100, Potri.015G096900, Potri.015G100800, Potri.016G086400, Pot…
GO:0045491	4.20087e-10	5.7621	5.44625	24	87	xylan metabolic process	Potri.001G068100, Potri.001G376700, Potri.001G416800, Potri.002G132900, Potri.003G162000, Potri.004G226800, Potri.005G061600, Potri.005G141300, Potri.006G027700, Potri.006G131000, Potri.007G047000, Potri.007G107200, Potri.008G069900, Potri.008G073300, Potri.009G006500, Potri.010G184000, Potri.010G187600, Potri.011G132600, Potri.014G029900, Potri.015G096900, Potri.016G025500, Potri.016G086400, Pot…
GO:0070592	1.41701e-06	3.45236	8.07547	24	129	cell wall polysaccharide biosynthetic process	Potri.001G068100, Potri.001G326300, Potri.001G376700, Potri.001G416800, Potri.002G132900, Potri.003G162000, Potri.004G117200, Potri.004G226800, Potri.005G061600, Potri.005G141300, Potri.006G131000, Potri.007G047000, Potri.007G107200, Potri.008G069900, Potri.009G006500, Potri.010G187600, Potri.011G132600, Potri.014G029900, Potri.015G060100, Potri.015G096900, Potri.015G100800, Potri.016G086400, Pot…
GO:0019318	0.000571437	2.24728	11.5811	24	185	hexose metabolic process	Potri.001G095300, Potri.002G007100, Potri.002G191600, Potri.002G214800, Potri.002G220400, Potri.004G162400, Potri.005G006800, Potri.005G010300, Potri.005G209500, Potri.005G254100, Potri.007G015500, Potri.008G063800, Potri.009G124100, Potri.010G150400, Potri.010G193300, Potri.011G087200, Potri.011G165000, Potri.013G005900, Potri.013G006100, Potri.014G116800, Potri.014G140500, Potri.016G020000, Pot…
GO:0051187	0.00222745	2.00878	12.7705	24	204	cofactor catabolic process	Potri.001G112500, Potri.001G112600, Potri.002G018000, Potri.003G171000, Potri.003G214700, Potri.003G214800, Potri.005G100400, Potri.005G118700, Potri.005G161900, Potri.005G195700, Potri.005G251600, Potri.006G069600, Potri.006G129900, Potri.006G275600, Potri.007G019300, Potri.010G036100, Potri.010G134500, Potri.013G083600, Potri.015G003500, Potri.016G132900, Potri.018G081200, Potri.018G131700, Pot…
GO:0042430	0.00237657	1.99761	12.8331	24	205	indole-containing compound metabolic process	Potri.001G189500, Potri.001G334700, Potri.001G389200, Potri.002G121900, Potri.002G176900, Potri.004G106600, Potri.006G109100, Potri.007G100600, Potri.008G066000, Potri.008G187800, Potri.008G205200, Potri.009G108600, Potri.009G108800, Potri.010G092100, Potri.010G162300, Potri.012G006400, Potri.013G125300, Potri.013G153400, Potri.014G021800, Potri.015G003100, Potri.016G007900, Potri.016G008500, Pot…
GO:0017001	0.00409533	1.93491	12.6453	23	202	antibiotic catabolic process	Potri.002G018000, Potri.003G214700, Potri.003G214800, Potri.005G100400, Potri.005G118700, Potri.005G161900, Potri.005G195700, Potri.005G251600, Potri.006G069600, Potri.006G129900, Potri.007G019300, Potri.008G038200, Potri.010G036100, Potri.010G134500, Potri.010G224100, Potri.010G224200, Potri.011G150300, Potri.013G083600, Potri.015G003500, Potri.016G132900, Potri.018G136900, Potri.018G142700, Pot…
GO:0051259	8.8686e-08	4.49052	6.00966	22	96	protein complex oligomerization	Potri.001G084000, Potri.001G254700, Potri.002G176900, Potri.003G071100, Potri.004G187200, Potri.004G187400, Potri.006G073500, Potri.006G093500, Potri.006G223900, Potri.008G004600, Potri.008G004700, Potri.008G062300, Potri.008G220600, Potri.009G039200, Potri.009G049800, Potri.009G049900, Potri.009G147900, Potri.009G148000, Potri.010G175200, Potri.017G130700, Potri.018G140600, Potri.019G081200
GO:0018298	1.91367e-07	4.25966	6.26006	22	100	protein-chromophore linkage	Potri.001G342000, Potri.001G407100, Potri.003G171500, Potri.004G209700, Potri.005G239200, Potri.005G258600, Potri.006G088200, Potri.006G099500, Potri.006G277500, Potri.008G041000, Potri.008G067300, Potri.009G016300, Potri.010G221100, Potri.011G079500, Potri.011G126700, Potri.014G029700, Potri.014G165100, Potri.014G172400, Potri.014G188300, Potri.015G062200, Potri.016G115200, Potri.T020500
GO:0009624	0.0014352	2.1661	10.9551	22	175	response to nematode	Potri.001G162500, Potri.001G162600, Potri.001G352100, Potri.002G193000, Potri.003G000800, Potri.003G001900, Potri.003G002100, Potri.003G002600, Potri.003G002800, Potri.005G084800, Potri.006G099900, Potri.006G256700, Potri.007G080600, Potri.008G075200, Potri.010G182200, Potri.012G028300, Potri.012G070700, Potri.016G043100, Potri.016G115500, Potri.T148200, Potri.T148300, Potri.T151500
GO:0045454	0.00653903	1.88156	12.3949	22	198	cell redox homeostasis	Potri.001G088900, Potri.002G017200, Potri.002G073000, Potri.003G141800, Potri.005G100400, Potri.005G186800, Potri.005G244700, Potri.005G245700, Potri.005G251600, Potri.007G074000, Potri.008G040100, Potri.008G181900, Potri.009G075600, Potri.010G059400, Potri.010G060100, Potri.013G061200, Potri.014G029200, Potri.014G134200, Potri.016G059500, Potri.017G017300, Potri.017G081600, Potri.019G031900
GO:0042743	0.00692921	1.87087	12.4575	22	199	hydrogen peroxide metabolic process	Potri.001G394400, Potri.002G018000, Potri.003G214700, Potri.003G214800, Potri.005G100400, Potri.005G118700, Potri.005G161900, Potri.005G195700, Potri.005G251600, Potri.006G069600, Potri.006G129900, Potri.007G019300, Potri.007G100600, Potri.010G036100, Potri.010G134500, Potri.011G112700, Potri.013G083600, Potri.014G137300, Potri.015G003500, Potri.016G132900, Potri.018G136900, Potri.T045500
GO:1900140	0.00260222	2.0941	10.7673	21	172	regulation of seedling development	Potri.001G041500, Potri.001G105900, Potri.001G323300, Potri.003G165400, Potri.003G165600, Potri.003G171000, Potri.005G255500, Potri.007G078100, Potri.007G114400, Potri.008G004600, Potri.008G004700, Potri.008G054000, Potri.008G157800, Potri.008G157900, Potri.008G158200, Potri.009G037300, Potri.010G143600, Potri.012G078900, Potri.015G074200, Potri.016G136500, Potri.018G053600
GO:0045492	9.20335e-12	9.74903	3.19263	20	51	xylan biosynthetic process	Potri.001G068100, Potri.001G376700, Potri.001G416800, Potri.002G132900, Potri.003G162000, Potri.004G226800, Potri.005G061600, Potri.005G141300, Potri.006G131000, Potri.007G047000, Potri.007G107200, Potri.008G069900, Potri.009G006500, Potri.010G187600, Potri.011G132600, Potri.014G029900, Potri.015G096900, Potri.016G086400, Potri.016G119100, Potri.016G125500
GO:0010029	0.00433109	2.03398	10.5169	20	168	regulation of seed germination	Potri.001G041500, Potri.001G105900, Potri.001G323300, Potri.003G165400, Potri.003G165600, Potri.003G171000, Potri.005G255500, Potri.007G114400, Potri.008G004600, Potri.008G004700, Potri.008G054000, Potri.008G157800, Potri.008G157900, Potri.008G158200, Potri.009G037300, Potri.010G143600, Potri.012G078900, Potri.015G074200, Potri.016G136500, Potri.018G053600
GO:0010119	0.00680912	1.94166	10.9551	20	175	regulation of stomatal movement	Potri.001G342000, Potri.001G407100, Potri.002G185900, Potri.004G001900, Potri.004G002700, Potri.005G156600, Potri.006G109100, Potri.008G004600, Potri.008G004700, Potri.008G010600, Potri.008G059200, Potri.010G004300, Potri.010G041100, Potri.010G199600, Potri.011G126700, Potri.012G070700, Potri.012G084100, Potri.014G155000, Potri.015G082700, Potri.018G131700
GO:0046271	5.37239e-09	6.51903	3.94384	19	63	phenylpropanoid catabolic process	Potri.001G184300, Potri.001G248700, Potri.005G200700, Potri.006G087100, Potri.006G087500, Potri.006G096900, Potri.006G097100, Potri.008G038200, Potri.008G064000, Potri.008G073700, Potri.009G034500, Potri.009G042500, Potri.010G183500, Potri.010G183600, Potri.010G193100, Potri.010G224100, Potri.010G224200, Potri.013G152700, Potri.016G112000
GO:0046274	5.37239e-09	6.51903	3.94384	19	63	lignin catabolic process	Potri.001G184300, Potri.001G248700, Potri.005G200700, Potri.006G087100, Potri.006G087500, Potri.006G096900, Potri.006G097100, Potri.008G038200, Potri.008G064000, Potri.008G073700, Potri.009G034500, Potri.009G042500, Potri.010G183500, Potri.010G183600, Potri.010G193100, Potri.010G224100, Potri.010G224200, Potri.013G152700, Potri.016G112000
GO:0010114	4.41684e-05	3.18214	6.82346	19	109	response to red light	Potri.002G179800, Potri.004G100000, Potri.006G099500, Potri.006G275600, Potri.008G041000, Potri.008G067300, Potri.008G157800, Potri.008G157900, Potri.008G158200, Potri.009G157600, Potri.010G004200, Potri.010G145000, Potri.010G221100, Potri.012G031100, Potri.014G165100, Potri.015G022100, Potri.016G115200, Potri.017G114600, Potri.018G029500
GO:0009768	8.48016e-14	18.1245	2.06582	18	33	photosynthesis, light harvesting in photosystem I	Potri.001G407100, Potri.003G171500, Potri.004G199400, Potri.005G239200, Potri.005G258600, Potri.006G099500, Potri.008G041000, Potri.008G067300, Potri.009G016300, Potri.009G160800, Potri.010G221100, Potri.011G079500, Potri.011G126700, Potri.014G029700, Potri.014G165100, Potri.014G172400, Potri.015G062200, Potri.016G115200
GO:0010218	1.38282e-05	3.66659	5.75925	18	92	response to far red light	Potri.002G179800, Potri.004G100000, Potri.005G258600, Potri.006G099500, Potri.008G041000, Potri.008G067300, Potri.008G157800, Potri.008G157900, Potri.008G158200, Potri.009G157600, Potri.010G004200, Potri.010G221100, Potri.012G031100, Potri.014G165100, Potri.015G022100, Potri.016G115200, Potri.017G114600, Potri.018G029500
GO:0006778	0.00564715	2.06722	9.32749	18	149	porphyrin-containing compound metabolic process	Potri.001G099300, Potri.001G112500, Potri.001G112600, Potri.003G171000, Potri.006G051100, Potri.006G171700, Potri.006G275600, Potri.007G128200, Potri.008G157800, Potri.008G157900, Potri.008G158200, Potri.008G196500, Potri.009G157700, Potri.016G025000, Potri.017G015800, Potri.018G053600, Potri.018G081200, Potri.018G131700
GO:0033013	0.00647933	2.036	9.45269	18	151	tetrapyrrole metabolic process	Potri.001G099300, Potri.001G112500, Potri.001G112600, Potri.003G171000, Potri.006G051100, Potri.006G171700, Potri.006G275600, Potri.007G128200, Potri.008G157800, Potri.008G157900, Potri.008G158200, Potri.008G196500, Potri.009G157700, Potri.016G025000, Potri.017G015800, Potri.018G053600, Potri.018G081200, Potri.018G131700
GO:0042744	0.0074084	2.0057	9.57789	18	153	hydrogen peroxide catabolic process	Potri.002G018000, Potri.003G214700, Potri.003G214800, Potri.005G100400, Potri.005G118700, Potri.005G161900, Potri.005G195700, Potri.005G251600, Potri.006G069600, Potri.006G129900, Potri.007G019300, Potri.010G036100, Potri.010G134500, Potri.013G083600, Potri.015G003500, Potri.016G132900, Potri.018G136900, Potri.T045500
GO:0042214	0.000116224	3.16127	6.13486	17	98	terpene metabolic process	Potri.001G393800, Potri.003G014100, Potri.004G074000, Potri.004G106600, Potri.004G177400, Potri.011G032300, Potri.011G112400, Potri.013G125300, Potri.017G041700, Potri.017G145700, Potri.019G016700, Potri.019G016900, Potri.019G045100, Potri.019G045300, Potri.019G045400, Potri.019G093400, Potri.T072200
GO:0061077	0.000661779	2.66597	7.07386	17	113	chaperone-mediated protein folding	Potri.001G042600, Potri.001G258100, Potri.003G184000, Potri.004G073600, Potri.004G224400, Potri.006G033400, Potri.007G136700, Potri.008G054000, Potri.008G130500, Potri.008G152000, Potri.009G053300, Potri.010G088600, Potri.010G206600, Potri.011G057600, Potri.014G149400, Potri.017G016000, Potri.017G146600
GO:0015994	0.0033963	2.24367	8.20068	17	131	chlorophyll metabolic process	Potri.001G099300, Potri.001G112500, Potri.001G112600, Potri.003G171000, Potri.006G051100, Potri.006G171700, Potri.006G275600, Potri.007G128200, Potri.008G157800, Potri.008G157900, Potri.008G158200, Potri.008G196500, Potri.009G157700, Potri.016G025000, Potri.017G015800, Potri.018G053600, Potri.018G081200
GO:0035967	8.93528e-05	3.39379	5.44625	16	87	cellular response to topologically incorrect protein	Potri.001G042600, Potri.003G184000, Potri.004G224400, Potri.005G127900, Potri.006G226800, Potri.007G031600, Potri.008G054000, Potri.008G087200, Potri.008G152000, Potri.010G004600, Potri.010G088600, Potri.010G168300, Potri.010G206600, Potri.011G120800, Potri.013G132300, Potri.019G100800
GO:0035966	0.000228872	3.08849	5.88445	16	94	response to topologically incorrect protein	Potri.001G042600, Potri.003G184000, Potri.004G224400, Potri.005G127900, Potri.006G226800, Potri.007G031600, Potri.008G054000, Potri.008G087200, Potri.008G152000, Potri.010G004600, Potri.010G088600, Potri.010G168300, Potri.010G206600, Potri.011G120800, Potri.013G132300, Potri.019G100800
GO:0006935	0.000373305	2.93744	6.13486	16	98	chemotaxis	Potri.001G280200, Potri.002G008400, Potri.002G017200, Potri.002G256500, Potri.004G104500, Potri.005G244700, Potri.009G075400, Potri.010G059400, Potri.010G060100, Potri.013G029700, Potri.013G036600, Potri.013G036700, Potri.013G036800, Potri.013G037000, Potri.013G037100, Potri.013G037500
GO:0010183	0.000373305	2.93744	6.13486	16	98	pollen tube guidance	Potri.001G280200, Potri.002G008400, Potri.002G017200, Potri.002G256500, Potri.004G104500, Potri.005G244700, Potri.009G075400, Potri.010G059400, Potri.010G060100, Potri.013G029700, Potri.013G036600, Potri.013G036700, Potri.013G036800, Potri.013G037000, Potri.013G037100, Potri.013G037500
GO:0042330	0.000373305	2.93744	6.13486	16	98	taxis	Potri.001G280200, Potri.002G008400, Potri.002G017200, Potri.002G256500, Potri.004G104500, Potri.005G244700, Potri.009G075400, Potri.010G059400, Potri.010G060100, Potri.013G029700, Potri.013G036600, Potri.013G036700, Potri.013G036800, Potri.013G037000, Potri.013G037100, Potri.013G037500
GO:0050918	0.000373305	2.93744	6.13486	16	98	positive chemotaxis	Potri.001G280200, Potri.002G008400, Potri.002G017200, Potri.002G256500, Potri.004G104500, Potri.005G244700, Potri.009G075400, Potri.010G059400, Potri.010G060100, Potri.013G029700, Potri.013G036600, Potri.013G036700, Potri.013G036800, Potri.013G037000, Potri.013G037100, Potri.013G037500
GO:0040011	0.00396455	2.27052	7.63727	16	122	locomotion	Potri.001G280200, Potri.002G008400, Potri.002G017200, Potri.002G256500, Potri.004G104500, Potri.005G244700, Potri.009G075400, Potri.010G059400, Potri.010G060100, Potri.013G029700, Potri.013G036600, Potri.013G036700, Potri.013G036800, Potri.013G037000, Potri.013G037100, Potri.013G037500
GO:0048653	0.00633365	2.14845	8.01287	16	128	anther development	Potri.001G167700, Potri.001G197000, Potri.001G448400, Potri.002G142200, Potri.002G178700, Potri.003G169400, Potri.003G196100, Potri.004G203400, Potri.007G078100, Potri.008G067500, Potri.011G153300, Potri.014G057700, Potri.014G104800, Potri.015G087400, Potri.015G087500, Potri.015G147600
GO:0009773	5.33627e-11	15.0808	1.87802	15	30	photosynthetic electron transport in photosystem I	Potri.001G113000, Potri.001G186800, Potri.001G471900, Potri.002G180400, Potri.003G119200, Potri.005G063300, Potri.007G105900, Potri.008G171000, Potri.010G066900, Potri.010G110100, Potri.011G168700, Potri.012G068500, Potri.013G117000, Potri.014G106400, Potri.016G109000
GO:0019685	1.1309e-08	8.69721	2.56662	15	41	photosynthesis, dark reaction	Potri.002G007100, Potri.002G196100, Potri.002G214800, Potri.002G220400, Potri.003G099400, Potri.004G100000, Potri.005G254100, Potri.006G234400, Potri.008G063800, Potri.010G193300, Potri.012G062600, Potri.014G120700, Potri.014G140500, Potri.016G109000, Potri.017G114600
GO:0010109	3.06138e-06	5.02184	3.75603	15	60	regulation of photosynthesis	Potri.001G471900, Potri.002G012000, Potri.002G044300, Potri.002G196100, Potri.002G215100, Potri.005G130400, Potri.005G218800, Potri.006G109700, Potri.006G275600, Potri.007G033700, Potri.008G181900, Potri.011G168700, Potri.014G120700, Potri.017G084000, Potri.019G043300
GO:0050829	3.26681e-05	3.96301	4.50724	15	72	defense response to Gram-negative bacterium	Potri.001G162500, Potri.001G162600, Potri.001G290600, Potri.003G001900, Potri.003G002100, Potri.003G002600, Potri.003G002800, Potri.006G256700, Potri.007G100600, Potri.011G129800, Potri.018G099800, Potri.T004600, Potri.T148200, Potri.T148300, Potri.T151500
GO:0016106	0.000349354	3.09273	5.50885	15	88	sesquiterpenoid biosynthetic process	Potri.001G393800, Potri.003G014100, Potri.003G147400, Potri.004G059600, Potri.007G119700, Potri.009G153800, Potri.011G069600, Potri.011G112400, Potri.014G170400, Potri.019G016700, Potri.019G016900, Potri.019G045100, Potri.019G045300, Potri.019G045400, Potri.T072200
GO:0006458	0.00138021	2.65504	6.26006	15	100	'de novo' protein folding	Potri.001G042600, Potri.001G054400, Potri.003G173900, Potri.003G184000, Potri.003G222400, Potri.004G213400, Potri.004G224400, Potri.007G136700, Potri.008G054000, Potri.008G130500, Potri.008G152000, Potri.010G088600, Potri.010G206600, Potri.011G057600, Potri.017G016000
GO:0006714	0.00299066	2.42599	6.76086	15	108	sesquiterpenoid metabolic process	Potri.001G393800, Potri.003G014100, Potri.003G147400, Potri.004G059600, Potri.007G119700, Potri.009G153800, Potri.011G069600, Potri.011G112400, Potri.014G170400, Potri.019G016700, Potri.019G016900, Potri.019G045100, Potri.019G045300, Potri.019G045400, Potri.T072200
GO:0043455	0.0035739	2.37476	6.88606	15	110	regulation of secondary metabolic process	Potri.001G099800, Potri.003G132000, Potri.003G147400, Potri.003G218400, Potri.004G059600, Potri.004G138000, Potri.006G067200, Potri.006G230700, Potri.007G100600, Potri.009G134000, Potri.011G069600, Potri.013G083600, Potri.016G132900, Potri.017G000700, Potri.T011400
GO:0019253	6.70051e-08	8.11328	2.50402	14	40	reductive pentose-phosphate cycle	Potri.002G007100, Potri.002G196100, Potri.002G214800, Potri.002G220400, Potri.003G099400, Potri.004G100000, Potri.005G254100, Potri.008G063800, Potri.010G193300, Potri.012G062600, Potri.014G120700, Potri.014G140500, Potri.016G109000, Potri.017G114600
GO:0015977	3.58143e-07	6.80354	2.81703	14	45	carbon fixation	Potri.002G007100, Potri.002G196100, Potri.002G214800, Potri.002G220400, Potri.003G099400, Potri.004G100000, Potri.005G254100, Potri.008G063800, Potri.010G193300, Potri.012G062600, Potri.014G120700, Potri.014G140500, Potri.016G109000, Potri.017G114600
GO:0042343	0.000273406	3.34416	4.82024	14	77	indole glucosinolate metabolic process	Potri.001G189500, Potri.001G334700, Potri.002G121900, Potri.002G176900, Potri.004G106600, Potri.006G109100, Potri.008G205200, Potri.009G108600, Potri.009G108800, Potri.013G125300, Potri.014G021800, Potri.016G007900, Potri.016G008500, Potri.017G028100
GO:0006006	0.000360228	3.24105	4.94545	14	79	glucose metabolic process	Potri.002G007100, Potri.002G214800, Potri.002G220400, Potri.004G162400, Potri.005G254100, Potri.007G015500, Potri.008G063800, Potri.009G124100, Potri.010G193300, Potri.011G087200, Potri.011G165000, Potri.014G140500, Potri.016G109000, Potri.017G080000
GO:0033014	0.00878049	2.19216	6.88606	14	110	tetrapyrrole biosynthetic process	Potri.001G099300, Potri.006G051100, Potri.006G171700, Potri.006G275600, Potri.007G128200, Potri.008G157800, Potri.008G157900, Potri.008G158200, Potri.008G196500, Potri.009G157700, Potri.016G025000, Potri.017G015800, Potri.018G053600, Potri.018G131700
GO:0071483	2.39836e-06	6.11683	2.81703	13	45	cellular response to blue light	Potri.001G342000, Potri.002G134300, Potri.004G202900, Potri.004G203000, Potri.008G157800, Potri.008G157900, Potri.008G158200, Potri.008G162500, Potri.009G163900, Potri.010G251800, Potri.012G031100, Potri.014G042600, Potri.015G022100
GO:0006833	0.000141582	3.83556	4.00644	13	64	water transport	Potri.001G235300, Potri.006G128000, Potri.006G128200, Potri.006G199500, Potri.006G220100, Potri.008G065600, Potri.009G013900, Potri.009G128500, Potri.010G191900, Potri.010G209900, Potri.016G065900, Potri.016G089500, Potri.016G113300
GO:0042044	0.000141582	3.83556	4.00644	13	64	fluid transport	Potri.001G235300, Potri.006G128000, Potri.006G128200, Potri.006G199500, Potri.006G220100, Potri.008G065600, Potri.009G013900, Potri.009G128500, Potri.010G191900, Potri.010G209900, Potri.016G065900, Potri.016G089500, Potri.016G113300
GO:0010286	0.000311137	3.49251	4.31944	13	69	heat acclimation	Potri.001G119500, Potri.003G110700, Potri.003G113400, Potri.006G033400, Potri.006G104200, Potri.006G220100, Potri.006G226800, Potri.008G073600, Potri.008G210900, Potri.009G135300, Potri.010G183700, Potri.013G153400, Potri.014G149400
GO:0015995	0.00520144	2.44278	5.82185	13	93	chlorophyll biosynthetic process	Potri.001G099300, Potri.006G051100, Potri.006G171700, Potri.006G275600, Potri.007G128200, Potri.008G157800, Potri.008G157900, Potri.008G158200, Potri.008G196500, Potri.009G157700, Potri.016G025000, Potri.017G015800, Potri.018G053600
GO:0046364	0.00623311	2.38304	5.94705	13	95	monosaccharide biosynthetic process	Potri.004G162400, Potri.005G053000, Potri.007G015500, Potri.008G063800, Potri.009G124100, Potri.010G193300, Potri.011G087200, Potri.011G165000, Potri.013G040600, Potri.016G011000, Potri.016G020000, Potri.016G109000, Potri.T103900
GO:0080027	1.84967e-05	5.31112	2.87963	12	46	response to herbivore	Potri.001G015400, Potri.001G015500, Potri.003G014100, Potri.007G119700, Potri.013G041600, Potri.017G046200, Potri.019G016700, Potri.019G016900, Potri.019G045100, Potri.019G045300, Potri.019G045400, Potri.T072200
GO:0010207	0.00010229	4.29832	3.38043	12	54	photosystem II assembly	Potri.001G438600, Potri.001G438700, Potri.001G438800, Potri.004G183100, Potri.005G130400, Potri.005G206200, Potri.006G088200, Potri.007G033700, Potri.011G142200, Potri.011G142300, Potri.012G031100, Potri.015G022100
GO:0046246	0.000345989	3.6834	3.81864	12	61	terpene biosynthetic process	Potri.003G014100, Potri.004G106600, Potri.004G177400, Potri.011G032300, Potri.013G125300, Potri.017G041700, Potri.019G016700, Potri.019G016900, Potri.019G045100, Potri.019G045300, Potri.019G045400, Potri.T072200
GO:0042335	0.000732012	3.34178	4.13164	12	66	cuticle development	Potri.002G154700, Potri.002G178000, Potri.006G218000, Potri.008G181700, Potri.009G158100, Potri.010G052400, Potri.010G125300, Potri.012G105300, Potri.013G015100, Potri.014G075200, Potri.018G074500, Potri.018G099400
GO:0042026	0.00443499	2.61399	5.07065	12	81	protein refolding	Potri.001G042600, Potri.001G054400, Potri.003G173900, Potri.003G184000, Potri.003G222400, Potri.004G213400, Potri.004G224400, Potri.008G054000, Potri.008G152000, Potri.009G106200, Potri.010G088600, Potri.010G206600
GO:0055081	0.00541612	2.54018	5.19585	12	83	anion homeostasis	Potri.001G124200, Potri.001G251200, Potri.001G325200, Potri.005G235200, Potri.005G255500, Potri.006G099900, Potri.008G117500, Potri.009G045800, Potri.012G042200, Potri.016G043100, Potri.016G115500, Potri.T034600
GO:0010413	1.10581e-08	16.558	1.31461	11	21	glucuronoxylan metabolic process	Potri.001G068100, Potri.001G416800, Potri.002G132900, Potri.003G162000, Potri.005G061600, Potri.006G131000, Potri.007G107200, Potri.009G006500, Potri.011G132600, Potri.014G029900, Potri.016G086400
GO:0010417	1.10581e-08	16.558	1.31461	11	21	glucuronoxylan biosynthetic process	Potri.001G068100, Potri.001G416800, Potri.002G132900, Potri.003G162000, Potri.005G061600, Potri.006G131000, Potri.007G107200, Potri.009G006500, Potri.011G132600, Potri.014G029900, Potri.016G086400
GO:0042548	1.05417e-05	6.36502	2.31622	11	37	regulation of photosynthesis, light reaction	Potri.001G471900, Potri.002G012000, Potri.002G044300, Potri.002G215100, Potri.005G130400, Potri.005G218800, Potri.006G109700, Potri.007G033700, Potri.008G181900, Potri.011G168700, Potri.017G084000
GO:0043467	0.000147299	4.47106	3.00483	11	48	regulation of generation of precursor metabolites and energy	Potri.001G471900, Potri.002G012000, Potri.002G044300, Potri.002G215100, Potri.005G130400, Potri.005G218800, Potri.006G109700, Potri.007G033700, Potri.008G181900, Potri.011G168700, Potri.017G084000
GO:0006012	0.000179281	4.35326	3.06743	11	49	galactose metabolic process	Potri.001G095300, Potri.002G191600, Potri.005G006800, Potri.005G010300, Potri.005G209500, Potri.010G150400, Potri.013G005900, Potri.013G006100, Potri.014G116800, Potri.016G020000, Potri.017G080000
GO:0030198	0.000441518	3.84641	3.38043	11	54	extracellular matrix organization	Potri.001G157500, Potri.004G117200, Potri.008G027600, Potri.012G104600, Potri.014G058200, Potri.014G147000, Potri.015G060100, Potri.019G053300, Potri.019G073400, Potri.019G073700, Potri.T058500
GO:0043062	0.000441518	3.84641	3.38043	11	54	extracellular structure organization	Potri.001G157500, Potri.004G117200, Potri.008G027600, Potri.012G104600, Potri.014G058200, Potri.014G147000, Potri.015G060100, Potri.019G053300, Potri.019G073400, Potri.019G073700, Potri.T058500
GO:2001057	0.0031699	2.90031	4.25684	11	68	reactive nitrogen species metabolic process	Potri.001G087900, Potri.001G118200, Potri.002G088600, Potri.004G085400, Potri.004G140800, Potri.005G172400, Potri.008G045100, Potri.012G011700, Potri.012G070700, Potri.012G087700, Potri.015G085100
GO:0010942	0.00399204	2.80181	4.38204	11	70	positive regulation of cell death	Potri.001G143900, Potri.002G037100, Potri.002G166300, Potri.003G090300, Potri.005G071300, Potri.005G225800, Potri.007G097500, Potri.007G100600, Potri.012G090500, Potri.015G086800, Potri.017G053100
GO:0010117	1.68307e-07	13.6769	1.31461	10	21	photoprotection	Potri.001G295500, Potri.002G119300, Potri.008G157800, Potri.008G157900, Potri.008G158200, Potri.008G171000, Potri.009G089400, Potri.010G066900, Potri.014G017300, Potri.T148000
GO:2000762	0.00298214	3.13038	3.63083	10	58	regulation of phenylpropanoid metabolic process	Potri.001G099800, Potri.003G132000, Potri.003G218400, Potri.004G138000, Potri.006G067200, Potri.009G134000, Potri.013G083600, Potri.016G132900, Potri.017G000700, Potri.T011400
GO:0042126	0.00490088	2.88919	3.88124	10	62	nitrate metabolic process	Potri.001G087900, Potri.002G088600, Potri.004G085400, Potri.004G140800, Potri.005G172400, Potri.008G045100, Potri.012G011700, Potri.012G070700, Potri.012G087700, Potri.015G085100
GO:0042128	0.00490088	2.88919	3.88124	10	62	nitrate assimilation	Potri.001G087900, Potri.002G088600, Potri.004G085400, Potri.004G140800, Potri.005G172400, Potri.008G045100, Potri.012G011700, Potri.012G070700, Potri.012G087700, Potri.015G085100
GO:0030091	0.000141451	5.63639	2.06582	9	33	protein repair	Potri.001G348800, Potri.002G012000, Potri.002G215100, Potri.005G038700, Potri.005G206200, Potri.008G198600, Potri.011G114300, Potri.013G026400, Potri.017G084000
GO:0010345	0.000181746	5.41075	2.12842	9	34	suberin biosynthetic process	Potri.001G249700, Potri.001G326300, Potri.002G156900, Potri.004G185000, Potri.007G072100, Potri.009G043700, Potri.010G201200, Potri.014G080200, Potri.015G100800
GO:0009902	0.000291202	5.00962	2.25362	9	36	chloroplast relocation	Potri.001G088900, Potri.001G342000, Potri.002G134300, Potri.003G009400, Potri.003G141800, Potri.004G209700, Potri.005G255500, Potri.014G042600, Potri.017G118900
GO:0019750	0.000291202	5.00962	2.25362	9	36	chloroplast localization	Potri.001G088900, Potri.001G342000, Potri.002G134300, Potri.003G009400, Potri.003G141800, Potri.004G209700, Potri.005G255500, Potri.014G042600, Potri.017G118900
GO:0051644	0.000291202	5.00962	2.25362	9	36	plastid localization	Potri.001G088900, Potri.001G342000, Potri.002G134300, Potri.003G009400, Potri.003G141800, Potri.004G209700, Potri.005G255500, Potri.014G042600, Potri.017G118900
GO:0051667	0.000291202	5.00962	2.25362	9	36	establishment of plastid localization	Potri.001G088900, Potri.001G342000, Potri.002G134300, Potri.003G009400, Potri.003G141800, Potri.004G209700, Potri.005G255500, Potri.014G042600, Potri.017G118900
GO:0043620	0.00263499	3.4668	3.00483	9	48	regulation of DNA-templated transcription in response to stress	Potri.001G108100, Potri.002G176900, Potri.005G214800, Potri.006G049200, Potri.006G226800, Potri.007G043800, Potri.008G157600, Potri.012G138900, Potri.015G099200
GO:0042133	0.00403958	3.21884	3.19263	9	51	neurotransmitter metabolic process	Potri.001G118200, Potri.001G144800, Potri.001G253300, Potri.002G088600, Potri.003G089300, Potri.005G172400, Potri.008G002900, Potri.010G254700, Potri.012G011700
GO:0001505	0.00526111	3.07232	3.31783	9	53	regulation of neurotransmitter levels	Potri.001G118200, Potri.001G144800, Potri.001G253300, Potri.002G088600, Potri.003G089300, Potri.005G172400, Potri.008G002900, Potri.010G254700, Potri.012G011700
GO:0006986	0.00597013	3.00395	3.38043	9	54	response to unfolded protein	Potri.001G042600, Potri.003G184000, Potri.004G224400, Potri.006G226800, Potri.008G054000, Potri.008G152000, Potri.010G004600, Potri.010G088600, Potri.010G206600
GO:0034620	0.00597013	3.00395	3.38043	9	54	cellular response to unfolded protein	Potri.001G042600, Potri.003G184000, Potri.004G224400, Potri.006G226800, Potri.008G054000, Potri.008G152000, Potri.010G004600, Potri.010G088600, Potri.010G206600
GO:1900376	0.00597013	3.00395	3.38043	9	54	regulation of secondary metabolite biosynthetic process	Potri.001G099800, Potri.003G132000, Potri.004G138000, Potri.006G067200, Potri.007G100600, Potri.009G134000, Potri.013G083600, Potri.016G132900, Potri.T011400
GO:1905156	4.87302e-05	8.01457	1.43981	8	23	negative regulation of photosynthesis	Potri.002G012000, Potri.002G196100, Potri.002G215100, Potri.005G130400, Potri.007G033700, Potri.008G181900, Potri.014G120700, Potri.017G084000
GO:0009804	0.000392453	5.46319	1.87802	8	30	coumarin metabolic process	Potri.001G304800, Potri.001G334700, Potri.006G033300, Potri.009G099800, Potri.009G108600, Potri.009G108800, Potri.016G007900, Potri.016G008500
GO:0009805	0.000392453	5.46319	1.87802	8	30	coumarin biosynthetic process	Potri.001G304800, Potri.001G334700, Potri.006G033300, Potri.009G099800, Potri.009G108600, Potri.009G108800, Potri.016G007900, Potri.016G008500
GO:0030308	0.000973325	4.62208	2.12842	8	34	negative regulation of cell growth	Potri.002G100600, Potri.004G095100, Potri.005G161500, Potri.017G096000, Potri.017G096600, Potri.017G098200, Potri.017G098400, Potri.017G119900
GO:0010143	0.00145095	4.29164	2.25362	8	36	cutin biosynthetic process	Potri.001G041500, Potri.002G192400, Potri.003G147400, Potri.008G058200, Potri.009G109900, Potri.010G201200, Potri.014G085500, Potri.016G113100
GO:0055062	0.00145095	4.29164	2.25362	8	36	phosphate ion homeostasis	Potri.001G124200, Potri.001G251200, Potri.001G325200, Potri.006G099900, Potri.008G117500, Potri.009G045800, Potri.012G042200, Potri.016G115500
GO:0072506	0.00145095	4.29164	2.25362	8	36	trivalent inorganic anion homeostasis	Potri.001G124200, Potri.001G251200, Potri.001G325200, Potri.006G099900, Potri.008G117500, Potri.009G045800, Potri.012G042200, Potri.016G115500
GO:0072505	0.00249641	3.87593	2.44142	8	39	divalent inorganic anion homeostasis	Potri.001G124200, Potri.001G251200, Potri.001G325200, Potri.006G099900, Potri.008G117500, Potri.009G045800, Potri.012G042200, Potri.016G115500
GO:0055083	0.00295192	3.75468	2.50402	8	40	monovalent inorganic anion homeostasis	Potri.001G124200, Potri.001G251200, Potri.001G325200, Potri.006G099900, Potri.008G117500, Potri.009G045800, Potri.012G042200, Potri.016G115500
GO:1901401	0.00295192	3.75468	2.50402	8	40	regulation of tetrapyrrole metabolic process	Potri.003G171000, Potri.006G275600, Potri.008G157800, Potri.008G157900, Potri.008G158200, Potri.016G025000, Potri.017G015800, Potri.018G053600
GO:0043618	0.00405487	3.53358	2.62922	8	42	regulation of transcription from RNA polymerase II promoter in response to stress	Potri.001G108100, Potri.002G176900, Potri.005G214800, Potri.006G049200, Potri.006G226800, Potri.007G043800, Potri.008G157600, Potri.012G138900
GO:0043068	0.00545078	3.33704	2.75443	8	44	positive regulation of programmed cell death	Potri.001G143900, Potri.002G037100, Potri.002G166300, Potri.003G090300, Potri.005G071300, Potri.005G225800, Potri.007G097500, Potri.017G053100
GO:0000038	0.00627296	3.24674	2.81703	8	45	very long-chain fatty acid metabolic process	Potri.002G178000, Potri.003G082700, Potri.006G218000, Potri.007G072100, Potri.008G181700, Potri.010G052400, Potri.010G125300, Potri.013G015100
GO:0009645	0.000500774	6.18418	1.50241	7	24	response to low light intensity stimulus	Potri.003G171500, Potri.008G041000, Potri.010G221100, Potri.014G029700, Potri.014G165100, Potri.014G172400, Potri.015G062200
GO:0010206	0.000500774	6.18418	1.50241	7	24	photosystem II repair	Potri.001G348800, Potri.002G012000, Potri.002G215100, Potri.005G038700, Potri.005G206200, Potri.013G026400, Potri.017G084000
GO:0071484	0.00108901	5.25602	1.69022	7	27	cellular response to light intensity	Potri.005G084200, Potri.005G206200, Potri.008G157800, Potri.008G157900, Potri.008G158200, Potri.008G171000, Potri.010G066900
GO:0051761	0.0013743	5.00556	1.75282	7	28	sesquiterpene metabolic process	Potri.003G014100, Potri.019G016700, Potri.019G016900, Potri.019G045100, Potri.019G045300, Potri.019G045400, Potri.T072200
GO:0051762	0.0013743	5.00556	1.75282	7	28	sesquiterpene biosynthetic process	Potri.003G014100, Potri.019G016700, Potri.019G016900, Potri.019G045100, Potri.019G045300, Potri.019G045400, Potri.T072200
GO:0036003	0.00258878	4.37943	1.94062	7	31	positive regulation of transcription from RNA polymerase II promoter in response to stress	Potri.001G108100, Potri.005G214800, Potri.006G049200, Potri.006G226800, Potri.007G043800, Potri.008G157600, Potri.012G138900
GO:0061408	0.00258878	4.37943	1.94062	7	31	positive regulation of transcription from RNA polymerase II promoter in response to heat stress	Potri.001G108100, Potri.005G214800, Potri.006G049200, Potri.006G226800, Potri.007G043800, Potri.008G157600, Potri.012G138900
GO:0009901	0.00313708	4.20411	2.00322	7	32	anther dehiscence	Potri.001G167700, Potri.001G197000, Potri.001G448400, Potri.002G178700, Potri.011G153300, Potri.014G104800, Potri.015G147600
GO:0071218	0.00376977	4.04227	2.06582	7	33	cellular response to misfolded protein	Potri.005G127900, Potri.007G031600, Potri.008G087200, Potri.010G168300, Potri.011G120800, Potri.013G132300, Potri.019G100800
GO:0017014	0.00532016	3.75329	2.19102	7	35	protein nitrosylation	Potri.003G099400, Potri.004G031500, Potri.005G010300, Potri.011G031300, Potri.012G062600, Potri.013G006100, Potri.014G140500
GO:0018119	0.00532016	3.75329	2.19102	7	35	peptidyl-cysteine S-nitrosylation	Potri.003G099400, Potri.004G031500, Potri.005G010300, Potri.011G031300, Potri.012G062600, Potri.013G006100, Potri.014G140500
GO:0090056	0.00625411	3.62374	2.25362	7	36	regulation of chlorophyll metabolic process	Potri.003G171000, Potri.006G275600, Potri.008G157800, Potri.008G157900, Potri.008G158200, Potri.017G015800, Potri.018G053600
GO:0010030	0.00848065	3.38972	2.37882	7	38	positive regulation of seed germination	Potri.001G105900, Potri.007G114400, Potri.008G157800, Potri.008G157900, Potri.008G158200, Potri.009G037300, Potri.016G136500
GO:1901348	0.000115797	11.2618	0.876408	6	14	positive regulation of secondary cell wall biogenesis	Potri.001G258700, Potri.005G186400, Potri.007G134500, Potri.009G053900, Potri.015G033600, Potri.017G017600
GO:1903340	0.000115797	11.2618	0.876408	6	14	positive regulation of cell wall organization or biogenesis	Potri.001G258700, Potri.005G186400, Potri.007G134500, Potri.009G053900, Potri.015G033600, Potri.017G017600
GO:0009643	0.000575983	7.50683	1.12681	6	18	photosynthetic acclimation	Potri.001G470700, Potri.003G015200, Potri.004G048900, Potri.004G218400, Potri.009G027700, Potri.011G057800
GO:0010205	0.000797438	6.92914	1.18941	6	19	photoinhibition	Potri.002G012000, Potri.002G215100, Potri.005G130400, Potri.007G033700, Potri.008G181900, Potri.017G084000
GO:0043155	0.000797438	6.92914	1.18941	6	19	negative regulation of photosynthesis, light reaction	Potri.002G012000, Potri.002G215100, Potri.005G130400, Potri.007G033700, Potri.008G181900, Potri.017G084000
GO:1901347	0.0018649	5.62936	1.37721	6	22	negative regulation of secondary cell wall biogenesis	Potri.004G095100, Potri.005G186400, Potri.007G134500, Potri.015G033600, Potri.017G017600, Potri.017G119900
GO:1903339	0.0018649	5.62936	1.37721	6	22	negative regulation of cell wall organization or biogenesis	Potri.004G095100, Potri.005G186400, Potri.007G134500, Potri.015G033600, Potri.017G017600, Potri.017G119900
GO:0030574	0.0030208	5.00354	1.50241	6	24	collagen catabolic process	Potri.001G157500, Potri.008G027600, Potri.012G104600, Potri.014G058200, Potri.019G073400, Potri.019G073700
GO:0009635	0.00464127	4.50288	1.62761	6	26	response to herbicide	Potri.001G407100, Potri.002G088600, Potri.002G167700, Potri.005G172400, Potri.006G275600, Potri.011G126700
GO:0009903	0.00464127	4.50288	1.62761	6	26	chloroplast avoidance movement	Potri.001G342000, Potri.002G134300, Potri.003G009400, Potri.005G255500, Potri.014G042600, Potri.017G118900
GO:0042136	0.00464127	4.50288	1.62761	6	26	neurotransmitter biosynthetic process	Potri.001G118200, Potri.001G253300, Potri.002G088600, Potri.005G172400, Potri.008G002900, Potri.010G254700
GO:0032963	0.0056562	4.28831	1.69022	6	27	collagen metabolic process	Potri.001G157500, Potri.008G027600, Potri.012G104600, Potri.014G058200, Potri.019G073400, Potri.019G073700
GO:0034644	0.00682399	4.09325	1.75282	6	28	cellular response to UV	Potri.005G084200, Potri.008G157800, Potri.008G157900, Potri.008G158200, Potri.010G004600, Potri.018G131700
GO:0010270	9.74055e-05	18.7626	0.563405	5	9	photosystem II oxygen evolving complex assembly	Potri.001G438600, Potri.001G438700, Potri.001G438800, Potri.011G142200, Potri.011G142300
GO:0042549	0.000184736	15.0096	0.626006	5	10	photosystem II stabilization	Potri.002G044300, Potri.005G130400, Potri.005G218800, Potri.006G109700, Potri.007G033700
GO:0035264	0.000804961	9.38005	0.813807	5	13	multicellular organism growth	Potri.001G295500, Potri.002G119300, Potri.009G089400, Potri.014G017300, Potri.T148000
GO:0006882	0.00118783	8.33754	0.876408	5	14	cellular zinc ion homeostasis	Potri.001G251200, Potri.002G180100, Potri.006G099900, Potri.009G045800, Potri.016G115500
GO:1900378	0.00313592	6.25253	1.06421	5	17	positive regulation of secondary metabolite biosynthetic process	Potri.001G099800, Potri.003G132000, Potri.007G100600, Potri.013G083600, Potri.016G132900
GO:0110126	0.00412051	5.77137	1.12681	5	18	phloem loading	Potri.005G068900, Potri.007G100100, Potri.011G167300, Potri.012G071400, Potri.017G076800
GO:0106146	0.00530732	5.35895	1.18941	5	19	sideretin biosynthesis	Potri.001G334700, Potri.009G108600, Potri.009G108800, Potri.016G007900, Potri.016G008500
GO:0009904	0.00836832	4.68876	1.31461	5	21	chloroplast accumulation movement	Potri.001G342000, Potri.002G134300, Potri.003G009400, Potri.014G042600, Potri.017G118900
GO:0042659	0.00836832	4.68876	1.31461	5	21	regulation of cell fate specification	Potri.001G352400, Potri.002G059100, Potri.004G015100, Potri.004G021300, Potri.014G096300
GO:0070141	0.000873774	15.0025	0.500805	4	8	response to UV-A	Potri.005G084200, Potri.008G157800, Potri.008G157900, Potri.008G158200
GO:0071492	0.000873774	15.0025	0.500805	4	8	cellular response to UV-A	Potri.005G084200, Potri.008G157800, Potri.008G157900, Potri.008G158200
GO:0010230	0.00236829	10.001	0.626006	4	10	alternative respiration	Potri.006G179300, Potri.006G252200, Potri.012G001500, Potri.012G001600
GO:0010304	0.00236829	10.001	0.626006	4	10	PSII associated light-harvesting complex II catabolic process	Potri.002G012000, Potri.002G215100, Potri.017G084000, Potri.018G081200
GO:0019464	0.00353806	8.57201	0.688606	4	11	glycine decarboxylation via glycine cleavage system	Potri.001G144800, Potri.003G089300, Potri.008G002900, Potri.010G254700
GO:0071486	0.00353806	8.57201	0.688606	4	11	cellular response to high light intensity	Potri.005G084200, Potri.008G157800, Potri.008G157900, Potri.008G158200
GO:0006546	0.00693086	6.66667	0.813807	4	13	glycine catabolic process	Potri.001G144800, Potri.003G089300, Potri.008G002900, Potri.010G254700
GO:0010255	0.00922807	5.9998	0.876408	4	14	glucose mediated signaling pathway	Potri.002G125400, Potri.009G101200, Potri.014G028200, Potri.018G053600
GO:1901064	0.00922807	5.9998	0.876408	4	14	syringal lignin metabolic process	Potri.001G099800, Potri.003G132000, Potri.013G083600, Potri.016G132900
GO:1901066	0.00922807	5.9998	0.876408	4	14	syringal lignin biosynthetic process	Potri.001G099800, Potri.003G132000, Potri.013G083600, Potri.016G132900
GO:1901428	0.00922807	5.9998	0.876408	4	14	regulation of syringal lignin biosynthetic process	Potri.001G099800, Potri.003G132000, Potri.013G083600, Potri.016G132900
GO:1901430	0.00922807	5.9998	0.876408	4	14	positive regulation of syringal lignin biosynthetic process	Potri.001G099800, Potri.003G132000, Potri.013G083600, Potri.016G132900
GO:0071289	0.000244973	Inf	0.187802	3	3	cellular response to nickel ion	Potri.001G235800, Potri.008G051200, Potri.010G209400
GO:0010045	0.00222577	22.4939	0.313003	3	5	response to nickel cation	Potri.001G235800, Potri.008G051200, Potri.010G209400
GO:0010063	0.00222577	22.4939	0.313003	3	5	positive regulation of trichoblast fate specification	Potri.004G015100, Potri.004G021300, Potri.014G096300
GO:0019605	0.00222577	22.4939	0.313003	3	5	butyrate metabolic process	Potri.006G036200, Potri.006G036300, Potri.016G034800
GO:0042660	0.00222577	22.4939	0.313003	3	5	positive regulation of cell fate specification	Potri.004G015100, Potri.004G021300, Potri.014G096300
GO:0098755	0.00222577	22.4939	0.313003	3	5	maintenance of seed dormancy by absisic acid	Potri.001G323300, Potri.003G165400, Potri.003G165600
GO:1903890	0.00222577	22.4939	0.313003	3	5	positive regulation of plant epidermal cell differentiation	Potri.004G015100, Potri.004G021300, Potri.014G096300
GO:1905423	0.00222577	22.4939	0.313003	3	5	positive regulation of plant organ morphogenesis	Potri.004G015100, Potri.004G021300, Potri.014G096300
GO:0006809	0.0042442	14.9955	0.375603	3	6	nitric oxide biosynthetic process	Potri.001G118200, Potri.002G088600, Potri.005G172400
GO:0010376	0.0042442	14.9955	0.375603	3	6	stomatal complex formation	Potri.004G015100, Potri.004G021300, Potri.014G096300
GO:0043271	0.0042442	14.9955	0.375603	3	6	negative regulation of ion transport	Potri.001G342000, Potri.003G171000, Potri.004G209700
GO:0010057	0.00708256	11.2462	0.438204	3	7	trichoblast fate specification	Potri.004G015100, Potri.004G021300, Potri.014G096300
GO:0010061	0.00708256	11.2462	0.438204	3	7	regulation of trichoblast fate specification	Potri.004G015100, Potri.004G021300, Potri.014G096300
GO:0046459	0.00708256	11.2462	0.438204	3	7	short-chain fatty acid metabolic process	Potri.006G036200, Potri.006G036300, Potri.016G034800
GO:1903888	0.00708256	11.2462	0.438204	3	7	regulation of plant epidermal cell differentiation	Potri.004G015100, Potri.004G021300, Potri.014G096300
GO:0009780	0.00391698	Inf	0.125201	2	2	photosynthetic NADP+ reduction	Potri.001G471900, Potri.011G168700
GO:0010351	0.00391698	Inf	0.125201	2	2	lithium ion transport	Potri.006G099900, Potri.016G115500
GO:0018149	0.00391698	Inf	0.125201	2	2	peptide cross-linking	Potri.002G196100, Potri.014G120700
GO:0018316	0.00391698	Inf	0.125201	2	2	peptide cross-linking via L-cystine	Potri.002G196100, Potri.014G120700
GO:0060416	0.00391698	Inf	0.125201	2	2	response to growth hormone	Potri.010G032800, Potri.010G035500
GO:1900030	0.00391698	Inf	0.125201	2	2	regulation of pectin biosynthetic process	Potri.004G211900, Potri.009G011100

## Sheet: interphase II Neva up
Additional file 5: Data S3. Gene Ontology annotation and enrichment analysis of differential expressed genes between two neighbouring growth stages for Neva and I-214.
GOBPID	Pvalue	OddsRatio	ExpCount	Count	Size	Term	Genes
GO:0008152	6.20314e-07	1.19428	2077.87	2212	18540	metabolic process	Potri.001G005000, Potri.001G005100, Potri.001G006300, Potri.001G006600, Potri.001G009800, Potri.001G010500, Potri.001G010700, Potri.001G011300, Potri.001G013000, Potri.001G020800, Potri.001G023800, Potri.001G024600, Potri.001G026000, Potri.001G027000, Potri.001G029700, Potri.001G031800, Potri.001G035200, Potri.001G035600, Potri.001G036000, Potri.001G036900, Potri.001G037100, Potri.001G037200, Pot…
GO:0050896	5.35266e-18	1.36752	1267.68	1501	11311	response to stimulus	Potri.001G000700, Potri.001G010700, Potri.001G011300, Potri.001G013000, Potri.001G017500, Potri.001G020800, Potri.001G023800, Potri.001G027000, Potri.001G029700, Potri.001G031800, Potri.001G036000, Potri.001G036900, Potri.001G037100, Potri.001G044000, Potri.001G044500, Potri.001G048700, Potri.001G048800, Potri.001G048900, Potri.001G049000, Potri.001G051900, Potri.001G057400, Potri.001G059100, Pot…
GO:0009058	1.41506e-07	1.22688	919.689	1048	8206	biosynthetic process	Potri.001G005000, Potri.001G005100, Potri.001G006300, Potri.001G023800, Potri.001G026000, Potri.001G027000, Potri.001G029700, Potri.001G031800, Potri.001G035200, Potri.001G035600, Potri.001G036000, Potri.001G037100, Potri.001G037400, Potri.001G044500, Potri.001G047500, Potri.001G049100, Potri.001G049200, Potri.001G050600, Potri.001G051900, Potri.001G055900, Potri.001G058200, Potri.001G068200, Pot…
GO:1901576	8.69615e-06	1.18882	899.516	1006	8026	organic substance biosynthetic process	Potri.001G005000, Potri.001G005100, Potri.001G006300, Potri.001G023800, Potri.001G026000, Potri.001G027000, Potri.001G029700, Potri.001G031800, Potri.001G035200, Potri.001G035600, Potri.001G036000, Potri.001G037100, Potri.001G037400, Potri.001G044500, Potri.001G047500, Potri.001G049100, Potri.001G049200, Potri.001G050600, Potri.001G051900, Potri.001G055900, Potri.001G058200, Potri.001G068200, Pot…
GO:0044249	0.000117694	1.16206	868.919	959	7753	cellular biosynthetic process	Potri.001G005000, Potri.001G005100, Potri.001G006300, Potri.001G023800, Potri.001G026000, Potri.001G027000, Potri.001G029700, Potri.001G031800, Potri.001G035200, Potri.001G035600, Potri.001G036000, Potri.001G037400, Potri.001G044500, Potri.001G047500, Potri.001G049100, Potri.001G049200, Potri.001G050600, Potri.001G051900, Potri.001G055900, Potri.001G058200, Potri.001G068200, Potri.001G072000, Pot…
GO:0006950	1.2185e-08	1.2673	742.947	873	6629	response to stress	Potri.001G011300, Potri.001G013000, Potri.001G017500, Potri.001G020800, Potri.001G023800, Potri.001G029700, Potri.001G036900, Potri.001G037100, Potri.001G044500, Potri.001G048700, Potri.001G048800, Potri.001G048900, Potri.001G049000, Potri.001G051900, Potri.001G057400, Potri.001G072300, Potri.001G079900, Potri.001G084000, Potri.001G096500, Potri.001G099600, Potri.001G102400, Potri.001G105200, Pot…
GO:0042221	9.75974e-32	1.66692	607.448	865	5420	response to chemical	Potri.001G000700, Potri.001G011300, Potri.001G020800, Potri.001G027000, Potri.001G036000, Potri.001G044000, Potri.001G044500, Potri.001G048700, Potri.001G048800, Potri.001G048900, Potri.001G049000, Potri.001G051900, Potri.001G057400, Potri.001G060100, Potri.001G068200, Potri.001G068700, Potri.001G079600, Potri.001G079800, Potri.001G079900, Potri.001G084000, Potri.001G084400, Potri.001G092100, Pot…
GO:1901362	2.15901e-12	1.38876	528.995	672	4720	organic cyclic compound biosynthetic process	Potri.001G005100, Potri.001G006300, Potri.001G023800, Potri.001G026000, Potri.001G027000, Potri.001G029700, Potri.001G031800, Potri.001G035200, Potri.001G035600, Potri.001G036000, Potri.001G044500, Potri.001G047500, Potri.001G055900, Potri.001G058200, Potri.001G068200, Potri.001G073100, Potri.001G079600, Potri.001G079800, Potri.001G079900, Potri.001G096500, Potri.001G099300, Potri.001G099800, Pot…
GO:0044271	0.000765851	1.16088	585.705	653	5226	cellular nitrogen compound biosynthetic process	Potri.001G005000, Potri.001G005100, Potri.001G006300, Potri.001G026000, Potri.001G027000, Potri.001G029700, Potri.001G031800, Potri.001G035200, Potri.001G035600, Potri.001G036000, Potri.001G037400, Potri.001G044500, Potri.001G047500, Potri.001G055900, Potri.001G058200, Potri.001G072000, Potri.001G073100, Potri.001G079600, Potri.001G079800, Potri.001G079900, Potri.001G099300, Potri.001G099800, Pot…
GO:0019222	1.3723e-05	1.22044	558.359	646	4982	regulation of metabolic process	Potri.001G005100, Potri.001G006300, Potri.001G010500, Potri.001G026000, Potri.001G027000, Potri.001G029700, Potri.001G031800, Potri.001G035200, Potri.001G035600, Potri.001G036000, Potri.001G037100, Potri.001G037200, Potri.001G044500, Potri.001G047500, Potri.001G050600, Potri.001G055900, Potri.001G057400, Potri.001G058200, Potri.001G060100, Potri.001G079600, Potri.001G079800, Potri.001G079900, Pot…
GO:0009628	1.73654e-23	1.62891	449.646	644	4012	response to abiotic stimulus	Potri.001G011300, Potri.001G013000, Potri.001G020800, Potri.001G029700, Potri.001G031800, Potri.001G036900, Potri.001G057400, Potri.001G059100, Potri.001G084000, Potri.001G097500, Potri.001G099600, Potri.001G102400, Potri.001G105200, Potri.001G107600, Potri.001G107800, Potri.001G108100, Potri.001G149600, Potri.001G154200, Potri.001G165000, Potri.001G167800, Potri.001G167900, Potri.001G170100, Pot…
GO:0019438	1.52792e-12	1.40214	498.286	639	4446	aromatic compound biosynthetic process	Potri.001G005100, Potri.001G006300, Potri.001G023800, Potri.001G026000, Potri.001G027000, Potri.001G029700, Potri.001G031800, Potri.001G035200, Potri.001G035600, Potri.001G036000, Potri.001G044500, Potri.001G047500, Potri.001G055900, Potri.001G058200, Potri.001G068200, Potri.001G073100, Potri.001G079600, Potri.001G079800, Potri.001G079900, Potri.001G096500, Potri.001G099300, Potri.001G099800, Pot…
GO:0031323	7.97137e-09	1.31636	507.701	622	4530	regulation of cellular metabolic process	Potri.001G005100, Potri.001G006300, Potri.001G010500, Potri.001G026000, Potri.001G027000, Potri.001G029700, Potri.001G031800, Potri.001G035200, Potri.001G035600, Potri.001G036000, Potri.001G037200, Potri.001G044500, Potri.001G047500, Potri.001G050600, Potri.001G055900, Potri.001G057400, Potri.001G058200, Potri.001G060100, Potri.001G079600, Potri.001G079800, Potri.001G079900, Potri.001G099800, Pot…
GO:0018130	1.55454e-12	1.41025	475.871	614	4246	heterocycle biosynthetic process	Potri.001G005100, Potri.001G006300, Potri.001G026000, Potri.001G027000, Potri.001G029700, Potri.001G031800, Potri.001G035200, Potri.001G035600, Potri.001G036000, Potri.001G044500, Potri.001G047500, Potri.001G055900, Potri.001G058200, Potri.001G073100, Potri.001G079600, Potri.001G079800, Potri.001G079900, Potri.001G096500, Potri.001G099300, Potri.001G099800, Potri.001G100800, Potri.001G104400, Pot…
GO:0010033	3.9322e-21	1.60022	430.145	610	3838	response to organic substance	Potri.001G011300, Potri.001G027000, Potri.001G036000, Potri.001G044000, Potri.001G044500, Potri.001G048700, Potri.001G048800, Potri.001G048900, Potri.001G049000, Potri.001G051900, Potri.001G057400, Potri.001G060100, Potri.001G068700, Potri.001G079600, Potri.001G079800, Potri.001G079900, Potri.001G092100, Potri.001G105900, Potri.001G108100, Potri.001G108800, Potri.001G110300, Potri.001G118200, Pot…
GO:0080090	1.32663e-06	1.26484	482.26	575	4303	regulation of primary metabolic process	Potri.001G005100, Potri.001G006300, Potri.001G026000, Potri.001G027000, Potri.001G029700, Potri.001G031800, Potri.001G035200, Potri.001G035600, Potri.001G036000, Potri.001G037200, Potri.001G044500, Potri.001G047500, Potri.001G050600, Potri.001G055900, Potri.001G058200, Potri.001G060100, Potri.001G079600, Potri.001G079800, Potri.001G079900, Potri.001G099800, Potri.001G100800, Potri.001G108100, Pot…
GO:0060255	0.000156715	1.19662	500.976	573	4470	regulation of macromolecule metabolic process	Potri.001G005100, Potri.001G006300, Potri.001G026000, Potri.001G027000, Potri.001G029700, Potri.001G031800, Potri.001G035200, Potri.001G035600, Potri.001G036000, Potri.001G037100, Potri.001G037200, Potri.001G044500, Potri.001G047500, Potri.001G055900, Potri.001G058200, Potri.001G079600, Potri.001G079800, Potri.001G079900, Potri.001G099800, Potri.001G100800, Potri.001G108100, Potri.001G111800, Pot…
GO:0051171	3.59959e-08	1.31263	463.095	568	4132	regulation of nitrogen compound metabolic process	Potri.001G005100, Potri.001G006300, Potri.001G026000, Potri.001G027000, Potri.001G029700, Potri.001G031800, Potri.001G035200, Potri.001G035600, Potri.001G036000, Potri.001G037200, Potri.001G044500, Potri.001G047500, Potri.001G050600, Potri.001G055900, Potri.001G057400, Potri.001G058200, Potri.001G060100, Potri.001G079600, Potri.001G079800, Potri.001G079900, Potri.001G099800, Potri.001G100800, Pot…
GO:1901700	1.66528e-26	1.75577	359.649	550	3209	response to oxygen-containing compound	Potri.001G020800, Potri.001G036000, Potri.001G044500, Potri.001G048700, Potri.001G048800, Potri.001G048900, Potri.001G049000, Potri.001G051900, Potri.001G057400, Potri.001G068700, Potri.001G079800, Potri.001G079900, Potri.001G084000, Potri.001G092100, Potri.001G108100, Potri.001G108800, Potri.001G118200, Potri.001G148700, Potri.001G154100, Potri.001G154200, Potri.001G180600, Potri.001G216600, Pot…
GO:0009889	8.63364e-10	1.36512	429.921	544	3836	regulation of biosynthetic process	Potri.001G005100, Potri.001G006300, Potri.001G026000, Potri.001G027000, Potri.001G029700, Potri.001G031800, Potri.001G035200, Potri.001G035600, Potri.001G036000, Potri.001G044500, Potri.001G047500, Potri.001G050600, Potri.001G055900, Potri.001G058200, Potri.001G079600, Potri.001G079800, Potri.001G079900, Potri.001G099800, Potri.001G100800, Potri.001G108100, Potri.001G111800, Potri.001G118800, Pot…
GO:0031326	5.85302e-10	1.37186	423.42	538	3778	regulation of cellular biosynthetic process	Potri.001G005100, Potri.001G006300, Potri.001G026000, Potri.001G027000, Potri.001G029700, Potri.001G031800, Potri.001G035200, Potri.001G035600, Potri.001G036000, Potri.001G044500, Potri.001G047500, Potri.001G050600, Potri.001G055900, Potri.001G058200, Potri.001G079600, Potri.001G079800, Potri.001G079900, Potri.001G099800, Potri.001G100800, Potri.001G108100, Potri.001G111800, Potri.001G118800, Pot…
GO:0034654	7.86409e-09	1.34101	429.136	536	3829	nucleobase-containing compound biosynthetic process	Potri.001G005100, Potri.001G006300, Potri.001G026000, Potri.001G027000, Potri.001G029700, Potri.001G031800, Potri.001G035200, Potri.001G035600, Potri.001G036000, Potri.001G044500, Potri.001G047500, Potri.001G055900, Potri.001G058200, Potri.001G073100, Potri.001G079600, Potri.001G079800, Potri.001G079900, Potri.001G099800, Potri.001G100800, Potri.001G108100, Potri.001G111800, Potri.001G118800, Pot…
GO:0009719	1.67877e-18	1.59067	371.866	529	3318	response to endogenous stimulus	Potri.001G011300, Potri.001G027000, Potri.001G036000, Potri.001G044000, Potri.001G044500, Potri.001G048700, Potri.001G048800, Potri.001G048900, Potri.001G049000, Potri.001G051900, Potri.001G057400, Potri.001G060100, Potri.001G079600, Potri.001G079800, Potri.001G079900, Potri.001G092100, Potri.001G105900, Potri.001G108800, Potri.001G118200, Potri.001G154100, Potri.001G154200, Potri.001G165000, Pot…
GO:0010468	3.0725e-06	1.26406	442.809	529	3951	regulation of gene expression	Potri.001G005100, Potri.001G006300, Potri.001G026000, Potri.001G027000, Potri.001G029700, Potri.001G031800, Potri.001G035200, Potri.001G035600, Potri.001G036000, Potri.001G037100, Potri.001G044500, Potri.001G047500, Potri.001G055900, Potri.001G058200, Potri.001G079600, Potri.001G079800, Potri.001G079900, Potri.001G099800, Potri.001G100800, Potri.001G108100, Potri.001G111800, Potri.001G118800, Pot…
GO:0009725	2.31847e-18	1.59193	366.486	522	3270	response to hormone	Potri.001G011300, Potri.001G027000, Potri.001G036000, Potri.001G044000, Potri.001G044500, Potri.001G048700, Potri.001G048800, Potri.001G048900, Potri.001G049000, Potri.001G051900, Potri.001G057400, Potri.001G060100, Potri.001G079600, Potri.001G079800, Potri.001G079900, Potri.001G092100, Potri.001G105900, Potri.001G108800, Potri.001G118200, Potri.001G154100, Potri.001G154200, Potri.001G165000, Pot…
GO:2000112	4.84448e-10	1.3836	400.445	513	3573	regulation of cellular macromolecule biosynthetic process	Potri.001G005100, Potri.001G006300, Potri.001G026000, Potri.001G027000, Potri.001G029700, Potri.001G031800, Potri.001G035200, Potri.001G035600, Potri.001G036000, Potri.001G044500, Potri.001G047500, Potri.001G055900, Potri.001G058200, Potri.001G079600, Potri.001G079800, Potri.001G079900, Potri.001G099800, Potri.001G100800, Potri.001G108100, Potri.001G111800, Potri.001G118800, Potri.001G132600, Pot…
GO:0010556	8.27456e-10	1.37703	401.902	513	3586	regulation of macromolecule biosynthetic process	Potri.001G005100, Potri.001G006300, Potri.001G026000, Potri.001G027000, Potri.001G029700, Potri.001G031800, Potri.001G035200, Potri.001G035600, Potri.001G036000, Potri.001G044500, Potri.001G047500, Potri.001G055900, Potri.001G058200, Potri.001G079600, Potri.001G079800, Potri.001G079900, Potri.001G099800, Potri.001G100800, Potri.001G108100, Potri.001G111800, Potri.001G118800, Potri.001G132600, Pot…
GO:0032774	1.10327e-11	1.43105	386.323	508	3447	RNA biosynthetic process	Potri.001G005100, Potri.001G006300, Potri.001G026000, Potri.001G027000, Potri.001G029700, Potri.001G031800, Potri.001G035200, Potri.001G035600, Potri.001G036000, Potri.001G044500, Potri.001G047500, Potri.001G055900, Potri.001G058200, Potri.001G079600, Potri.001G079800, Potri.001G079900, Potri.001G099800, Potri.001G100800, Potri.001G108100, Potri.001G111800, Potri.001G118800, Potri.001G132600, Pot…
GO:0006351	1.14428e-11	1.43155	384.642	506	3432	transcription, DNA-templated	Potri.001G005100, Potri.001G006300, Potri.001G026000, Potri.001G027000, Potri.001G029700, Potri.001G031800, Potri.001G035200, Potri.001G035600, Potri.001G036000, Potri.001G044500, Potri.001G047500, Potri.001G055900, Potri.001G058200, Potri.001G079600, Potri.001G079800, Potri.001G079900, Potri.001G099800, Potri.001G100800, Potri.001G108100, Potri.001G111800, Potri.001G118800, Potri.001G132600, Pot…
GO:0097659	1.31442e-11	1.42991	384.978	506	3435	nucleic acid-templated transcription	Potri.001G005100, Potri.001G006300, Potri.001G026000, Potri.001G027000, Potri.001G029700, Potri.001G031800, Potri.001G035200, Potri.001G035600, Potri.001G036000, Potri.001G044500, Potri.001G047500, Potri.001G055900, Potri.001G058200, Potri.001G079600, Potri.001G079800, Potri.001G079900, Potri.001G099800, Potri.001G100800, Potri.001G108100, Potri.001G111800, Potri.001G118800, Potri.001G132600, Pot…
GO:0019219	1.46222e-10	1.40192	389.237	504	3473	regulation of nucleobase-containing compound metabolic process	Potri.001G005100, Potri.001G006300, Potri.001G026000, Potri.001G027000, Potri.001G029700, Potri.001G031800, Potri.001G035200, Potri.001G035600, Potri.001G036000, Potri.001G044500, Potri.001G047500, Potri.001G055900, Potri.001G058200, Potri.001G079600, Potri.001G079800, Potri.001G079900, Potri.001G099800, Potri.001G100800, Potri.001G108100, Potri.001G111800, Potri.001G118800, Potri.001G132600, Pot…
GO:0051252	5.04457e-12	1.44309	379.15	502	3383	regulation of RNA metabolic process	Potri.001G005100, Potri.001G006300, Potri.001G026000, Potri.001G027000, Potri.001G029700, Potri.001G031800, Potri.001G035200, Potri.001G035600, Potri.001G036000, Potri.001G044500, Potri.001G047500, Potri.001G055900, Potri.001G058200, Potri.001G079600, Potri.001G079800, Potri.001G079900, Potri.001G099800, Potri.001G100800, Potri.001G108100, Potri.001G111800, Potri.001G118800, Potri.001G132600, Pot…
GO:0006355	1.67617e-13	1.48744	363.572	493	3244	regulation of transcription, DNA-templated	Potri.001G005100, Potri.001G006300, Potri.001G026000, Potri.001G027000, Potri.001G029700, Potri.001G031800, Potri.001G035200, Potri.001G035600, Potri.001G036000, Potri.001G044500, Potri.001G047500, Potri.001G055900, Potri.001G058200, Potri.001G079600, Potri.001G079800, Potri.001G079900, Potri.001G099800, Potri.001G100800, Potri.001G108100, Potri.001G111800, Potri.001G118800, Potri.001G132600, Pot…
GO:1903506	1.95778e-13	1.48564	363.908	493	3247	regulation of nucleic acid-templated transcription	Potri.001G005100, Potri.001G006300, Potri.001G026000, Potri.001G027000, Potri.001G029700, Potri.001G031800, Potri.001G035200, Potri.001G035600, Potri.001G036000, Potri.001G044500, Potri.001G047500, Potri.001G055900, Potri.001G058200, Potri.001G079600, Potri.001G079800, Potri.001G079900, Potri.001G099800, Potri.001G100800, Potri.001G108100, Potri.001G111800, Potri.001G118800, Potri.001G132600, Pot…
GO:2001141	1.95778e-13	1.48564	363.908	493	3247	regulation of RNA biosynthetic process	Potri.001G005100, Potri.001G006300, Potri.001G026000, Potri.001G027000, Potri.001G029700, Potri.001G031800, Potri.001G035200, Potri.001G035600, Potri.001G036000, Potri.001G044500, Potri.001G047500, Potri.001G055900, Potri.001G058200, Potri.001G079600, Potri.001G079800, Potri.001G079900, Potri.001G099800, Potri.001G100800, Potri.001G108100, Potri.001G111800, Potri.001G118800, Potri.001G132600, Pot…
GO:0055114	3.42423e-28	1.86755	295.991	478	2641	oxidation-reduction process	Potri.001G011300, Potri.001G013000, Potri.001G020800, Potri.001G051900, Potri.001G059900, Potri.001G068200, Potri.001G091300, Potri.001G099600, Potri.001G105200, Potri.001G113000, Potri.001G113900, Potri.001G118200, Potri.001G118300, Potri.001G118400, Potri.001G121100, Potri.001G167800, Potri.001G167900, Potri.001G189700, Potri.001G190100, Potri.001G200100, Potri.001G204300, Potri.001G268600, Pot…
GO:0009605	2.74477e-10	1.41677	347.321	455	3099	response to external stimulus	Potri.001G010700, Potri.001G011300, Potri.001G013000, Potri.001G029700, Potri.001G036900, Potri.001G037100, Potri.001G044500, Potri.001G048700, Potri.001G048800, Potri.001G048900, Potri.001G049000, Potri.001G057400, Potri.001G059100, Potri.001G079900, Potri.001G084000, Potri.001G102400, Potri.001G105900, Potri.001G107600, Potri.001G107800, Potri.001G112100, Potri.001G131300, Potri.001G133000, Pot…
GO:0001101	1.69832e-23	1.80088	274.921	434	2453	response to acid chemical	Potri.001G020800, Potri.001G036000, Potri.001G044500, Potri.001G048700, Potri.001G048800, Potri.001G048900, Potri.001G049000, Potri.001G051900, Potri.001G057400, Potri.001G084000, Potri.001G092100, Potri.001G108800, Potri.001G118200, Potri.001G180600, Potri.001G216600, Potri.001G218400, Potri.001G219100, Potri.001G225800, Potri.001G235500, Potri.001G239900, Potri.001G258700, Potri.001G271700, Pot…
GO:0044281	1.39635e-09	1.41251	321.32	421	2867	small molecule metabolic process	Potri.001G006600, Potri.001G050600, Potri.001G051900, Potri.001G057400, Potri.001G059900, Potri.001G060100, Potri.001G068200, Potri.001G073100, Potri.001G084000, Potri.001G091900, Potri.001G095300, Potri.001G096500, Potri.001G099300, Potri.001G104400, Potri.001G105900, Potri.001G136900, Potri.001G144800, Potri.001G160100, Potri.001G185500, Potri.001G189700, Potri.001G207000, Potri.001G219100, Pot…
GO:0009056	3.99654e-06	1.30076	324.346	399	2894	catabolic process	Potri.001G010500, Potri.001G011300, Potri.001G013000, Potri.001G020800, Potri.001G037200, Potri.001G051900, Potri.001G057400, Potri.001G075600, Potri.001G084000, Potri.001G105600, Potri.001G105900, Potri.001G110300, Potri.001G112100, Potri.001G112500, Potri.001G125800, Potri.001G144800, Potri.001G160100, Potri.001G185500, Potri.001G199000, Potri.001G209500, Potri.001G240600, Potri.001G252100, Pot…
GO:0070887	1.74263e-10	1.48975	256.316	352	2287	cellular response to chemical stimulus	Potri.001G027000, Potri.001G036000, Potri.001G051900, Potri.001G057400, Potri.001G079600, Potri.001G079800, Potri.001G079900, Potri.001G084000, Potri.001G092100, Potri.001G105200, Potri.001G110300, Potri.001G118200, Potri.001G154100, Potri.001G154200, Potri.001G165000, Potri.001G187500, Potri.001G234200, Potri.001G235800, Potri.001G271700, Potri.001G278500, Potri.001G289600, Potri.001G321600, Pot…
GO:1901575	0.000172694	1.25309	283.774	340	2532	organic substance catabolic process	Potri.001G010500, Potri.001G020800, Potri.001G037200, Potri.001G051900, Potri.001G057400, Potri.001G075600, Potri.001G084000, Potri.001G105900, Potri.001G110300, Potri.001G112100, Potri.001G112500, Potri.001G125800, Potri.001G144800, Potri.001G160100, Potri.001G185500, Potri.001G199000, Potri.001G209500, Potri.001G240600, Potri.001G252100, Potri.001G252200, Potri.001G260700, Potri.001G275500, Pot…
GO:0044419	7.09776e-05	1.27293	277.722	337	2478	interspecies interaction between organisms	Potri.001G010700, Potri.001G011300, Potri.001G013000, Potri.001G029700, Potri.001G036900, Potri.001G037100, Potri.001G044500, Potri.001G048700, Potri.001G048800, Potri.001G048900, Potri.001G049000, Potri.001G057400, Potri.001G079900, Potri.001G102400, Potri.001G105900, Potri.001G107600, Potri.001G107800, Potri.001G112100, Potri.001G131300, Potri.001G133000, Potri.001G154100, Potri.001G216600, Pot…
GO:0009607	1.75512e-05	1.30203	271.11	335	2419	response to biotic stimulus	Potri.001G010700, Potri.001G011300, Potri.001G013000, Potri.001G029700, Potri.001G036900, Potri.001G037100, Potri.001G044500, Potri.001G048700, Potri.001G048800, Potri.001G048900, Potri.001G049000, Potri.001G057400, Potri.001G079900, Potri.001G102400, Potri.001G105900, Potri.001G107600, Potri.001G107800, Potri.001G112100, Potri.001G131300, Potri.001G133000, Potri.001G154100, Potri.001G216600, Pot…
GO:0043207	1.29008e-05	1.30858	269.205	334	2402	response to external biotic stimulus	Potri.001G010700, Potri.001G011300, Potri.001G013000, Potri.001G029700, Potri.001G036900, Potri.001G037100, Potri.001G044500, Potri.001G048700, Potri.001G048800, Potri.001G048900, Potri.001G049000, Potri.001G057400, Potri.001G079900, Potri.001G102400, Potri.001G105900, Potri.001G107600, Potri.001G107800, Potri.001G112100, Potri.001G131300, Potri.001G133000, Potri.001G154100, Potri.001G216600, Pot…
GO:0051707	1.29008e-05	1.30858	269.205	334	2402	response to other organism	Potri.001G010700, Potri.001G011300, Potri.001G013000, Potri.001G029700, Potri.001G036900, Potri.001G037100, Potri.001G044500, Potri.001G048700, Potri.001G048800, Potri.001G048900, Potri.001G049000, Potri.001G057400, Potri.001G079900, Potri.001G102400, Potri.001G105900, Potri.001G107600, Potri.001G107800, Potri.001G112100, Potri.001G131300, Potri.001G133000, Potri.001G154100, Potri.001G216600, Pot…
GO:0010035	8.8756e-16	1.72992	199.942	310	1784	response to inorganic substance	Potri.001G000700, Potri.001G020800, Potri.001G048700, Potri.001G048800, Potri.001G048900, Potri.001G049000, Potri.001G057400, Potri.001G068200, Potri.001G084000, Potri.001G084400, Potri.001G099600, Potri.001G105200, Potri.001G105900, Potri.001G112100, Potri.001G180600, Potri.001G218400, Potri.001G225800, Potri.001G235800, Potri.001G245000, Potri.001G288600, Potri.001G295500, Potri.001G304800, Pot…
GO:0044248	6.61087e-05	1.28756	251.945	309	2248	cellular catabolic process	Potri.001G010500, Potri.001G011300, Potri.001G013000, Potri.001G037200, Potri.001G051900, Potri.001G057400, Potri.001G075600, Potri.001G084000, Potri.001G105600, Potri.001G105900, Potri.001G110300, Potri.001G112500, Potri.001G125800, Potri.001G144800, Potri.001G160100, Potri.001G185500, Potri.001G199000, Potri.001G209500, Potri.001G275500, Potri.001G287400, Potri.001G301600, Potri.001G374100, Pot…
GO:0006082	4.41839e-08	1.44283	220.116	296	1964	organic acid metabolic process	Potri.001G006600, Potri.001G050600, Potri.001G051900, Potri.001G060100, Potri.001G068200, Potri.001G084000, Potri.001G091900, Potri.001G099300, Potri.001G105900, Potri.001G144800, Potri.001G185500, Potri.001G189700, Potri.001G219100, Potri.001G253300, Potri.001G258600, Potri.001G268600, Potri.001G287400, Potri.001G301600, Potri.001G330900, Potri.001G334700, Potri.001G348300, Potri.001G374100, Pot…
GO:0043436	8.07327e-08	1.43311	219.78	294	1961	oxoacid metabolic process	Potri.001G006600, Potri.001G050600, Potri.001G051900, Potri.001G060100, Potri.001G068200, Potri.001G084000, Potri.001G091900, Potri.001G099300, Potri.001G105900, Potri.001G144800, Potri.001G185500, Potri.001G189700, Potri.001G219100, Potri.001G253300, Potri.001G258600, Potri.001G268600, Potri.001G287400, Potri.001G301600, Potri.001G330900, Potri.001G334700, Potri.001G348300, Potri.001G374100, Pot…
GO:0071310	3.02659e-07	1.41845	211.598	281	1888	cellular response to organic substance	Potri.001G027000, Potri.001G036000, Potri.001G051900, Potri.001G057400, Potri.001G079600, Potri.001G079800, Potri.001G079900, Potri.001G092100, Potri.001G110300, Potri.001G118200, Potri.001G154100, Potri.001G154200, Potri.001G165000, Potri.001G187500, Potri.001G234200, Potri.001G271700, Potri.001G278500, Potri.001G289600, Potri.001G389200, Potri.001G397200, Potri.001G453100, Potri.002G022600, Pot…
GO:0065008	0.00433915	1.19968	236.142	274	2107	regulation of biological quality	Potri.001G006600, Potri.001G051900, Potri.001G059100, Potri.001G060000, Potri.001G088900, Potri.001G118200, Potri.001G144800, Potri.001G165000, Potri.001G199000, Potri.001G200100, Potri.001G209500, Potri.001G252100, Potri.001G252200, Potri.001G253300, Potri.001G327500, Potri.001G375200, Potri.001G389200, Potri.001G406700, Potri.001G423500, Potri.001G451300, Potri.002G000200, Potri.002G012800, Pot…
GO:0009416	9.65565e-14	1.72892	168.897	263	1507	response to light stimulus	Potri.001G011300, Potri.001G013000, Potri.001G029700, Potri.001G036900, Potri.001G097500, Potri.001G149600, Potri.001G165000, Potri.001G167800, Potri.001G167900, Potri.001G170100, Potri.001G216600, Potri.001G271700, Potri.001G282500, Potri.001G289600, Potri.001G295500, Potri.001G342000, Potri.001G375200, Potri.001G399600, Potri.001G420800, Potri.001G439000, Potri.001G460400, Potri.001G470700, Pot…
GO:0009314	9.96216e-13	1.68494	172.372	263	1538	response to radiation	Potri.001G011300, Potri.001G013000, Potri.001G029700, Potri.001G036900, Potri.001G097500, Potri.001G149600, Potri.001G165000, Potri.001G167800, Potri.001G167900, Potri.001G170100, Potri.001G216600, Potri.001G271700, Potri.001G282500, Potri.001G289600, Potri.001G295500, Potri.001G342000, Potri.001G375200, Potri.001G399600, Potri.001G420800, Potri.001G439000, Potri.001G460400, Potri.001G470700, Pot…
GO:0071495	9.76225e-07	1.41382	195.235	259	1742	cellular response to endogenous stimulus	Potri.001G027000, Potri.001G036000, Potri.001G051900, Potri.001G057400, Potri.001G079600, Potri.001G079800, Potri.001G079900, Potri.001G092100, Potri.001G118200, Potri.001G154100, Potri.001G154200, Potri.001G165000, Potri.001G187500, Potri.001G234200, Potri.001G271700, Potri.001G278500, Potri.001G289600, Potri.001G389200, Potri.001G397200, Potri.001G453100, Potri.002G022600, Potri.002G039100, Pot…
GO:0098542	0.000203011	1.28929	210.365	259	1877	defense response to other organism	Potri.001G011300, Potri.001G013000, Potri.001G029700, Potri.001G037100, Potri.001G044500, Potri.001G048700, Potri.001G048800, Potri.001G048900, Potri.001G049000, Potri.001G057400, Potri.001G102400, Potri.001G105900, Potri.001G107600, Potri.001G107800, Potri.001G112100, Potri.001G131300, Potri.001G255100, Potri.001G258700, Potri.001G268600, Potri.001G271700, Potri.001G278500, Potri.001G288600, Pot…
GO:0019752	8.38199e-06	1.37075	195.459	253	1744	carboxylic acid metabolic process	Potri.001G006600, Potri.001G051900, Potri.001G060100, Potri.001G068200, Potri.001G084000, Potri.001G091900, Potri.001G099300, Potri.001G105900, Potri.001G144800, Potri.001G185500, Potri.001G189700, Potri.001G219100, Potri.001G253300, Potri.001G258600, Potri.001G268600, Potri.001G287400, Potri.001G301600, Potri.001G374100, Potri.001G389200, Potri.001G420800, Potri.001G424700, Potri.001G451300, Pot…
GO:0032870	1.25785e-06	1.41493	189.743	252	1693	cellular response to hormone stimulus	Potri.001G027000, Potri.001G036000, Potri.001G051900, Potri.001G057400, Potri.001G079600, Potri.001G079800, Potri.001G079900, Potri.001G092100, Potri.001G118200, Potri.001G154100, Potri.001G154200, Potri.001G165000, Potri.001G187500, Potri.001G234200, Potri.001G271700, Potri.001G278500, Potri.001G289600, Potri.001G389200, Potri.001G397200, Potri.001G453100, Potri.002G022600, Potri.002G039100, Pot…
GO:0033993	6.29974e-10	1.58813	167.328	244	1493	response to lipid	Potri.001G036000, Potri.001G051900, Potri.001G057400, Potri.001G092100, Potri.001G108800, Potri.001G118200, Potri.001G216600, Potri.001G219100, Potri.001G234200, Potri.001G271700, Potri.001G278500, Potri.001G289600, Potri.001G295500, Potri.001G389200, Potri.001G397200, Potri.001G404100, Potri.001G408700, Potri.001G412900, Potri.001G420800, Potri.002G013200, Potri.002G022600, Potri.002G072100, Pot…
GO:0006629	0.00952316	1.18729	211.822	244	1890	lipid metabolic process	Potri.001G006600, Potri.001G049100, Potri.001G049200, Potri.001G051900, Potri.001G091900, Potri.001G099300, Potri.001G112100, Potri.001G161500, Potri.001G185500, Potri.001G189700, Potri.001G200100, Potri.001G209500, Potri.001G219100, Potri.001G250900, Potri.001G252100, Potri.001G252200, Potri.001G260700, Potri.001G263700, Potri.001G268600, Potri.001G275500, Potri.001G287400, Potri.001G420800, Pot…
GO:0009755	4.02234e-08	1.51146	167.552	235	1495	hormone-mediated signaling pathway	Potri.001G027000, Potri.001G036000, Potri.001G051900, Potri.001G057400, Potri.001G079600, Potri.001G079800, Potri.001G079900, Potri.001G092100, Potri.001G118200, Potri.001G154100, Potri.001G154200, Potri.001G165000, Potri.001G187500, Potri.001G234200, Potri.001G271700, Potri.001G278500, Potri.001G289600, Potri.001G397200, Potri.001G453100, Potri.002G022600, Potri.002G039100, Potri.002G043300, Pot…
GO:0005975	0.000316452	1.29844	183.803	228	1640	carbohydrate metabolic process	Potri.001G020800, Potri.001G050600, Potri.001G059900, Potri.001G068200, Potri.001G095300, Potri.001G100000, Potri.001G158000, Potri.001G171600, Potri.001G171900, Potri.001G255100, Potri.001G287400, Potri.001G299000, Potri.001G337400, Potri.001G376700, Potri.001G409900, Potri.001G416800, Potri.001G449500, Potri.001G459700, Potri.002G002700, Potri.002G007100, Potri.002G023900, Potri.002G066600, Pot…
GO:0042493	1.10301e-14	1.884	128.999	216	1151	response to drug	Potri.001G036000, Potri.001G044500, Potri.001G048700, Potri.001G048800, Potri.001G048900, Potri.001G049000, Potri.001G068700, Potri.001G079800, Potri.001G079900, Potri.001G108100, Potri.001G154100, Potri.001G154200, Potri.001G219100, Potri.001G235500, Potri.001G235800, Potri.001G242000, Potri.001G242100, Potri.001G249200, Potri.001G258700, Potri.001G271700, Potri.001G288600, Potri.001G295500, Pot…
GO:0055085	0.00177308	1.26477	166.992	203	1490	transmembrane transport	Potri.001G048700, Potri.001G048800, Potri.001G048900, Potri.001G049000, Potri.001G084400, Potri.001G111000, Potri.001G111400, Potri.001G139600, Potri.001G165000, Potri.001G224900, Potri.001G237800, Potri.001G239900, Potri.001G252100, Potri.001G252200, Potri.001G255800, Potri.001G257500, Potri.001G258600, Potri.001G282400, Potri.001G286600, Potri.001G335300, Potri.001G342000, Potri.001G348300, Pot…
GO:1901701	7.0408e-06	1.43358	146.931	198	1311	cellular response to oxygen-containing compound	Potri.001G036000, Potri.001G051900, Potri.001G057400, Potri.001G084000, Potri.001G092100, Potri.001G118200, Potri.001G234200, Potri.001G271700, Potri.001G278500, Potri.001G289600, Potri.001G348300, Potri.001G389200, Potri.001G397200, Potri.001G431400, Potri.001G431700, Potri.001G436700, Potri.001G437000, Potri.001G437400, Potri.002G022600, Potri.002G039100, Potri.002G054100, Potri.002G072100, Pot…
GO:0006970	1.92846e-05	1.41438	143.232	191	1278	response to osmotic stress	Potri.001G057400, Potri.001G102400, Potri.001G105200, Potri.001G107600, Potri.001G107800, Potri.001G225800, Potri.001G240600, Potri.001G255100, Potri.001G271700, Potri.001G295500, Potri.001G356300, Potri.001G389200, Potri.001G408200, Potri.001G408700, Potri.002G028700, Potri.002G069500, Potri.002G072100, Potri.002G081800, Potri.002G099700, Potri.002G112100, Potri.002G119100, Potri.002G119300, Pot…
GO:0009737	8.54467e-08	1.56754	130.343	189	1163	response to abscisic acid	Potri.001G051900, Potri.001G057400, Potri.001G092100, Potri.001G118200, Potri.001G216600, Potri.001G219100, Potri.001G271700, Potri.001G278500, Potri.001G289600, Potri.001G295500, Potri.001G389200, Potri.001G397200, Potri.001G404100, Potri.001G408700, Potri.001G412900, Potri.001G420800, Potri.002G013200, Potri.002G022600, Potri.002G072100, Potri.002G081000, Potri.002G081800, Potri.002G099100, Pot…
GO:0097305	2.70918e-07	1.53647	132.473	189	1182	response to alcohol	Potri.001G051900, Potri.001G057400, Potri.001G092100, Potri.001G118200, Potri.001G216600, Potri.001G219100, Potri.001G271700, Potri.001G278500, Potri.001G289600, Potri.001G295500, Potri.001G389200, Potri.001G397200, Potri.001G404100, Potri.001G408700, Potri.001G412900, Potri.001G420800, Potri.002G013200, Potri.002G022600, Potri.002G072100, Potri.002G081000, Potri.002G081800, Potri.002G099100, Pot…
GO:0048583	0.000288653	1.34046	144.129	184	1286	regulation of response to stimulus	Potri.001G037100, Potri.001G044500, Potri.001G051900, Potri.001G092100, Potri.001G111800, Potri.001G135800, Potri.001G271700, Potri.001G289600, Potri.001G385200, Potri.001G397200, Potri.002G018400, Potri.002G019900, Potri.002G055400, Potri.002G072100, Potri.002G081000, Potri.002G082400, Potri.002G128900, Potri.002G129100, Potri.002G154200, Potri.002G168700, Potri.002G181900, Potri.002G182000, Pot…
GO:0044283	0.000456461	1.32872	142.784	181	1274	small molecule biosynthetic process	Potri.001G051900, Potri.001G068200, Potri.001G084000, Potri.001G091900, Potri.001G104400, Potri.001G136900, Potri.001G185500, Potri.001G189700, Potri.001G219100, Potri.001G249200, Potri.001G250900, Potri.001G252100, Potri.001G252200, Potri.001G253300, Potri.001G309300, Potri.001G352800, Potri.001G424700, Potri.001G459700, Potri.002G012800, Potri.002G025300, Potri.002G025500, Potri.002G025800, Pot…
GO:0009266	8.45735e-07	1.52876	123.731	176	1104	response to temperature stimulus	Potri.001G057400, Potri.001G099600, Potri.001G108100, Potri.001G154200, Potri.001G225800, Potri.001G239900, Potri.001G250900, Potri.001G271700, Potri.001G295500, Potri.001G328400, Potri.001G353500, Potri.001G376800, Potri.001G393200, Potri.001G414700, Potri.001G420800, Potri.001G459800, Potri.002G002700, Potri.002G007100, Potri.002G013200, Potri.002G072100, Potri.002G081900, Potri.002G119300, Pot…
GO:0071229	1.1927e-08	1.66002	113.084	172	1009	cellular response to acid chemical	Potri.001G036000, Potri.001G051900, Potri.001G057400, Potri.001G084000, Potri.001G092100, Potri.001G118200, Potri.001G271700, Potri.001G278500, Potri.001G289600, Potri.001G348300, Potri.001G389200, Potri.001G397200, Potri.001G431400, Potri.001G431700, Potri.001G436700, Potri.001G437000, Potri.001G437400, Potri.002G022600, Potri.002G039100, Potri.002G054100, Potri.002G081000, Potri.002G113400, Pot…
GO:0048523	0.00290161	1.27261	140.542	172	1254	negative regulation of cellular process	Potri.001G036000, Potri.001G044500, Potri.001G092100, Potri.001G108100, Potri.001G132600, Potri.001G184100, Potri.001G212300, Potri.001G219100, Potri.001G252100, Potri.001G252200, Potri.001G295500, Potri.001G328400, Potri.001G342000, Potri.001G372100, Potri.001G384600, Potri.001G397200, Potri.001G420800, Potri.001G439000, Potri.002G002700, Potri.002G012000, Potri.002G043300, Potri.002G044900, Pot…
GO:0009651	0.000111591	1.38708	130.119	171	1161	response to salt stress	Potri.001G057400, Potri.001G102400, Potri.001G105200, Potri.001G107600, Potri.001G107800, Potri.001G240600, Potri.001G255100, Potri.001G295500, Potri.001G356300, Potri.001G389200, Potri.001G408700, Potri.002G028700, Potri.002G072100, Potri.002G081800, Potri.002G112100, Potri.002G119100, Potri.002G119300, Potri.002G128900, Potri.002G162500, Potri.002G163100, Potri.002G168600, Potri.002G191600, Pot…
GO:0009617	0.00164778	1.30376	129.671	162	1157	response to bacterium	Potri.001G011300, Potri.001G013000, Potri.001G029700, Potri.001G044500, Potri.001G057400, Potri.001G102400, Potri.001G107600, Potri.001G107800, Potri.001G112100, Potri.001G131300, Potri.001G249200, Potri.001G268600, Potri.001G271700, Potri.001G393200, Potri.001G394400, Potri.001G397200, Potri.001G451300, Potri.002G025300, Potri.002G025500, Potri.002G025800, Potri.002G026100, Potri.002G028700, Pot…
GO:0009415	8.79209e-16	2.19205	83.8323	159	748	response to water	Potri.001G020800, Potri.001G057400, Potri.001G084000, Potri.001G180600, Potri.001G218400, Potri.001G225800, Potri.001G288600, Potri.001G295500, Potri.001G389200, Potri.001G404100, Potri.001G412900, Potri.001G420800, Potri.001G431400, Potri.001G431700, Potri.001G436700, Potri.001G437000, Potri.001G437400, Potri.002G013200, Potri.002G028700, Potri.002G072100, Potri.002G081800, Potri.002G112100, Pot…
GO:0009414	1.89441e-15	2.1867	82.3753	156	735	response to water deprivation	Potri.001G057400, Potri.001G084000, Potri.001G180600, Potri.001G218400, Potri.001G225800, Potri.001G288600, Potri.001G295500, Potri.001G389200, Potri.001G404100, Potri.001G412900, Potri.001G420800, Potri.001G431400, Potri.001G431700, Potri.001G436700, Potri.001G437000, Potri.001G437400, Potri.002G013200, Potri.002G028700, Potri.002G072100, Potri.002G081800, Potri.002G112100, Potri.002G113400, Pot…
GO:0019748	7.70599e-12	1.93066	90.7809	156	810	secondary metabolic process	Potri.001G023800, Potri.001G036900, Potri.001G050600, Potri.001G051900, Potri.001G068200, Potri.001G096500, Potri.001G099800, Potri.001G105600, Potri.001G219100, Potri.001G268600, Potri.001G271700, Potri.001G290800, Potri.001G290900, Potri.001G291700, Potri.001G291800, Potri.001G300000, Potri.001G304800, Potri.001G312800, Potri.001G334700, Potri.001G431400, Potri.001G431700, Potri.001G436700, Pot…
GO:0032787	3.44484e-05	1.45335	112.636	154	1005	monocarboxylic acid metabolic process	Potri.001G006600, Potri.001G051900, Potri.001G068200, Potri.001G091900, Potri.001G099300, Potri.001G185500, Potri.001G189700, Potri.001G219100, Potri.001G268600, Potri.001G287400, Potri.001G374100, Potri.001G389200, Potri.001G420800, Potri.001G424700, Potri.001G451300, Potri.002G007100, Potri.002G012800, Potri.002G025300, Potri.002G025500, Potri.002G025800, Potri.002G026100, Potri.002G082400, Pot…
GO:0006979	9.56336e-08	1.67329	94.4794	145	843	response to oxidative stress	Potri.001G011300, Potri.001G013000, Potri.001G048700, Potri.001G048800, Potri.001G048900, Potri.001G049000, Potri.001G105200, Potri.001G127700, Potri.001G136900, Potri.001G225800, Potri.001G242000, Potri.001G242100, Potri.001G271700, Potri.001G295500, Potri.001G321600, Potri.001G389200, Potri.001G420800, Potri.001G423500, Potri.001G430100, Potri.001G431400, Potri.001G431700, Potri.001G436700, Pot…
GO:0009891	0.00165293	1.33496	107.368	137	958	positive regulation of biosynthetic process	Potri.001G036000, Potri.001G058200, Potri.001G079900, Potri.001G099800, Potri.001G108100, Potri.001G146200, Potri.001G154100, Potri.001G154200, Potri.001G187500, Potri.001G242000, Potri.001G242100, Potri.001G258700, Potri.001G328400, Potri.001G373400, Potri.001G404100, Potri.001G404400, Potri.002G032300, Potri.002G037100, Potri.002G054100, Potri.002G124000, Potri.002G125300, Potri.002G142800, Pot…
GO:0002376	0.00304896	1.30867	109.161	137	974	immune system process	Potri.001G029700, Potri.001G037100, Potri.001G044500, Potri.001G102400, Potri.001G107600, Potri.001G107800, Potri.001G112100, Potri.001G131300, Potri.001G255100, Potri.001G268600, Potri.001G271700, Potri.001G288600, Potri.001G385200, Potri.001G397200, Potri.001G407800, Potri.002G025300, Potri.002G025500, Potri.002G025800, Potri.002G026100, Potri.002G081500, Potri.002G082400, Potri.002G129100, Pot…
GO:0042742	0.00328173	1.30546	109.385	137	976	defense response to bacterium	Potri.001G011300, Potri.001G013000, Potri.001G029700, Potri.001G044500, Potri.001G057400, Potri.001G102400, Potri.001G107600, Potri.001G107800, Potri.001G112100, Potri.001G131300, Potri.001G394400, Potri.001G397200, Potri.002G025300, Potri.002G025500, Potri.002G025800, Potri.002G026100, Potri.002G028700, Potri.002G129100, Potri.002G168700, Potri.002G190800, Potri.002G231900, Potri.002G240000, Pot…
GO:0017144	0.00957423	1.26026	110.17	134	983	drug metabolic process	Potri.001G011300, Potri.001G013000, Potri.001G104400, Potri.001G118200, Potri.001G144800, Potri.001G249200, Potri.001G253300, Potri.001G352800, Potri.001G374100, Potri.001G394400, Potri.001G416800, Potri.001G423500, Potri.001G451300, Potri.002G054100, Potri.002G055100, Potri.002G057400, Potri.002G065300, Potri.002G072100, Potri.002G081900, Potri.002G088600, Potri.002G132900, Potri.002G246100, Pot…
GO:0035556	0.0013698	1.35216	101.54	131	906	intracellular signal transduction	Potri.001G010700, Potri.001G027000, Potri.001G057400, Potri.001G079600, Potri.001G079800, Potri.001G079900, Potri.001G146200, Potri.001G154100, Potri.001G154200, Potri.001G187500, Potri.001G252100, Potri.001G252200, Potri.001G270100, Potri.001G271700, Potri.001G397200, Potri.001G453100, Potri.001G471100, Potri.002G039100, Potri.002G043300, Potri.002G047300, Potri.002G065600, Potri.002G099700, Pot…
GO:0009409	2.0864e-07	1.6975	83.6081	130	746	response to cold	Potri.001G057400, Potri.001G099600, Potri.001G154200, Potri.001G225800, Potri.001G239900, Potri.001G250900, Potri.001G271700, Potri.001G295500, Potri.001G353500, Potri.001G393200, Potri.001G414700, Potri.001G459800, Potri.002G007100, Potri.002G013200, Potri.002G072100, Potri.002G081900, Potri.002G119300, Potri.002G124000, Potri.002G125900, Potri.002G162500, Potri.002G191600, Potri.002G196100, Pot…
GO:0051186	2.29548e-05	1.52041	91.4534	130	816	cofactor metabolic process	Potri.001G011300, Potri.001G013000, Potri.001G057400, Potri.001G099300, Potri.001G112500, Potri.001G117700, Potri.001G135800, Potri.001G136900, Potri.001G249200, Potri.001G309300, Potri.001G330900, Potri.001G352800, Potri.001G394400, Potri.001G423500, Potri.001G431400, Potri.001G431700, Potri.001G436700, Potri.001G437000, Potri.001G437400, Potri.002G015100, Potri.002G047100, Potri.002G057400, Pot…
GO:0010038	0.000199952	1.43455	95.9364	130	856	response to metal ion	Potri.001G000700, Potri.001G068200, Potri.001G084400, Potri.001G099600, Potri.001G105200, Potri.001G105900, Potri.001G112100, Potri.001G235800, Potri.001G245000, Potri.001G304800, Potri.001G321600, Potri.001G332500, Potri.001G334700, Potri.001G423500, Potri.001G431400, Potri.001G431700, Potri.001G436700, Potri.001G437000, Potri.001G437400, Potri.001G453100, Potri.002G007100, Potri.002G017200, Pot…
GO:0031328	0.00314207	1.31697	102.997	130	919	positive regulation of cellular biosynthetic process	Potri.001G036000, Potri.001G058200, Potri.001G079900, Potri.001G099800, Potri.001G108100, Potri.001G146200, Potri.001G154100, Potri.001G154200, Potri.001G187500, Potri.001G242000, Potri.001G242100, Potri.001G258700, Potri.001G328400, Potri.001G373400, Potri.001G404100, Potri.001G404400, Potri.002G032300, Potri.002G037100, Potri.002G124000, Potri.002G125300, Potri.002G142800, Potri.002G148900, Pot…
GO:0006091	7.58693e-09	1.83295	76.7715	127	685	generation of precursor metabolites and energy	Potri.001G009800, Potri.001G044000, Potri.001G059900, Potri.001G068200, Potri.001G091300, Potri.001G113000, Potri.001G204300, Potri.001G287400, Potri.001G337400, Potri.001G374900, Potri.001G416400, Potri.001G452500, Potri.001G470700, Potri.002G007100, Potri.002G012000, Potri.002G072100, Potri.002G180400, Potri.002G207200, Potri.002G214800, Potri.002G220400, Potri.003G015200, Potri.003G119200, Pot…
GO:0010817	0.00218586	1.3395	98.402	126	878	regulation of hormone levels	Potri.001G006600, Potri.001G051900, Potri.001G059100, Potri.001G165000, Potri.001G199000, Potri.001G200100, Potri.001G327500, Potri.001G389200, Potri.001G451300, Potri.002G012800, Potri.002G024000, Potri.002G025300, Potri.002G025500, Potri.002G025800, Potri.002G026100, Potri.002G055400, Potri.002G069600, Potri.002G081500, Potri.002G082400, Potri.002G127100, Potri.002G129700, Potri.002G130700, Pot…
GO:0006955	0.0065227	1.28839	101.652	126	907	immune response	Potri.001G029700, Potri.001G037100, Potri.001G102400, Potri.001G107600, Potri.001G107800, Potri.001G112100, Potri.001G131300, Potri.001G255100, Potri.001G268600, Potri.001G271700, Potri.001G288600, Potri.001G385200, Potri.001G397200, Potri.001G407800, Potri.002G025300, Potri.002G025500, Potri.002G025800, Potri.002G026100, Potri.002G081500, Potri.002G082400, Potri.002G129100, Potri.002G162500, Pot…
GO:0045087	0.00391536	1.31411	99.1866	125	885	innate immune response	Potri.001G029700, Potri.001G037100, Potri.001G102400, Potri.001G107600, Potri.001G107800, Potri.001G112100, Potri.001G131300, Potri.001G255100, Potri.001G268600, Potri.001G271700, Potri.001G288600, Potri.001G385200, Potri.001G397200, Potri.001G407800, Potri.002G025300, Potri.002G025500, Potri.002G025800, Potri.002G026100, Potri.002G081500, Potri.002G082400, Potri.002G129100, Potri.002G162500, Pot…
GO:0014070	0.000179823	1.45204	90.5568	124	808	response to organic cyclic compound	Potri.001G036000, Potri.001G044500, Potri.001G048700, Potri.001G048800, Potri.001G048900, Potri.001G049000, Potri.001G219100, Potri.001G234200, Potri.001G235500, Potri.001G249200, Potri.001G258700, Potri.001G288600, Potri.001G451300, Potri.002G022600, Potri.002G072100, Potri.002G076000, Potri.002G127100, Potri.002G128900, Potri.002G161900, Potri.002G162500, Potri.002G163100, Potri.002G168700, Pot…
GO:0010628	0.0048939	1.30498	98.9624	124	883	positive regulation of gene expression	Potri.001G036000, Potri.001G058200, Potri.001G079900, Potri.001G099800, Potri.001G108100, Potri.001G146200, Potri.001G154100, Potri.001G154200, Potri.001G187500, Potri.001G242000, Potri.001G242100, Potri.001G258700, Potri.001G328400, Potri.001G373400, Potri.001G404100, Potri.001G404400, Potri.002G032300, Potri.002G037100, Potri.002G124000, Potri.002G125300, Potri.002G142800, Potri.002G148900, Pot…
GO:0009620	4.21274e-05	1.51472	86.7462	123	774	response to fungus	Potri.001G011300, Potri.001G013000, Potri.001G036900, Potri.001G044500, Potri.001G102400, Potri.001G105900, Potri.001G107600, Potri.001G107800, Potri.001G216600, Potri.001G255100, Potri.001G258700, Potri.001G278500, Potri.001G376800, Potri.001G451300, Potri.002G039900, Potri.002G081500, Potri.002G129100, Potri.002G130700, Potri.002G135100, Potri.002G162500, Potri.003G010400, Potri.003G084700, Pot…
GO:0010557	0.00168181	1.35645	95.0398	123	848	positive regulation of macromolecule biosynthetic process	Potri.001G036000, Potri.001G058200, Potri.001G079900, Potri.001G099800, Potri.001G108100, Potri.001G146200, Potri.001G154100, Potri.001G154200, Potri.001G187500, Potri.001G242000, Potri.001G242100, Potri.001G258700, Potri.001G328400, Potri.001G373400, Potri.001G404100, Potri.001G404400, Potri.002G032300, Potri.002G037100, Potri.002G124000, Potri.002G125300, Potri.002G142800, Potri.002G148900, Pot…
GO:0071396	0.000104337	1.48223	86.8583	121	775	cellular response to lipid	Potri.001G036000, Potri.001G051900, Potri.001G057400, Potri.001G092100, Potri.001G118200, Potri.001G234200, Potri.001G271700, Potri.001G278500, Potri.001G289600, Potri.001G389200, Potri.002G022600, Potri.002G081000, Potri.002G113400, Potri.002G127100, Potri.002G129700, Potri.002G169400, Potri.002G176300, Potri.002G213100, Potri.002G252800, Potri.002G263600, Potri.003G010400, Potri.003G088300, Pot…
GO:0015979	5.04538e-19	2.84208	51.7788	120	462	photosynthesis	Potri.001G009800, Potri.001G044000, Potri.001G091300, Potri.001G113000, Potri.001G292000, Potri.001G295500, Potri.001G374900, Potri.001G416400, Potri.001G470700, Potri.002G002700, Potri.002G007100, Potri.002G012000, Potri.002G028200, Potri.002G072400, Potri.002G083500, Potri.002G119300, Potri.002G180400, Potri.002G196100, Potri.002G207200, Potri.002G214800, Potri.002G220400, Potri.002G256400, Pot…
GO:0051254	0.00187404	1.35676	92.6862	120	827	positive regulation of RNA metabolic process	Potri.001G036000, Potri.001G058200, Potri.001G079900, Potri.001G099800, Potri.001G108100, Potri.001G146200, Potri.001G154100, Potri.001G154200, Potri.001G187500, Potri.001G242000, Potri.001G242100, Potri.001G258700, Potri.001G328400, Potri.001G373400, Potri.001G404100, Potri.001G404400, Potri.002G032300, Potri.002G037100, Potri.002G124000, Potri.002G125300, Potri.002G142800, Potri.002G148900, Pot…
GO:0045935	0.00452426	1.31476	95.1519	120	849	positive regulation of nucleobase-containing compound metabolic process	Potri.001G036000, Potri.001G058200, Potri.001G079900, Potri.001G099800, Potri.001G108100, Potri.001G146200, Potri.001G154100, Potri.001G154200, Potri.001G187500, Potri.001G242000, Potri.001G242100, Potri.001G258700, Potri.001G328400, Potri.001G373400, Potri.001G404100, Potri.001G404400, Potri.002G032300, Potri.002G037100, Potri.002G124000, Potri.002G125300, Potri.002G142800, Potri.002G148900, Pot…
GO:0045893	0.000353001	1.43441	87.7549	119	783	positive regulation of transcription, DNA-templated	Potri.001G036000, Potri.001G058200, Potri.001G079900, Potri.001G099800, Potri.001G108100, Potri.001G146200, Potri.001G154100, Potri.001G154200, Potri.001G187500, Potri.001G242000, Potri.001G242100, Potri.001G258700, Potri.001G328400, Potri.001G373400, Potri.001G404100, Potri.001G404400, Potri.002G032300, Potri.002G037100, Potri.002G124000, Potri.002G125300, Potri.002G142800, Potri.002G148900, Pot…
GO:1902680	0.000452205	1.42343	88.3153	119	788	positive regulation of RNA biosynthetic process	Potri.001G036000, Potri.001G058200, Potri.001G079900, Potri.001G099800, Potri.001G108100, Potri.001G146200, Potri.001G154100, Potri.001G154200, Potri.001G187500, Potri.001G242000, Potri.001G242100, Potri.001G258700, Potri.001G328400, Potri.001G373400, Potri.001G404100, Potri.001G404400, Potri.002G032300, Potri.002G037100, Potri.002G124000, Potri.002G125300, Potri.002G142800, Potri.002G148900, Pot…
GO:1903508	0.000452205	1.42343	88.3153	119	788	positive regulation of nucleic acid-templated transcription	Potri.001G036000, Potri.001G058200, Potri.001G079900, Potri.001G099800, Potri.001G108100, Potri.001G146200, Potri.001G154100, Potri.001G154200, Potri.001G187500, Potri.001G242000, Potri.001G242100, Potri.001G258700, Potri.001G328400, Potri.001G373400, Potri.001G404100, Potri.001G404400, Potri.002G032300, Potri.002G037100, Potri.002G124000, Potri.002G125300, Potri.002G142800, Potri.002G148900, Pot…
GO:0046677	2.46912e-07	1.74426	73.5213	117	656	response to antibiotic	Potri.001G036000, Potri.001G044500, Potri.001G048700, Potri.001G048800, Potri.001G048900, Potri.001G049000, Potri.001G219100, Potri.001G235500, Potri.001G258700, Potri.001G321600, Potri.001G389200, Potri.001G451300, Potri.002G072100, Potri.002G076000, Potri.002G128900, Potri.002G162500, Potri.002G163100, Potri.002G168700, Potri.002G191600, Potri.002G191800, Potri.002G230000, Potri.002G256200, Pot…
GO:1901615	7.41786e-06	1.61547	76.2112	114	680	organic hydroxy compound metabolic process	Potri.001G068200, Potri.001G096500, Potri.001G133000, Potri.001G200100, Potri.001G219100, Potri.001G250900, Potri.001G252100, Potri.001G252200, Potri.001G260700, Potri.001G263700, Potri.001G352800, Potri.001G374100, Potri.001G451300, Potri.002G047100, Potri.002G054100, Potri.002G055100, Potri.002G056800, Potri.002G057400, Potri.002G067100, Potri.002G069600, Potri.002G069800, Potri.002G127100, Pot…
GO:0006790	6.09065e-07	1.72507	71.6161	113	639	sulfur compound metabolic process	Potri.001G050600, Potri.001G084000, Potri.001G117700, Potri.001G135800, Potri.001G249200, Potri.001G271700, Potri.001G321600, Potri.001G330900, Potri.001G334700, Potri.001G431400, Potri.001G431700, Potri.001G436700, Potri.001G437000, Potri.001G437400, Potri.002G015100, Potri.002G025300, Potri.002G025500, Potri.002G025800, Potri.002G026100, Potri.002G043300, Potri.002G115100, Potri.002G121900, Pot…
GO:0009723	6.31327e-09	1.92838	64.3312	111	574	response to ethylene	Potri.001G036000, Potri.001G048700, Potri.001G048800, Potri.001G048900, Potri.001G049000, Potri.001G079600, Potri.001G079800, Potri.001G079900, Potri.001G154100, Potri.001G154200, Potri.001G187500, Potri.001G397200, Potri.001G453100, Potri.002G039100, Potri.002G043300, Potri.002G065600, Potri.002G124000, Potri.002G128900, Potri.002G141200, Potri.002G163100, Potri.002G191800, Potri.002G203500, Pot…
GO:0009611	2.93637e-10	2.07449	59.624	109	532	response to wounding	Potri.001G036900, Potri.001G044500, Potri.001G051900, Potri.001G239900, Potri.001G271700, Potri.001G278500, Potri.001G295500, Potri.001G385200, Potri.001G408700, Potri.002G012800, Potri.002G081000, Potri.002G119300, Potri.002G120600, Potri.002G120700, Potri.002G130700, Potri.002G162500, Potri.002G230000, Potri.002G258700, Potri.003G004200, Potri.003G004600, Potri.003G068900, Potri.003G080400, Pot…
GO:0050832	1.44271e-05	1.64154	65.9002	100	588	defense response to fungus	Potri.001G011300, Potri.001G013000, Potri.001G044500, Potri.001G102400, Potri.001G105900, Potri.001G107600, Potri.001G107800, Potri.001G255100, Potri.001G258700, Potri.001G278500, Potri.001G376800, Potri.002G039900, Potri.002G081500, Potri.002G129100, Potri.002G130700, Potri.002G135100, Potri.003G010400, Potri.003G084700, Potri.003G178700, Potri.004G050000, Potri.004G102600, Potri.004G182000, Pot…
GO:0044262	0.00807432	1.31848	79.013	100	705	cellular carbohydrate metabolic process	Potri.001G050600, Potri.001G287400, Potri.001G299000, Potri.001G376700, Potri.001G416800, Potri.001G449500, Potri.001G459700, Potri.002G023900, Potri.002G066600, Potri.002G093900, Potri.002G100900, Potri.002G132900, Potri.002G202300, Potri.002G240700, Potri.002G256200, Potri.003G085500, Potri.003G088300, Potri.003G097300, Potri.003G112400, Potri.003G149700, Potri.003G177600, Potri.003G191200, Pot…
GO:0042445	0.00101295	1.43666	72.0644	98	643	hormone metabolic process	Potri.001G006600, Potri.001G051900, Potri.001G200100, Potri.001G389200, Potri.001G451300, Potri.002G012800, Potri.002G024000, Potri.002G025300, Potri.002G025500, Potri.002G025800, Potri.002G026100, Potri.002G055400, Potri.002G069600, Potri.002G082400, Potri.002G127100, Potri.002G129700, Potri.002G130700, Potri.002G207400, Potri.002G246100, Potri.002G252800, Potri.003G117700, Potri.003G192300, Pot…
GO:0046686	0.00218562	1.39804	72.961	97	651	response to cadmium ion	Potri.001G000700, Potri.001G068200, Potri.001G099600, Potri.001G105200, Potri.001G105900, Potri.001G112100, Potri.001G245000, Potri.001G304800, Potri.001G321600, Potri.001G332500, Potri.001G423500, Potri.001G431400, Potri.001G431700, Potri.001G436700, Potri.001G437000, Potri.001G437400, Potri.002G007100, Potri.002G017200, Potri.002G072100, Potri.002G128900, Potri.002G135100, Potri.002G163100, Pot…
GO:0009753	1.74413e-09	2.10218	51.8908	96	463	response to jasmonic acid	Potri.001G048700, Potri.001G048800, Potri.001G048900, Potri.001G049000, Potri.001G239900, Potri.001G288600, Potri.001G397200, Potri.001G404400, Potri.002G039100, Potri.002G054100, Potri.002G082400, Potri.002G128900, Potri.002G130700, Potri.002G162500, Potri.002G163100, Potri.002G168700, Potri.002G258700, Potri.003G049100, Potri.003G068900, Potri.003G092200, Potri.003G165000, Potri.003G193400, Pot…
GO:1901698	2.79189e-06	1.74076	60.2965	96	538	response to nitrogen compound	Potri.001G044500, Potri.001G068700, Potri.001G079800, Potri.001G079900, Potri.001G108100, Potri.001G154100, Potri.001G154200, Potri.001G235800, Potri.001G242000, Potri.001G242100, Potri.001G249200, Potri.001G271700, Potri.001G288600, Potri.001G295500, Potri.001G348300, Potri.001G397200, Potri.002G018400, Potri.002G065600, Potri.002G072100, Potri.002G119300, Potri.002G128900, Potri.002G129100, Pot…
GO:0010646	0.000160407	1.53874	66.6848	96	595	regulation of cell communication	Potri.001G051900, Potri.001G092100, Potri.001G289600, Potri.001G397200, Potri.002G019900, Potri.002G055400, Potri.002G081000, Potri.002G128900, Potri.002G129100, Potri.002G168700, Potri.002G213100, Potri.002G263600, Potri.003G010400, Potri.003G068900, Potri.003G089800, Potri.003G165000, Potri.003G171300, Potri.003G189700, Potri.004G097900, Potri.005G027200, Potri.005G040600, Potri.005G068700, Pot…
GO:0023051	0.000154778	1.54432	65.7882	95	587	regulation of signaling	Potri.001G051900, Potri.001G092100, Potri.001G289600, Potri.001G397200, Potri.002G019900, Potri.002G055400, Potri.002G081000, Potri.002G128900, Potri.002G129100, Potri.002G168700, Potri.002G213100, Potri.002G263600, Potri.003G010400, Potri.003G068900, Potri.003G089800, Potri.003G165000, Potri.003G171300, Potri.003G189700, Potri.004G097900, Potri.005G027200, Potri.005G040600, Potri.005G068700, Pot…
GO:0009966	0.000229262	1.52763	65.6761	94	586	regulation of signal transduction	Potri.001G051900, Potri.001G092100, Potri.001G289600, Potri.001G397200, Potri.002G019900, Potri.002G055400, Potri.002G081000, Potri.002G128900, Potri.002G129100, Potri.002G168700, Potri.002G213100, Potri.002G263600, Potri.003G010400, Potri.003G068900, Potri.003G089800, Potri.003G165000, Potri.003G171300, Potri.003G189700, Potri.004G097900, Potri.005G027200, Potri.005G040600, Potri.005G068700, Pot…
GO:0009636	5.32252e-10	2.19191	48.6406	93	434	response to toxic substance	Potri.001G051900, Potri.001G105200, Potri.001G105600, Potri.001G302400, Potri.001G321600, Potri.001G389200, Potri.001G395400, Potri.001G395900, Potri.001G420800, Potri.001G431400, Potri.001G431700, Potri.001G436700, Potri.001G437000, Potri.001G437400, Potri.002G015100, Potri.002G072100, Potri.002G088600, Potri.002G168600, Potri.002G168700, Potri.002G191600, Potri.003G071100, Potri.003G100500, Pot…
GO:0006520	0.00542319	1.35631	71.7281	93	640	cellular amino acid metabolic process	Potri.001G060100, Potri.001G084000, Potri.001G144800, Potri.001G253300, Potri.001G258600, Potri.001G301600, Potri.001G374100, Potri.002G025300, Potri.002G025500, Potri.002G025800, Potri.002G026100, Potri.002G057400, Potri.002G069800, Potri.002G100300, Potri.002G122700, Potri.002G260900, Potri.003G089300, Potri.003G092200, Potri.003G117700, Potri.003G149700, Potri.003G167800, Potri.003G168800, Pot…
GO:0009751	4.60172e-08	1.98934	50.7701	90	453	response to salicylic acid	Potri.001G036000, Potri.001G044500, Potri.001G048700, Potri.001G048800, Potri.001G048900, Potri.001G049000, Potri.001G219100, Potri.001G235500, Potri.001G258700, Potri.001G451300, Potri.002G076000, Potri.002G128900, Potri.002G162500, Potri.002G163100, Potri.002G168700, Potri.002G191800, Potri.002G256200, Potri.002G258700, Potri.003G004200, Potri.003G004600, Potri.004G015100, Potri.004G021500, Pot…
GO:0000160	1.23698e-08	2.07724	47.9682	88	428	phosphorelay signal transduction system	Potri.001G027000, Potri.001G057400, Potri.001G079600, Potri.001G079800, Potri.001G079900, Potri.001G146200, Potri.001G154100, Potri.001G154200, Potri.001G187500, Potri.001G397200, Potri.001G453100, Potri.002G039100, Potri.002G043300, Potri.002G065600, Potri.002G124000, Potri.002G141200, Potri.002G179800, Potri.002G246100, Potri.003G050700, Potri.003G071000, Potri.003G071700, Potri.003G081200, Pot…
GO:0016051	0.00113908	1.46087	63.7708	88	569	carbohydrate biosynthetic process	Potri.001G050600, Potri.001G158000, Potri.001G376700, Potri.001G416800, Potri.001G449500, Potri.001G459700, Potri.002G002700, Potri.002G007100, Potri.002G066600, Potri.002G132900, Potri.002G191600, Potri.002G193700, Potri.002G196100, Potri.002G202300, Potri.002G213100, Potri.002G214800, Potri.002G220400, Potri.002G240700, Potri.002G256200, Potri.003G076800, Potri.003G085500, Potri.003G099400, Pot…
GO:0010243	5.57891e-07	1.89729	49.7614	85	444	response to organonitrogen compound	Potri.001G044500, Potri.001G068700, Potri.001G079800, Potri.001G079900, Potri.001G108100, Potri.001G154100, Potri.001G154200, Potri.001G235800, Potri.001G242000, Potri.001G242100, Potri.001G249200, Potri.001G271700, Potri.001G288600, Potri.001G295500, Potri.001G397200, Potri.002G018400, Potri.002G065600, Potri.002G072100, Potri.002G119300, Potri.002G128900, Potri.002G129100, Potri.002G161900, Pot…
GO:0044550	3.10106e-08	2.06662	45.9508	84	410	secondary metabolite biosynthetic process	Potri.001G023800, Potri.001G050600, Potri.001G068200, Potri.001G096500, Potri.001G099800, Potri.001G268600, Potri.001G271700, Potri.001G300000, Potri.001G304800, Potri.001G334700, Potri.002G018300, Potri.002G025300, Potri.002G025500, Potri.002G025800, Potri.002G026100, Potri.002G054100, Potri.002G055100, Potri.002G168600, Potri.002G240700, Potri.003G092200, Potri.003G100200, Potri.003G134600, Pot…
GO:0071215	0.0008278	1.50161	58.055	82	518	cellular response to abscisic acid stimulus	Potri.001G051900, Potri.001G057400, Potri.001G092100, Potri.001G118200, Potri.001G271700, Potri.001G278500, Potri.001G289600, Potri.001G389200, Potri.002G081000, Potri.002G113400, Potri.002G169400, Potri.002G176300, Potri.003G010400, Potri.003G088300, Potri.003G089800, Potri.003G092200, Potri.003G171000, Potri.003G189700, Potri.004G015500, Potri.004G097900, Potri.004G140600, Potri.005G069500, Pot…
GO:0097306	0.0008278	1.50161	58.055	82	518	cellular response to alcohol	Potri.001G051900, Potri.001G057400, Potri.001G092100, Potri.001G118200, Potri.001G271700, Potri.001G278500, Potri.001G289600, Potri.001G389200, Potri.002G081000, Potri.002G113400, Potri.002G169400, Potri.002G176300, Potri.003G010400, Potri.003G088300, Potri.003G089800, Potri.003G092200, Potri.003G171000, Potri.003G189700, Potri.004G015500, Potri.004G097900, Potri.004G140600, Potri.005G069500, Pot…
GO:0009698	4.86106e-06	1.81381	48.5286	80	433	phenylpropanoid metabolic process	Potri.001G023800, Potri.001G036900, Potri.001G068200, Potri.001G096500, Potri.001G099800, Potri.001G268600, Potri.001G300000, Potri.001G304800, Potri.001G334700, Potri.002G012800, Potri.002G018300, Potri.002G054100, Potri.002G055100, Potri.002G168600, Potri.003G100200, Potri.003G134600, Potri.003G138200, Potri.003G183900, Potri.003G188500, Potri.004G105000, Potri.004G147600, Potri.004G185000, Pot…
GO:0009814	0.000102712	1.6353	52.7874	80	471	defense response, incompatible interaction	Potri.001G029700, Potri.001G102400, Potri.001G107600, Potri.001G107800, Potri.001G112100, Potri.001G131300, Potri.001G255100, Potri.001G288600, Potri.001G385200, Potri.002G081500, Potri.002G082400, Potri.002G162500, Potri.002G168700, Potri.002G190800, Potri.002G245400, Potri.003G165000, Potri.003G194700, Potri.004G050000, Potri.004G072500, Potri.004G182000, Potri.005G010500, Potri.005G036800, Pot…
GO:0044282	2.49191e-07	1.99656	44.3818	79	396	small molecule catabolic process	Potri.001G051900, Potri.001G084000, Potri.001G105900, Potri.001G144800, Potri.001G185500, Potri.001G287400, Potri.001G301600, Potri.001G374100, Potri.001G451300, Potri.002G057400, Potri.002G072100, Potri.002G126200, Potri.003G051500, Potri.003G088300, Potri.003G089300, Potri.004G013200, Potri.004G065000, Potri.004G072500, Potri.004G106400, Potri.004G163600, Potri.004G232600, Potri.005G033800, Pot…
GO:0009657	7.8914e-05	1.66244	50.7701	78	453	plastid organization	Potri.001G009800, Potri.001G035200, Potri.001G035600, Potri.001G050600, Potri.001G051900, Potri.001G088900, Potri.001G237800, Potri.001G250900, Potri.001G282500, Potri.001G342000, Potri.002G012000, Potri.002G015400, Potri.002G059200, Potri.002G083500, Potri.002G100300, Potri.002G192200, Potri.002G207200, Potri.002G228600, Potri.003G009300, Potri.003G051400, Potri.003G113500, Potri.003G141800, Pot…
GO:0009991	0.000113876	1.64027	51.3305	78	458	response to extracellular stimulus	Potri.001G057400, Potri.001G084000, Potri.001G148700, Potri.001G249200, Potri.001G271700, Potri.001G288600, Potri.001G389200, Potri.001G431400, Potri.001G431700, Potri.001G436700, Potri.001G437000, Potri.001G437400, Potri.002G029300, Potri.002G069500, Potri.002G140300, Potri.002G191800, Potri.002G203500, Potri.002G240700, Potri.003G085700, Potri.003G092200, Potri.003G104000, Potri.003G171000, Pot…
GO:1901617	1.24754e-05	1.78779	46.6233	76	416	organic hydroxy compound biosynthetic process	Potri.001G068200, Potri.001G096500, Potri.001G133000, Potri.001G200100, Potri.001G219100, Potri.001G250900, Potri.001G252100, Potri.001G252200, Potri.001G263700, Potri.001G352800, Potri.002G047100, Potri.002G054100, Potri.002G055100, Potri.002G056800, Potri.002G057400, Potri.002G067100, Potri.002G069600, Potri.002G127100, Potri.002G247100, Potri.003G134600, Potri.003G144300, Potri.003G176300, Pot…
GO:0009873	1.46423e-07	2.07157	40.9075	75	365	ethylene-activated signaling pathway	Potri.001G079600, Potri.001G079800, Potri.001G079900, Potri.001G154100, Potri.001G154200, Potri.001G187500, Potri.001G397200, Potri.001G453100, Potri.002G039100, Potri.002G043300, Potri.002G065600, Potri.002G124000, Potri.002G141200, Potri.002G246100, Potri.003G050700, Potri.003G071000, Potri.003G071700, Potri.003G081200, Potri.003G150700, Potri.003G150800, Potri.003G151000, Potri.003G185300, Pot…
GO:0071369	6.85537e-07	1.97517	42.4765	75	379	cellular response to ethylene stimulus	Potri.001G079600, Potri.001G079800, Potri.001G079900, Potri.001G154100, Potri.001G154200, Potri.001G187500, Potri.001G397200, Potri.001G453100, Potri.002G039100, Potri.002G043300, Potri.002G065600, Potri.002G124000, Potri.002G141200, Potri.002G246100, Potri.003G050700, Potri.003G071000, Potri.003G071700, Potri.003G081200, Potri.003G150700, Potri.003G150800, Potri.003G151000, Potri.003G185300, Pot…
GO:1901605	0.000200558	1.62816	48.9769	74	437	alpha-amino acid metabolic process	Potri.001G084000, Potri.001G144800, Potri.001G253300, Potri.001G258600, Potri.001G301600, Potri.001G374100, Potri.002G025300, Potri.002G025500, Potri.002G025800, Potri.002G026100, Potri.002G057400, Potri.002G122700, Potri.003G089300, Potri.003G092200, Potri.003G149700, Potri.004G012100, Potri.004G072500, Potri.004G085400, Potri.004G106400, Potri.004G188100, Potri.004G201400, Potri.004G232600, Pot…
GO:0007568	3.44258e-05	1.74693	45.6146	73	407	aging	Potri.001G057400, Potri.001G060000, Potri.001G237800, Potri.001G355100, Potri.001G375800, Potri.001G381700, Potri.001G382400, Potri.001G451300, Potri.002G037100, Potri.002G152200, Potri.002G168700, Potri.002G203500, Potri.003G004200, Potri.003G004600, Potri.003G120200, Potri.003G149700, Potri.003G167900, Potri.003G171000, Potri.003G201000, Potri.004G021500, Potri.004G049000, Potri.004G050000, Pot…
GO:0044264	0.00710113	1.39505	54.9169	73	490	cellular polysaccharide metabolic process	Potri.001G299000, Potri.001G376700, Potri.001G416800, Potri.001G449500, Potri.001G459700, Potri.002G023900, Potri.002G066600, Potri.002G093900, Potri.002G100900, Potri.002G132900, Potri.002G202300, Potri.002G256200, Potri.003G085500, Potri.003G097300, Potri.003G191200, Potri.004G074600, Potri.004G123600, Potri.005G027600, Potri.005G058300, Potri.005G168400, Potri.005G191400, Potri.005G229600, Pot…
GO:0016052	0.00148099	1.50747	50.7701	72	453	carbohydrate catabolic process	Potri.002G007100, Potri.002G023900, Potri.002G093900, Potri.002G100900, Potri.002G214800, Potri.002G220400, Potri.003G085500, Potri.004G123600, Potri.004G162400, Potri.004G167500, Potri.004G182000, Potri.005G078100, Potri.005G168400, Potri.005G191400, Potri.005G209500, Potri.005G216700, Potri.005G229600, Potri.005G254100, Potri.006G009400, Potri.006G031700, Potri.006G135100, Potri.006G165700, Pot…
GO:0016042	0.00735834	1.39592	54.1323	72	483	lipid catabolic process	Potri.001G051900, Potri.001G112100, Potri.001G209500, Potri.001G252100, Potri.001G252200, Potri.001G260700, Potri.001G275500, Potri.001G287400, Potri.002G018800, Potri.002G126200, Potri.002G159200, Potri.002G191100, Potri.003G051500, Potri.003G081500, Potri.003G168800, Potri.003G176300, Potri.004G053800, Potri.004G065000, Potri.004G163600, Potri.004G190700, Potri.005G033800, Potri.005G068700, Pot…
GO:0080167	2.30413e-10	2.56508	32.838	71	293	response to karrikin	Potri.001G031800, Potri.001G245000, Potri.001G255800, Potri.001G335300, Potri.001G351200, Potri.001G389200, Potri.001G411800, Potri.001G414600, Potri.001G424700, Potri.002G083500, Potri.002G099700, Potri.002G125900, Potri.002G156300, Potri.002G156600, Potri.002G156700, Potri.002G156800, Potri.002G193700, Potri.003G012300, Potri.003G122000, Potri.003G147800, Potri.003G155800, Potri.004G019900, Pot…
GO:0009738	0.00348206	1.457	50.7701	70	453	abscisic acid-activated signaling pathway	Potri.001G051900, Potri.001G092100, Potri.001G118200, Potri.001G271700, Potri.001G278500, Potri.001G289600, Potri.002G081000, Potri.002G113400, Potri.002G169400, Potri.002G176300, Potri.003G010400, Potri.003G088300, Potri.003G089800, Potri.003G092200, Potri.003G189700, Potri.004G015500, Potri.004G097900, Potri.004G140600, Potri.005G069500, Potri.005G071900, Potri.005G087700, Potri.005G113600, Pot…
GO:0006720	0.0016122	1.51597	48.4165	69	432	isoprenoid metabolic process	Potri.001G049100, Potri.001G049200, Potri.001G099300, Potri.001G219100, Potri.001G250900, Potri.002G056800, Potri.002G057400, Potri.002G112000, Potri.002G129700, Potri.002G252800, Potri.003G132400, Potri.003G163800, Potri.003G176300, Potri.003G201000, Potri.004G065000, Potri.004G106600, Potri.004G152800, Potri.004G163600, Potri.004G177400, Potri.004G190700, Potri.004G197100, Potri.004G208500, Pot…
GO:0010200	3.88485e-12	2.9494	28.355	68	253	response to chitin	Potri.001G044500, Potri.001G068700, Potri.001G079800, Potri.001G079900, Potri.001G108100, Potri.001G154100, Potri.001G154200, Potri.001G235800, Potri.001G242000, Potri.001G242100, Potri.001G271700, Potri.001G295500, Potri.001G397200, Potri.002G018400, Potri.002G065600, Potri.002G119300, Potri.002G128900, Potri.002G129100, Potri.002G161900, Potri.002G168700, Potri.003G081200, Potri.003G092200, Pot…
GO:0051188	0.00100678	1.55427	46.7354	68	417	cofactor biosynthetic process	Potri.001G099300, Potri.001G117700, Potri.001G135800, Potri.001G136900, Potri.001G249200, Potri.001G309300, Potri.001G352800, Potri.001G394400, Potri.002G047100, Potri.002G057400, Potri.002G192200, Potri.002G247100, Potri.002G252800, Potri.003G009300, Potri.003G069300, Potri.003G069400, Potri.003G069600, Potri.003G098000, Potri.003G132400, Potri.003G201000, Potri.004G016900, Potri.004G065200, Pot…
GO:0071214	3.07065e-05	1.81196	40.0109	66	357	cellular response to abiotic stimulus	Potri.001G029700, Potri.001G084000, Potri.001G282500, Potri.001G342000, Potri.001G389200, Potri.001G399600, Potri.001G431400, Potri.001G431700, Potri.001G436700, Potri.001G437000, Potri.001G437400, Potri.002G055400, Potri.002G069500, Potri.002G203500, Potri.002G230000, Potri.002G252800, Potri.003G194700, Potri.004G080700, Potri.004G175800, Potri.004G203000, Potri.004G216700, Potri.005G001800, Pot…
GO:0104004	3.07065e-05	1.81196	40.0109	66	357	cellular response to environmental stimulus	Potri.001G029700, Potri.001G084000, Potri.001G282500, Potri.001G342000, Potri.001G389200, Potri.001G399600, Potri.001G431400, Potri.001G431700, Potri.001G436700, Potri.001G437000, Potri.001G437400, Potri.002G055400, Potri.002G069500, Potri.002G203500, Potri.002G230000, Potri.002G252800, Potri.003G194700, Potri.004G080700, Potri.004G175800, Potri.004G203000, Potri.004G216700, Potri.005G001800, Pot…
GO:0019684	3.25044e-09	2.49125	30.7086	65	274	photosynthesis, light reaction	Potri.001G009800, Potri.001G044000, Potri.001G091300, Potri.001G113000, Potri.001G416400, Potri.001G470700, Potri.002G012000, Potri.002G180400, Potri.002G207200, Potri.003G015200, Potri.003G119200, Potri.003G222200, Potri.004G065600, Potri.004G088700, Potri.004G218400, Potri.005G010700, Potri.005G084200, Potri.005G112900, Potri.005G249200, Potri.005G258600, Potri.006G088200, Potri.006G109700, Pot…
GO:0009642	8.81078e-08	2.24242	33.2863	65	297	response to light intensity	Potri.001G097500, Potri.001G295500, Potri.001G420800, Potri.001G470700, Potri.002G012000, Potri.002G055400, Potri.002G119300, Potri.002G191600, Potri.002G203500, Potri.003G010400, Potri.003G015200, Potri.003G071100, Potri.003G133800, Potri.003G222200, Potri.004G019900, Potri.004G088700, Potri.004G132200, Potri.004G152800, Potri.004G174100, Potri.004G216700, Potri.004G218400, Potri.004G233800, Pot…
GO:0009699	5.8734e-06	1.9387	37.321	65	333	phenylpropanoid biosynthetic process	Potri.001G023800, Potri.001G068200, Potri.001G096500, Potri.001G099800, Potri.001G268600, Potri.001G300000, Potri.001G304800, Potri.001G334700, Potri.002G018300, Potri.002G054100, Potri.002G055100, Potri.002G168600, Potri.003G100200, Potri.003G134600, Potri.003G138200, Potri.003G183900, Potri.004G105000, Potri.004G147600, Potri.004G185000, Potri.005G096600, Potri.005G100700, Potri.005G208600, Pot…
GO:0016054	6.02183e-09	2.4641	30.4845	64	272	organic acid catabolic process	Potri.001G051900, Potri.001G084000, Potri.001G105900, Potri.001G144800, Potri.001G185500, Potri.001G287400, Potri.001G301600, Potri.001G374100, Potri.001G451300, Potri.002G057400, Potri.002G126200, Potri.003G051500, Potri.003G089300, Potri.004G065000, Potri.004G072500, Potri.004G106400, Potri.004G232600, Potri.005G033800, Potri.005G185400, Potri.006G101800, Potri.006G126800, Potri.007G009100, Pot…
GO:0046395	6.02183e-09	2.4641	30.4845	64	272	carboxylic acid catabolic process	Potri.001G051900, Potri.001G084000, Potri.001G105900, Potri.001G144800, Potri.001G185500, Potri.001G287400, Potri.001G301600, Potri.001G374100, Potri.001G451300, Potri.002G057400, Potri.002G126200, Potri.003G051500, Potri.003G089300, Potri.004G065000, Potri.004G072500, Potri.004G106400, Potri.004G232600, Potri.005G033800, Potri.005G185400, Potri.006G101800, Potri.006G126800, Potri.007G009100, Pot…
GO:0042440	1.63906e-06	2.05596	34.5192	63	308	pigment metabolic process	Potri.001G057400, Potri.001G099300, Potri.001G112500, Potri.001G133000, Potri.002G054100, Potri.002G056800, Potri.002G057400, Potri.002G112000, Potri.002G252800, Potri.003G132400, Potri.003G144300, Potri.003G149700, Potri.003G163800, Potri.003G171000, Potri.003G201000, Potri.004G177400, Potri.004G197100, Potri.005G001800, Potri.005G050700, Potri.005G164700, Potri.005G205800, Potri.005G208600, Pot…
GO:0009812	1.8319e-09	2.65421	27.0101	60	241	flavonoid metabolic process	Potri.001G133000, Potri.001G167800, Potri.001G167900, Potri.001G355100, Potri.001G381700, Potri.001G382100, Potri.001G382400, Potri.002G054100, Potri.002G055100, Potri.002G067100, Potri.003G030400, Potri.003G030500, Potri.003G066400, Potri.003G066600, Potri.003G066800, Potri.003G092200, Potri.003G144300, Potri.003G149700, Potri.003G183900, Potri.005G001800, Potri.005G064900, Potri.005G113700, Pot…
GO:0090693	3.09048e-05	1.87158	35.4158	60	316	plant organ senescence	Potri.001G057400, Potri.001G060000, Potri.001G355100, Potri.001G375800, Potri.001G381700, Potri.001G382400, Potri.001G451300, Potri.002G037100, Potri.002G152200, Potri.002G168700, Potri.002G203500, Potri.003G004200, Potri.003G004600, Potri.003G120200, Potri.003G149700, Potri.003G167900, Potri.003G171000, Potri.003G201000, Potri.004G049000, Potri.004G050000, Potri.004G085400, Potri.005G068700, Pot…
GO:0031667	0.00254387	1.53647	40.9075	59	365	response to nutrient levels	Potri.001G057400, Potri.001G084000, Potri.001G148700, Potri.001G249200, Potri.001G271700, Potri.001G288600, Potri.002G029300, Potri.002G069500, Potri.002G140300, Potri.002G191800, Potri.002G240700, Potri.003G085700, Potri.003G092200, Potri.003G104000, Potri.003G171000, Potri.004G074600, Potri.005G023900, Potri.005G078600, Potri.005G164700, Potri.005G185400, Potri.006G063300, Potri.006G106800, Pot…
GO:0006721	0.00346253	1.51149	41.4678	59	370	terpenoid metabolic process	Potri.001G049100, Potri.001G049200, Potri.001G099300, Potri.001G219100, Potri.002G056800, Potri.002G057400, Potri.002G112000, Potri.002G129700, Potri.002G252800, Potri.003G132400, Potri.003G163800, Potri.003G176300, Potri.003G201000, Potri.004G065000, Potri.004G106600, Potri.004G177400, Potri.004G197100, Potri.005G046700, Potri.005G050700, Potri.005G087700, Potri.005G095500, Potri.005G205800, Pot…
GO:0006073	0.00165366	1.57773	39.3384	58	351	cellular glucan metabolic process	Potri.001G449500, Potri.002G023900, Potri.002G066600, Potri.002G100900, Potri.002G202300, Potri.002G256200, Potri.003G085500, Potri.003G097300, Potri.003G191200, Potri.004G074600, Potri.004G123600, Potri.005G027600, Potri.005G058300, Potri.005G191400, Potri.005G229700, Potri.005G251000, Potri.006G031700, Potri.006G049100, Potri.006G071200, Potri.006G115100, Potri.006G193900, Potri.007G008500, Pot…
GO:0044042	0.001768	1.5723	39.4505	58	352	glucan metabolic process	Potri.001G449500, Potri.002G023900, Potri.002G066600, Potri.002G100900, Potri.002G202300, Potri.002G256200, Potri.003G085500, Potri.003G097300, Potri.003G191200, Potri.004G074600, Potri.004G123600, Potri.005G027600, Potri.005G058300, Potri.005G191400, Potri.005G229700, Potri.005G251000, Potri.006G031700, Potri.006G049100, Potri.006G071200, Potri.006G115100, Potri.006G193900, Potri.007G008500, Pot…
GO:0071496	0.00713619	1.45702	42.0282	58	375	cellular response to external stimulus	Potri.001G057400, Potri.001G084000, Potri.001G389200, Potri.001G431400, Potri.001G431700, Potri.001G436700, Potri.001G437000, Potri.001G437400, Potri.002G029300, Potri.002G069500, Potri.002G191800, Potri.002G203500, Potri.002G230000, Potri.002G240700, Potri.003G092200, Potri.003G104000, Potri.003G171000, Potri.004G074600, Potri.004G080700, Potri.004G175800, Potri.005G023900, Potri.005G164700, Pot…
GO:0008299	0.000491558	1.68351	36.6486	57	327	isoprenoid biosynthetic process	Potri.001G049100, Potri.001G049200, Potri.001G099300, Potri.001G219100, Potri.001G250900, Potri.002G056800, Potri.002G057400, Potri.002G112000, Potri.002G129700, Potri.002G252800, Potri.003G132400, Potri.003G163800, Potri.003G176300, Potri.003G201000, Potri.004G065000, Potri.004G106600, Potri.004G152800, Potri.004G163600, Potri.004G177400, Potri.004G197100, Potri.004G208500, Potri.005G050700, Pot…
GO:0048511	1.13555e-06	2.19364	29.1396	56	260	rhythmic process	Potri.001G027000, Potri.001G031800, Potri.001G066400, Potri.001G146200, Potri.001G149600, Potri.001G170100, Potri.001G251600, Potri.001G342000, Potri.002G125900, Potri.002G163100, Potri.002G179800, Potri.003G193800, Potri.004G125300, Potri.004G132200, Potri.004G174100, Potri.004G209700, Potri.005G023900, Potri.005G027800, Potri.005G027900, Potri.005G117100, Potri.005G164700, Potri.005G196700, Pot…
GO:0010150	0.000183977	1.77276	34.5192	56	308	leaf senescence	Potri.001G057400, Potri.001G060000, Potri.001G355100, Potri.001G375800, Potri.001G381700, Potri.001G382400, Potri.001G451300, Potri.002G152200, Potri.002G168700, Potri.002G203500, Potri.003G004200, Potri.003G004600, Potri.003G120200, Potri.003G149700, Potri.003G167900, Potri.003G171000, Potri.003G201000, Potri.004G050000, Potri.004G085400, Potri.005G068700, Potri.006G011700, Potri.006G039300, Pot…
GO:0031668	0.00572999	1.48655	39.8988	56	356	cellular response to extracellular stimulus	Potri.001G057400, Potri.001G084000, Potri.001G389200, Potri.001G431400, Potri.001G431700, Potri.001G436700, Potri.001G437000, Potri.001G437400, Potri.002G029300, Potri.002G069500, Potri.002G191800, Potri.002G203500, Potri.002G240700, Potri.003G092200, Potri.003G104000, Potri.003G171000, Potri.004G074600, Potri.004G080700, Potri.004G175800, Potri.005G023900, Potri.005G164700, Potri.005G185400, Pot…
GO:0009411	3.52885e-07	2.31372	27.4584	55	245	response to UV	Potri.001G036900, Potri.001G165000, Potri.001G167800, Potri.001G167900, Potri.001G271700, Potri.001G439000, Potri.003G066400, Potri.003G066600, Potri.003G066800, Potri.003G144300, Potri.003G188500, Potri.004G216700, Potri.005G068700, Potri.005G084200, Potri.005G096600, Potri.005G113700, Potri.005G113900, Potri.005G114000, Potri.006G069700, Potri.006G126800, Potri.006G141400, Potri.006G221800, Pot…
GO:0007623	7.98247e-07	2.24241	28.1309	55	251	circadian rhythm	Potri.001G027000, Potri.001G031800, Potri.001G066400, Potri.001G146200, Potri.001G149600, Potri.001G170100, Potri.001G251600, Potri.001G342000, Potri.002G125900, Potri.002G163100, Potri.002G179800, Potri.003G193800, Potri.004G125300, Potri.004G132200, Potri.004G174100, Potri.004G209700, Potri.005G023900, Potri.005G027800, Potri.005G027900, Potri.005G117100, Potri.005G164700, Potri.005G196700, Pot…
GO:0009743	0.00039393	1.72924	33.9588	54	303	response to carbohydrate	Potri.001G057400, Potri.001G148700, Potri.001G239900, Potri.002G007100, Potri.002G072100, Potri.002G196100, Potri.002G202300, Potri.003G085700, Potri.003G124400, Potri.003G171000, Potri.004G019900, Potri.004G047100, Potri.004G216700, Potri.005G010900, Potri.005G023900, Potri.005G068700, Potri.005G106400, Potri.005G185400, Potri.005G191400, Potri.005G254100, Potri.006G024500, Potri.006G038400, Pot…
GO:0009813	5.93608e-08	2.55014	24.0962	52	215	flavonoid biosynthetic process	Potri.001G133000, Potri.001G167800, Potri.001G167900, Potri.001G355100, Potri.001G381700, Potri.001G382100, Potri.001G382400, Potri.002G054100, Potri.002G055100, Potri.002G067100, Potri.003G030400, Potri.003G030500, Potri.003G066400, Potri.003G066600, Potri.003G066800, Potri.003G092200, Potri.003G144300, Potri.003G149700, Potri.003G183900, Potri.005G113700, Potri.005G113900, Potri.005G114000, Pot…
GO:0009739	2.41633e-05	1.99521	29.1396	52	260	response to gibberellin	Potri.001G036000, Potri.001G108800, Potri.001G219100, Potri.002G022600, Potri.002G126300, Potri.002G129700, Potri.002G163100, Potri.002G213100, Potri.002G252800, Potri.002G263600, Potri.003G049100, Potri.003G189700, Potri.004G088100, Potri.004G097900, Potri.004G102600, Potri.004G208700, Potri.005G001800, Potri.005G027200, Potri.005G040600, Potri.005G087700, Potri.005G239100, Potri.006G032100, Pot…
GO:0000302	0.00368776	1.55104	35.752	52	319	response to reactive oxygen species	Potri.001G048700, Potri.001G048800, Potri.001G048900, Potri.001G049000, Potri.001G321600, Potri.001G389200, Potri.001G453100, Potri.002G072100, Potri.002G081900, Potri.002G168700, Potri.002G191600, Potri.002G203500, Potri.003G071100, Potri.004G028400, Potri.004G174500, Potri.004G216700, Potri.005G161900, Potri.005G164700, Potri.005G196700, Potri.006G011700, Potri.006G049100, Potri.006G103900, Pot…
GO:0046148	0.000118423	1.88093	29.3637	50	262	pigment biosynthetic process	Potri.001G099300, Potri.001G133000, Potri.002G054100, Potri.002G056800, Potri.002G057400, Potri.002G112000, Potri.002G252800, Potri.003G132400, Potri.003G144300, Potri.003G149700, Potri.003G163800, Potri.003G201000, Potri.004G177400, Potri.004G197100, Potri.005G050700, Potri.005G205800, Potri.005G208600, Potri.005G229500, Potri.006G044700, Potri.006G049100, Potri.006G051100, Potri.006G069700, Pot…
GO:0042430	2.07005e-07	2.50932	22.9754	49	205	indole-containing compound metabolic process	Potri.001G271700, Potri.001G301600, Potri.001G334700, Potri.001G389200, Potri.002G025300, Potri.002G025500, Potri.002G025800, Potri.002G026100, Potri.002G121900, Potri.003G092200, Potri.003G149700, Potri.004G106600, Potri.004G147600, Potri.005G033800, Potri.005G068700, Potri.006G109100, Potri.007G100600, Potri.007G140300, Potri.008G069500, Potri.008G187800, Potri.008G205200, Potri.009G066100, Pot…
GO:0000272	0.00115721	1.68272	31.4931	49	281	polysaccharide catabolic process	Potri.002G023900, Potri.002G093900, Potri.002G100900, Potri.003G085500, Potri.004G123600, Potri.004G182000, Potri.005G168400, Potri.005G191400, Potri.005G229600, Potri.006G009400, Potri.006G031700, Potri.006G135100, Potri.007G081400, Potri.008G174100, Potri.009G041800, Potri.009G117700, Potri.009G123900, Potri.009G141700, Potri.009G142000, Potri.009G142200, Potri.009G142300, Potri.010G044100, Pot…
GO:0016114	0.000994584	1.70725	30.4845	48	272	terpenoid biosynthetic process	Potri.001G049100, Potri.001G049200, Potri.001G099300, Potri.001G219100, Potri.002G056800, Potri.002G057400, Potri.002G112000, Potri.002G129700, Potri.002G252800, Potri.003G132400, Potri.003G163800, Potri.003G176300, Potri.003G201000, Potri.004G065000, Potri.004G106600, Potri.004G177400, Potri.004G197100, Potri.005G050700, Potri.005G087700, Potri.005G095500, Potri.005G205800, Potri.006G044700, Pot…
GO:0022900	0.000232392	1.88765	26.3377	45	235	electron transport chain	Potri.001G091300, Potri.001G113000, Potri.001G204300, Potri.001G374900, Potri.001G416400, Potri.001G470700, Potri.002G012000, Potri.002G180400, Potri.003G015200, Potri.003G119200, Potri.003G176400, Potri.004G088700, Potri.004G202500, Potri.004G218400, Potri.005G112900, Potri.005G166000, Potri.005G249200, Potri.006G275600, Potri.007G018600, Potri.007G057200, Potri.007G098700, Potri.008G153200, Pot…
GO:0005996	0.000777709	1.76594	27.7947	45	248	monosaccharide metabolic process	Potri.001G059900, Potri.001G095300, Potri.001G337400, Potri.001G459700, Potri.002G007100, Potri.002G112000, Potri.002G191600, Potri.002G214800, Potri.002G220400, Potri.002G256200, Potri.004G162400, Potri.005G191400, Potri.005G209500, Potri.005G254100, Potri.006G043200, Potri.006G165700, Potri.006G178500, Potri.006G233200, Potri.007G015500, Potri.007G023200, Potri.007G081400, Potri.008G011300, Pot…
GO:0009867	0.000129862	1.98107	24.2082	43	216	jasmonic acid mediated signaling pathway	Potri.001G397200, Potri.002G039100, Potri.002G054100, Potri.002G162500, Potri.002G168700, Potri.003G068900, Potri.003G092200, Potri.003G165000, Potri.005G027800, Potri.005G027900, Potri.005G068700, Potri.005G208600, Potri.005G230100, Potri.006G109100, Potri.006G139400, Potri.006G148100, Potri.006G203200, Potri.006G251700, Potri.007G015100, Potri.007G079800, Potri.007G100600, Potri.007G103700, Pot…
GO:0071395	0.000220241	1.92508	24.7686	43	221	cellular response to jasmonic acid stimulus	Potri.001G397200, Potri.002G039100, Potri.002G054100, Potri.002G162500, Potri.002G168700, Potri.003G068900, Potri.003G092200, Potri.003G165000, Potri.005G027800, Potri.005G027900, Potri.005G068700, Potri.005G208600, Potri.005G230100, Potri.006G109100, Potri.006G139400, Potri.006G148100, Potri.006G203200, Potri.006G251700, Potri.007G015100, Potri.007G079800, Potri.007G100600, Potri.007G103700, Pot…
GO:0009808	0.00153625	1.72064	27.1222	43	242	lignin metabolic process	Potri.001G068200, Potri.001G099800, Potri.001G268600, Potri.001G300000, Potri.001G304800, Potri.002G018300, Potri.002G168600, Potri.003G138200, Potri.003G183900, Potri.004G105000, Potri.004G235000, Potri.005G096600, Potri.005G257700, Potri.006G024300, Potri.006G067200, Potri.006G067400, Potri.006G069600, Potri.006G126800, Potri.006G203200, Potri.007G019300, Potri.008G038200, Potri.008G059800, Pot…
GO:0045454	3.41156e-05	2.14656	22.1909	42	198	cell redox homeostasis	Potri.001G088900, Potri.001G406700, Potri.001G423500, Potri.002G017200, Potri.002G030000, Potri.002G066800, Potri.002G073000, Potri.002G097600, Potri.003G141800, Potri.004G012100, Potri.004G031700, Potri.005G058400, Potri.005G179000, Potri.005G242500, Potri.005G244700, Potri.005G245700, Potri.006G049100, Potri.006G110100, Potri.006G123100, Potri.006G150700, Potri.006G213000, Potri.007G074000, Pot…
GO:0071482	7.03702e-05	2.06661	22.8633	42	204	cellular response to light stimulus	Potri.001G029700, Potri.001G282500, Potri.001G342000, Potri.001G399600, Potri.002G055400, Potri.002G252800, Potri.003G194700, Potri.004G175800, Potri.004G203000, Potri.004G216700, Potri.005G001800, Potri.005G084200, Potri.005G162500, Potri.005G164700, Potri.005G196700, Potri.006G069700, Potri.006G087300, Potri.006G234400, Potri.006G251800, Potri.007G096400, Potri.007G098700, Potri.008G007000, Pot…
GO:0009787	0.000154779	1.98052	23.6479	42	211	regulation of abscisic acid-activated signaling pathway	Potri.001G051900, Potri.001G092100, Potri.001G289600, Potri.002G081000, Potri.003G010400, Potri.003G089800, Potri.003G189700, Potri.004G097900, Potri.005G069500, Potri.005G071900, Potri.005G087700, Potri.005G162500, Potri.005G180200, Potri.006G164600, Potri.006G251700, Potri.006G251800, Potri.007G015100, Potri.007G060300, Potri.007G076800, Potri.007G096400, Potri.007G099400, Potri.008G059200, Pot…
GO:1901419	0.000154779	1.98052	23.6479	42	211	regulation of response to alcohol	Potri.001G051900, Potri.001G092100, Potri.001G289600, Potri.002G081000, Potri.003G010400, Potri.003G089800, Potri.003G189700, Potri.004G097900, Potri.005G069500, Potri.005G071900, Potri.005G087700, Potri.005G162500, Potri.005G180200, Potri.006G164600, Potri.006G251700, Potri.006G251800, Potri.007G015100, Potri.007G060300, Potri.007G076800, Potri.007G096400, Potri.007G099400, Potri.008G059200, Pot…
GO:1905957	0.000154779	1.98052	23.6479	42	211	regulation of cellular response to alcohol	Potri.001G051900, Potri.001G092100, Potri.001G289600, Potri.002G081000, Potri.003G010400, Potri.003G089800, Potri.003G189700, Potri.004G097900, Potri.005G069500, Potri.005G071900, Potri.005G087700, Potri.005G162500, Potri.005G180200, Potri.006G164600, Potri.006G251700, Potri.006G251800, Potri.007G015100, Potri.007G060300, Potri.007G076800, Potri.007G096400, Potri.007G099400, Potri.008G059200, Pot…
GO:0071478	0.000191837	1.95721	23.872	42	213	cellular response to radiation	Potri.001G029700, Potri.001G282500, Potri.001G342000, Potri.001G399600, Potri.002G055400, Potri.002G252800, Potri.003G194700, Potri.004G175800, Potri.004G203000, Potri.004G216700, Potri.005G001800, Potri.005G084200, Potri.005G162500, Potri.005G164700, Potri.005G196700, Potri.006G069700, Potri.006G087300, Potri.006G234400, Potri.006G251800, Potri.007G096400, Potri.007G098700, Potri.008G007000, Pot…
GO:0098754	1.53182e-06	2.53576	19.0528	41	170	detoxification	Potri.001G051900, Potri.001G105200, Potri.001G105600, Potri.001G431400, Potri.001G431700, Potri.001G436700, Potri.001G437000, Potri.001G437400, Potri.002G015100, Potri.002G072100, Potri.003G125800, Potri.003G126100, Potri.004G080700, Potri.004G174500, Potri.004G199600, Potri.004G216700, Potri.004G232600, Potri.006G049100, Potri.006G069600, Potri.008G174900, Potri.008G175000, Potri.009G134100, Pot…
GO:0015893	6.17391e-05	2.12536	21.2943	40	190	drug transport	Potri.001G048700, Potri.001G048800, Potri.001G048900, Potri.001G049000, Potri.002G016200, Potri.002G055100, Potri.003G121400, Potri.003G154600, Potri.005G033800, Potri.005G245900, Potri.006G115000, Potri.007G003100, Potri.007G010200, Potri.007G113000, Potri.008G095600, Potri.008G126500, Potri.009G005400, Potri.009G053700, Potri.009G138900, Potri.010G085900, Potri.010G092100, Potri.011G002400, Pot…
GO:0019318	7.34311e-05	2.1287	20.7339	39	185	hexose metabolic process	Potri.001G059900, Potri.001G095300, Potri.001G337400, Potri.001G459700, Potri.002G007100, Potri.002G191600, Potri.002G214800, Potri.002G220400, Potri.002G256200, Potri.004G162400, Potri.005G191400, Potri.005G209500, Potri.005G254100, Potri.006G165700, Potri.006G233200, Potri.007G015500, Potri.007G023200, Potri.007G081400, Potri.008G063800, Potri.008G084500, Potri.008G179300, Potri.009G073800, Pot…
GO:0010648	0.00415216	1.65954	25.329	39	226	negative regulation of cell communication	Potri.001G092100, Potri.001G397200, Potri.002G081000, Potri.003G010400, Potri.004G097900, Potri.005G068700, Potri.005G069500, Potri.005G071900, Potri.005G180200, Potri.006G032100, Potri.006G164600, Potri.007G076800, Potri.007G099400, Potri.007G100600, Potri.007G147000, Potri.008G049900, Potri.008G059200, Potri.009G037300, Potri.009G093300, Potri.010G143600, Potri.010G199600, Potri.011G026300, Pot…
GO:0023057	0.00415216	1.65954	25.329	39	226	negative regulation of signaling	Potri.001G092100, Potri.001G397200, Potri.002G081000, Potri.003G010400, Potri.004G097900, Potri.005G068700, Potri.005G069500, Potri.005G071900, Potri.005G180200, Potri.006G032100, Potri.006G164600, Potri.007G076800, Potri.007G099400, Potri.007G100600, Potri.007G147000, Potri.008G049900, Potri.008G059200, Potri.009G037300, Potri.009G093300, Potri.010G143600, Potri.010G199600, Potri.011G026300, Pot…
GO:0009968	0.00661985	1.61653	25.2169	38	225	negative regulation of signal transduction	Potri.001G092100, Potri.001G397200, Potri.002G081000, Potri.003G010400, Potri.004G097900, Potri.005G068700, Potri.005G069500, Potri.005G071900, Potri.005G180200, Potri.006G032100, Potri.006G164600, Potri.007G076800, Potri.007G099400, Potri.007G100600, Potri.007G147000, Potri.008G049900, Potri.008G059200, Potri.009G037300, Potri.009G093300, Potri.010G143600, Potri.010G199600, Potri.011G115600, Pot…
GO:0044272	0.00821079	1.59084	25.5532	38	228	sulfur compound biosynthetic process	Potri.001G050600, Potri.001G084000, Potri.001G249200, Potri.001G271700, Potri.002G025300, Potri.002G025500, Potri.002G025800, Potri.002G026100, Potri.002G240700, Potri.003G092200, Potri.003G149700, Potri.003G177600, Potri.004G012100, Potri.004G020500, Potri.004G082000, Potri.004G106800, Potri.005G038100, Potri.005G068700, Potri.005G082800, Potri.005G099700, Potri.006G109100, Potri.006G171700, Pot…
GO:0009644	3.07004e-07	2.92236	15.4664	37	138	response to high light intensity	Potri.001G295500, Potri.001G420800, Potri.002G012000, Potri.002G119300, Potri.002G191600, Potri.003G071100, Potri.003G222200, Potri.004G088700, Potri.004G132200, Potri.004G174100, Potri.004G233800, Potri.005G084200, Potri.005G164700, Potri.005G249200, Potri.006G088200, Potri.006G148200, Potri.006G226800, Potri.006G245300, Potri.007G082500, Potri.007G089000, Potri.008G153200, Potri.008G157800, Pot…
GO:0009404	7.81239e-08	3.19124	14.1215	36	126	toxin metabolic process	Potri.001G051900, Potri.001G105600, Potri.001G271700, Potri.001G431400, Potri.001G431700, Potri.001G436700, Potri.001G437000, Potri.001G437400, Potri.002G015100, Potri.003G125800, Potri.003G149700, Potri.004G080700, Potri.004G232600, Potri.005G068700, Potri.006G109100, Potri.007G100600, Potri.008G174900, Potri.008G175000, Potri.009G066100, Potri.010G060900, Potri.010G061100, Potri.010G061600, Pot…
GO:0009627	1.35849e-05	2.43157	17.2596	36	154	systemic acquired resistance	Potri.001G288600, Potri.002G082400, Potri.002G162500, Potri.002G190800, Potri.003G165000, Potri.004G072500, Potri.005G068700, Potri.005G164700, Potri.005G178900, Potri.006G109100, Potri.006G148100, Potri.006G179300, Potri.006G252200, Potri.007G036800, Potri.007G037700, Potri.007G100600, Potri.008G061800, Potri.008G106400, Potri.009G143500, Potri.010G125900, Potri.012G054900, Potri.012G105300, Pot…
GO:0044242	0.000496507	1.96328	20.3977	36	182	cellular lipid catabolic process	Potri.001G051900, Potri.001G209500, Potri.001G275500, Potri.001G287400, Potri.002G126200, Potri.003G051500, Potri.003G168800, Potri.003G176300, Potri.004G065000, Potri.004G163600, Potri.004G190700, Potri.005G033800, Potri.006G101800, Potri.007G009100, Potri.008G052800, Potri.008G088800, Potri.008G106400, Potri.009G069900, Potri.010G073700, Potri.010G092100, Potri.010G146400, Potri.010G207800, Pot…
GO:0072329	1.02067e-06	2.8477	14.906	35	133	monocarboxylic acid catabolic process	Potri.001G051900, Potri.001G287400, Potri.001G374100, Potri.001G451300, Potri.002G126200, Potri.003G051500, Potri.004G232600, Potri.005G033800, Potri.006G101800, Potri.006G126800, Potri.007G009100, Potri.008G038200, Potri.008G052800, Potri.008G106400, Potri.010G073700, Potri.010G092100, Potri.010G146400, Potri.010G207800, Potri.010G224100, Potri.010G224200, Potri.011G135600, Potri.011G150300, Pot…
GO:0006778	3.94706e-05	2.3553	16.6992	34	149	porphyrin-containing compound metabolic process	Potri.001G057400, Potri.001G099300, Potri.001G112500, Potri.001G330900, Potri.002G252800, Potri.003G132400, Potri.003G171000, Potri.003G201000, Potri.006G044700, Potri.006G049100, Potri.006G051100, Potri.006G069700, Potri.006G171700, Potri.006G173500, Potri.006G245300, Potri.006G275600, Potri.008G157800, Potri.008G157900, Potri.008G158200, Potri.009G054800, Potri.010G062300, Potri.010G082300, Pot…
GO:0033013	5.25984e-05	2.31487	16.9234	34	151	tetrapyrrole metabolic process	Potri.001G057400, Potri.001G099300, Potri.001G112500, Potri.001G330900, Potri.002G252800, Potri.003G132400, Potri.003G171000, Potri.003G201000, Potri.006G044700, Potri.006G049100, Potri.006G051100, Potri.006G069700, Potri.006G171700, Potri.006G173500, Potri.006G245300, Potri.006G275600, Potri.008G157800, Potri.008G157900, Potri.008G158200, Potri.009G054800, Potri.010G062300, Potri.010G082300, Pot…
GO:0009809	0.00194257	1.82798	20.3977	34	182	lignin biosynthetic process	Potri.001G068200, Potri.001G099800, Potri.001G268600, Potri.001G300000, Potri.001G304800, Potri.002G018300, Potri.002G168600, Potri.003G138200, Potri.003G183900, Potri.004G105000, Potri.005G096600, Potri.005G257700, Potri.006G024300, Potri.006G067200, Potri.006G067400, Potri.006G203200, Potri.007G019300, Potri.008G059800, Potri.008G136600, Potri.009G063400, Potri.009G095800, Potri.010G193100, Pot…
GO:0016143	0.00762323	1.6487	22.1909	34	198	S-glycoside metabolic process	Potri.001G050600, Potri.001G334700, Potri.002G025300, Potri.002G025500, Potri.002G025800, Potri.002G026100, Potri.002G043300, Potri.002G115100, Potri.002G121900, Potri.002G128900, Potri.002G240700, Potri.003G092200, Potri.003G177600, Potri.004G047600, Potri.004G082000, Potri.004G106600, Potri.004G147600, Potri.006G109100, Potri.007G138100, Potri.008G205200, Potri.009G093300, Potri.009G108600, Pot…
GO:0019757	0.00762323	1.6487	22.1909	34	198	glycosinolate metabolic process	Potri.001G050600, Potri.001G334700, Potri.002G025300, Potri.002G025500, Potri.002G025800, Potri.002G026100, Potri.002G043300, Potri.002G115100, Potri.002G121900, Potri.002G128900, Potri.002G240700, Potri.003G092200, Potri.003G177600, Potri.004G047600, Potri.004G082000, Potri.004G106600, Potri.004G147600, Potri.006G109100, Potri.007G138100, Potri.008G205200, Potri.009G093300, Potri.009G108600, Pot…
GO:0019760	0.00762323	1.6487	22.1909	34	198	glucosinolate metabolic process	Potri.001G050600, Potri.001G334700, Potri.002G025300, Potri.002G025500, Potri.002G025800, Potri.002G026100, Potri.002G043300, Potri.002G115100, Potri.002G121900, Potri.002G128900, Potri.002G240700, Potri.003G092200, Potri.003G177600, Potri.004G047600, Potri.004G082000, Potri.004G106600, Potri.004G147600, Potri.006G109100, Potri.007G138100, Potri.008G205200, Potri.009G093300, Potri.009G108600, Pot…
GO:0005982	7.47827e-08	3.41785	12.3283	33	110	starch metabolic process	Potri.001G449500, Potri.002G100900, Potri.002G202300, Potri.003G085500, Potri.005G191400, Potri.005G229700, Potri.005G251000, Potri.006G031700, Potri.006G049100, Potri.006G115100, Potri.007G081400, Potri.008G063800, Potri.008G159500, Potri.008G174100, Potri.009G118800, Potri.010G044100, Potri.010G062900, Potri.010G092900, Potri.010G193300, Potri.010G229300, Potri.010G232200, Potri.012G132700, Pot…
GO:0009767	4.00864e-06	2.73955	14.4577	33	129	photosynthetic electron transport chain	Potri.001G091300, Potri.001G113000, Potri.001G416400, Potri.001G470700, Potri.002G012000, Potri.002G180400, Potri.003G015200, Potri.003G119200, Potri.004G088700, Potri.004G218400, Potri.005G112900, Potri.005G249200, Potri.006G275600, Potri.007G057200, Potri.008G171000, Potri.010G066900, Potri.010G110100, Potri.010G110400, Potri.010G166800, Potri.011G024700, Potri.012G068500, Potri.013G117000, Pot…
GO:0001558	0.00560343	1.70424	20.9581	33	187	regulation of cell growth	Potri.001G234200, Potri.001G270100, Potri.002G017200, Potri.002G121000, Potri.003G071000, Potri.003G106400, Potri.004G231400, Potri.004G231900, Potri.005G024800, Potri.005G058300, Potri.005G161500, Potri.005G164700, Potri.005G176900, Potri.005G244700, Potri.006G220100, Potri.008G005500, Potri.008G088200, Potri.009G140100, Potri.010G059400, Potri.010G059600, Potri.010G059800, Potri.010G059900, Pot…
GO:0015994	1.55583e-05	2.57502	14.6819	32	131	chlorophyll metabolic process	Potri.001G057400, Potri.001G099300, Potri.001G112500, Potri.001G330900, Potri.002G252800, Potri.003G132400, Potri.003G171000, Potri.003G201000, Potri.006G044700, Potri.006G049100, Potri.006G051100, Potri.006G171700, Potri.006G173500, Potri.006G245300, Potri.006G275600, Potri.008G157800, Potri.008G157900, Potri.008G158200, Potri.009G054800, Potri.010G062300, Potri.010G082300, Potri.011G105400, Pot…
GO:0009640	0.00153645	1.90007	18.6045	32	166	photomorphogenesis	Potri.001G165000, Potri.001G289600, Potri.002G003800, Potri.002G028200, Potri.002G055400, Potri.002G179800, Potri.002G252800, Potri.003G051500, Potri.005G001800, Potri.005G117100, Potri.005G164700, Potri.005G234500, Potri.006G087300, Potri.006G251800, Potri.007G015200, Potri.007G130100, Potri.008G007000, Potri.008G105200, Potri.009G059600, Potri.009G059800, Potri.009G124400, Potri.010G004200, Pot…
GO:0006575	0.00187892	1.87199	18.8286	32	168	cellular modified amino acid metabolic process	Potri.001G431400, Potri.001G431700, Potri.001G436700, Potri.001G437000, Potri.001G437400, Potri.002G015100, Potri.002G247100, Potri.004G080700, Potri.004G232600, Potri.005G038100, Potri.005G082800, Potri.007G101700, Potri.008G126100, Potri.008G174900, Potri.008G175000, Potri.010G060900, Potri.010G061100, Potri.010G061600, Potri.010G061700, Potri.010G254700, Potri.011G113400, Potri.011G140500, Pot…
GO:0009624	0.00364461	1.77991	19.6132	32	175	response to nematode	Potri.001G079900, Potri.001G154100, Potri.001G258600, Potri.001G272900, Potri.002G115100, Potri.002G193000, Potri.003G081200, Potri.003G150700, Potri.003G204000, Potri.004G019900, Potri.004G051700, Potri.006G099800, Potri.006G099900, Potri.007G080600, Potri.008G128700, Potri.009G043800, Potri.009G074100, Potri.011G135900, Potri.012G027800, Potri.012G028300, Potri.013G076100, Potri.014G012800, Pot…
GO:0009063	0.000614897	2.05588	16.9234	31	151	cellular amino acid catabolic process	Potri.001G084000, Potri.001G144800, Potri.001G301600, Potri.001G374100, Potri.002G057400, Potri.003G089300, Potri.004G072500, Potri.004G106400, Potri.004G232600, Potri.005G185400, Potri.006G126800, Potri.007G101700, Potri.007G137900, Potri.007G138000, Potri.008G038200, Potri.009G068600, Potri.009G097200, Potri.010G224100, Potri.010G224200, Potri.010G254700, Potri.011G115100, Potri.014G067700, Pot…
GO:0009740	0.00247691	1.85407	18.3803	31	164	gibberellic acid mediated signaling pathway	Potri.001G036000, Potri.002G022600, Potri.002G129700, Potri.002G213100, Potri.002G252800, Potri.002G263600, Potri.003G189700, Potri.004G097900, Potri.005G001800, Potri.005G027200, Potri.005G040600, Potri.005G239100, Potri.006G032100, Potri.006G251800, Potri.007G135000, Potri.009G005400, Potri.009G037300, Potri.010G060800, Potri.010G143600, Potri.012G055600, Potri.013G001300, Potri.013G019200, Pot…
GO:0010476	0.00330002	1.81298	18.7166	31	167	gibberellin mediated signaling pathway	Potri.001G036000, Potri.002G022600, Potri.002G129700, Potri.002G213100, Potri.002G252800, Potri.002G263600, Potri.003G189700, Potri.004G097900, Potri.005G001800, Potri.005G027200, Potri.005G040600, Potri.005G239100, Potri.006G032100, Potri.006G251800, Potri.007G135000, Potri.009G005400, Potri.009G037300, Potri.010G060800, Potri.010G143600, Potri.012G055600, Potri.013G001300, Potri.013G019200, Pot…
GO:0071370	0.00434491	1.77366	19.0528	31	170	cellular response to gibberellin stimulus	Potri.001G036000, Potri.002G022600, Potri.002G129700, Potri.002G213100, Potri.002G252800, Potri.002G263600, Potri.003G189700, Potri.004G097900, Potri.005G001800, Potri.005G027200, Potri.005G040600, Potri.005G239100, Potri.006G032100, Potri.006G251800, Potri.007G135000, Potri.009G005400, Potri.009G037300, Potri.010G060800, Potri.010G143600, Potri.012G055600, Potri.013G001300, Potri.013G019200, Pot…
GO:0018958	0.000206669	2.25282	15.2422	30	136	phenol-containing compound metabolic process	Potri.001G096500, Potri.001G374100, Potri.001G451300, Potri.002G054100, Potri.002G055100, Potri.002G246100, Potri.003G134600, Potri.004G232600, Potri.005G068700, Potri.005G100700, Potri.005G208600, Potri.006G126800, Potri.006G221500, Potri.006G221800, Potri.007G036800, Potri.007G037700, Potri.007G100600, Potri.007G140500, Potri.008G038200, Potri.009G134000, Potri.010G114000, Potri.010G224100, Pot…
GO:0009637	0.000270396	2.21094	15.4664	30	138	response to blue light	Potri.001G165000, Potri.001G342000, Potri.002G055400, Potri.004G203000, Potri.004G209700, Potri.005G161500, Potri.005G164700, Potri.005G196700, Potri.005G258600, Potri.006G275600, Potri.008G006300, Potri.008G007000, Potri.008G067300, Potri.008G105200, Potri.008G135200, Potri.008G157800, Potri.008G157900, Potri.008G158200, Potri.008G162500, Potri.009G146500, Potri.010G105700, Potri.010G251800, Pot…
GO:0010224	0.000652238	2.07585	16.2509	30	145	response to UV-B	Potri.001G271700, Potri.001G439000, Potri.003G144300, Potri.004G216700, Potri.005G113700, Potri.005G113900, Potri.005G114000, Potri.006G126800, Potri.006G221800, Potri.006G251800, Potri.007G100200, Potri.008G038200, Potri.008G049900, Potri.009G027700, Potri.009G066100, Potri.009G095100, Potri.009G095300, Potri.009G095400, Potri.009G134000, Potri.010G004200, Potri.010G114000, Potri.010G224100, Pot…
GO:0009072	0.000926062	2.02285	16.5871	30	148	aromatic amino acid family metabolic process	Potri.001G301600, Potri.001G374100, Potri.002G025300, Potri.002G025500, Potri.002G025800, Potri.002G026100, Potri.002G057400, Potri.003G092200, Potri.004G188100, Potri.004G232600, Potri.006G126800, Potri.007G137900, Potri.007G138000, Potri.007G140500, Potri.008G038200, Potri.008G069500, Potri.009G097200, Potri.010G162300, Potri.010G224100, Potri.010G224200, Potri.011G115100, Potri.011G136000, Pot…
GO:0034285	0.00566132	1.754	18.6045	30	166	response to disaccharide	Potri.001G057400, Potri.001G148700, Potri.001G239900, Potri.002G007100, Potri.002G072100, Potri.002G196100, Potri.003G085700, Potri.003G171000, Potri.004G019900, Potri.004G047100, Potri.004G216700, Potri.005G068700, Potri.005G106400, Potri.005G185400, Potri.005G254100, Potri.006G024500, Potri.006G038400, Potri.007G005800, Potri.007G100600, Potri.008G010400, Potri.008G011900, Potri.008G179300, Pot…
GO:0010114	6.58943e-06	2.88734	12.2162	29	109	response to red light	Potri.002G025300, Potri.002G025500, Potri.002G025800, Potri.002G026100, Potri.002G055400, Potri.002G166700, Potri.002G179800, Potri.002G252800, Potri.003G176300, Potri.004G065000, Potri.005G164700, Potri.006G087300, Potri.006G251800, Potri.006G275600, Potri.008G067300, Potri.008G105200, Potri.008G157800, Potri.008G157900, Potri.008G158200, Potri.010G004200, Potri.010G145000, Potri.012G005900, Pot…
GO:0009850	3.37752e-05	2.59453	13.2249	29	118	auxin metabolic process	Potri.001G006600, Potri.001G051900, Potri.001G389200, Potri.002G025300, Potri.002G025500, Potri.002G025800, Potri.002G026100, Potri.002G055400, Potri.002G082400, Potri.002G207400, Potri.005G033800, Potri.005G178900, Potri.006G207400, Potri.007G140300, Potri.008G183600, Potri.008G187800, Potri.009G070800, Potri.009G153600, Potri.009G153800, Potri.010G049600, Potri.010G092100, Potri.012G007400, Pot…
GO:1901606	0.000778843	2.07867	15.6905	29	140	alpha-amino acid catabolic process	Potri.001G084000, Potri.001G144800, Potri.001G301600, Potri.001G374100, Potri.002G057400, Potri.003G089300, Potri.004G072500, Potri.004G106400, Potri.004G232600, Potri.006G126800, Potri.007G137900, Potri.007G138000, Potri.008G038200, Potri.009G068600, Potri.009G097200, Potri.010G224100, Potri.010G224200, Potri.010G254700, Potri.011G115100, Potri.014G067700, Potri.014G112700, Potri.014G154700, Pot…
GO:0010647	0.00290454	1.87507	17.0354	29	152	positive regulation of cell communication	Potri.001G051900, Potri.002G128900, Potri.002G129100, Potri.002G213100, Potri.003G089800, Potri.003G189700, Potri.005G040600, Potri.005G068700, Potri.005G162500, Potri.006G109100, Potri.006G133300, Potri.006G233200, Potri.007G060300, Potri.007G096400, Potri.007G100600, Potri.007G135000, Potri.008G125700, Potri.008G131500, Potri.009G037300, Potri.010G060800, Potri.012G043200, Potri.013G028700, Pot…
GO:0009606	0.00674884	1.74666	18.0441	29	161	tropism	Potri.001G059100, Potri.001G165000, Potri.001G327500, Potri.001G342000, Potri.002G069500, Potri.002G252800, Potri.003G068300, Potri.003G168700, Potri.004G115700, Potri.004G209700, Potri.005G146400, Potri.005G164700, Potri.006G114200, Potri.006G209600, Potri.006G216200, Potri.006G251800, Potri.007G077300, Potri.008G010600, Potri.008G105200, Potri.008G187800, Potri.009G146500, Potri.010G078300, Pot…
GO:0044275	0.000219144	2.32117	13.8973	28	124	cellular carbohydrate catabolic process	Potri.002G023900, Potri.002G100900, Potri.003G085500, Potri.004G123600, Potri.004G167500, Potri.005G191400, Potri.005G229600, Potri.006G009400, Potri.006G031700, Potri.007G081400, Potri.008G174100, Potri.009G041800, Potri.009G123900, Potri.010G044100, Potri.010G062900, Potri.010G092900, Potri.010G160200, Potri.010G229300, Potri.010G232200, Potri.013G076100, Potri.014G147900, Potri.015G127900, Pot…
GO:0042537	0.00230076	1.93636	16.0268	28	143	benzene-containing compound metabolic process	Potri.001G051900, Potri.001G096500, Potri.001G301600, Potri.001G374100, Potri.001G451300, Potri.002G246100, Potri.003G134600, Potri.004G232600, Potri.005G068700, Potri.005G100700, Potri.006G126800, Potri.007G036800, Potri.007G037700, Potri.007G100600, Potri.007G140500, Potri.008G038200, Potri.009G097200, Potri.010G224100, Potri.010G224200, Potri.011G113400, Potri.011G150300, Potri.012G054900, Pot…
GO:0009967	0.00255672	1.9196	16.1388	28	144	positive regulation of signal transduction	Potri.001G051900, Potri.002G128900, Potri.002G129100, Potri.002G213100, Potri.003G089800, Potri.003G189700, Potri.005G040600, Potri.005G068700, Potri.005G162500, Potri.006G109100, Potri.006G133300, Potri.007G060300, Potri.007G096400, Potri.007G100600, Potri.007G135000, Potri.008G125700, Potri.008G131500, Potri.009G037300, Potri.010G060800, Potri.012G043200, Potri.013G028700, Potri.013G090800, Pot…
GO:0023056	0.00255672	1.9196	16.1388	28	144	positive regulation of signaling	Potri.001G051900, Potri.002G128900, Potri.002G129100, Potri.002G213100, Potri.003G089800, Potri.003G189700, Potri.005G040600, Potri.005G068700, Potri.005G162500, Potri.006G109100, Potri.006G133300, Potri.007G060300, Potri.007G096400, Potri.007G100600, Potri.007G135000, Potri.008G125700, Potri.008G131500, Potri.009G037300, Potri.010G060800, Potri.012G043200, Potri.013G028700, Potri.013G090800, Pot…
GO:0009311	0.00314201	1.88693	16.363	28	146	oligosaccharide metabolic process	Potri.002G076000, Potri.002G193700, Potri.002G202300, Potri.002G213100, Potri.003G085500, Potri.003G112400, Potri.003G149700, Potri.004G074600, Potri.004G167500, Potri.005G040600, Potri.005G162500, Potri.005G191400, Potri.006G031700, Potri.007G081400, Potri.007G096400, Potri.007G123400, Potri.008G063800, Potri.008G136500, Potri.010G093600, Potri.010G193300, Potri.012G126100, Potri.013G028700, Pot…
GO:0006749	2.63184e-05	2.75578	11.7679	27	105	glutathione metabolic process	Potri.001G431400, Potri.001G431700, Potri.001G436700, Potri.001G437000, Potri.001G437400, Potri.002G015100, Potri.004G080700, Potri.004G232600, Potri.005G038100, Potri.005G082800, Potri.008G174900, Potri.008G175000, Potri.010G060900, Potri.010G061100, Potri.010G061600, Potri.010G061700, Potri.011G113400, Potri.011G140500, Potri.011G140700, Potri.012G050100, Potri.012G052200, Potri.015G037800, Pot…
GO:0009788	8.83786e-05	2.5282	12.5524	27	112	negative regulation of abscisic acid-activated signaling pathway	Potri.001G092100, Potri.002G081000, Potri.003G010400, Potri.004G097900, Potri.005G069500, Potri.005G071900, Potri.005G180200, Potri.006G164600, Potri.007G076800, Potri.007G099400, Potri.008G059200, Potri.009G037300, Potri.009G093300, Potri.010G199600, Potri.012G002700, Potri.013G062000, Potri.015G018800, Potri.015G133900, Potri.017G095600, Potri.017G096000, Potri.017G096600, Potri.017G096800, Pot…
GO:1901420	8.83786e-05	2.5282	12.5524	27	112	negative regulation of response to alcohol	Potri.001G092100, Potri.002G081000, Potri.003G010400, Potri.004G097900, Potri.005G069500, Potri.005G071900, Potri.005G180200, Potri.006G164600, Potri.007G076800, Potri.007G099400, Potri.008G059200, Potri.009G037300, Potri.009G093300, Potri.010G199600, Potri.012G002700, Potri.013G062000, Potri.015G018800, Potri.015G133900, Potri.017G095600, Potri.017G096000, Potri.017G096600, Potri.017G096800, Pot…
GO:1905958	8.83786e-05	2.5282	12.5524	27	112	negative regulation of cellular response to alcohol	Potri.001G092100, Potri.002G081000, Potri.003G010400, Potri.004G097900, Potri.005G069500, Potri.005G071900, Potri.005G180200, Potri.006G164600, Potri.007G076800, Potri.007G099400, Potri.008G059200, Potri.009G037300, Potri.009G093300, Potri.010G199600, Potri.012G002700, Potri.013G062000, Potri.015G018800, Potri.015G133900, Potri.017G095600, Potri.017G096000, Potri.017G096600, Potri.017G096800, Pot…
GO:0042435	0.000192942	2.38732	13.1128	27	117	indole-containing compound biosynthetic process	Potri.001G271700, Potri.002G025300, Potri.002G025500, Potri.002G025800, Potri.002G026100, Potri.003G092200, Potri.003G149700, Potri.005G068700, Potri.006G109100, Potri.007G100600, Potri.008G069500, Potri.008G187800, Potri.009G066100, Potri.010G162300, Potri.011G136000, Potri.011G150500, Potri.012G043200, Potri.012G083300, Potri.013G024100, Potri.013G120800, Potri.013G121400, Potri.013G122100, Pot…
GO:0046165	0.00158392	2.02581	14.906	27	133	alcohol biosynthetic process	Potri.001G219100, Potri.001G250900, Potri.001G252100, Potri.001G252200, Potri.001G352800, Potri.002G056800, Potri.002G247100, Potri.003G176300, Potri.003G201000, Potri.004G152800, Potri.004G163600, Potri.005G078700, Potri.005G087700, Potri.005G100800, Potri.005G205800, Potri.007G089000, Potri.007G123400, Potri.009G046200, Potri.009G100900, Potri.009G153600, Potri.009G153800, Potri.010G240800, Pot…
GO:0043094	0.00247487	1.95187	15.3543	27	137	cellular metabolic compound salvage	Potri.001G253300, Potri.001G287400, Potri.001G394400, Potri.003G069300, Potri.003G069400, Potri.003G069600, Potri.004G065200, Potri.004G175800, Potri.006G038400, Potri.006G102000, Potri.006G106800, Potri.007G009100, Potri.007G018600, Potri.007G116100, Potri.008G095600, Potri.008G157500, Potri.009G047700, Potri.010G082100, Potri.010G254700, Potri.011G112700, Potri.012G062600, Potri.015G006900, Pot…
GO:0044247	1.15499e-06	3.50968	9.52639	26	85	cellular polysaccharide catabolic process	Potri.002G023900, Potri.002G100900, Potri.003G085500, Potri.004G123600, Potri.005G191400, Potri.005G229600, Potri.006G009400, Potri.006G031700, Potri.007G081400, Potri.008G174100, Potri.009G041800, Potri.009G123900, Potri.010G044100, Potri.010G062900, Potri.010G092900, Potri.010G160200, Potri.010G229300, Potri.010G232200, Potri.013G076100, Potri.014G147900, Potri.015G127900, Potri.016G014800, Pot…
GO:0009407	4.75867e-06	3.18503	10.1988	26	91	toxin catabolic process	Potri.001G051900, Potri.001G105600, Potri.001G431400, Potri.001G431700, Potri.001G436700, Potri.001G437000, Potri.001G437400, Potri.002G015100, Potri.003G125800, Potri.004G080700, Potri.004G232600, Potri.008G174900, Potri.008G175000, Potri.010G060900, Potri.010G061100, Potri.010G061600, Potri.010G061700, Potri.011G113400, Potri.011G140500, Potri.011G140700, Potri.012G050100, Potri.012G052200, Pot…
GO:0034599	0.00237961	1.98788	14.5698	26	130	cellular response to oxidative stress	Potri.001G389200, Potri.001G423500, Potri.002G081900, Potri.003G092200, Potri.004G174500, Potri.004G216700, Potri.004G233800, Potri.005G161900, Potri.005G164700, Potri.006G049100, Potri.007G082500, Potri.007G140300, Potri.008G106400, Potri.009G134100, Potri.011G114300, Potri.012G124500, Potri.013G056900, Potri.014G168600, Potri.015G075000, Potri.015G078900, Potri.015G087600, Potri.017G032700, Pot…
GO:0006006	9.11136e-07	3.68677	8.85394	25	79	glucose metabolic process	Potri.001G059900, Potri.001G337400, Potri.002G007100, Potri.002G214800, Potri.002G220400, Potri.004G162400, Potri.005G191400, Potri.005G254100, Potri.006G165700, Potri.006G233200, Potri.007G015500, Potri.007G081400, Potri.008G063800, Potri.008G084500, Potri.008G179300, Potri.009G124100, Potri.010G117900, Potri.010G193300, Potri.011G087200, Potri.013G005200, Potri.014G140500, Potri.015G134700, Pot…
GO:0009630	0.00960291	1.77388	15.3543	25	137	gravitropism	Potri.001G059100, Potri.001G165000, Potri.001G327500, Potri.002G252800, Potri.003G068300, Potri.003G168700, Potri.004G115700, Potri.005G146400, Potri.006G114200, Potri.006G209600, Potri.006G216200, Potri.006G251800, Potri.007G077300, Potri.008G010600, Potri.008G105200, Potri.008G187800, Potri.009G146500, Potri.010G078300, Potri.010G112800, Potri.012G083300, Potri.014G141400, Potri.014G146800, Pot…
GO:0043455	0.000999664	2.21919	12.3283	24	110	regulation of secondary metabolic process	Potri.001G050600, Potri.001G099800, Potri.001G219100, Potri.002G054100, Potri.002G240700, Potri.003G177600, Potri.003G201000, Potri.005G068700, Potri.005G087700, Potri.005G208600, Potri.006G067200, Potri.006G067400, Potri.006G221800, Potri.007G100600, Potri.007G147000, Potri.008G059800, Potri.009G134000, Potri.010G114000, Potri.010G199100, Potri.010G240800, Potri.012G055600, Potri.013G156500, Pot…
GO:0031329	0.00241896	2.05164	13.1128	24	117	regulation of cellular catabolic process	Potri.001G010500, Potri.001G037200, Potri.001G057400, Potri.001G287400, Potri.003G171000, Potri.003G201000, Potri.004G150100, Potri.004G166600, Potri.005G176900, Potri.006G045200, Potri.006G123500, Potri.006G127200, Potri.007G009100, Potri.008G145500, Potri.009G111200, Potri.010G096600, Potri.010G128500, Potri.013G018400, Potri.013G090800, Potri.013G120300, Potri.013G153400, Potri.015G086500, Pot…
GO:0034605	0.00272017	2.02974	13.2249	24	118	cellular response to heat	Potri.001G108100, Potri.002G002700, Potri.002G196100, Potri.005G083700, Potri.005G084900, Potri.006G033400, Potri.006G049200, Potri.006G148200, Potri.006G220100, Potri.006G226800, Potri.007G043800, Potri.008G136800, Potri.008G157800, Potri.008G157900, Potri.008G158200, Potri.010G082000, Potri.012G138900, Potri.013G153400, Potri.014G120700, Potri.014G141400, Potri.015G141100, Potri.016G056500, Pot…
GO:0009251	2.04776e-06	3.73648	8.06942	23	72	glucan catabolic process	Potri.002G023900, Potri.002G100900, Potri.003G085500, Potri.004G123600, Potri.005G191400, Potri.006G031700, Potri.007G081400, Potri.008G174100, Potri.009G041800, Potri.009G123900, Potri.010G044100, Potri.010G062900, Potri.010G092900, Potri.010G160200, Potri.010G229300, Potri.010G232200, Potri.013G076100, Potri.014G147900, Potri.015G127900, Potri.016G028900, Potri.017G040800, Potri.017G093200, Pot…
GO:0009062	1.47294e-05	3.21115	8.96602	23	80	fatty acid catabolic process	Potri.001G051900, Potri.001G287400, Potri.002G126200, Potri.003G051500, Potri.005G033800, Potri.006G101800, Potri.007G009100, Potri.008G052800, Potri.008G106400, Potri.010G073700, Potri.010G092100, Potri.010G146400, Potri.010G207800, Potri.011G135600, Potri.013G023200, Potri.013G123500, Potri.014G083300, Potri.014G141900, Potri.014G197200, Potri.016G089300, Potri.016G118000, Potri.018G082900, Pot…
GO:0019395	2.83275e-05	3.05026	9.30224	23	83	fatty acid oxidation	Potri.001G051900, Potri.001G287400, Potri.001G420800, Potri.002G126200, Potri.003G051500, Potri.005G033800, Potri.006G101800, Potri.007G009100, Potri.008G052800, Potri.008G106400, Potri.010G073700, Potri.010G092100, Potri.010G146400, Potri.010G207800, Potri.011G135600, Potri.013G023200, Potri.013G123500, Potri.014G141900, Potri.014G197200, Potri.016G089300, Potri.016G118000, Potri.018G082900, Pot…
GO:0016998	4.28212e-05	2.95166	9.52639	23	85	cell wall macromolecule catabolic process	Potri.002G093900, Potri.002G152600, Potri.004G182000, Potri.005G168400, Potri.005G229600, Potri.006G009400, Potri.008G030200, Potri.009G006600, Potri.009G141700, Potri.009G142000, Potri.009G142200, Potri.009G142300, Potri.012G036600, Potri.012G135100, Potri.013G021600, Potri.015G137500, Potri.016G014800, Potri.016G025500, Potri.016G098600, Potri.019G093900, Potri.019G094000, Potri.019G094100, Pot…
GO:0016108	9.30542e-05	2.77238	9.97469	23	89	tetraterpenoid metabolic process	Potri.001G099300, Potri.002G056800, Potri.002G057400, Potri.002G112000, Potri.003G132400, Potri.003G163800, Potri.004G177400, Potri.004G197100, Potri.005G050700, Potri.005G205800, Potri.006G044700, Potri.006G069700, Potri.006G119800, Potri.006G147300, Potri.006G199600, Potri.006G275600, Potri.009G159800, Potri.013G053100, Potri.013G065700, Potri.016G066000, Potri.017G145700, Potri.018G040200, Pot…
GO:0016116	9.30542e-05	2.77238	9.97469	23	89	carotenoid metabolic process	Potri.001G099300, Potri.002G056800, Potri.002G057400, Potri.002G112000, Potri.003G132400, Potri.003G163800, Potri.004G177400, Potri.004G197100, Potri.005G050700, Potri.005G205800, Potri.006G044700, Potri.006G069700, Potri.006G119800, Potri.006G147300, Potri.006G199600, Potri.006G275600, Potri.009G159800, Potri.013G053100, Potri.013G065700, Potri.016G066000, Potri.017G145700, Potri.018G040200, Pot…
GO:0009816	0.000266279	2.5408	10.6471	23	95	defense response to bacterium, incompatible interaction	Potri.001G029700, Potri.001G102400, Potri.001G107600, Potri.001G107800, Potri.001G112100, Potri.001G131300, Potri.002G168700, Potri.002G245400, Potri.003G194700, Potri.005G036800, Potri.005G068700, Potri.007G100600, Potri.008G010500, Potri.012G118500, Potri.013G025800, Potri.014G096200, Potri.015G071800, Potri.016G036600, Potri.016G055300, Potri.017G067100, Potri.T094100, Potri.T094200, Potri.T18…
GO:0034440	0.00227464	2.10161	12.3283	23	110	lipid oxidation	Potri.001G051900, Potri.001G287400, Potri.001G420800, Potri.002G126200, Potri.003G051500, Potri.005G033800, Potri.006G101800, Potri.007G009100, Potri.008G052800, Potri.008G106400, Potri.010G073700, Potri.010G092100, Potri.010G146400, Potri.010G207800, Potri.011G135600, Potri.013G023200, Potri.013G123500, Potri.014G141900, Potri.014G197200, Potri.016G089300, Potri.016G118000, Potri.018G082900, Pot…
GO:0034754	0.00857991	1.84608	13.6732	23	122	cellular hormone metabolic process	Potri.002G024000, Potri.002G025300, Potri.002G025500, Potri.002G025800, Potri.002G026100, Potri.003G219300, Potri.005G237600, Potri.006G221000, Potri.006G226100, Potri.008G183600, Potri.008G187800, Potri.010G030500, Potri.010G049600, Potri.011G150500, Potri.012G083300, Potri.013G024100, Potri.013G120800, Potri.013G121400, Potri.013G122100, Potri.014G015000, Potri.015G003100, Potri.019G061700, Pot…
GO:0009668	0.000310007	2.57293	10.0868	22	90	plastid membrane organization	Potri.001G009800, Potri.001G237800, Potri.001G250900, Potri.001G282500, Potri.002G012000, Potri.002G059200, Potri.002G083500, Potri.005G203000, Potri.005G249200, Potri.006G123600, Potri.006G245300, Potri.006G275600, Potri.008G012500, Potri.008G182000, Potri.009G151400, Potri.010G117200, Potri.010G245000, Potri.013G148400, Potri.014G082900, Potri.014G139500, Potri.017G062800, Potri.017G084000
GO:0005984	0.00272352	2.10682	11.7679	22	105	disaccharide metabolic process	Potri.002G202300, Potri.003G085500, Potri.003G112400, Potri.003G149700, Potri.004G074600, Potri.004G167500, Potri.005G162500, Potri.005G191400, Potri.006G031700, Potri.007G081400, Potri.007G096400, Potri.007G123400, Potri.008G063800, Potri.008G136500, Potri.010G093600, Potri.010G193300, Potri.012G126100, Potri.013G076100, Potri.014G126800, Potri.016G028900, Potri.016G109000, Potri.018G124700
GO:0033014	0.00492295	1.98676	12.3283	22	110	tetrapyrrole biosynthetic process	Potri.001G099300, Potri.002G252800, Potri.003G132400, Potri.003G201000, Potri.006G044700, Potri.006G049100, Potri.006G051100, Potri.006G069700, Potri.006G171700, Potri.006G173500, Potri.006G245300, Potri.006G275600, Potri.008G157800, Potri.008G157900, Potri.008G158200, Potri.011G105400, Potri.011G122400, Potri.013G065700, Potri.014G034200, Potri.015G105100, Potri.017G015800, Potri.018G053600
GO:0010109	1.05409e-06	4.28543	6.72451	21	60	regulation of photosynthesis	Potri.002G002700, Potri.002G012000, Potri.002G028200, Potri.002G196100, Potri.004G019900, Potri.004G088700, Potri.005G234500, Potri.005G249200, Potri.006G109700, Potri.006G203200, Potri.006G275600, Potri.008G116800, Potri.014G082900, Potri.014G120700, Potri.014G139500, Potri.015G010600, Potri.016G070200, Potri.016G138500, Potri.017G084000, Potri.019G043300, Potri.019G073900
GO:0016109	1.43822e-06	4.17814	6.83659	21	61	tetraterpenoid biosynthetic process	Potri.001G099300, Potri.002G056800, Potri.002G057400, Potri.002G112000, Potri.003G132400, Potri.003G163800, Potri.004G177400, Potri.004G197100, Potri.005G050700, Potri.005G205800, Potri.006G044700, Potri.006G069700, Potri.006G119800, Potri.006G147300, Potri.006G199600, Potri.006G275600, Potri.009G159800, Potri.013G065700, Potri.016G066000, Potri.017G145700, Potri.018G062100
GO:0016117	1.43822e-06	4.17814	6.83659	21	61	carotenoid biosynthetic process	Potri.001G099300, Potri.002G056800, Potri.002G057400, Potri.002G112000, Potri.003G132400, Potri.003G163800, Potri.004G177400, Potri.004G197100, Potri.005G050700, Potri.005G205800, Potri.006G044700, Potri.006G069700, Potri.006G119800, Potri.006G147300, Potri.006G199600, Potri.006G275600, Potri.009G159800, Potri.013G065700, Potri.016G066000, Potri.017G145700, Potri.018G062100
GO:0006635	8.00488e-05	2.98269	8.62979	21	77	fatty acid beta-oxidation	Potri.001G051900, Potri.001G287400, Potri.002G126200, Potri.003G051500, Potri.005G033800, Potri.006G101800, Potri.007G009100, Potri.008G052800, Potri.010G073700, Potri.010G092100, Potri.010G146400, Potri.010G207800, Potri.011G135600, Potri.013G023200, Potri.013G123500, Potri.014G141900, Potri.014G197200, Potri.016G089300, Potri.016G118000, Potri.018G082900, Potri.019G092600
GO:0010027	0.000426659	2.56888	9.63847	21	86	thylakoid membrane organization	Potri.001G009800, Potri.001G237800, Potri.001G282500, Potri.002G012000, Potri.002G059200, Potri.002G083500, Potri.005G203000, Potri.005G249200, Potri.006G123600, Potri.006G245300, Potri.006G275600, Potri.008G012500, Potri.008G182000, Potri.009G151400, Potri.010G117200, Potri.010G245000, Potri.013G148400, Potri.014G082900, Potri.014G139500, Potri.017G062800, Potri.017G084000
GO:0009853	0.00109846	2.35129	10.3109	21	92	photorespiration	Potri.001G253300, Potri.001G287400, Potri.001G394400, Potri.003G069300, Potri.003G069400, Potri.003G069600, Potri.004G065200, Potri.004G175800, Potri.006G038400, Potri.006G106800, Potri.007G009100, Potri.007G018600, Potri.009G047700, Potri.010G254700, Potri.011G112700, Potri.012G062600, Potri.016G036900, Potri.017G114600, Potri.018G091400, Potri.T005800, Potri.T063100
GO:0010218	0.00109846	2.35129	10.3109	21	92	response to far red light	Potri.001G165000, Potri.001G216600, Potri.002G179800, Potri.005G164700, Potri.005G196700, Potri.005G258600, Potri.006G087300, Potri.006G251800, Potri.008G067300, Potri.008G105200, Potri.008G157800, Potri.008G157900, Potri.008G158200, Potri.010G004200, Potri.012G005900, Potri.012G031100, Potri.015G002300, Potri.016G069700, Potri.017G114600, Potri.018G091400, Potri.019G018600
GO:0042343	0.000241443	2.78993	8.62979	20	77	indole glucosinolate metabolic process	Potri.001G334700, Potri.002G025300, Potri.002G025500, Potri.002G025800, Potri.002G026100, Potri.002G121900, Potri.003G092200, Potri.004G106600, Potri.004G147600, Potri.006G109100, Potri.008G205200, Potri.009G108600, Potri.009G108800, Potri.013G125300, Potri.016G007900, Potri.016G008500, Potri.016G137900, Potri.017G028100, Potri.017G028200, Potri.T096600
GO:0042631	0.00230942	2.23869	10.1988	20	91	cellular response to water deprivation	Potri.001G084000, Potri.001G389200, Potri.001G431400, Potri.001G431700, Potri.001G436700, Potri.001G437000, Potri.001G437400, Potri.002G203500, Potri.004G080700, Potri.004G175800, Potri.007G140300, Potri.010G120800, Potri.010G143900, Potri.011G140700, Potri.012G054700, Potri.013G006100, Potri.014G127700, Potri.015G044800, Potri.015G045100, Potri.017G032700
GO:0071462	0.00230942	2.23869	10.1988	20	91	cellular response to water stimulus	Potri.001G084000, Potri.001G389200, Potri.001G431400, Potri.001G431700, Potri.001G436700, Potri.001G437000, Potri.001G437400, Potri.002G203500, Potri.004G080700, Potri.004G175800, Potri.007G140300, Potri.010G120800, Potri.010G143900, Potri.011G140700, Potri.012G054700, Potri.013G006100, Potri.014G127700, Potri.015G044800, Potri.015G045100, Potri.017G032700
GO:0015995	0.00302235	2.1772	10.423	20	93	chlorophyll biosynthetic process	Potri.001G099300, Potri.002G252800, Potri.003G132400, Potri.003G201000, Potri.006G044700, Potri.006G049100, Potri.006G051100, Potri.006G171700, Potri.006G173500, Potri.006G245300, Potri.006G275600, Potri.008G157800, Potri.008G157900, Potri.008G158200, Potri.011G105400, Potri.011G122400, Potri.013G065700, Potri.015G105100, Potri.017G015800, Potri.018G053600
GO:0019685	1.7534e-08	6.87365	4.59508	19	41	photosynthesis, dark reaction	Potri.002G002700, Potri.002G007100, Potri.002G196100, Potri.002G214800, Potri.002G220400, Potri.003G099400, Potri.005G254100, Potri.006G234400, Potri.008G063800, Potri.008G084500, Potri.010G193300, Potri.012G062600, Potri.014G120700, Potri.014G140500, Potri.016G109000, Potri.017G114600, Potri.018G091400, Potri.T005800, Potri.T063100
GO:2000022	3.84271e-05	3.43413	7.06074	19	63	regulation of jasmonic acid mediated signaling pathway	Potri.002G168700, Potri.003G068900, Potri.003G165000, Potri.005G068700, Potri.006G109100, Potri.006G139400, Potri.006G148100, Potri.006G251700, Potri.007G015100, Potri.007G100600, Potri.008G181000, Potri.010G108200, Potri.010G188000, Potri.012G118500, Potri.014G096200, Potri.015G035800, Potri.016G117100, Potri.016G137900, Potri.018G008500
GO:0046364	0.00855715	1.98592	10.6471	19	95	monosaccharide biosynthetic process	Potri.001G459700, Potri.002G256200, Potri.004G162400, Potri.005G191400, Potri.006G043200, Potri.006G165700, Potri.006G178500, Potri.007G015500, Potri.008G011300, Potri.008G063800, Potri.008G084500, Potri.008G179300, Potri.009G124100, Potri.010G117900, Potri.010G193300, Potri.011G087200, Potri.016G020000, Potri.016G109000, Potri.017G126100
GO:0019253	7.33759e-08	6.51003	4.48301	18	40	reductive pentose-phosphate cycle	Potri.002G002700, Potri.002G007100, Potri.002G196100, Potri.002G214800, Potri.002G220400, Potri.003G099400, Potri.005G254100, Potri.008G063800, Potri.008G084500, Potri.010G193300, Potri.012G062600, Potri.014G120700, Potri.014G140500, Potri.016G109000, Potri.017G114600, Potri.018G091400, Potri.T005800, Potri.T063100
GO:0009074	4.27803e-07	5.50771	4.93131	18	44	aromatic amino acid family catabolic process	Potri.001G301600, Potri.001G374100, Potri.002G057400, Potri.004G232600, Potri.006G126800, Potri.007G137900, Potri.007G138000, Potri.008G038200, Potri.009G097200, Potri.010G224100, Potri.010G224200, Potri.011G115100, Potri.016G091100, Potri.017G013800, Potri.017G014000, Potri.017G014200, Potri.T098300, Potri.T098400
GO:0015977	6.38323e-07	5.30353	5.04338	18	45	carbon fixation	Potri.002G002700, Potri.002G007100, Potri.002G196100, Potri.002G214800, Potri.002G220400, Potri.003G099400, Potri.005G254100, Potri.008G063800, Potri.008G084500, Potri.010G193300, Potri.012G062600, Potri.014G120700, Potri.014G140500, Potri.016G109000, Potri.017G114600, Potri.018G091400, Potri.T005800, Potri.T063100
GO:0051193	0.00494319	2.16662	9.41432	18	84	regulation of cofactor metabolic process	Potri.001G057400, Potri.003G171000, Potri.003G201000, Potri.005G068700, Potri.005G164700, Potri.006G044700, Potri.006G049100, Potri.006G245300, Potri.006G275600, Potri.007G100600, Potri.008G011300, Potri.008G157800, Potri.008G157900, Potri.008G158200, Potri.014G137300, Potri.015G105100, Potri.017G015800, Potri.018G053600
GO:0009312	0.00723129	2.07219	9.75054	18	87	oligosaccharide biosynthetic process	Potri.002G193700, Potri.002G202300, Potri.002G213100, Potri.003G085500, Potri.003G112400, Potri.003G149700, Potri.005G040600, Potri.005G191400, Potri.007G123400, Potri.008G063800, Potri.008G136500, Potri.010G193300, Potri.012G126100, Potri.013G028700, Potri.014G126800, Potri.014G135900, Potri.016G109000, Potri.018G124700
GO:0005983	3.75725e-09	9.66173	3.47433	17	31	starch catabolic process	Potri.002G100900, Potri.003G085500, Potri.005G191400, Potri.006G031700, Potri.007G081400, Potri.008G174100, Potri.010G044100, Potri.010G062900, Potri.010G092900, Potri.010G229300, Potri.010G232200, Potri.013G076100, Potri.014G147900, Potri.016G028900, Potri.017G040800, Potri.017G093200, Potri.T101100
GO:1900376	5.29582e-05	3.6528	6.05206	17	54	regulation of secondary metabolite biosynthetic process	Potri.001G050600, Potri.001G099800, Potri.002G054100, Potri.002G240700, Potri.003G177600, Potri.005G068700, Potri.005G208600, Potri.006G067200, Potri.006G067400, Potri.006G221800, Potri.007G100600, Potri.008G059800, Potri.009G134000, Potri.010G114000, Potri.010G199100, Potri.013G156500, Potri.T011400
GO:0010214	0.00451395	2.25072	8.62979	17	77	seed coat development	Potri.001G005100, Potri.001G105900, Potri.002G054100, Potri.002G066600, Potri.002G067100, Potri.003G219900, Potri.004G189000, Potri.005G208600, Potri.006G133200, Potri.009G149700, Potri.012G072400, Potri.013G056400, Potri.013G056500, Potri.015G144700, Potri.016G083600, Potri.019G036300, Potri.019G036400
GO:0043620	3.98585e-05	3.97469	5.37961	16	48	regulation of DNA-templated transcription in response to stress	Potri.001G108100, Potri.003G092200, Potri.006G049200, Potri.006G148200, Potri.006G226800, Potri.007G043800, Potri.008G136800, Potri.010G082000, Potri.012G101000, Potri.012G138900, Potri.014G141400, Potri.015G099200, Potri.015G141100, Potri.016G056500, Potri.T043800, Potri.T137400
GO:0070417	0.000245109	3.26047	6.16414	16	55	cellular response to cold	Potri.001G057400, Potri.001G353500, Potri.002G196100, Potri.002G230000, Potri.003G171000, Potri.005G023900, Potri.006G067200, Potri.006G067400, Potri.008G059800, Potri.010G174400, Potri.010G199100, Potri.013G013800, Potri.013G013900, Potri.014G091800, Potri.014G107600, Potri.014G120700
GO:0046189	0.00105346	2.76362	6.94866	16	62	phenol-containing compound biosynthetic process	Potri.001G096500, Potri.002G054100, Potri.002G055100, Potri.003G134600, Potri.005G068700, Potri.005G100700, Potri.005G208600, Potri.006G221500, Potri.006G221800, Potri.007G100600, Potri.009G134000, Potri.010G114000, Potri.012G054900, Potri.014G130300, Potri.015G071800, Potri.T011400
GO:0010286	0.00346263	2.39802	7.73319	16	69	heat acclimation	Potri.001G376800, Potri.003G110700, Potri.004G175400, Potri.005G083700, Potri.006G033400, Potri.006G148200, Potri.006G220100, Potri.006G226800, Potri.008G073600, Potri.009G135200, Potri.010G006800, Potri.013G153400, Potri.014G193800, Potri.015G086000, Potri.018G110800, Potri.019G123500
GO:0010117	1.50644e-10	19.8862	2.35358	15	21	photoprotection	Potri.001G295500, Potri.001G420800, Potri.002G028200, Potri.002G119300, Potri.005G164700, Potri.005G234500, Potri.008G157800, Potri.008G157900, Potri.008G158200, Potri.008G171000, Potri.009G089400, Potri.009G151400, Potri.010G066900, Potri.014G017300, Potri.T148000
GO:0043467	0.000157956	3.6122	5.37961	15	48	regulation of generation of precursor metabolites and energy	Potri.002G012000, Potri.004G088700, Potri.005G249200, Potri.006G109700, Potri.006G203200, Potri.008G011900, Potri.008G084500, Potri.008G116800, Potri.010G247200, Potri.014G082900, Potri.014G139500, Potri.016G070200, Potri.016G138500, Potri.017G084000, Potri.019G073900
GO:0009625	0.00145772	2.77117	6.50036	15	58	response to insect	Potri.001G393200, Potri.002G025300, Potri.002G025500, Potri.002G025800, Potri.002G026100, Potri.002G203500, Potri.004G067800, Potri.004G067900, Potri.005G068700, Potri.006G109100, Potri.006G148100, Potri.007G100600, Potri.014G127700, Potri.016G137900, Potri.019G088200
GO:2001057	0.00743645	2.24751	7.62112	15	68	reactive nitrogen species metabolic process	Potri.001G118200, Potri.001G330900, Potri.001G348300, Potri.002G088600, Potri.004G085400, Potri.004G140800, Potri.005G172400, Potri.006G034000, Potri.008G045100, Potri.010G126300, Potri.012G087700, Potri.012G089300, Potri.013G090800, Potri.015G017500, Potri.015G085100
GO:0071941	0.00854029	2.20581	7.73319	15	69	nitrogen cycle metabolic process	Potri.001G330900, Potri.001G348300, Potri.002G088600, Potri.004G085400, Potri.004G140800, Potri.005G172400, Potri.006G034000, Potri.008G045100, Potri.010G126300, Potri.012G087700, Potri.012G089300, Potri.013G090800, Potri.014G067700, Potri.015G017500, Potri.015G085100
GO:1900055	0.00854029	2.20581	7.73319	15	69	regulation of leaf senescence	Potri.001G060000, Potri.002G152200, Potri.003G120200, Potri.003G149700, Potri.003G167900, Potri.006G109100, Potri.012G072400, Potri.013G090800, Potri.014G078500, Potri.016G137900, Potri.017G015800, Potri.019G073400, Potri.019G073500, Potri.019G073700, Potri.019G073800
GO:1900056	2.32314e-07	8.56181	3.02603	14	27	negative regulation of leaf senescence	Potri.001G060000, Potri.002G152200, Potri.003G120200, Potri.003G149700, Potri.003G167900, Potri.006G109100, Potri.012G072400, Potri.014G078500, Potri.016G137900, Potri.017G015800, Potri.019G073400, Potri.019G073500, Potri.019G073700, Potri.019G073800
GO:1905622	2.32314e-07	8.56181	3.02603	14	27	negative regulation of leaf development	Potri.001G060000, Potri.002G152200, Potri.003G120200, Potri.003G149700, Potri.003G167900, Potri.006G109100, Potri.012G072400, Potri.014G078500, Potri.016G137900, Potri.017G015800, Potri.019G073400, Potri.019G073500, Potri.019G073700, Potri.019G073800
GO:0009773	1.21375e-06	6.95573	3.36226	14	30	photosynthetic electron transport in photosystem I	Potri.001G113000, Potri.002G180400, Potri.003G119200, Potri.008G171000, Potri.010G066900, Potri.010G110100, Potri.010G110400, Potri.012G068500, Potri.013G117000, Potri.014G106400, Potri.015G121100, Potri.016G109000, Potri.019G034000, Potri.019G034100
GO:0016226	0.000273406	3.58814	5.04338	14	45	iron-sulfur cluster assembly	Potri.001G117700, Potri.001G135800, Potri.002G192200, Potri.003G009300, Potri.003G098000, Potri.004G016900, Potri.006G165600, Potri.006G200900, Potri.008G012500, Potri.008G022000, Potri.010G245000, Potri.012G081700, Potri.015G085300, Potri.018G076600
GO:0031163	0.000273406	3.58814	5.04338	14	45	metallo-sulfur cluster assembly	Potri.001G117700, Potri.001G135800, Potri.002G192200, Potri.003G009300, Potri.003G098000, Potri.004G016900, Potri.006G165600, Potri.006G200900, Potri.008G012500, Potri.008G022000, Potri.010G245000, Potri.012G081700, Potri.015G085300, Potri.018G076600
GO:0018904	0.000896726	3.08924	5.60376	14	50	ether metabolic process	Potri.001G096500, Potri.002G030000, Potri.002G066800, Potri.002G073000, Potri.003G134600, Potri.004G031700, Potri.005G058400, Potri.005G100700, Potri.005G245700, Potri.006G110100, Potri.006G123100, Potri.007G074000, Potri.016G059500, Potri.019G054800
GO:2000762	0.00411702	2.52684	6.50036	14	58	regulation of phenylpropanoid metabolic process	Potri.001G099800, Potri.002G054100, Potri.005G208600, Potri.006G067200, Potri.006G067400, Potri.006G221800, Potri.007G147000, Potri.008G059800, Potri.009G134000, Potri.010G114000, Potri.010G199100, Potri.013G156500, Potri.017G000700, Potri.T011400
GO:0042126	0.00770919	2.31594	6.94866	14	62	nitrate metabolic process	Potri.001G330900, Potri.001G348300, Potri.002G088600, Potri.004G085400, Potri.004G140800, Potri.005G172400, Potri.006G034000, Potri.008G045100, Potri.010G126300, Potri.012G087700, Potri.012G089300, Potri.013G090800, Potri.015G017500, Potri.015G085100
GO:0042128	0.00770919	2.31594	6.94866	14	62	nitrate assimilation	Potri.001G330900, Potri.001G348300, Potri.002G088600, Potri.004G085400, Potri.004G140800, Potri.005G172400, Potri.006G034000, Potri.008G045100, Potri.010G126300, Potri.012G087700, Potri.012G089300, Potri.013G090800, Potri.015G017500, Potri.015G085100
GO:1903409	1.25348e-05	5.73921	3.47433	13	31	reactive oxygen species biosynthetic process	Potri.001G118200, Potri.001G358800, Potri.001G394400, Potri.002G088600, Potri.003G069300, Potri.003G069400, Potri.003G069600, Potri.004G065200, Potri.005G172400, Potri.008G004500, Potri.011G112700, Potri.013G148400, Potri.014G137300
GO:0090056	8.18325e-05	4.49076	4.03471	13	36	regulation of chlorophyll metabolic process	Potri.001G057400, Potri.003G171000, Potri.003G201000, Potri.006G044700, Potri.006G049100, Potri.006G245300, Potri.006G275600, Potri.008G157800, Potri.008G157900, Potri.008G158200, Potri.015G105100, Potri.017G015800, Potri.018G053600
GO:1901401	0.000277077	3.82491	4.48301	13	40	regulation of tetrapyrrole metabolic process	Potri.001G057400, Potri.003G171000, Potri.003G201000, Potri.006G044700, Potri.006G049100, Potri.006G245300, Potri.006G275600, Potri.008G157800, Potri.008G157900, Potri.008G158200, Potri.015G105100, Potri.017G015800, Potri.018G053600
GO:0043618	0.000474078	3.56087	4.70716	13	42	regulation of transcription from RNA polymerase II promoter in response to stress	Potri.001G108100, Potri.003G092200, Potri.006G049200, Potri.006G148200, Potri.006G226800, Potri.007G043800, Potri.008G136800, Potri.010G082000, Potri.012G138900, Potri.014G141400, Potri.015G141100, Potri.016G056500, Potri.T137400
GO:0009958	0.00188686	2.94981	5.37961	13	48	positive gravitropism	Potri.001G059100, Potri.001G165000, Potri.001G327500, Potri.003G168700, Potri.005G146400, Potri.006G209600, Potri.006G251800, Potri.007G077300, Potri.008G187800, Potri.010G112800, Potri.012G083300, Potri.014G141400, Potri.014G146800
GO:0006012	0.0023086	2.86777	5.49169	13	49	galactose metabolic process	Potri.001G095300, Potri.001G459700, Potri.002G191600, Potri.005G209500, Potri.006G233200, Potri.007G023200, Potri.010G150400, Potri.013G005800, Potri.013G005900, Potri.013G006100, Potri.015G134700, Potri.016G020000, Potri.017G080000
GO:0009269	0.00405769	2.64689	5.82791	13	52	response to desiccation	Potri.001G180600, Potri.001G218400, Potri.002G028700, Potri.002G081800, Potri.002G165000, Potri.003G067700, Potri.003G092200, Potri.009G117500, Potri.015G003500, Potri.015G003600, Potri.T012400, Potri.T012500, Potri.T012700
GO:0080092	0.00921323	2.34569	6.38829	13	57	regulation of pollen tube growth	Potri.001G270100, Potri.002G017200, Potri.003G106400, Potri.005G058300, Potri.005G244700, Potri.008G005500, Potri.008G088200, Potri.009G140100, Potri.010G059400, Potri.010G059600, Potri.010G059800, Potri.010G059900, Potri.010G253000
GO:0036003	6.98816e-05	5.01731	3.47433	12	31	positive regulation of transcription from RNA polymerase II promoter in response to stress	Potri.001G108100, Potri.006G049200, Potri.006G148200, Potri.006G226800, Potri.007G043800, Potri.008G136800, Potri.010G082000, Potri.012G138900, Potri.014G141400, Potri.015G141100, Potri.016G056500, Potri.T137400
GO:0051703	6.98816e-05	5.01731	3.47433	12	31	intraspecies interaction between organisms	Potri.010G037200, Potri.010G150500, Potri.010G150700, Potri.010G150800, Potri.010G151000, Potri.017G095600, Potri.017G096000, Potri.017G096600, Potri.017G096800, Potri.017G097800, Potri.017G098200, Potri.017G098400
GO:0061408	6.98816e-05	5.01731	3.47433	12	31	positive regulation of transcription from RNA polymerase II promoter in response to heat stress	Potri.001G108100, Potri.006G049200, Potri.006G148200, Potri.006G226800, Potri.007G043800, Potri.008G136800, Potri.010G082000, Potri.012G138900, Potri.014G141400, Potri.015G141100, Potri.016G056500, Potri.T137400
GO:0042548	0.000482839	3.81234	4.14678	12	37	regulation of photosynthesis, light reaction	Potri.002G012000, Potri.004G088700, Potri.005G249200, Potri.006G109700, Potri.006G203200, Potri.008G116800, Potri.014G082900, Potri.014G139500, Potri.016G070200, Potri.016G138500, Potri.017G084000, Potri.019G073900
GO:0017000	0.0021125	3.07381	4.81923	12	43	antibiotic biosynthetic process	Potri.001G394400, Potri.003G069300, Potri.003G069400, Potri.003G069600, Potri.004G065200, Potri.005G068700, Potri.007G100600, Potri.011G112700, Potri.012G054900, Potri.014G130300, Potri.014G137300, Potri.015G071800
GO:0019319	0.00674292	2.57481	5.49169	12	49	hexose biosynthetic process	Potri.002G256200, Potri.004G162400, Potri.005G191400, Potri.006G165700, Potri.007G015500, Potri.008G063800, Potri.008G084500, Potri.008G179300, Potri.009G124100, Potri.010G117900, Potri.010G193300, Potri.016G109000
GO:0019252	0.00940264	2.44259	5.71584	12	51	starch biosynthetic process	Potri.001G449500, Potri.005G229700, Potri.005G251000, Potri.006G049100, Potri.006G115100, Potri.008G063800, Potri.009G118800, Potri.010G193300, Potri.010G229300, Potri.012G132700, Potri.014G138600, Potri.015G134700
GO:0042133	0.00940264	2.44259	5.71584	12	51	neurotransmitter metabolic process	Potri.001G118200, Potri.001G144800, Potri.001G253300, Potri.002G088600, Potri.003G089300, Potri.005G172400, Potri.006G038400, Potri.009G047700, Potri.010G254700, Potri.015G017500, Potri.015G030600, Potri.016G036900
GO:0048564	5.33008e-05	5.82483	2.91396	11	26	photosystem I assembly	Potri.001G009800, Potri.002G012000, Potri.005G010700, Potri.005G249200, Potri.006G165600, Potri.006G245300, Potri.009G059600, Potri.009G059800, Potri.013G141700, Potri.014G139500, Potri.017G073000
GO:0071484	8.08487e-05	5.46059	3.02603	11	27	cellular response to light intensity	Potri.004G216700, Potri.005G084200, Potri.005G162500, Potri.007G096400, Potri.008G157800, Potri.008G157900, Potri.008G158200, Potri.008G171000, Potri.010G066900, Potri.013G056900, Potri.019G035800
GO:0010380	0.000470274	4.15971	3.58641	11	32	regulation of chlorophyll biosynthetic process	Potri.003G201000, Potri.006G044700, Potri.006G049100, Potri.006G245300, Potri.006G275600, Potri.008G157800, Potri.008G157900, Potri.008G158200, Potri.015G105100, Potri.017G015800, Potri.018G053600
GO:0006558	0.000843794	3.79772	3.81056	11	34	L-phenylalanine metabolic process	Potri.001G374100, Potri.002G057400, Potri.004G188100, Potri.004G232600, Potri.006G126800, Potri.008G038200, Potri.010G224100, Potri.010G224200, Potri.016G091100, Potri.017G013800, Potri.017G014200
GO:0006787	0.000843794	3.79772	3.81056	11	34	porphyrin-containing compound catabolic process	Potri.001G057400, Potri.001G112500, Potri.003G171000, Potri.003G201000, Potri.006G069700, Potri.006G275600, Potri.009G054800, Potri.010G082300, Potri.013G148400, Potri.014G034200, Potri.018G081200
GO:0033015	0.000843794	3.79772	3.81056	11	34	tetrapyrrole catabolic process	Potri.001G057400, Potri.001G112500, Potri.003G171000, Potri.003G201000, Potri.006G069700, Potri.006G275600, Potri.009G054800, Potri.010G082300, Potri.013G148400, Potri.014G034200, Potri.018G081200
GO:1901463	0.000843794	3.79772	3.81056	11	34	regulation of tetrapyrrole biosynthetic process	Potri.003G201000, Potri.006G044700, Potri.006G049100, Potri.006G245300, Potri.006G275600, Potri.008G157800, Potri.008G157900, Potri.008G158200, Potri.015G105100, Potri.017G015800, Potri.018G053600
GO:1902221	0.000843794	3.79772	3.81056	11	34	erythrose 4-phosphate/phosphoenolpyruvate family amino acid metabolic process	Potri.001G374100, Potri.002G057400, Potri.004G188100, Potri.004G232600, Potri.006G126800, Potri.008G038200, Potri.010G224100, Potri.010G224200, Potri.016G091100, Potri.017G013800, Potri.017G014200
GO:0009641	0.00183719	3.35917	4.14678	11	37	shade avoidance	Potri.002G025300, Potri.002G025500, Potri.002G025800, Potri.002G026100, Potri.002G028200, Potri.005G164700, Potri.005G234500, Potri.007G130100, Potri.008G187800, Potri.011G105400, Potri.017G028300
GO:0006662	0.00445882	2.91086	4.59508	11	41	glycerol ether metabolic process	Potri.002G030000, Potri.002G066800, Potri.002G073000, Potri.004G031700, Potri.005G058400, Potri.005G245700, Potri.006G110100, Potri.006G123100, Potri.007G074000, Potri.016G059500, Potri.019G054800
GO:0006094	0.006584	2.72874	4.81923	11	43	gluconeogenesis	Potri.004G162400, Potri.005G191400, Potri.006G165700, Potri.007G015500, Potri.008G063800, Potri.008G084500, Potri.008G179300, Potri.009G124100, Potri.010G117900, Potri.010G193300, Potri.016G109000
GO:0006572	2.84597e-06	11.3471	1.90528	10	17	tyrosine catabolic process	Potri.001G374100, Potri.002G057400, Potri.007G137900, Potri.007G138000, Potri.011G115100, Potri.017G013800, Potri.017G014000, Potri.017G014200, Potri.T098300, Potri.T098400
GO:0006559	1.0928e-05	8.82489	2.12943	10	19	L-phenylalanine catabolic process	Potri.001G374100, Potri.002G057400, Potri.004G232600, Potri.006G126800, Potri.008G038200, Potri.010G224100, Potri.010G224200, Potri.016G091100, Potri.017G013800, Potri.017G014200
GO:1902222	1.0928e-05	8.82489	2.12943	10	19	erythrose 4-phosphate/phosphoenolpyruvate family amino acid catabolic process	Potri.001G374100, Potri.002G057400, Potri.004G232600, Potri.006G126800, Potri.008G038200, Potri.010G224100, Potri.010G224200, Potri.016G091100, Potri.017G013800, Potri.017G014200
GO:0010120	0.000136604	5.67214	2.68981	10	24	camalexin biosynthetic process	Potri.001G271700, Potri.003G149700, Potri.005G068700, Potri.006G109100, Potri.007G100600, Potri.009G066100, Potri.012G043200, Potri.013G153400, Potri.015G030700, Potri.016G137900
GO:0052317	0.000136604	5.67214	2.68981	10	24	camalexin metabolic process	Potri.001G271700, Potri.003G149700, Potri.005G068700, Potri.006G109100, Potri.007G100600, Potri.009G066100, Potri.012G043200, Potri.013G153400, Potri.015G030700, Potri.016G137900
GO:0009700	0.000299591	4.96277	2.91396	10	26	indole phytoalexin biosynthetic process	Potri.001G271700, Potri.003G149700, Potri.005G068700, Potri.006G109100, Potri.007G100600, Potri.009G066100, Potri.012G043200, Potri.013G153400, Potri.015G030700, Potri.016G137900
GO:0046217	0.000299591	4.96277	2.91396	10	26	indole phytoalexin metabolic process	Potri.001G271700, Potri.003G149700, Potri.005G068700, Potri.006G109100, Potri.007G100600, Potri.009G066100, Potri.012G043200, Potri.013G153400, Potri.015G030700, Potri.016G137900
GO:0052314	0.000299591	4.96277	2.91396	10	26	phytoalexin metabolic process	Potri.001G271700, Potri.003G149700, Potri.005G068700, Potri.006G109100, Potri.007G100600, Potri.009G066100, Potri.012G043200, Potri.013G153400, Potri.015G030700, Potri.016G137900
GO:0052315	0.000299591	4.96277	2.91396	10	26	phytoalexin biosynthetic process	Potri.001G271700, Potri.003G149700, Potri.005G068700, Potri.006G109100, Potri.007G100600, Potri.009G066100, Potri.012G043200, Potri.013G153400, Potri.015G030700, Potri.016G137900
GO:0006570	0.000599682	4.41104	3.13811	10	28	tyrosine metabolic process	Potri.001G374100, Potri.002G057400, Potri.007G137900, Potri.007G138000, Potri.011G115100, Potri.017G013800, Potri.017G014000, Potri.017G014200, Potri.T098300, Potri.T098400
GO:0005977	0.00111297	3.96965	3.36226	10	30	glycogen metabolic process	Potri.004G074600, Potri.004G123600, Potri.005G229700, Potri.005G251000, Potri.006G115100, Potri.009G041800, Potri.009G118800, Potri.010G160200, Potri.014G138600, Potri.015G134700
GO:0006112	0.00111297	3.96965	3.36226	10	30	energy reserve metabolic process	Potri.004G074600, Potri.004G123600, Potri.005G229700, Potri.005G251000, Potri.006G115100, Potri.009G041800, Potri.009G118800, Potri.010G160200, Potri.014G138600, Potri.015G134700
GO:0010555	0.00147956	3.78048	3.47433	10	31	response to mannitol	Potri.002G202300, Potri.003G124400, Potri.006G053200, Potri.009G109400, Potri.012G140800, Potri.014G058900, Potri.014G126800, Potri.015G143600, Potri.016G054400, Potri.019G078400
GO:0009403	0.0025052	3.4515	3.69848	10	33	toxin biosynthetic process	Potri.001G271700, Potri.003G149700, Potri.005G068700, Potri.006G109100, Potri.007G100600, Potri.009G066100, Potri.012G043200, Potri.013G153400, Potri.015G030700, Potri.016G137900
GO:0030308	0.00319745	3.30757	3.81056	10	34	negative regulation of cell growth	Potri.005G161500, Potri.005G176900, Potri.011G044100, Potri.017G095600, Potri.017G096000, Potri.017G096600, Potri.017G096800, Potri.017G097800, Potri.017G098200, Potri.017G098400
GO:0010189	0.00621692	2.93975	4.14678	10	37	vitamin E biosynthetic process	Potri.002G047100, Potri.002G057400, Potri.007G137900, Potri.007G138000, Potri.011G115100, Potri.013G077100, Potri.017G014000, Potri.018G040200, Potri.T098300, Potri.T098400
GO:0042360	0.00621692	2.93975	4.14678	10	37	vitamin E metabolic process	Potri.002G047100, Potri.002G057400, Potri.007G137900, Potri.007G138000, Potri.011G115100, Potri.013G077100, Potri.017G014000, Potri.018G040200, Potri.T098300, Potri.T098400
GO:0033559	0.00922271	2.73681	4.37093	10	39	unsaturated fatty acid metabolic process	Potri.001G424700, Potri.002G130700, Potri.005G162500, Potri.006G101500, Potri.006G192000, Potri.007G096400, Potri.008G106400, Potri.016G046200, Potri.016G117500, Potri.T180100
GO:0031099	0.00022954	5.95449	2.35358	9	21	regeneration	Potri.001G257600, Potri.001G266000, Potri.006G053500, Potri.009G052900, Potri.009G060600, Potri.015G072000, Potri.019G093900, Potri.019G094000, Potri.019G094100
GO:0019336	0.00144965	4.20242	2.91396	9	26	phenol-containing compound catabolic process	Potri.001G374100, Potri.001G451300, Potri.004G232600, Potri.006G126800, Potri.008G038200, Potri.010G224100, Potri.010G224200, Potri.011G150300, Potri.016G091100
GO:0010112	0.00196034	3.96881	3.02603	9	27	regulation of systemic acquired resistance	Potri.002G082400, Potri.002G190800, Potri.003G165000, Potri.004G072500, Potri.005G164700, Potri.005G178900, Potri.006G148100, Potri.010G125900, Potri.012G054900
GO:1903052	0.00438906	3.40148	3.36226	9	30	positive regulation of proteolysis involved in cellular protein catabolic process	Potri.001G037200, Potri.004G150100, Potri.006G123500, Potri.008G145500, Potri.009G111200, Potri.010G096600, Potri.010G128500, Potri.013G120300, Potri.018G064300
GO:1903364	0.00438906	3.40148	3.36226	9	30	positive regulation of cellular protein catabolic process	Potri.001G037200, Potri.004G150100, Potri.006G123500, Potri.008G145500, Potri.009G111200, Potri.010G096600, Potri.010G128500, Potri.013G120300, Potri.018G064300
GO:0015996	0.00557931	3.24675	3.47433	9	31	chlorophyll catabolic process	Potri.001G057400, Potri.001G112500, Potri.003G171000, Potri.003G201000, Potri.006G275600, Potri.009G054800, Potri.010G082300, Potri.013G148400, Potri.018G081200
GO:0046149	0.00557931	3.24675	3.47433	9	31	pigment catabolic process	Potri.001G057400, Potri.001G112500, Potri.003G171000, Potri.003G201000, Potri.006G275600, Potri.009G054800, Potri.010G082300, Potri.013G148400, Potri.018G081200
GO:0006636	0.00869111	2.97597	3.69848	9	33	unsaturated fatty acid biosynthetic process	Potri.001G424700, Potri.005G162500, Potri.006G101500, Potri.006G192000, Potri.007G096400, Potri.008G106400, Potri.016G046200, Potri.016G117500, Potri.T180100
GO:0030091	0.00869111	2.97597	3.69848	9	33	protein repair	Potri.002G012000, Potri.002G207200, Potri.003G222200, Potri.004G065600, Potri.005G249200, Potri.009G100900, Potri.011G114300, Potri.014G139500, Potri.017G084000
GO:0045862	0.00869111	2.97597	3.69848	9	33	positive regulation of proteolysis	Potri.001G037200, Potri.004G150100, Potri.006G123500, Potri.008G145500, Potri.009G111200, Potri.010G096600, Potri.010G128500, Potri.013G120300, Potri.018G064300
GO:0071218	0.00869111	2.97597	3.69848	9	33	cellular response to misfolded protein	Potri.001G110300, Potri.004G122000, Potri.007G031600, Potri.008G087200, Potri.010G013200, Potri.010G168300, Potri.012G088200, Potri.016G058900, Potri.019G100800
GO:0098869	0.00869111	2.97597	3.69848	9	33	cellular oxidant detoxification	Potri.001G105200, Potri.003G126100, Potri.004G174500, Potri.004G216700, Potri.006G049100, Potri.006G069600, Potri.009G134100, Potri.013G056900, Potri.019G035800
GO:1903050	0.00869111	2.97597	3.69848	9	33	regulation of proteolysis involved in cellular protein catabolic process	Potri.001G037200, Potri.004G150100, Potri.006G123500, Potri.008G145500, Potri.009G111200, Potri.010G096600, Potri.010G128500, Potri.013G120300, Potri.018G064300
GO:1903362	0.00869111	2.97597	3.69848	9	33	regulation of cellular protein catabolic process	Potri.001G037200, Potri.004G150100, Potri.006G123500, Potri.008G145500, Potri.009G111200, Potri.010G096600, Potri.010G128500, Potri.013G120300, Potri.018G064300
GO:0009643	0.00038226	6.35011	2.01735	8	18	photosynthetic acclimation	Potri.001G097500, Potri.001G470700, Potri.003G015200, Potri.003G133800, Potri.004G019900, Potri.004G218400, Potri.008G116800, Potri.009G027700
GO:0009704	0.000595583	5.77262	2.12943	8	19	de-etiolation	Potri.002G055400, Potri.005G001800, Potri.009G059600, Potri.009G059800, Potri.010G136800, Potri.013G001300, Potri.014G111400, Potri.018G026400
GO:0010262	0.000895553	5.29138	2.2415	8	20	somatic embryogenesis	Potri.001G257600, Potri.001G266000, Potri.006G053500, Potri.009G052900, Potri.009G060600, Potri.019G093900, Potri.019G094000, Potri.019G094100
GO:1905156	0.00256257	4.23266	2.57773	8	23	negative regulation of photosynthesis	Potri.002G002700, Potri.002G012000, Potri.002G196100, Potri.004G088700, Potri.005G249200, Potri.014G120700, Potri.014G139500, Potri.017G084000
GO:0009683	0.00460881	3.73443	2.80188	8	25	indoleacetic acid metabolic process	Potri.002G025300, Potri.002G025500, Potri.002G025800, Potri.002G026100, Potri.008G187800, Potri.012G083300, Potri.013G024100, Potri.019G061700
GO:0045833	0.00771921	3.3411	3.02603	8	27	negative regulation of lipid metabolic process	Potri.001G219100, Potri.001G420800, Potri.002G127100, Potri.003G201000, Potri.010G240800, Potri.012G055600, Potri.013G065700, Potri.014G031300
GO:0034644	0.00976495	3.17393	3.13811	8	28	cellular response to UV	Potri.004G216700, Potri.005G084200, Potri.006G069700, Potri.008G157800, Potri.008G157900, Potri.008G158200, Potri.013G056900, Potri.019G035800
GO:0009800	4.83409e-05	13.8899	1.23283	7	11	cinnamic acid biosynthetic process	Potri.006G126800, Potri.008G038200, Potri.010G224100, Potri.010G224200, Potri.015G041100, Potri.016G091100, Potri.018G005300
GO:0009803	4.83409e-05	13.8899	1.23283	7	11	cinnamic acid metabolic process	Potri.006G126800, Potri.008G038200, Potri.010G224100, Potri.010G224200, Potri.015G041100, Potri.016G091100, Potri.018G005300
GO:0009821	0.000204916	9.25929	1.45698	7	13	alkaloid biosynthetic process	Potri.001G214500, Potri.005G099400, Potri.006G040900, Potri.006G041000, Potri.006G140500, Potri.016G037900, Potri.018G086900
GO:0009854	0.000204916	9.25929	1.45698	7	13	oxidative photosynthetic carbon pathway	Potri.001G394400, Potri.003G069300, Potri.003G069400, Potri.003G069600, Potri.004G065200, Potri.004G175800, Potri.011G112700
GO:0050665	0.00037014	7.93625	1.56905	7	14	hydrogen peroxide biosynthetic process	Potri.001G394400, Potri.003G069300, Potri.003G069400, Potri.003G069600, Potri.004G065200, Potri.011G112700, Potri.014G137300
GO:0009939	0.00100701	6.1722	1.7932	7	16	positive regulation of gibberellic acid mediated signaling pathway	Potri.002G213100, Potri.005G040600, Potri.007G135000, Potri.009G037300, Potri.010G060800, Potri.013G028700, Potri.014G135900
GO:0009759	0.00154708	5.55478	1.90528	7	17	indole glucosinolate biosynthetic process	Potri.002G025300, Potri.002G025500, Potri.002G025800, Potri.002G026100, Potri.003G092200, Potri.006G109100, Potri.016G137900
GO:0097428	0.00228833	5.04962	2.01735	7	18	protein maturation by iron-sulfur cluster transfer	Potri.001G135800, Potri.002G192200, Potri.003G009300, Potri.003G098000, Potri.006G165600, Potri.006G200900, Potri.008G022000
GO:0010483	0.00327576	4.62866	2.12943	7	19	pollen tube reception	Potri.017G095600, Potri.017G096000, Potri.017G096600, Potri.017G096800, Potri.017G097800, Potri.017G098200, Potri.017G098400
GO:0009820	0.00455742	4.27245	2.2415	7	20	alkaloid metabolic process	Potri.001G214500, Potri.005G099400, Potri.006G040900, Potri.006G041000, Potri.006G140500, Potri.016G037900, Potri.018G086900
GO:0009819	0.00618342	3.96714	2.35358	7	21	drought recovery	Potri.005G024800, Potri.006G126800, Potri.008G038200, Potri.010G224100, Potri.010G224200, Potri.016G091100, Potri.019G119300
GO:0046244	0.00618342	3.96714	2.35358	7	21	salicylic acid catabolic process	Potri.001G451300, Potri.006G126800, Potri.008G038200, Potri.010G224100, Potri.010G224200, Potri.011G150300, Potri.016G091100
GO:0009684	0.00820504	3.70253	2.46565	7	22	indoleacetic acid biosynthetic process	Potri.002G025300, Potri.002G025500, Potri.002G025800, Potri.002G026100, Potri.008G187800, Potri.012G083300, Potri.013G024100
GO:0010230	0.000277387	11.9023	1.12075	6	10	alternative respiration	Potri.006G179300, Potri.006G252200, Potri.012G001500, Potri.015G019800, Potri.018G041300, Potri.018G101600
GO:0071486	0.000552242	9.52149	1.23283	6	11	cellular response to high light intensity	Potri.005G084200, Potri.008G157800, Potri.008G157900, Potri.008G158200, Potri.013G056900, Potri.019G035800
GO:0044375	0.000999743	7.93429	1.3449	6	12	regulation of peroxisome size	Potri.002G000200, Potri.002G153800, Potri.008G064800, Potri.010G192600, Potri.014G042000, Potri.014G076400
GO:0010275	0.00168102	6.80058	1.45698	6	13	NAD(P)H dehydrogenase complex assembly	Potri.002G077600, Potri.004G033400, Potri.004G120300, Potri.006G060100, Potri.010G110400, Potri.013G160600
GO:0031539	0.00168102	6.80058	1.45698	6	13	positive regulation of anthocyanin metabolic process	Potri.002G054100, Potri.005G001800, Potri.005G208600, Potri.006G251800, Potri.013G001300, Potri.014G111400
GO:0035264	0.00168102	6.80058	1.45698	6	13	multicellular organism growth	Potri.001G295500, Potri.002G119300, Potri.005G024800, Potri.009G089400, Potri.014G017300, Potri.T148000
GO:0016120	0.00402236	5.28896	1.68113	6	15	carotene biosynthetic process	Potri.004G177400, Potri.004G197100, Potri.005G050700, Potri.006G147300, Potri.009G159800, Potri.013G065700
GO:0080024	0.00583158	4.7599	1.7932	6	16	indolebutyric acid metabolic process	Potri.001G389200, Potri.005G033800, Potri.007G140300, Potri.010G092100, Potri.013G023200, Potri.017G032700
GO:0000023	9.59592e-05	39.6673	0.672451	5	6	maltose metabolic process	Potri.003G085500, Potri.006G031700, Potri.007G081400, Potri.013G076100, Potri.016G028900
GO:0010304	0.00273248	7.93234	1.12075	5	10	PSII associated light-harvesting complex II catabolic process	Potri.002G012000, Potri.005G249200, Potri.014G139500, Potri.017G084000, Potri.018G081200
GO:0051091	0.00454935	6.61005	1.23283	5	11	positive regulation of DNA-binding transcription factor activity	Potri.001G029700, Potri.003G194700, Potri.006G038900, Potri.016G036600, Potri.019G013300
GO:0051176	0.00454935	6.61005	1.23283	5	11	positive regulation of sulfur metabolic process	Potri.005G068700, Potri.007G100600, Potri.013G054000, Potri.015G085300, Potri.019G031400
GO:0006656	0.00708479	5.66555	1.3449	5	12	phosphatidylcholine biosynthetic process	Potri.006G145600, Potri.012G047300, Potri.012G047400, Potri.015G039000, Potri.016G017500
GO:0009865	0.00708479	5.66555	1.3449	5	12	pollen tube adhesion	Potri.010G037200, Potri.010G150500, Potri.010G150700, Potri.010G150800, Potri.010G151000
GO:0098609	0.00708479	5.66555	1.3449	5	12	cell-cell adhesion	Potri.010G037200, Potri.010G150500, Potri.010G150700, Potri.010G150800, Potri.010G151000
GO:0009722	0.000157539	Inf	0.448301	4	4	detection of cytokinin stimulus	Potri.006G190000, Potri.006G259400, Potri.018G022700, Potri.018G114100
GO:0034097	0.000157539	Inf	0.448301	4	4	response to cytokine	Potri.006G190000, Potri.006G259400, Potri.018G022700, Potri.018G114100
GO:0071345	0.000157539	Inf	0.448301	4	4	cellular response to cytokine stimulus	Potri.006G190000, Potri.006G259400, Potri.018G022700, Potri.018G114100
GO:0061635	0.000717139	31.7249	0.560376	4	5	regulation of protein complex stability	Potri.003G192800, Potri.004G122000, Potri.008G087200, Potri.010G168300
GO:0043271	0.0019595	15.8619	0.672451	4	6	negative regulation of ion transport	Potri.001G057400, Potri.001G342000, Potri.003G171000, Potri.004G209700
GO:0051457	0.0019595	15.8619	0.672451	4	6	maintenance of protein location in nucleus	Potri.006G087300, Potri.006G114200, Potri.016G143900, Potri.T138100
GO:0010057	0.004166	10.5742	0.784527	4	7	trichoblast fate specification	Potri.001G184100, Potri.003G052400, Potri.004G015100, Potri.007G122800
GO:0010061	0.004166	10.5742	0.784527	4	7	regulation of trichoblast fate specification	Potri.001G184100, Potri.003G052400, Potri.004G015100, Potri.007G122800
GO:0071629	0.004166	10.5742	0.784527	4	7	cytoplasm protein quality control by the ubiquitin-proteasome system	Potri.001G110300, Potri.004G122000, Potri.008G087200, Potri.010G168300
GO:0090610	0.004166	10.5742	0.784527	4	7	bundle sheath cell fate specification	Potri.006G021400, Potri.006G114200, Potri.016G143900, Potri.T138100
GO:0140455	0.004166	10.5742	0.784527	4	7	cytoplasm protein quality control	Potri.001G110300, Potri.004G122000, Potri.008G087200, Potri.010G168300
GO:1903888	0.004166	10.5742	0.784527	4	7	regulation of plant epidermal cell differentiation	Potri.001G184100, Potri.003G052400, Potri.004G015100, Potri.007G122800
GO:0006537	0.00759501	7.93038	0.896602	4	8	glutamate biosynthetic process	Potri.004G106400, Potri.006G038400, Potri.015G017500, Potri.016G036900
GO:0010258	0.00759501	7.93038	0.896602	4	8	NADH dehydrogenase complex (plastoquinone) assembly	Potri.002G077600, Potri.004G033400, Potri.010G110400, Potri.013G160600
GO:0070141	0.00759501	7.93038	0.896602	4	8	response to UV-A	Potri.005G084200, Potri.008G157800, Potri.008G157900, Potri.008G158200
GO:0071492	0.00759501	7.93038	0.896602	4	8	cellular response to UV-A	Potri.005G084200, Potri.008G157800, Potri.008G157900, Potri.008G158200
GO:0000025	0.00140671	Inf	0.336226	3	3	maltose catabolic process	Potri.006G031700, Potri.007G081400, Potri.016G028900
GO:0010454	0.00140671	Inf	0.336226	3	3	negative regulation of cell fate commitment	Potri.001G184100, Potri.003G052400, Potri.011G026300
GO:0010110	0.0051542	23.787	0.448301	3	4	regulation of photosynthesis, dark reaction	Potri.002G002700, Potri.002G196100, Potri.014G120700
GO:0071454	0.0051542	23.787	0.448301	3	4	cellular response to anoxia	Potri.002G002700, Potri.002G196100, Potri.014G120700
GO:0080152	0.0051542	23.787	0.448301	3	4	regulation of reductive pentose-phosphate cycle	Potri.002G002700, Potri.002G196100, Potri.014G120700
GO:0080153	0.0051542	23.787	0.448301	3	4	negative regulation of reductive pentose-phosphate cycle	Potri.002G002700, Potri.002G196100, Potri.014G120700
GO:0097054	0.0051542	23.787	0.448301	3	4	L-glutamate biosynthetic process	Potri.006G038400, Potri.015G017500, Potri.016G036900

## Sheet: interphase II Neva down
Additional file 5: Data S3. Gene Ontology annotation and enrichment analysis of differential expressed genes between two neighbouring growth stages for Neva and I-214.
GOBPID	Pvalue	OddsRatio	ExpCount	Count	Size	Term	Genes
GO:0065007	0.000353675	1.12453	1384.86	1483	9721	biological regulation	Potri.001G002600, Potri.001G009600, Potri.001G012200, Potri.001G018700, Potri.001G020600, Potri.001G024300, Potri.001G027200, Potri.001G027700, Potri.001G028700, Potri.001G031400, Potri.001G036600, Potri.001G041400, Potri.001G048200, Potri.001G052500, Potri.001G053000, Potri.001G055000, Potri.001G060600, Potri.001G061600, Potri.001G061700, Potri.001G067700, Potri.001G070500, Potri.001G073600, Pot…
GO:0050789	1.20275e-05	1.163	1220.89	1339	8570	regulation of biological process	Potri.001G002600, Potri.001G009600, Potri.001G012200, Potri.001G018700, Potri.001G020600, Potri.001G024300, Potri.001G027200, Potri.001G027700, Potri.001G028700, Potri.001G031400, Potri.001G041400, Potri.001G048200, Potri.001G052500, Potri.001G053000, Potri.001G055000, Potri.001G060600, Potri.001G061600, Potri.001G061700, Potri.001G067700, Potri.001G070500, Potri.001G073600, Potri.001G073900, Pot…
GO:0050794	8.86885e-09	1.23055	1083.98	1236	7609	regulation of cellular process	Potri.001G002600, Potri.001G009600, Potri.001G018700, Potri.001G020600, Potri.001G024300, Potri.001G027700, Potri.001G028700, Potri.001G031400, Potri.001G041400, Potri.001G048200, Potri.001G052500, Potri.001G053000, Potri.001G055000, Potri.001G060600, Potri.001G061600, Potri.001G061700, Potri.001G067700, Potri.001G070500, Potri.001G073600, Potri.001G073900, Potri.001G086400, Potri.001G086700, Pot…
GO:0071840	1.71967e-06	1.22273	694.637	801	4876	cellular component organization or biogenesis	Potri.001G009600, Potri.001G012200, Potri.001G018700, Potri.001G031400, Potri.001G046500, Potri.001G050300, Potri.001G053000, Potri.001G054400, Potri.001G055200, Potri.001G061700, Potri.001G067700, Potri.001G070500, Potri.001G071000, Potri.001G073900, Potri.001G074000, Potri.001G081200, Potri.001G086000, Potri.001G097100, Potri.001G099100, Potri.001G103300, Potri.001G106100, Potri.001G120000, Pot…
GO:0051716	1.4225e-05	1.20082	683.81	779	4800	cellular response to stimulus	Potri.001G024300, Potri.001G027700, Potri.001G028700, Potri.001G042600, Potri.001G046500, Potri.001G048200, Potri.001G052500, Potri.001G061600, Potri.001G061700, Potri.001G073600, Potri.001G073900, Potri.001G074700, Potri.001G086000, Potri.001G090200, Potri.001G094200, Potri.001G094800, Potri.001G095200, Potri.001G098300, Potri.001G099100, Potri.001G106600, Potri.001G114500, Potri.001G117900, Pot…
GO:0016043	4.15664e-10	1.31777	613.577	748	4307	cellular component organization	Potri.001G009600, Potri.001G012200, Potri.001G018700, Potri.001G031400, Potri.001G046500, Potri.001G050300, Potri.001G053000, Potri.001G054400, Potri.001G055200, Potri.001G061700, Potri.001G067700, Potri.001G070500, Potri.001G071000, Potri.001G073900, Potri.001G074000, Potri.001G081200, Potri.001G086000, Potri.001G097100, Potri.001G099100, Potri.001G103300, Potri.001G106100, Potri.001G120000, Pot…
GO:0007154	0.000638044	1.17068	528.243	594	3708	cell communication	Potri.001G024300, Potri.001G027700, Potri.001G028700, Potri.001G048200, Potri.001G052500, Potri.001G061600, Potri.001G061700, Potri.001G073600, Potri.001G073900, Potri.001G090200, Potri.001G094800, Potri.001G095200, Potri.001G098300, Potri.001G106600, Potri.001G114500, Potri.001G117900, Potri.001G121700, Potri.001G131800, Potri.001G138000, Potri.001G145900, Potri.001G147700, Potri.001G147900, Pot…
GO:0006793	0.00841862	1.12473	533.087	582	3742	phosphorus metabolic process	Potri.001G018300, Potri.001G018700, Potri.001G037900, Potri.001G043700, Potri.001G048500, Potri.001G052500, Potri.001G061700, Potri.001G073400, Potri.001G073600, Potri.001G082900, Potri.001G086000, Potri.001G095200, Potri.001G106600, Potri.001G114500, Potri.001G121400, Potri.001G126100, Potri.001G140000, Potri.001G145900, Potri.001G147700, Potri.001G151900, Potri.001G160600, Potri.001G161600, Pot…
GO:0006796	0.00525117	1.13474	524.967	577	3685	phosphate-containing compound metabolic process	Potri.001G018300, Potri.001G018700, Potri.001G037900, Potri.001G043700, Potri.001G048500, Potri.001G052500, Potri.001G061700, Potri.001G073400, Potri.001G073600, Potri.001G082900, Potri.001G086000, Potri.001G095200, Potri.001G106600, Potri.001G114500, Potri.001G121400, Potri.001G126100, Potri.001G140000, Potri.001G145900, Potri.001G147700, Potri.001G151900, Potri.001G160600, Potri.001G161600, Pot…
GO:0023052	2.81607e-08	1.31964	452.454	557	3176	signaling	Potri.001G024300, Potri.001G027700, Potri.001G028700, Potri.001G048200, Potri.001G052500, Potri.001G061600, Potri.001G061700, Potri.001G073600, Potri.001G090200, Potri.001G094800, Potri.001G095200, Potri.001G098300, Potri.001G106600, Potri.001G114500, Potri.001G117900, Potri.001G121700, Potri.001G131800, Potri.001G138000, Potri.001G145900, Potri.001G147700, Potri.001G147900, Potri.001G155700, Pot…
GO:0007165	1.52337e-08	1.32759	449.605	556	3156	signal transduction	Potri.001G024300, Potri.001G027700, Potri.001G028700, Potri.001G048200, Potri.001G052500, Potri.001G061600, Potri.001G061700, Potri.001G073600, Potri.001G090200, Potri.001G094800, Potri.001G095200, Potri.001G098300, Potri.001G106600, Potri.001G114500, Potri.001G117900, Potri.001G121700, Potri.001G131800, Potri.001G138000, Potri.001G145900, Potri.001G147700, Potri.001G147900, Potri.001G155700, Pot…
GO:0006996	2.34483e-13	1.47789	379.8	510	2666	organelle organization	Potri.001G009600, Potri.001G018700, Potri.001G031400, Potri.001G046500, Potri.001G050300, Potri.001G053000, Potri.001G054400, Potri.001G055200, Potri.001G061700, Potri.001G067700, Potri.001G070500, Potri.001G073900, Potri.001G074000, Potri.001G081200, Potri.001G086000, Potri.001G099100, Potri.001G103300, Potri.001G106100, Potri.001G125000, Potri.001G126800, Potri.001G137700, Potri.001G147500, Pot…
GO:0016310	2.98687e-05	1.24343	404.73	478	2841	phosphorylation	Potri.001G018300, Potri.001G018700, Potri.001G037900, Potri.001G043700, Potri.001G048500, Potri.001G052500, Potri.001G061700, Potri.001G073400, Potri.001G073600, Potri.001G082900, Potri.001G086000, Potri.001G095200, Potri.001G106600, Potri.001G114500, Potri.001G126100, Potri.001G140000, Potri.001G147700, Potri.001G151900, Potri.001G161600, Potri.001G172700, Potri.001G177100, Potri.001G190400, Pot…
GO:0006468	3.41465e-07	1.34406	318.114	400	2233	protein phosphorylation	Potri.001G018300, Potri.001G018700, Potri.001G043700, Potri.001G052500, Potri.001G061700, Potri.001G073600, Potri.001G082900, Potri.001G095200, Potri.001G106600, Potri.001G114500, Potri.001G126100, Potri.001G147700, Potri.001G151900, Potri.001G161600, Potri.001G177100, Potri.001G252400, Potri.001G257100, Potri.001G272000, Potri.001G274700, Potri.001G278600, Potri.001G280200, Potri.001G280700, Pot…
GO:0009653	3.21754e-14	1.62364	245.317	357	1722	anatomical structure morphogenesis	Potri.001G004100, Potri.001G012200, Potri.001G018700, Potri.001G031400, Potri.001G049700, Potri.001G052500, Potri.001G070500, Potri.001G073900, Potri.001G082600, Potri.001G120300, Potri.001G122800, Potri.001G126100, Potri.001G141400, Potri.001G147000, Potri.001G159900, Potri.001G160600, Potri.001G169500, Potri.001G183800, Potri.001G188800, Potri.001G216900, Potri.001G240900, Potri.001G274700, Pot…
GO:0007049	1.39103e-62	3.40812	143.03	350	1004	cell cycle	Potri.001G009600, Potri.001G031400, Potri.001G046500, Potri.001G050300, Potri.001G053000, Potri.001G055200, Potri.001G061700, Potri.001G065800, Potri.001G070500, Potri.001G086000, Potri.001G099100, Potri.001G106100, Potri.001G125000, Potri.001G126800, Potri.001G136200, Potri.001G147500, Potri.001G149200, Potri.001G156200, Potri.001G159900, Potri.001G177100, Potri.001G182600, Potri.001G208700, Pot…
GO:0009888	1.39197e-18	1.92539	165.966	276	1165	tissue development	Potri.001G004100, Potri.001G015700, Potri.001G031400, Potri.001G049700, Potri.001G052500, Potri.001G070500, Potri.001G073600, Potri.001G082600, Potri.001G086000, Potri.001G120000, Potri.001G122800, Potri.001G126100, Potri.001G131800, Potri.001G141400, Potri.001G147000, Potri.001G177100, Potri.001G188800, Potri.001G216900, Potri.001G301800, Potri.001G340200, Potri.001G340300, Potri.001G340400, Pot…
GO:0022402	6.14617e-55	3.77364	101.859	268	715	cell cycle process	Potri.001G009600, Potri.001G031400, Potri.001G046500, Potri.001G050300, Potri.001G053000, Potri.001G055200, Potri.001G061700, Potri.001G065800, Potri.001G086000, Potri.001G099100, Potri.001G126800, Potri.001G136200, Potri.001G149200, Potri.001G156200, Potri.001G159900, Potri.001G177100, Potri.001G182600, Potri.001G225600, Potri.001G239000, Potri.001G250200, Potri.001G252300, Potri.001G257700, Pot…
GO:0048869	0.000855463	1.2675	196.738	238	1381	cellular developmental process	Potri.001G004100, Potri.001G031400, Potri.001G046500, Potri.001G061700, Potri.001G073600, Potri.001G082600, Potri.001G086700, Potri.001G120000, Potri.001G122800, Potri.001G131800, Potri.001G137600, Potri.001G147000, Potri.001G159900, Potri.001G160600, Potri.001G183800, Potri.001G188800, Potri.001G239500, Potri.001G252300, Potri.001G274700, Potri.001G301800, Potri.001G344600, Potri.001G360700, Pot…
GO:0071554	1.24497e-08	1.56184	158.559	226	1113	cell wall organization or biogenesis	Potri.001G012200, Potri.001G071000, Potri.001G120000, Potri.001G136200, Potri.001G147900, Potri.001G159900, Potri.001G162400, Potri.001G182300, Potri.001G206800, Potri.001G227000, Potri.001G240900, Potri.001G275200, Potri.001G294700, Potri.001G302600, Potri.001G320800, Potri.001G343400, Potri.001G360700, Potri.001G360800, Potri.001G383600, Potri.001G449100, Potri.002G029100, Potri.002G058700, Pot…
GO:0051301	5.37038e-34	2.96423	98.0128	222	688	cell division	Potri.001G009600, Potri.001G031400, Potri.001G065800, Potri.001G067700, Potri.001G122800, Potri.001G125000, Potri.001G126100, Potri.001G136200, Potri.001G147500, Potri.001G149200, Potri.001G177100, Potri.001G208700, Potri.001G225600, Potri.001G250200, Potri.001G272000, Potri.001G273700, Potri.001G275200, Potri.001G292300, Potri.001G301800, Potri.001G337600, Potri.001G337700, Potri.001G383600, Pot…
GO:0040007	4.86699e-05	1.36629	168.103	216	1180	growth	Potri.001G004100, Potri.001G031400, Potri.001G052500, Potri.001G070500, Potri.001G073600, Potri.001G073900, Potri.001G120300, Potri.001G122800, Potri.001G147000, Potri.001G147900, Potri.001G160600, Potri.001G179700, Potri.001G183800, Potri.001G188800, Potri.001G240900, Potri.001G267700, Potri.001G274700, Potri.001G360700, Potri.001G361200, Potri.001G405500, Potri.001G410400, Potri.001G421200, Pot…
GO:0051276	1.11394e-12	1.83892	124.938	202	877	chromosome organization	Potri.001G009600, Potri.001G031400, Potri.001G046500, Potri.001G050300, Potri.001G055200, Potri.001G067700, Potri.001G070500, Potri.001G074000, Potri.001G099100, Potri.001G125000, Potri.001G126800, Potri.001G137700, Potri.001G156200, Potri.001G180200, Potri.001G182600, Potri.001G225600, Potri.001G264000, Potri.001G346900, Potri.001G348200, Potri.001G358100, Potri.001G383900, Potri.002G002900, Pot…
GO:0006259	9.99671e-20	2.29377	101.432	193	712	DNA metabolic process	Potri.001G009600, Potri.001G027200, Potri.001G046500, Potri.001G053000, Potri.001G055200, Potri.001G067700, Potri.001G070500, Potri.001G074000, Potri.001G074700, Potri.001G099100, Potri.001G126800, Potri.001G142000, Potri.001G151900, Potri.001G156200, Potri.001G180200, Potri.001G225600, Potri.001G250200, Potri.001G264000, Potri.001G269700, Potri.001G329700, Potri.001G331200, Potri.001G348200, Pot…
GO:0048589	1.19609e-06	1.54801	117.53	167	825	developmental growth	Potri.001G004100, Potri.001G052500, Potri.001G070500, Potri.001G073600, Potri.001G073900, Potri.001G120300, Potri.001G122800, Potri.001G147000, Potri.001G160600, Potri.001G183800, Potri.001G188800, Potri.001G240900, Potri.001G267700, Potri.001G274700, Potri.001G360700, Potri.001G405500, Potri.001G410400, Potri.001G421200, Potri.001G453600, Potri.001G467000, Potri.002G029100, Potri.002G046700, Pot…
GO:0051128	2.62743e-13	2.01973	94.8787	165	666	regulation of cellular component organization	Potri.001G031400, Potri.001G053000, Potri.001G067700, Potri.001G070500, Potri.001G073900, Potri.001G147900, Potri.001G177100, Potri.001G180200, Potri.001G183800, Potri.001G239000, Potri.001G257700, Potri.001G272000, Potri.001G274700, Potri.001G292300, Potri.001G301800, Potri.001G331200, Potri.001G358100, Potri.001G405500, Potri.002G002900, Potri.002G007700, Potri.002G010000, Potri.002G046700, Pot…
GO:0045229	2.90991e-06	1.52402	117.53	165	825	external encapsulating structure organization	Potri.001G012200, Potri.001G071000, Potri.001G120000, Potri.001G136200, Potri.001G147900, Potri.001G159900, Potri.001G162400, Potri.001G227000, Potri.001G240900, Potri.001G344600, Potri.001G360700, Potri.001G360800, Potri.001G449100, Potri.002G029100, Potri.002G058700, Potri.002G060400, Potri.002G060500, Potri.002G114000, Potri.002G186900, Potri.002G200300, Potri.002G202500, Potri.002G225200, Pot…
GO:0071555	1.99787e-07	1.61866	109.41	161	768	cell wall organization	Potri.001G012200, Potri.001G071000, Potri.001G120000, Potri.001G136200, Potri.001G147900, Potri.001G159900, Potri.001G162400, Potri.001G227000, Potri.001G240900, Potri.001G360700, Potri.001G360800, Potri.001G449100, Potri.002G029100, Potri.002G058700, Potri.002G060400, Potri.002G060500, Potri.002G114000, Potri.002G186900, Potri.002G200300, Potri.002G202500, Potri.002G225200, Potri.002G225400, Pot…
GO:0048285	7.00045e-36	4.01262	57.554	159	404	organelle fission	Potri.001G031400, Potri.001G046500, Potri.001G053000, Potri.001G055200, Potri.001G086000, Potri.001G099100, Potri.001G103300, Potri.001G126800, Potri.001G147500, Potri.001G156200, Potri.001G177100, Potri.001G239000, Potri.001G257700, Potri.001G264000, Potri.001G272000, Potri.001G275200, Potri.001G292300, Potri.001G301800, Potri.001G331200, Potri.001G346900, Potri.001G348200, Potri.001G383900, Pot…
GO:0000902	2.60927e-08	1.69799	102.144	156	717	cell morphogenesis	Potri.001G012200, Potri.001G031400, Potri.001G073900, Potri.001G082600, Potri.001G120300, Potri.001G122800, Potri.001G160600, Potri.001G183800, Potri.001G240900, Potri.001G274700, Potri.001G360700, Potri.001G360800, Potri.001G405500, Potri.001G410400, Potri.001G421200, Potri.001G467000, Potri.002G023400, Potri.002G029100, Potri.002G046700, Potri.002G058700, Potri.002G114000, Potri.002G144200, Pot…
GO:0048364	0.00781871	1.2527	128.927	155	905	root development	Potri.001G004100, Potri.001G018700, Potri.001G027700, Potri.001G051700, Potri.001G052500, Potri.001G070500, Potri.001G094800, Potri.001G115100, Potri.001G122800, Potri.001G131800, Potri.001G141400, Potri.001G147000, Potri.001G180200, Potri.001G216900, Potri.001G360700, Potri.001G453600, Potri.002G024700, Potri.002G046900, Potri.002G070900, Potri.002G072200, Potri.002G087000, Potri.002G111700, Pot…
GO:0022622	0.00879014	1.24757	129.354	155	908	root system development	Potri.001G004100, Potri.001G018700, Potri.001G027700, Potri.001G051700, Potri.001G052500, Potri.001G070500, Potri.001G094800, Potri.001G115100, Potri.001G122800, Potri.001G131800, Potri.001G141400, Potri.001G147000, Potri.001G180200, Potri.001G216900, Potri.001G360700, Potri.001G453600, Potri.002G024700, Potri.002G046900, Potri.002G070900, Potri.002G072200, Potri.002G087000, Potri.002G111700, Pot…
GO:0000278	9.0462e-32	3.7033	58.1239	153	408	mitotic cell cycle	Potri.001G009600, Potri.001G031400, Potri.001G046500, Potri.001G106100, Potri.001G136200, Potri.001G177100, Potri.001G225600, Potri.001G239000, Potri.001G246900, Potri.001G250200, Potri.001G257700, Potri.001G264000, Potri.001G272000, Potri.001G272700, Potri.001G272800, Potri.001G275200, Potri.001G289500, Potri.001G292300, Potri.001G301800, Potri.001G346900, Potri.002G002900, Potri.002G003400, Pot…
GO:0016049	5.22379e-06	1.53277	107.7	152	756	cell growth	Potri.001G004100, Potri.001G031400, Potri.001G073900, Potri.001G120300, Potri.001G122800, Potri.001G147000, Potri.001G147900, Potri.001G160600, Potri.001G179700, Potri.001G183800, Potri.001G240900, Potri.001G274700, Potri.001G360700, Potri.001G361200, Potri.001G405500, Potri.001G410400, Potri.001G421200, Potri.001G453600, Potri.001G467000, Potri.002G007700, Potri.002G029100, Potri.002G046700, Pot…
GO:1905392	5.31727e-05	1.47098	103.854	142	729	plant organ morphogenesis	Potri.001G004100, Potri.001G018700, Potri.001G052500, Potri.001G070500, Potri.001G122800, Potri.001G141400, Potri.001G147000, Potri.001G188800, Potri.001G216900, Potri.001G325800, Potri.001G360700, Potri.001G361200, Potri.001G453600, Potri.002G028400, Potri.002G070900, Potri.002G072200, Potri.002G087000, Potri.002G111700, Potri.002G114000, Potri.002G144200, Potri.002G152900, Potri.002G160800, Pot…
GO:0000280	8.65212e-38	4.84556	45.0175	139	316	nuclear division	Potri.001G031400, Potri.001G046500, Potri.001G053000, Potri.001G055200, Potri.001G086000, Potri.001G099100, Potri.001G126800, Potri.001G156200, Potri.001G177100, Potri.001G239000, Potri.001G257700, Potri.001G264000, Potri.001G272000, Potri.001G275200, Potri.001G292300, Potri.001G301800, Potri.001G331200, Potri.001G346900, Potri.001G348200, Potri.001G383900, Potri.001G465400, Potri.002G002900, Pot…
GO:0005976	0.000438832	1.40111	102.572	135	720	polysaccharide metabolic process	Potri.001G012200, Potri.001G052300, Potri.001G071000, Potri.001G136200, Potri.001G147900, Potri.001G162400, Potri.001G206800, Potri.001G294700, Potri.001G302600, Potri.001G332100, Potri.001G339500, Potri.001G360700, Potri.001G360800, Potri.002G011300, Potri.002G058700, Potri.002G060400, Potri.002G060500, Potri.002G114000, Potri.002G197200, Potri.002G200300, Potri.002G202500, Potri.002G225200, Pot…
GO:0033043	1.88621e-21	2.97044	58.5513	134	411	regulation of organelle organization	Potri.001G031400, Potri.001G053000, Potri.001G067700, Potri.001G070500, Potri.001G073900, Potri.001G177100, Potri.001G180200, Potri.001G239000, Potri.001G257700, Potri.001G272000, Potri.001G292300, Potri.001G301800, Potri.001G331200, Potri.001G358100, Potri.002G002900, Potri.002G010000, Potri.002G057800, Potri.002G080000, Potri.002G111600, Potri.002G121500, Potri.002G165900, Potri.002G199900, Pot…
GO:0007010	7.25964e-26	3.46495	52.5679	133	369	cytoskeleton organization	Potri.001G018700, Potri.001G073900, Potri.001G106100, Potri.001G236400, Potri.001G246900, Potri.001G272700, Potri.001G272800, Potri.001G289500, Potri.001G292900, Potri.001G295800, Potri.001G331200, Potri.001G337600, Potri.001G337700, Potri.001G453600, Potri.002G027400, Potri.002G106000, Potri.002G106100, Potri.002G111900, Potri.002G118000, Potri.002G165900, Potri.002G167800, Potri.002G225100, Pot…
GO:0044262	0.000534781	1.39833	100.435	132	705	cellular carbohydrate metabolic process	Potri.001G012200, Potri.001G071000, Potri.001G136200, Potri.001G139500, Potri.001G140000, Potri.001G145900, Potri.001G147900, Potri.001G206800, Potri.001G294700, Potri.001G302600, Potri.001G317600, Potri.001G325200, Potri.001G332100, Potri.001G343400, Potri.001G360700, Potri.001G360800, Potri.001G383600, Potri.002G011300, Potri.002G058700, Potri.002G060400, Potri.002G060500, Potri.002G197200, Pot…
GO:0007017	1.69958e-33	4.50708	44.1627	131	310	microtubule-based process	Potri.001G018700, Potri.001G073900, Potri.001G104000, Potri.001G106100, Potri.001G115100, Potri.001G182300, Potri.001G233700, Potri.001G246900, Potri.001G272700, Potri.001G272800, Potri.001G289500, Potri.001G295800, Potri.001G331200, Potri.001G337600, Potri.001G337700, Potri.001G360200, Potri.001G430800, Potri.001G436200, Potri.001G467600, Potri.002G027400, Potri.002G106000, Potri.002G106100, Pot…
GO:0051726	6.35763e-22	3.1693	52.283	125	367	regulation of cell cycle	Potri.001G031400, Potri.001G053000, Potri.001G177100, Potri.001G239000, Potri.001G250200, Potri.001G257700, Potri.001G264000, Potri.001G272000, Potri.001G292300, Potri.001G301800, Potri.001G329700, Potri.001G331200, Potri.001G358100, Potri.001G389300, Potri.002G002900, Potri.002G003400, Potri.002G010000, Potri.002G023400, Potri.002G040100, Potri.002G080000, Potri.002G084700, Potri.002G087600, Pot…
GO:1903047	6.84099e-29	4.07601	44.3052	124	311	mitotic cell cycle process	Potri.001G009600, Potri.001G031400, Potri.001G046500, Potri.001G136200, Potri.001G177100, Potri.001G239000, Potri.001G250200, Potri.001G257700, Potri.001G264000, Potri.001G272000, Potri.001G275200, Potri.001G292300, Potri.001G301800, Potri.001G346900, Potri.002G002900, Potri.002G003400, Potri.002G010000, Potri.002G040100, Potri.002G044800, Potri.002G080000, Potri.002G084700, Potri.002G087600, Pot…
GO:0060560	2.51723e-05	1.55125	85.4763	122	600	developmental growth involved in morphogenesis	Potri.001G004100, Potri.001G073900, Potri.001G120300, Potri.001G122800, Potri.001G147000, Potri.001G160600, Potri.001G183800, Potri.001G240900, Potri.001G274700, Potri.001G360700, Potri.001G405500, Potri.001G410400, Potri.001G421200, Potri.001G453600, Potri.001G467000, Potri.002G029100, Potri.002G046700, Potri.002G072200, Potri.002G114000, Potri.002G144200, Potri.002G167800, Potri.002G209700, Pot…
GO:0090558	5.30032e-11	2.09895	66.814	120	469	plant epidermis development	Potri.001G004100, Potri.001G031400, Potri.001G082600, Potri.001G122800, Potri.001G147000, Potri.001G177100, Potri.001G301800, Potri.001G360700, Potri.001G360800, Potri.001G453600, Potri.002G027400, Potri.002G072200, Potri.002G144200, Potri.002G159400, Potri.002G160800, Potri.002G165900, Potri.002G167800, Potri.002G168900, Potri.002G234600, Potri.002G254300, Potri.003G001400, Potri.003G002200, Pot…
GO:0051321	3.44159e-26	3.93315	42.3108	116	297	meiotic cell cycle	Potri.001G031400, Potri.001G046500, Potri.001G053000, Potri.001G055200, Potri.001G061700, Potri.001G086000, Potri.001G099100, Potri.001G125000, Potri.001G126800, Potri.001G156200, Potri.001G159900, Potri.001G252300, Potri.001G264000, Potri.001G269700, Potri.001G281500, Potri.001G331200, Potri.001G348200, Potri.001G383900, Potri.001G465400, Potri.002G002900, Potri.002G057000, Potri.002G167800, Pot…
GO:0007166	2.83008e-19	3.02331	50.0036	116	351	cell surface receptor signaling pathway	Potri.001G052500, Potri.001G073600, Potri.001G095200, Potri.001G106600, Potri.001G114500, Potri.001G147700, Potri.001G161600, Potri.001G280200, Potri.001G300700, Potri.001G306000, Potri.001G310700, Potri.001G333300, Potri.001G398500, Potri.002G027400, Potri.002G070900, Potri.002G251700, Potri.003G074000, Potri.003G115100, Potri.003G117500, Potri.003G124800, Potri.003G136100, Potri.003G157300, Pot…
GO:0007169	1.46564e-22	3.45589	45.4449	115	319	transmembrane receptor protein tyrosine kinase signaling pathway	Potri.001G052500, Potri.001G073600, Potri.001G095200, Potri.001G106600, Potri.001G114500, Potri.001G147700, Potri.001G161600, Potri.001G280200, Potri.001G300700, Potri.001G306000, Potri.001G310700, Potri.001G333300, Potri.001G398500, Potri.002G027400, Potri.002G070900, Potri.002G251700, Potri.003G074000, Potri.003G115100, Potri.003G117500, Potri.003G124800, Potri.003G136100, Potri.003G157300, Pot…
GO:0007167	2.64555e-22	3.42209	45.7298	115	321	enzyme linked receptor protein signaling pathway	Potri.001G052500, Potri.001G073600, Potri.001G095200, Potri.001G106600, Potri.001G114500, Potri.001G147700, Potri.001G161600, Potri.001G280200, Potri.001G300700, Potri.001G306000, Potri.001G310700, Potri.001G333300, Potri.001G398500, Potri.002G027400, Potri.002G070900, Potri.002G251700, Potri.003G074000, Potri.003G115100, Potri.003G117500, Potri.003G124800, Potri.003G136100, Potri.003G157300, Pot…
GO:0032268	0.00302063	1.35178	89.0378	114	625	regulation of cellular protein metabolic process	Potri.001G002600, Potri.001G177100, Potri.001G213700, Potri.001G272000, Potri.001G278600, Potri.001G292300, Potri.001G301800, Potri.001G358100, Potri.001G457700, Potri.002G010000, Potri.002G062700, Potri.002G080000, Potri.002G111600, Potri.002G120900, Potri.002G121500, Potri.002G242100, Potri.003G058200, Potri.003G091700, Potri.003G117800, Potri.003G222300, Potri.004G032100, Potri.004G104000, Pot…
GO:0048507	1.59503e-07	1.80834	69.6632	112	489	meristem development	Potri.001G015700, Potri.001G049700, Potri.001G052500, Potri.001G070500, Potri.001G073600, Potri.001G126100, Potri.001G141400, Potri.001G188800, Potri.001G216900, Potri.001G361200, Potri.001G372300, Potri.002G003400, Potri.002G024700, Potri.002G037500, Potri.002G070900, Potri.002G100600, Potri.002G114800, Potri.002G118100, Potri.002G124100, Potri.002G152900, Potri.002G185000, Potri.002G241300, Pot…
GO:0006974	1.06598e-06	1.72477	72.2275	112	507	cellular response to DNA damage stimulus	Potri.001G046500, Potri.001G074700, Potri.001G099100, Potri.001G142000, Potri.001G151900, Potri.001G156200, Potri.001G180200, Potri.001G225600, Potri.001G269700, Potri.001G329700, Potri.001G331200, Potri.001G358100, Potri.001G472200, Potri.002G023400, Potri.002G084700, Potri.002G133800, Potri.002G148200, Potri.002G222300, Potri.002G256000, Potri.002G259000, Potri.002G261900, Potri.003G015800, Pot…
GO:0006281	1.46772e-07	1.85183	64.1072	105	450	DNA repair	Potri.001G046500, Potri.001G074700, Potri.001G099100, Potri.001G142000, Potri.001G151900, Potri.001G156200, Potri.001G180200, Potri.001G225600, Potri.001G269700, Potri.001G329700, Potri.001G331200, Potri.001G358100, Potri.001G472200, Potri.002G084700, Potri.002G133800, Potri.002G148200, Potri.002G222300, Potri.002G256000, Potri.002G259000, Potri.002G261900, Potri.003G015800, Potri.003G017500, Pot…
GO:1903046	4.61501e-25	4.16457	36.6123	104	257	meiotic cell cycle process	Potri.001G031400, Potri.001G046500, Potri.001G053000, Potri.001G055200, Potri.001G061700, Potri.001G086000, Potri.001G099100, Potri.001G126800, Potri.001G156200, Potri.001G159900, Potri.001G252300, Potri.001G264000, Potri.001G269700, Potri.001G281500, Potri.001G331200, Potri.001G348200, Potri.001G383900, Potri.001G465400, Potri.002G002900, Potri.002G057000, Potri.002G167800, Potri.002G232700, Pot…
GO:0009826	0.00117729	1.43011	75.3616	101	529	unidimensional cell growth	Potri.001G073900, Potri.001G120300, Potri.001G122800, Potri.001G160600, Potri.001G183800, Potri.001G240900, Potri.001G274700, Potri.001G360700, Potri.001G405500, Potri.001G410400, Potri.001G421200, Potri.001G467000, Potri.002G029100, Potri.002G046700, Potri.002G114000, Potri.002G144200, Potri.002G167800, Potri.002G209700, Potri.002G234600, Potri.003G021700, Potri.003G047700, Potri.003G074000, Pot…
GO:0065009	0.000300493	1.50485	71.6576	100	503	regulation of molecular function	Potri.001G070500, Potri.001G096900, Potri.001G109700, Potri.001G177100, Potri.001G216000, Potri.001G272000, Potri.001G278600, Potri.001G280900, Potri.001G292300, Potri.001G301800, Potri.001G419100, Potri.001G465800, Potri.002G010000, Potri.002G080000, Potri.002G104300, Potri.002G121500, Potri.002G242100, Potri.003G058200, Potri.003G091700, Potri.003G113700, Potri.003G117800, Potri.004G032100, Pot…
GO:0048468	0.000609723	1.46787	73.0822	100	513	cell development	Potri.001G004100, Potri.001G031400, Potri.001G082600, Potri.001G122800, Potri.001G147000, Potri.001G160600, Potri.001G183800, Potri.001G274700, Potri.001G360700, Potri.001G360800, Potri.001G453600, Potri.002G072200, Potri.002G144200, Potri.002G159400, Potri.002G160800, Potri.002G165900, Potri.002G167800, Potri.002G168900, Potri.002G209700, Potri.002G254300, Potri.003G001400, Potri.003G002200, Pot…
GO:0010015	3.79247e-05	1.62751	64.6771	96	454	root morphogenesis	Potri.001G004100, Potri.001G018700, Potri.001G052500, Potri.001G070500, Potri.001G122800, Potri.001G141400, Potri.001G147000, Potri.001G216900, Potri.001G360700, Potri.001G453600, Potri.002G070900, Potri.002G072200, Potri.002G087000, Potri.002G111700, Potri.002G144200, Potri.002G152900, Potri.002G160800, Potri.002G167800, Potri.002G234600, Potri.002G249200, Potri.002G254300, Potri.003G001400, Pot…
GO:0071669	0.00145785	1.43522	70.6604	95	496	plant-type cell wall organization or biogenesis	Potri.001G120000, Potri.001G136200, Potri.001G147900, Potri.001G240900, Potri.001G275200, Potri.001G302600, Potri.001G320800, Potri.001G360700, Potri.001G360800, Potri.001G383600, Potri.002G029100, Potri.002G111700, Potri.002G114000, Potri.002G178700, Potri.002G200300, Potri.002G223300, Potri.003G057800, Potri.003G097100, Potri.003G113000, Potri.003G142200, Potri.003G142400, Potri.003G162000, Pot…
GO:0042546	0.000196067	1.54902	65.8167	94	462	cell wall biogenesis	Potri.001G071000, Potri.001G120000, Potri.001G136200, Potri.001G147900, Potri.001G275200, Potri.001G302600, Potri.001G320800, Potri.001G343400, Potri.001G383600, Potri.002G029100, Potri.002G060400, Potri.002G060500, Potri.002G111700, Potri.002G114000, Potri.002G178700, Potri.002G200300, Potri.002G223300, Potri.002G236200, Potri.003G057800, Potri.003G097100, Potri.003G113000, Potri.003G142200, Pot…
GO:0044264	0.00146243	1.43799	69.8056	94	490	cellular polysaccharide metabolic process	Potri.001G012200, Potri.001G071000, Potri.001G136200, Potri.001G147900, Potri.001G206800, Potri.001G294700, Potri.001G302600, Potri.001G332100, Potri.001G360700, Potri.001G360800, Potri.002G011300, Potri.002G058700, Potri.002G060400, Potri.002G060500, Potri.002G197200, Potri.002G200300, Potri.002G225200, Potri.002G225400, Potri.002G236200, Potri.003G022900, Potri.003G097100, Potri.003G123700, Pot…
GO:0010564	1.10278e-23	4.37579	31.7687	93	223	regulation of cell cycle process	Potri.001G031400, Potri.001G053000, Potri.001G177100, Potri.001G239000, Potri.001G250200, Potri.001G257700, Potri.001G272000, Potri.001G292300, Potri.001G301800, Potri.001G331200, Potri.001G358100, Potri.001G389300, Potri.002G002900, Potri.002G003400, Potri.002G010000, Potri.002G080000, Potri.002G084700, Potri.002G121500, Potri.002G256000, Potri.003G021700, Potri.003G058200, Potri.003G117800, Pot…
GO:0006260	2.30016e-15	3.00127	39.3191	91	276	DNA replication	Potri.001G031400, Potri.001G070500, Potri.001G074000, Potri.001G239000, Potri.001G250200, Potri.001G329700, Potri.001G346900, Potri.001G389300, Potri.001G461300, Potri.002G023400, Potri.002G040100, Potri.003G015800, Potri.003G017500, Potri.003G044900, Potri.003G102700, Potri.003G104700, Potri.003G157000, Potri.003G169300, Potri.004G046300, Potri.004G131600, Potri.004G185700, Potri.004G230300, Pot…
GO:0006310	2.11195e-19	3.68955	34.0481	90	239	DNA recombination	Potri.001G053000, Potri.001G055200, Potri.001G099100, Potri.001G126800, Potri.001G151900, Potri.001G156200, Potri.001G180200, Potri.001G264000, Potri.001G269700, Potri.001G331200, Potri.001G348200, Potri.001G358100, Potri.001G383900, Potri.001G472200, Potri.002G148200, Potri.002G199900, Potri.002G232700, Potri.002G256000, Potri.003G015800, Potri.003G017500, Potri.003G021400, Potri.003G036200, Pot…
GO:0046777	0.00112643	1.46561	65.8167	90	462	protein autophosphorylation	Potri.001G061700, Potri.001G082900, Potri.001G147700, Potri.001G151900, Potri.001G257100, Potri.001G274700, Potri.001G386500, Potri.001G398500, Potri.001G405500, Potri.001G467000, Potri.002G017000, Potri.002G087600, Potri.002G181000, Potri.002G254600, Potri.003G082600, Potri.003G120800, Potri.004G029500, Potri.004G032200, Potri.004G058500, Potri.004G095700, Potri.004G143700, Potri.004G153600, Pot…
GO:0050790	0.000143253	1.58727	61.1155	89	429	regulation of catalytic activity	Potri.001G070500, Potri.001G096900, Potri.001G109700, Potri.001G177100, Potri.001G216000, Potri.001G272000, Potri.001G278600, Potri.001G280900, Potri.001G292300, Potri.001G301800, Potri.001G419100, Potri.002G010000, Potri.002G080000, Potri.002G104300, Potri.002G121500, Potri.002G242100, Potri.003G058200, Potri.003G091700, Potri.003G113700, Potri.003G117800, Potri.004G032100, Potri.004G035800, Pot…
GO:0048646	9.87634e-06	1.76059	53.8501	85	378	anatomical structure formation involved in morphogenesis	Potri.001G018700, Potri.001G049700, Potri.001G126100, Potri.001G159900, Potri.001G240900, Potri.001G325800, Potri.001G344600, Potri.002G028400, Potri.002G037500, Potri.002G087000, Potri.002G111700, Potri.002G241300, Potri.002G254600, Potri.003G074600, Potri.003G107600, Potri.003G205400, Potri.004G033900, Potri.004G186000, Potri.004G208300, Potri.004G213100, Potri.005G099300, Potri.005G134600, Pot…
GO:0048437	0.00287446	1.42534	63.5374	85	446	floral organ development	Potri.001G027700, Potri.001G058600, Potri.001G060600, Potri.001G061700, Potri.001G073600, Potri.001G137600, Potri.001G159300, Potri.001G177500, Potri.001G188800, Potri.001G209300, Potri.001G252300, Potri.001G267700, Potri.001G325800, Potri.001G372300, Potri.002G028400, Potri.002G037500, Potri.002G073800, Potri.002G074000, Potri.002G124400, Potri.002G130200, Potri.002G178700, Potri.003G035900, Pot…
GO:0071365	9.40632e-06	1.77001	52.9953	84	372	cellular response to auxin stimulus	Potri.001G027700, Potri.001G086000, Potri.001G131800, Potri.001G177500, Potri.001G190300, Potri.001G344600, Potri.001G361200, Potri.001G410400, Potri.001G456400, Potri.001G461400, Potri.002G024700, Potri.002G029100, Potri.002G049200, Potri.002G072200, Potri.002G087000, Potri.002G137700, Potri.002G186400, Potri.002G223400, Potri.002G249200, Potri.003G056900, Potri.003G101500, Potri.003G111500, Pot…
GO:0000226	6.487e-18	3.70542	30.9139	82	217	microtubule cytoskeleton organization	Potri.001G018700, Potri.001G073900, Potri.001G106100, Potri.001G246900, Potri.001G272700, Potri.001G272800, Potri.001G289500, Potri.001G295800, Potri.001G331200, Potri.001G337600, Potri.001G337700, Potri.002G027400, Potri.002G106000, Potri.002G106100, Potri.002G111900, Potri.002G167800, Potri.002G225100, Potri.002G235500, Potri.003G057800, Potri.003G117800, Potri.003G125400, Potri.003G126800, Pot…
GO:0007389	2.98966e-05	1.71505	52.9953	82	372	pattern specification process	Potri.001G137600, Potri.001G141400, Potri.001G188800, Potri.001G361200, Potri.001G372300, Potri.001G472800, Potri.002G024700, Potri.002G028400, Potri.002G037500, Potri.002G049200, Potri.002G111700, Potri.003G050100, Potri.003G093000, Potri.003G147600, Potri.003G163200, Potri.004G082400, Potri.004G172800, Potri.004G186000, Potri.004G213100, Potri.004G236500, Potri.005G111700, Potri.005G134200, Pot…
GO:0031399	1.92738e-07	2.02488	46.1572	81	324	regulation of protein modification process	Potri.001G177100, Potri.001G272000, Potri.001G278600, Potri.001G292300, Potri.001G301800, Potri.001G358100, Potri.002G010000, Potri.002G080000, Potri.002G111600, Potri.002G121500, Potri.002G242100, Potri.003G058200, Potri.003G091700, Potri.003G117800, Potri.004G032100, Potri.004G159000, Potri.004G177900, Potri.004G186000, Potri.005G030000, Potri.005G033400, Potri.005G094000, Potri.005G094200, Pot…
GO:0007059	1.55172e-18	4.15663	26.3552	75	185	chromosome segregation	Potri.001G031400, Potri.001G046500, Potri.001G050300, Potri.001G055200, Potri.001G099100, Potri.001G126800, Potri.001G156200, Potri.001G182600, Potri.001G225600, Potri.001G264000, Potri.001G346900, Potri.001G348200, Potri.001G383900, Potri.002G002900, Potri.002G040100, Potri.002G087600, Potri.002G167800, Potri.002G232700, Potri.002G256000, Potri.003G021700, Potri.003G173200, Potri.004G034900, Pot…
GO:0009734	6.20663e-05	1.71552	48.4366	75	340	auxin-activated signaling pathway	Potri.001G027700, Potri.001G131800, Potri.001G177500, Potri.001G190300, Potri.001G344600, Potri.001G361200, Potri.001G410400, Potri.001G456400, Potri.002G024700, Potri.002G029100, Potri.002G049200, Potri.002G072200, Potri.002G087000, Potri.002G137700, Potri.002G186400, Potri.002G223400, Potri.002G249200, Potri.003G056900, Potri.003G101500, Potri.003G111500, Potri.004G033900, Potri.004G164400, Pot…
GO:0006928	1.65944e-27	7.05935	19.6595	74	138	movement of cell or subcellular component	Potri.001G104000, Potri.001G115100, Potri.001G182300, Potri.001G233100, Potri.001G233700, Potri.001G360200, Potri.001G407000, Potri.001G430800, Potri.001G436200, Potri.001G467600, Potri.002G106000, Potri.002G106100, Potri.002G110600, Potri.002G201000, Potri.002G235500, Potri.002G254300, Potri.003G053800, Potri.003G127800, Potri.004G031600, Potri.004G145800, Potri.004G161100, Potri.004G162800, Pot…
GO:0003002	3.51896e-06	1.91042	44.0203	74	309	regionalization	Potri.001G137600, Potri.001G141400, Potri.001G188800, Potri.001G361200, Potri.001G372300, Potri.002G024700, Potri.002G028400, Potri.002G037500, Potri.002G049200, Potri.002G111700, Potri.003G050100, Potri.003G093000, Potri.003G163200, Potri.004G082400, Potri.004G172800, Potri.004G186000, Potri.004G236500, Potri.005G111700, Potri.005G134200, Potri.005G134600, Potri.005G213800, Potri.005G236700, Pot…
GO:0140013	1.07462e-20	4.8384	23.506	73	165	meiotic nuclear division	Potri.001G031400, Potri.001G053000, Potri.001G055200, Potri.001G086000, Potri.001G099100, Potri.001G126800, Potri.001G156200, Potri.001G264000, Potri.001G331200, Potri.001G348200, Potri.001G383900, Potri.001G465400, Potri.002G002900, Potri.002G057000, Potri.002G232700, Potri.002G235500, Potri.003G021700, Potri.003G144900, Potri.003G162700, Potri.003G173200, Potri.003G175300, Potri.004G031600, Pot…
GO:0007346	8.64603e-18	4.13876	25.358	72	178	regulation of mitotic cell cycle	Potri.001G031400, Potri.001G177100, Potri.001G239000, Potri.001G250200, Potri.001G257700, Potri.001G264000, Potri.001G272000, Potri.001G292300, Potri.001G301800, Potri.002G002900, Potri.002G003400, Potri.002G010000, Potri.002G080000, Potri.002G084700, Potri.002G087600, Potri.002G121500, Potri.003G058200, Potri.003G117800, Potri.004G032100, Potri.004G034900, Potri.004G228900, Potri.005G100000, Pot…
GO:0006073	0.000808206	1.56239	50.0036	72	351	cellular glucan metabolic process	Potri.001G012200, Potri.001G071000, Potri.001G136200, Potri.001G147900, Potri.001G332100, Potri.001G360700, Potri.001G360800, Potri.002G011300, Potri.002G058700, Potri.002G060400, Potri.002G060500, Potri.002G200300, Potri.002G225200, Potri.002G225400, Potri.002G236200, Potri.003G097100, Potri.003G142200, Potri.003G142400, Potri.003G147600, Potri.003G159700, Potri.003G214200, Potri.004G021000, Pot…
GO:0044042	0.000876814	1.55675	50.1461	72	352	glucan metabolic process	Potri.001G012200, Potri.001G071000, Potri.001G136200, Potri.001G147900, Potri.001G332100, Potri.001G360700, Potri.001G360800, Potri.002G011300, Potri.002G058700, Potri.002G060400, Potri.002G060500, Potri.002G200300, Potri.002G225200, Potri.002G225400, Potri.002G236200, Potri.003G097100, Potri.003G142200, Potri.003G142400, Potri.003G147600, Potri.003G159700, Potri.003G214200, Potri.004G021000, Pot…
GO:0019953	6.12192e-06	1.91218	41.5985	70	292	sexual reproduction	Potri.001G031400, Potri.001G046500, Potri.001G061700, Potri.001G086000, Potri.001G126800, Potri.001G159900, Potri.001G239500, Potri.001G252300, Potri.001G269700, Potri.001G465400, Potri.002G044800, Potri.002G045400, Potri.002G057000, Potri.002G114800, Potri.002G235500, Potri.003G074600, Potri.003G144900, Potri.004G031600, Potri.004G061600, Potri.004G181700, Potri.004G185900, Potri.005G053500, Pot…
GO:0044703	6.12192e-06	1.91218	41.5985	70	292	multi-organism reproductive process	Potri.001G031400, Potri.001G046500, Potri.001G061700, Potri.001G086000, Potri.001G126800, Potri.001G159900, Potri.001G239500, Potri.001G252300, Potri.001G269700, Potri.001G465400, Potri.002G044800, Potri.002G045400, Potri.002G057000, Potri.002G114800, Potri.002G235500, Potri.003G074600, Potri.003G144900, Potri.004G031600, Potri.004G061600, Potri.004G181700, Potri.004G185900, Potri.005G053500, Pot…
GO:0090698	0.00337973	1.47036	51.0009	70	358	post-embryonic plant morphogenesis	Potri.001G018700, Potri.001G031400, Potri.001G325800, Potri.001G360700, Potri.001G360800, Potri.002G027400, Potri.002G028400, Potri.002G037500, Potri.002G087000, Potri.002G111700, Potri.002G167800, Potri.002G249200, Potri.003G205400, Potri.004G033900, Potri.004G172800, Potri.004G186000, Potri.004G236500, Potri.005G051100, Potri.005G099300, Potri.005G134600, Potri.005G235100, Potri.006G043400, Pot…
GO:0006261	6.24911e-12	2.9759	29.9167	69	210	DNA-dependent DNA replication	Potri.001G031400, Potri.001G070500, Potri.001G074000, Potri.001G239000, Potri.001G250200, Potri.001G389300, Potri.001G461300, Potri.002G023400, Potri.002G040100, Potri.003G044900, Potri.003G102700, Potri.003G104700, Potri.003G157000, Potri.003G169300, Potri.004G046300, Potri.004G131600, Potri.004G185700, Potri.004G230300, Potri.005G067100, Potri.005G137500, Potri.005G218100, Potri.005G222700, Pot…
GO:0009832	0.00337534	1.47491	50.1461	69	352	plant-type cell wall biogenesis	Potri.001G120000, Potri.001G136200, Potri.001G147900, Potri.001G275200, Potri.001G302600, Potri.001G320800, Potri.001G383600, Potri.002G029100, Potri.002G111700, Potri.002G114000, Potri.002G178700, Potri.002G200300, Potri.002G223300, Potri.003G057800, Potri.003G097100, Potri.003G113000, Potri.003G142200, Potri.003G142400, Potri.003G162000, Potri.003G172300, Potri.004G117100, Potri.004G124500, Pot…
GO:0140014	3.08106e-18	4.50193	22.7937	68	160	mitotic nuclear division	Potri.001G046500, Potri.001G177100, Potri.001G239000, Potri.001G257700, Potri.001G272000, Potri.001G275200, Potri.001G292300, Potri.001G301800, Potri.001G346900, Potri.002G002900, Potri.002G010000, Potri.002G040100, Potri.002G044800, Potri.002G080000, Potri.002G121500, Potri.002G167800, Potri.003G058200, Potri.004G032100, Potri.004G034900, Potri.004G085500, Potri.004G228900, Potri.005G054600, Pot…
GO:0098813	4.5955e-18	4.45336	22.9361	68	161	nuclear chromosome segregation	Potri.001G031400, Potri.001G046500, Potri.001G050300, Potri.001G055200, Potri.001G099100, Potri.001G126800, Potri.001G156200, Potri.001G182600, Potri.001G225600, Potri.001G264000, Potri.001G346900, Potri.001G348200, Potri.001G383900, Potri.002G002900, Potri.002G040100, Potri.002G167800, Potri.002G232700, Potri.002G256000, Potri.003G021700, Potri.003G173200, Potri.004G034900, Potri.004G085500, Pot…
GO:0071103	1.93253e-12	3.1094	28.6346	68	201	DNA conformation change	Potri.001G067700, Potri.001G070500, Potri.001G074000, Potri.001G099100, Potri.001G125000, Potri.001G180200, Potri.001G182600, Potri.001G264000, Potri.002G086900, Potri.002G130800, Potri.002G199900, Potri.003G015800, Potri.003G017500, Potri.003G021400, Potri.003G036200, Potri.003G036500, Potri.003G040400, Potri.003G040700, Potri.003G102700, Potri.003G108400, Potri.003G157000, Potri.003G162400, Pot…
GO:0000910	9.99203e-12	2.99509	28.9195	67	203	cytokinesis	Potri.001G009600, Potri.001G065800, Potri.001G136200, Potri.001G149200, Potri.001G275200, Potri.002G040100, Potri.002G167800, Potri.002G200300, Potri.002G225100, Potri.002G235500, Potri.003G021700, Potri.003G085200, Potri.003G097100, Potri.003G142200, Potri.003G142400, Potri.004G095700, Potri.004G121000, Potri.004G134000, Potri.004G145800, Potri.005G019700, Potri.005G033200, Potri.005G051100, Pot…
GO:0097435	3.80922e-10	2.70935	30.4865	66	214	supramolecular fiber organization	Potri.001G018700, Potri.001G073900, Potri.001G236400, Potri.001G292900, Potri.001G331200, Potri.002G118000, Potri.002G165900, Potri.002G167800, Potri.002G225100, Potri.002G240200, Potri.003G047700, Potri.003G057800, Potri.003G157100, Potri.003G157700, Potri.003G192400, Potri.003G205400, Potri.004G153900, Potri.004G173800, Potri.005G025300, Potri.005G087500, Potri.006G050200, Potri.006G105800, Pot…
GO:0090627	5.17914e-07	2.18353	33.9056	63	238	plant epidermal cell differentiation	Potri.001G004100, Potri.001G031400, Potri.001G122800, Potri.001G147000, Potri.001G301800, Potri.001G360700, Potri.001G360800, Potri.001G453600, Potri.002G072200, Potri.002G144200, Potri.002G160800, Potri.002G167800, Potri.002G234600, Potri.002G254300, Potri.003G001400, Potri.003G002200, Potri.003G052800, Potri.003G110800, Potri.003G146200, Potri.003G220900, Potri.004G058100, Potri.004G228400, Pot…
GO:0051783	3.32026e-19	5.31572	18.9472	62	133	regulation of nuclear division	Potri.001G031400, Potri.001G053000, Potri.001G177100, Potri.001G239000, Potri.001G257700, Potri.001G272000, Potri.001G292300, Potri.001G301800, Potri.001G331200, Potri.002G002900, Potri.002G010000, Potri.002G080000, Potri.002G121500, Potri.003G058200, Potri.003G162700, Potri.003G175300, Potri.004G032100, Potri.004G034900, Potri.004G228900, Potri.005G100000, Potri.005G141900, Potri.005G181400, Pot…
GO:0010087	1.84665e-12	3.33479	24.9306	62	175	phloem or xylem histogenesis	Potri.001G049700, Potri.001G086000, Potri.001G120000, Potri.001G126100, Potri.001G131800, Potri.001G188800, Potri.001G216900, Potri.001G340200, Potri.001G340300, Potri.001G340400, Potri.001G340500, Potri.001G340600, Potri.001G344200, Potri.001G389300, Potri.002G049200, Potri.002G137700, Potri.002G241300, Potri.003G050100, Potri.003G101500, Potri.003G107600, Potri.003G113000, Potri.003G144900, Pot…
GO:0040029	0.00304209	1.51808	44.0203	62	309	regulation of gene expression, epigenetic	Potri.001G009600, Potri.001G027200, Potri.001G031400, Potri.001G213700, Potri.002G166500, Potri.002G199900, Potri.003G021000, Potri.003G187900, Potri.003G188100, Potri.003G196900, Potri.003G220100, Potri.004G047000, Potri.004G134000, Potri.004G159000, Potri.004G193000, Potri.004G193300, Potri.004G212700, Potri.005G010100, Potri.005G010200, Potri.005G068400, Potri.005G069700, Potri.005G089800, Pot…
GO:0007018	3.97985e-28	10.3257	13.8187	61	97	microtubule-based movement	Potri.001G104000, Potri.001G115100, Potri.001G182300, Potri.001G233700, Potri.001G360200, Potri.001G430800, Potri.001G436200, Potri.001G467600, Potri.002G106000, Potri.002G106100, Potri.002G110600, Potri.002G201000, Potri.002G235500, Potri.003G053800, Potri.003G127800, Potri.004G031600, Potri.004G145800, Potri.004G161100, Potri.004G162800, Potri.004G193700, Potri.005G021100, Potri.005G030300, Pot…
GO:0022603	0.00157686	1.57698	42.0258	61	295	regulation of anatomical structure morphogenesis	Potri.001G012200, Potri.001G073900, Potri.001G183800, Potri.001G274700, Potri.001G405500, Potri.002G003400, Potri.002G046700, Potri.002G058700, Potri.002G114000, Potri.002G185000, Potri.002G259000, Potri.003G033400, Potri.003G047700, Potri.003G098200, Potri.003G157100, Potri.003G214200, Potri.004G004700, Potri.004G223900, Potri.005G051100, Potri.005G094000, Potri.005G094200, Potri.005G122700, Pot…
GO:0048638	6.13119e-05	1.84457	36.6123	60	257	regulation of developmental growth	Potri.001G052500, Potri.001G070500, Potri.001G073600, Potri.001G073900, Potri.001G183800, Potri.001G188800, Potri.001G267700, Potri.001G274700, Potri.001G405500, Potri.002G046700, Potri.002G070900, Potri.002G114000, Potri.002G152900, Potri.003G033400, Potri.003G047700, Potri.003G050100, Potri.003G157100, Potri.003G157300, Potri.003G163300, Potri.003G175700, Potri.004G059100, Potri.004G186000, Pot…
GO:0010073	9.16378e-05	1.82274	36.3274	59	255	meristem maintenance	Potri.001G052500, Potri.001G070500, Potri.001G073600, Potri.001G188800, Potri.001G216900, Potri.002G037500, Potri.002G070900, Potri.002G114800, Potri.002G152900, Potri.002G185000, Potri.003G022600, Potri.003G033400, Potri.003G050100, Potri.003G089500, Potri.003G157300, Potri.003G163300, Potri.003G170200, Potri.003G175700, Potri.003G182000, Potri.004G004700, Potri.004G047000, Potri.004G059100, Pot…
GO:0019220	0.000304273	1.72518	37.8945	59	266	regulation of phosphate metabolic process	Potri.001G177100, Potri.001G216000, Potri.001G272000, Potri.001G278600, Potri.001G292300, Potri.001G301800, Potri.002G010000, Potri.002G080000, Potri.002G121500, Potri.002G242100, Potri.003G058200, Potri.003G091700, Potri.003G117800, Potri.004G032100, Potri.004G177900, Potri.005G033400, Potri.005G094000, Potri.005G094200, Potri.005G100000, Potri.005G137500, Potri.005G141900, Potri.005G181400, Pot…
GO:0051174	0.000304273	1.72518	37.8945	59	266	regulation of phosphorus metabolic process	Potri.001G177100, Potri.001G216000, Potri.001G272000, Potri.001G278600, Potri.001G292300, Potri.001G301800, Potri.002G010000, Potri.002G080000, Potri.002G121500, Potri.002G242100, Potri.003G058200, Potri.003G091700, Potri.003G117800, Potri.004G032100, Potri.004G177900, Potri.005G033400, Potri.005G094000, Potri.005G094200, Potri.005G100000, Potri.005G137500, Potri.005G141900, Potri.005G181400, Pot…
GO:0008283	5.8468e-08	2.4872	27.9223	57	196	cell population proliferation	Potri.001G070500, Potri.001G074000, Potri.001G177100, Potri.001G267700, Potri.001G272000, Potri.001G292300, Potri.001G301800, Potri.001G322700, Potri.002G010000, Potri.002G080000, Potri.002G114800, Potri.002G121500, Potri.003G058200, Potri.003G157000, Potri.004G032100, Potri.004G131600, Potri.004G188200, Potri.005G100000, Potri.005G141900, Potri.005G181400, Potri.005G251400, Potri.006G035200, Pot…
GO:0051338	2.12483e-07	2.39114	28.2072	56	198	regulation of transferase activity	Potri.001G177100, Potri.001G272000, Potri.001G278600, Potri.001G292300, Potri.001G301800, Potri.002G010000, Potri.002G080000, Potri.002G121500, Potri.002G242100, Potri.003G058200, Potri.003G117800, Potri.004G032100, Potri.005G033400, Potri.005G094000, Potri.005G094200, Potri.005G100000, Potri.005G137500, Potri.005G141900, Potri.005G181400, Potri.005G209800, Potri.005G251400, Potri.006G035200, Pot…
GO:0042325	3.6874e-06	2.13414	30.629	56	215	regulation of phosphorylation	Potri.001G177100, Potri.001G216000, Potri.001G272000, Potri.001G278600, Potri.001G292300, Potri.001G301800, Potri.002G010000, Potri.002G080000, Potri.002G121500, Potri.002G242100, Potri.003G058200, Potri.003G117800, Potri.004G032100, Potri.004G177900, Potri.005G033400, Potri.005G094000, Potri.005G094200, Potri.005G100000, Potri.005G137500, Potri.005G141900, Potri.005G181400, Potri.005G209800, Pot…
GO:0001932	1.43069e-06	2.25677	28.3496	54	199	regulation of protein phosphorylation	Potri.001G177100, Potri.001G272000, Potri.001G278600, Potri.001G292300, Potri.001G301800, Potri.002G010000, Potri.002G080000, Potri.002G121500, Potri.002G242100, Potri.003G058200, Potri.003G117800, Potri.004G032100, Potri.004G177900, Potri.005G033400, Potri.005G094000, Potri.005G094200, Potri.005G100000, Potri.005G137500, Potri.005G141900, Potri.005G181400, Potri.005G209800, Potri.005G251400, Pot…
GO:0010639	8.99754e-16	4.95462	16.8103	53	118	negative regulation of organelle organization	Potri.001G053000, Potri.001G070500, Potri.001G073900, Potri.001G180200, Potri.001G239000, Potri.001G257700, Potri.001G331200, Potri.001G358100, Potri.002G002900, Potri.002G199900, Potri.002G240200, Potri.003G047700, Potri.003G157100, Potri.003G175300, Potri.004G228900, Potri.005G025300, Potri.005G069700, Potri.005G202700, Potri.005G219800, Potri.005G258300, Potri.006G050200, Potri.006G053600, Pot…
GO:0051129	2.56116e-14	4.41035	17.95	53	126	negative regulation of cellular component organization	Potri.001G053000, Potri.001G070500, Potri.001G073900, Potri.001G180200, Potri.001G239000, Potri.001G257700, Potri.001G331200, Potri.001G358100, Potri.002G002900, Potri.002G199900, Potri.002G240200, Potri.003G047700, Potri.003G157100, Potri.003G175300, Potri.004G228900, Potri.005G025300, Potri.005G069700, Potri.005G202700, Potri.005G219800, Potri.005G258300, Potri.006G050200, Potri.006G053600, Pot…
GO:0048509	7.15598e-06	2.12602	29.0619	53	204	regulation of meristem development	Potri.001G052500, Potri.001G070500, Potri.001G073600, Potri.001G188800, Potri.002G003400, Potri.002G070900, Potri.002G100600, Potri.002G152900, Potri.002G185000, Potri.002G259000, Potri.003G033400, Potri.003G050100, Potri.003G157300, Potri.003G163300, Potri.003G175700, Potri.004G004700, Potri.004G059100, Potri.004G186000, Potri.004G223900, Potri.005G051100, Potri.005G122700, Potri.005G241500, Pot…
GO:0045786	3.496e-14	4.44836	17.5226	52	123	negative regulation of cell cycle	Potri.001G031400, Potri.001G053000, Potri.001G239000, Potri.001G250200, Potri.001G257700, Potri.001G264000, Potri.001G331200, Potri.001G358100, Potri.002G002900, Potri.002G040100, Potri.002G084700, Potri.002G087600, Potri.002G242100, Potri.003G098700, Potri.003G175300, Potri.004G228900, Potri.005G137500, Potri.005G177000, Potri.005G222700, Potri.005G258300, Potri.006G053600, Potri.006G158300, Pot…
GO:0030029	1.32968e-09	3.03316	22.2238	52	156	actin filament-based process	Potri.001G233100, Potri.001G236400, Potri.001G292900, Potri.001G407000, Potri.002G118000, Potri.002G165900, Potri.002G240200, Potri.002G254300, Potri.003G047700, Potri.003G157700, Potri.004G153900, Potri.004G172500, Potri.004G173800, Potri.005G025300, Potri.005G089200, Potri.006G050200, Potri.006G105800, Potri.006G192700, Potri.007G010700, Potri.007G116400, Potri.007G140200, Potri.008G055500, Pot…
GO:0044403	1.77357e-07	2.53367	24.6457	51	173	symbiotic process	Potri.001G031400, Potri.001G052500, Potri.001G070500, Potri.001G073900, Potri.001G213700, Potri.002G144000, Potri.003G021000, Potri.003G157100, Potri.003G175700, Potri.003G187900, Potri.003G188100, Potri.004G086000, Potri.004G108200, Potri.004G141500, Potri.005G089800, Potri.006G025900, Potri.006G173900, Potri.006G188800, Potri.006G267900, Potri.007G010700, Potri.007G012200, Potri.008G013800, Pot…
GO:0010383	0.0034137	1.58089	35.0453	51	246	cell wall polysaccharide metabolic process	Potri.001G071000, Potri.001G147900, Potri.001G206800, Potri.001G294700, Potri.001G302600, Potri.001G360700, Potri.001G360800, Potri.002G060400, Potri.002G060500, Potri.002G197200, Potri.002G236200, Potri.003G022900, Potri.003G159700, Potri.003G162000, Potri.003G172300, Potri.004G021000, Potri.004G113500, Potri.004G117100, Potri.004G124500, Potri.005G007200, Potri.005G061600, Potri.005G163900, Pot…
GO:0006302	4.71404e-08	2.70617	23.0786	50	162	double-strand break repair	Potri.001G099100, Potri.001G151900, Potri.001G180200, Potri.001G225600, Potri.001G269700, Potri.001G331200, Potri.001G358100, Potri.002G148200, Potri.002G222300, Potri.002G256000, Potri.003G015800, Potri.003G017500, Potri.003G021400, Potri.003G036200, Potri.003G036500, Potri.003G040400, Potri.003G040700, Potri.003G082600, Potri.003G102700, Potri.004G141500, Potri.004G190200, Potri.005G019800, Pot…
GO:0043549	4.35552e-07	2.49484	23.9334	49	168	regulation of kinase activity	Potri.001G177100, Potri.001G272000, Potri.001G278600, Potri.001G292300, Potri.001G301800, Potri.002G010000, Potri.002G080000, Potri.002G121500, Potri.002G242100, Potri.003G058200, Potri.003G117800, Potri.004G032100, Potri.005G033400, Potri.005G094000, Potri.005G094200, Potri.005G100000, Potri.005G137500, Potri.005G141900, Potri.005G181400, Potri.005G209800, Potri.005G251400, Potri.006G035200, Pot…
GO:0045859	4.35552e-07	2.49484	23.9334	49	168	regulation of protein kinase activity	Potri.001G177100, Potri.001G272000, Potri.001G278600, Potri.001G292300, Potri.001G301800, Potri.002G010000, Potri.002G080000, Potri.002G121500, Potri.002G242100, Potri.003G058200, Potri.003G117800, Potri.004G032100, Potri.005G033400, Potri.005G094000, Potri.005G094200, Potri.005G100000, Potri.005G137500, Potri.005G141900, Potri.005G181400, Potri.005G209800, Potri.005G251400, Potri.006G035200, Pot…
GO:0010053	5.26036e-05	2.00383	28.0647	49	197	root epidermal cell differentiation	Potri.001G004100, Potri.001G122800, Potri.001G147000, Potri.001G360700, Potri.001G453600, Potri.002G072200, Potri.002G144200, Potri.002G160800, Potri.002G167800, Potri.002G234600, Potri.002G254300, Potri.003G001400, Potri.003G002200, Potri.003G052800, Potri.003G110800, Potri.003G146200, Potri.003G220900, Potri.004G058100, Potri.004G228400, Potri.005G187500, Potri.006G010500, Potri.006G091800, Pot…
GO:0007088	2.10778e-15	5.39741	14.531	48	102	regulation of mitotic nuclear division	Potri.001G177100, Potri.001G239000, Potri.001G257700, Potri.001G272000, Potri.001G292300, Potri.001G301800, Potri.002G002900, Potri.002G010000, Potri.002G080000, Potri.002G121500, Potri.003G058200, Potri.004G032100, Potri.004G034900, Potri.004G228900, Potri.005G100000, Potri.005G141900, Potri.005G181400, Potri.005G251400, Potri.005G258300, Potri.006G035200, Potri.006G053600, Potri.006G247200, Pot…
GO:0010583	2.88682e-22	10.5781	10.5421	47	74	response to cyclopentenone	Potri.001G106100, Potri.001G136200, Potri.001G301800, Potri.002G003400, Potri.002G080000, Potri.002G186400, Potri.002G186900, Potri.002G200300, Potri.003G097100, Potri.003G125400, Potri.004G120200, Potri.004G181700, Potri.005G053800, Potri.005G087500, Potri.005G181400, Potri.005G257500, Potri.006G095000, Potri.006G192700, Potri.006G255200, Potri.007G051600, Potri.008G055500, Potri.008G132700, Pot…
GO:0033044	1.06169e-06	2.45407	23.2211	47	163	regulation of chromosome organization	Potri.001G067700, Potri.001G070500, Potri.001G180200, Potri.001G358100, Potri.002G002900, Potri.002G111600, Potri.002G199900, Potri.002G256000, Potri.003G021700, Potri.003G162400, Potri.004G034900, Potri.004G159000, Potri.004G186000, Potri.004G190200, Potri.004G228900, Potri.005G069700, Potri.005G202700, Potri.005G219800, Potri.005G258300, Potri.006G167800, Potri.007G012700, Potri.007G026700, Pot…
GO:1905393	0.00131314	1.71172	30.3441	47	213	plant organ formation	Potri.001G018700, Potri.001G049700, Potri.001G126100, Potri.001G325800, Potri.002G028400, Potri.002G087000, Potri.002G111700, Potri.002G241300, Potri.003G107600, Potri.003G205400, Potri.004G033900, Potri.004G186000, Potri.004G213100, Potri.005G099300, Potri.005G134600, Potri.006G043400, Potri.006G098300, Potri.006G167700, Potri.007G011600, Potri.008G061000, Potri.008G066400, Potri.008G127700, Pot…
GO:0061982	1.63817e-12	4.36075	15.6707	46	110	meiosis I cell cycle process	Potri.001G031400, Potri.001G053000, Potri.001G055200, Potri.001G099100, Potri.001G126800, Potri.001G156200, Potri.001G264000, Potri.001G281500, Potri.001G331200, Potri.001G348200, Potri.001G383900, Potri.002G232700, Potri.003G173200, Potri.003G175300, Potri.004G042800, Potri.005G038900, Potri.005G067100, Potri.005G101900, Potri.005G182500, Potri.006G023500, Potri.006G135200, Potri.006G158300, Pot…
GO:0048532	2.18903e-06	2.40132	23.0786	46	162	anatomical structure arrangement	Potri.001G049700, Potri.001G141400, Potri.001G188800, Potri.001G361200, Potri.001G372300, Potri.002G003400, Potri.002G185000, Potri.002G241300, Potri.002G259000, Potri.003G033400, Potri.003G050100, Potri.003G089500, Potri.003G093000, Potri.004G004700, Potri.004G186000, Potri.004G223900, Potri.005G051100, Potri.005G122700, Potri.005G241500, Potri.005G257500, Potri.006G083200, Potri.006G237500, Pot…
GO:0042127	2.01859e-05	2.15829	24.9306	46	175	regulation of cell population proliferation	Potri.001G070500, Potri.001G177100, Potri.001G267700, Potri.001G272000, Potri.001G292300, Potri.001G301800, Potri.001G322700, Potri.002G010000, Potri.002G080000, Potri.002G114800, Potri.002G121500, Potri.003G058200, Potri.004G032100, Potri.005G100000, Potri.005G141900, Potri.005G181400, Potri.005G251400, Potri.006G035200, Potri.006G237500, Potri.006G247200, Potri.007G007400, Potri.008G008600, Pot…
GO:0090626	0.000101271	1.9879	26.4976	46	186	plant epidermis morphogenesis	Potri.001G031400, Potri.001G082600, Potri.001G360700, Potri.001G360800, Potri.002G027400, Potri.002G159400, Potri.002G165900, Potri.002G167800, Potri.002G168900, Potri.003G044900, Potri.003G057800, Potri.003G128000, Potri.003G147900, Potri.003G157700, Potri.005G215400, Potri.005G235100, Potri.006G057800, Potri.006G105800, Potri.006G195100, Potri.007G011700, Potri.007G038100, Potri.007G058200, Pot…
GO:0045787	4.24745e-11	3.98216	15.8131	44	111	positive regulation of cell cycle	Potri.001G177100, Potri.001G272000, Potri.001G292300, Potri.001G301800, Potri.001G358100, Potri.002G010000, Potri.002G080000, Potri.002G121500, Potri.003G021700, Potri.003G058200, Potri.003G162700, Potri.004G032100, Potri.004G034900, Potri.005G100000, Potri.005G131600, Potri.005G141900, Potri.005G181400, Potri.005G251400, Potri.006G035200, Potri.006G247200, Potri.008G008600, Potri.008G077800, Pot…
GO:0030036	3.94508e-08	2.96198	19.0897	44	134	actin cytoskeleton organization	Potri.001G236400, Potri.001G292900, Potri.002G118000, Potri.002G165900, Potri.002G240200, Potri.003G047700, Potri.003G157700, Potri.004G153900, Potri.004G172500, Potri.004G173800, Potri.005G025300, Potri.006G050200, Potri.006G105800, Potri.006G192700, Potri.007G140200, Potri.008G055500, Potri.008G063600, Potri.008G174500, Potri.008G182700, Potri.009G045000, Potri.009G087200, Potri.009G115500, Pot…
[truncated: 368 more rows]

## Sheet: interphase I I-214 up
Additional file 5: Data S3. Gene Ontology annotation and enrichment analysis of differential expressed genes between two neighbouring growth stages for Neva and I-214.
GOBPID	Pvalue	OddsRatio	ExpCount	Count	Size	Term	Genes
[truncated: 285 more rows]

## Sheet: interphase I I-214 down
Additional file 5: Data S3. Gene Ontology annotation and enrichment analysis of differential expressed genes between two neighbouring growth stages for Neva and I-214.
[truncated: 374 more rows]

[truncated: 2 more sheets: interphase II I-214 up , interphase II I-214 down]
