# Supplementary material for: Comparative transcriptome analyses define genes and gene modules differing between two Populus genotypes with contrasting stem growth rates
Source: Biotechnol Biofuels. 2020 Aug 9;13:139. doi: 10.1186/s13068-020-01758-0 (PMC7415184; doi:10.1186/s13068-020-01758-0)
Supplement: Supplementary file 7 — Additional file 7: Data S4. Summary of differential expressed genes between Neva and I-214 at different growth stages. [file 13068_2020_1758_MOESM7_ESM.xlsx]

## Sheet: Pre-growth Neva
Additional file 7: Data S4. Summary of differential expressed genes between Neva and I-214 at different growth stages.
genes	logFC	logCPM	PValue	FDR	DE	I-214_1	I-214_2	I-214_3	Neva_1	Neva_2	Neva_3	pacId	transcriptName	peptideName	Pfam	PANTHER	KOG	EC	KEGG	GO	Best.hit.arabi.name	arabi.symbol	arabi.defline
Potri.001G001800	-1.19849	3.69111	0.000141851	0.00553018	1	28	48	28	67	58	40	27041150	Potri.001G001800.1	Potri.001G001800.1
Potri.001G005700	-1.39295	3.66433	9.65164e-06	0.000653133	1	28	28	35	90	52	34	27044612	Potri.001G005700.1	Potri.001G005700.1	PF00355,PF08417	PTHR21266,PTHR21266:SF25		1.14.12.20		GO:0055114,GO:0051537,GO:0016491,GO:0010277	AT4G25650.1	ACD1-LIKE,PTC52,TIC55-IV	ACD1-like
Potri.001G012200	-1.04859	8.54774	0.000304991	0.010124	1	1333	1292	664	1544	1628	1265	27044748	Potri.001G012200.1	Potri.001G012200.1	PF04652,PF14288,PF02364	PTHR12741,PTHR12741:SF21		2.4.1.34	K11000	GO:0016020,GO:0006075,GO:0003843,GO:0000148	AT5G13000.1	ATGSL12,gsl12	glucan synthase-like 12
Potri.001G023800	-6.32511	0.667752	1.69753e-06	0.000150713	1	0	0	0	6	9	8	27042261	Potri.001G023800.1	Potri.001G023800.1	PF03018	PTHR21495,PTHR21495:SF75					AT3G13650.1		Disease resistance-responsive (dirigent-like protein) family protein
Potri.001G024400	-2.64617	0.905517	0.00141344	0.0316895	1	2	2	1	18	6	2	27047484	Potri.001G024400.1	Potri.001G024400.1		PTHR10887,PTHR10887:SF5				GO:0005681,GO:0000398	AT2G38770.1	EMB2765	P-loop containing nucleoside triphosphate hydrolases superfamily protein
Potri.001G025200	-6.0842	1.93545	4.80045e-13	1.90269e-10	1	1	0	0	24	37	9	27040669	Potri.001G025200.1	Potri.001G025200.1	PF00067	PTHR24298,PTHR24298:SF122				GO:0055114,GO:0020037,GO:0016705,GO:0005506	AT1G33720.1	CYP76C6	cytochrome P450, family 76, subfamily C, polypeptide 6
Potri.001G035600	-3.38338	1.61127	1.214e-07	1.61032e-05	1	3	1	2	31	14	6	27041670	Potri.001G035600.1	Potri.001G035600.1	PF02536	PTHR13068,PTHR13068:SF20			K15032	GO:0006355,GO:0005739,GO:0003690	AT5G07900.1		Mitochondrial transcription termination factor family protein
Potri.001G036900	-1.66534	6.60997	3.95053e-06	0.000305881	1	332	128	155	443	574	324	27046169	Potri.001G036900.1	Potri.001G036900.1	PF13193,PF00501	PTHR24096,PTHR24096:SF149		6.2.1.34,6.2.1.12	K01904	GO:0008152,GO:0003824	AT3G21240.1	4CL2,AT4CL2	4-coumarate:CoA ligase 2
Potri.001G037900	-3.5021	0.555902	4.72802e-05	0.00231152	1	0	2	0	7	7	5	27042537	Potri.001G037900.1	Potri.001G037900.1	PF14531	PTHR24361,PTHR24361:SF159		2.7.11.1	K08835		AT1G79640.1		Protein kinase superfamily protein
Potri.001G041700	-1.34802	4.85532	4.35656e-05	0.00216166	1	77	101	44	114	146	106	27047033	Potri.001G041700.1	Potri.001G041700.1	PF00026	PTHR13683,PTHR13683:SF263	KOG1339	3.4.23.12		GO:0006508,GO:0004190	AT1G79720.1		Eukaryotic aspartyl protease family protein
Potri.001G049700	-1.2182	5.87275	0.000294614	0.00987801	1	240	165	68	328	295	154	27041617	Potri.001G049700.1	Potri.001G049700.1		PTHR35301,PTHR35301:SF1					AT4G13195.1	CLE44	CLAVATA3/ESR-RELATED 44
Potri.001G050300	-1.42133	3.8784	0.000277868	0.00943053	1	53	41	13	83	71	45	27045135	Potri.001G050300.1	Potri.001G050300.1	PF00004	PTHR13779,PTHR13779:SF31			K11269	GO:0005524	AT1G04730.1	CTF18	P-loop containing nucleoside triphosphate hydrolases superfamily protein
Potri.001G055100	-1.35076	3.99805	0.000820435	0.0212738	1	55	25	37	63	108	40	27047362	Potri.001G055100.1	Potri.001G055100.1	PF03999	PTHR19321,PTHR19321:SF3	KOG4302		K16732	GO:0008017,GO:0000910,GO:0000226	AT1G27920.1	MAP65-8	microtubule-associated protein 65-8
Potri.001G061700	-1.62527	2.46477	6.97385e-05	0.00310411	1	12	10	12	29	30	16	27047404	Potri.001G061700.1	Potri.001G061700.1	PF08263	PTHR27001,PTHR27001:SF224		2.7.11.1,2.7.10.1			AT1G71830.1	ATSERK1,SERK1	somatic embryogenesis receptor-like kinase 1
Potri.001G068100	-1.51289	6.27894	4.03882e-06	0.000309835	1	274	140	120	357	415	263	27041501	Potri.001G068100.1	Potri.001G068100.1	PF03016	PTHR11062,PTHR11062:SF105	KOG1021	2.4.2.41			AT1G27440.1	ATGUT1,GUT2,IRX10	Exostosin family protein
Potri.001G071000	-1.33361	5.58335	2.43076e-05	0.00135788	1	149	145	74	193	224	182	27047373	Potri.001G071000.1	Potri.001G071000.1	PF06955,PF00722	PTHR31062,PTHR31062:SF15		2.4.1.207	K08235	GO:0048046,GO:0016762,GO:0006073,GO:0005618,GO:0005975,GO:0004553	AT5G13870.1	EXGT-A4,XTH5	xyloglucan endotransglucosylase/hydrolase 5
Potri.001G073900	-1.27514	4.69943	0.00162337	0.0352108	1	73	103	33	77	140	98	27043575	Potri.001G073900.1	Potri.001G073900.1	PF05558	PTHR38522,PTHR38522:SF2				GO:0051716,GO:0046658	AT4G20260.2	ATPCAP1,PCAP1	plasma-membrane associated cation-binding protein 1
Potri.001G074000	-1.32287	4.30828	0.000857115	0.0221215	1	79	55	18	103	94	63	27044223	Potri.001G074000.1	Potri.001G074000.1	PF14551,PF00493	PTHR11630,PTHR11630:SF43		3.6.4.12	K02542	GO:0006260,GO:0005524,GO:0003677,GO:0042555,GO:0006270,GO:0005634,GO:0003678	AT5G44635.1	MCM6	minichromosome maintenance (MCM2/3/5) family protein
Potri.001G081200	-7.2333	1.45782	4.91673e-10	1.13679e-07	1	0	0	0	33	10	7	27044380	Potri.001G081200.1	Potri.001G081200.1	PF12710,PF16209,PF16212	PTHR24092,PTHR24092:SF77		3.6.3.1	K01530	GO:0016021,GO:0015914,GO:0005524,GO:0004012,GO:0000287	AT1G72700.1		ATPase E1-E2 type family protein / haloacid dehalogenase-like hydrolase family protein
Potri.001G082900	-1.7851	2.33611	6.536e-05	0.00294067	1	9	8	11	43	21	10	27046342	Potri.001G082900.1	Potri.001G082900.1	PF07714,PF11721	PTHR27006,PTHR27006:SF1	KOG1187	2.7.11.1		GO:0006468,GO:0004672	AT1G56140.1		Leucine-rich repeat transmembrane protein kinase
Potri.001G088900	-2.37867	1.77244	5.2629e-05	0.00249961	1	2	5	6	33	9	10	27040204	Potri.001G088900.1	Potri.001G088900.1		PTHR10168,PTHR10168:SF61	KOG2824		K17479		AT1G64500.1		Glutaredoxin family protein
Potri.001G100100	-1.30197	5.36637	2.19228e-07	2.68217e-05	1	98	124	96	210	176	145	27042071	Potri.001G100100.1	Potri.001G100100.1		PTHR33403,PTHR33403:SF2			K18635		AT1G69230.2	SP1L2	SPIRAL1-like2
Potri.001G108300	-1.51462	2.97515	1.43028e-05	0.000905318	1	15	23	15	50	34	24	27045186	Potri.001G108300.1	Potri.001G108300.1	PF00168	PTHR32246,PTHR32246:SF26				GO:0005515	AT2G45760.1	BAL,BAP2	BON association protein 2
Potri.001G111500	-1.41272	3.06051	0.00249785	0.0479922	1	23	16	18	77	37	9	27044288	Potri.001G111500.1	Potri.001G111500.1	PF05199,PF00732	PTHR11552,PTHR11552:SF141			K00108	GO:0055114,GO:0016614,GO:0050660	AT1G12570.1		Glucose-methanol-choline (GMC) oxidoreductase family protein
Potri.001G112200	-1.55564	4.65301	5.02293e-08	7.17741e-06	1	71	56	43	144	111	90	27046748	Potri.001G112200.1	Potri.001G112200.1	PF03791,PF03790,PF05920	PTHR11850,PTHR11850:SF74	KOG0773			GO:0005634,GO:0003677,GO:0006355	AT1G62990.1	IXR11,KNAT7	KNOTTED-like homeobox of Arabidopsis thaliana 7
Potri.001G118800	-1.26217	3.04578	0.00253231	0.0484265	1	31	19	13	34	45	25	27042821	Potri.001G118800.1	Potri.001G118800.1	PF00249	PTHR10641,PTHR10641:SF674	KOG0048		K09422		AT4G12350.1	AtMYB42,MYB42	myb domain protein 42
Potri.001G119000	-1.5213	3.34948	6.90997e-06	0.000488451	1	28	26	15	70	51	24	27045179	Potri.001G119000.1	Potri.001G119000.1	PF14368	PTHR33044,PTHR33044:SF37					AT1G62790.2		Bifunctional inhibitor/lipid-transfer protein/seed storage 2S albumin superfamily protein
Potri.001G120200	-2.82407	2.68486	1.88371e-07	2.36666e-05	1	10	7	4	24	56	22	27041072	Potri.001G120200.1	Potri.001G120200.1	PF04690	PTHR31675,PTHR31675:SF4				GO:0007275	AT2G45190.1	AFO,FIL,YAB1	Plant-specific transcription factor YABBY family protein
Potri.001G125500	-2.67212	1.20654	5.86827e-05	0.00271898	1	1	4	2	9	15	8	27043840	Potri.001G125500.1	Potri.001G125500.1	PF03547	PTHR31651,PTHR31651:SF4	KOG2722			GO:0055085,GO:0016021	AT1G20925.1		Auxin efflux carrier family protein
Potri.001G126300	-2.77064	1.74306	6.69366e-06	0.000476194	1	1	6	3	30	20	4	27042371	Potri.001G126300.1	Potri.001G126300.1		PTHR33625,PTHR33625:SF3					AT4G25170.1		Uncharacterised conserved protein (UCP012943)
Potri.001G133200	-1.84142	3.27827	3.47495e-07	4.00329e-05	1	21	21	14	49	54	35	27045889	Potri.001G133200.1	Potri.001G133200.1	PF01370	PTHR10366,PTHR10366:SF330		1.23.1.2,1.23.1.1		GO:0050662,GO:0003824	AT1G32100.1	ATPRR1,PRR1	pinoresinol reductase 1
Potri.001G139600	-1.45699	6.34576	2.19144e-05	0.0012558	1	293	136	144	343	410	297	27047824	Potri.001G139600.1	Potri.001G139600.1	PF00005,PF00664	PTHR24221,PTHR24221:SF138			K05658	GO:0016887,GO:0005524,GO:0055085,GO:0042626,GO:0016021,GO:0006810	AT4G25960.1	PGP2	P-glycoprotein 2
Potri.001G158400	-1.17613	3.02814	0.0016748	0.036076	1	22	28	15	37	46	20	27048551	Potri.001G158400.1	Potri.001G158400.1	PF14547	PTHR31731,PTHR31731:SF26					AT4G12520.1		Bifunctional inhibitor/lipid-transfer protein/seed storage 2S albumin superfamily protein
Potri.001G160400	-1.58809	2.64788	6.71134e-05	0.00300333	1	12	15	13	31	36	18	27042146	Potri.001G160400.1	Potri.001G160400.1	PF02535	PTHR11040,PTHR11040:SF71	KOG1558			GO:0055085,GO:0046873,GO:0030001,GO:0016020	AT3G12750.1	ZIP1	zinc transporter 1 precursor
Potri.001G161200	-4.42886	0.578279	0.000184107	0.00675818	1	1	0	0	3	11	6	27047092	Potri.001G161200.1	Potri.001G161200.1	PF08137	PTHR33102,PTHR33102:SF14					AT1G53708.1	RTFL9	ROTUNDIFOLIA like 9
Potri.001G195800	-5.49955	0.195031	0.000157698	0.0059461	1	0	0	0	7	5	2	27041558	Potri.001G195800.1	Potri.001G195800.1
Potri.001G208000	-2.70757	0.907346	0.000495481	0.0144961	1	5	0	0	11	8	6	27040698	Potri.001G208000.1	Potri.001G208000.1	PF03168	PTHR31234,PTHR31234:SF8					AT2G01080.1		Late embryogenesis abundant (LEA) hydroxyproline-rich glycoprotein family
Potri.001G214700	-1.36479	5.87203	0.000175759	0.00647314	1	249	119	68	322	283	179	27041116	Potri.001G214700.1	Potri.001G214700.1	PF09011	PTHR31675,PTHR31675:SF2				GO:0007275	AT1G08465.1	YAB2	Plant-specific transcription factor YABBY family protein
Potri.001G234400	-2.67834	0.912679	0.000627222	0.0173718	1	1	2	2	17	6	3	27041747	Potri.001G234400.1	Potri.001G234400.1		PTHR31835,PTHR31835:SF1					AT3G46200.1	aTNUDT9,NUDT9	nudix hydrolase homolog 9
Potri.001G234900	-2.43145	2.48464	7.32941e-08	1.01677e-05	1	6	7	9	50	29	12	27044083	Potri.001G234900.1	Potri.001G234900.1	PF00926,PF00925	PTHR21327,PTHR21327:SF7	KOG1284	3.5.4.25	K14652	GO:0009231,GO:0008686,GO:0003935	AT5G59750.1		DHBP synthase RibB-like alpha/beta domain;GTP cyclohydrolase II
Potri.001G237200	-1.24847	7.09893	0.000333581	0.0108038	1	594	249	228	700	577	466	27046965	Potri.001G237200.1	Potri.001G237200.1	PF01073	PTHR10366,PTHR10366:SF323		4.1.1.35	K08678	GO:0055114,GO:0016616,GO:0006694,GO:0003854	AT3G46440.2	UXS5	UDP-XYL synthase 5
Potri.001G240600	-4.15353	2.69056	6.84994e-07	6.93197e-05	1	7	1	0	106	14	10	27046618	Potri.001G240600.1	Potri.001G240600.1	PF14543,PF14541	PTHR13683,PTHR13683:SF268	KOG1339	3.4.23.12		GO:0006508,GO:0004190	AT1G03230.1		Eukaryotic aspartyl protease family protein
Potri.001G248700	-2.04872	1.58604	0.000865636	0.0222724	1	9	4	1	15	12	13	27044960	Potri.001G248700.1	Potri.001G248700.1	PF07732,PF07731,PF00394	PTHR11709,PTHR11709:SF103		1.10.3.2	K05909	GO:0005507,GO:0055114,GO:0016491	AT2G38080.1	ATLMCO4,IRX12,LAC4,LMCO4	Laccase/Diphenol oxidase family protein
Potri.001G251200	-1.38529	6.46561	1.12917e-05	0.000742973	1	335	193	124	490	391	293	27044397	Potri.001G251200.1	Potri.001G251200.1	PF01699	PTHR31503,PTHR31503:SF9	KOG1397		K07300	GO:0055085,GO:0016021	AT2G38170.1	ATCAX1,CAX1,RCI4	cation exchanger 1
Potri.001G263900	-1.2349	5.88328	0.00215203	0.042904	1	182	231	71	167	309	224	27044172	Potri.001G263900.1	Potri.001G263900.1	PF04862	PTHR31265,PTHR31265:SF2					AT3G08030.1		Protein of unknown function, DUF642
Potri.001G265400	-1.70286	3.84247	9.0443e-08	1.22907e-05	1	33	38	19	110	56	45	27040800	Potri.001G265400.1	Potri.001G265400.1	PF03055	PTHR10543,PTHR10543:SF37	KOG1285		K11159		AT3G63520.1	ATCCD1,ATNCED1,CCD1,NCED1	carotenoid cleavage dioxygenase 1
Potri.001G267300	-2.02258	1.3981	0.0023198	0.0454059	1	8	2	2	10	14	10	27042198	Potri.001G267300.1	Potri.001G267300.1	PF00249	PTHR10641,PTHR10641:SF577			K09422		AT3G08500.1	AtMYB83,MYB83	myb domain protein 83
Potri.001G276200	-1.4983	3.48435	2.24892e-06	0.000192482	1	28	29	20	63	55	35	27046355	Potri.001G276200.1	Potri.001G276200.1	PF05142	PTHR31604,PTHR31604:SF2					AT5G12330.4	LRP1	Lateral root primordium (LRP) protein-related
Potri.001G293200	-2.14576	2.05074	2.1432e-06	0.000184381	1	7	8	4	24	22	14	27040323	Potri.001G293200.1	Potri.001G293200.1
Potri.001G300200	-2.80729	1.34956	3.27926e-05	0.00172277	1	4	1	2	15	19	4	27043700	Potri.001G300200.1	Potri.001G300200.1	PF00249	PTHR10641,PTHR10641:SF551	KOG0048		K09422		AT4G37260.1	ATMYB73,MYB73	myb domain protein 73
Potri.001G304800	-1.15549	6.81448	0.000270674	0.00922502	1	462	263	201	543	441	399	27040299	Potri.001G304800.1	Potri.001G304800.1	PF01596	PTHR10509,PTHR10509:SF19	KOG1663	2.1.1.104	K00588	GO:0008171	AT4G34050.1	CCoAOMT1	S-adenosyl-L-methionine-dependent methyltransferases superfamily protein
Potri.001G306200	-1.90421	2.01298	3.51435e-05	0.00180916	1	6	10	5	29	15	13	27043327	Potri.001G306200.1	Potri.001G306200.1	PF00026	PTHR13683,PTHR13683:SF324	KOG1339	3.4.23.12		GO:0006508,GO:0004190	AT2G03200.1		Eukaryotic aspartyl protease family protein
Potri.001G308800	-1.94109	1.26516	0.000774856	0.0204746	1	6	4	1	13	12	6	27040769	Potri.001G308800.1	Potri.001G308800.1
Potri.001G320000	-1.11494	6.64673	0.00015996	0.00599067	1	300	345	208	373	428	376	27048663	Potri.001G320000.1	Potri.001G320000.1	PF01073	PTHR10366,PTHR10366:SF431	KOG1371	5.1.3.6	K08679	GO:0055114,GO:0016616,GO:0006694,GO:0003854	AT3G23820.1	GAE6	UDP-D-glucuronate 4-epimerase 6
Potri.001G320800	-1.25549	3.9954	0.000692371	0.0187711	1	65	28	30	80	80	47	27044584	Potri.001G320800.1	Potri.001G320800.1	PF02469	PTHR32077,PTHR32077:SF10					AT5G03170.1	ATFLA11,FLA11	FASCICLIN-like arabinogalactan-protein 11
Potri.001G348300	-1.31194	4.9742	4.62878e-06	0.000344828	1	101	99	43	181	151	90	27047679	Potri.001G348300.1	Potri.001G348300.1	PF07690	PTHR23515,PTHR23515:SF5	KOG2533		K02575	GO:0055085,GO:0016021	AT5G14570.1	ATNRT2.7,NRT2.7	high affinity nitrate transporter 2.7
Potri.001G358200	-1.77388	3.37067	5.43143e-06	0.000395698	1	26	13	22	52	55	38	27041240	Potri.001G358200.1	Potri.001G358200.1	PF00240,PF02179	PTHR12329,PTHR12329:SF17	KOG4361			GO:0005515,GO:0051087	AT5G07220.1	ATBAG3,BAG3	BCL-2-associated athanogene 3
Potri.001G371200	-1.52757	4.7197	4.55366e-06	0.000342527	1	74	32	70	158	136	76	27042107	Potri.001G371200.1	Potri.001G371200.1	PF13639	PTHR14155,PTHR14155:SF83				GO:0008270,GO:0005515	AT5G55970.2		RING/U-box superfamily protein
Potri.001G374300	-5.10595	-0.0335071	0.00149878	0.0331124	1	0	0	0	3	3	4	27042673	Potri.001G374300.1	Potri.001G374300.1	PF13458,PF00497,PF00060	PTHR18966,PTHR18966:SF209	KOG1052			GO:0016020,GO:0004970	AT2G29120.1	ATGLR2.7,GLR2.7	glutamate receptor 2.7
Potri.001G375700	-1.27949	4.98476	7.6754e-07	7.72038e-05	1	76	87	82	164	135	109	27042877	Potri.001G375700.1	Potri.001G375700.1		PTHR32295,PTHR32295:SF38					AT3G15050.1	IQD10	IQ-domain 10
Potri.001G377900	-1.04741	6.18494	0.000143364	0.00556314	1	264	253	122	352	368	193	27040601	Potri.001G377900.1	Potri.001G377900.1		PTHR34224,PTHR34224:SF2					AT1G78430.1	RIP2	ROP interactive partner 2
Potri.001G390900	-1.02045	4.51801	0.0019575	0.0399835	1	87	76	39	92	121	65	27048569	Potri.001G390900.1	Potri.001G390900.1	PF04852	PTHR31165,PTHR31165:SF9					AT1G78815.1	LSH7	Protein of unknown function (DUF640)
Potri.001G393300	-3.02517	0.268851	0.00162491	0.0352212	1	1	1	0	3	5	5	27043298	Potri.001G393300.1	Potri.001G393300.1	PF00005,PF01061	PTHR19241,PTHR19241:SF182	KOG0061	3.6.3.29		GO:0016887,GO:0005524,GO:0016020	AT1G53270.1		ABC-2 type transporter family protein
Potri.001G408500	-1.18851	5.83234	1.30238e-05	0.000833873	1	216	150	97	337	254	159	27045340	Potri.001G408500.1	Potri.001G408500.1	PF00781,PF00609	PTHR11255,PTHR11255:SF29		2.7.1.107	K00901	GO:0016301,GO:0007205,GO:0004143	AT2G20900.3	ATDGK5,DGK5	diacylglycerol kinase 5
Potri.001G414600	-1.99719	4.77702	7.78828e-09	1.42474e-06	1	70	56	23	157	129	112	27041890	Potri.001G414600.1	Potri.001G414600.1	PF13833	PTHR23050,PTHR23050:SF170					AT4G27280.1		Calcium-binding EF-hand family protein
Potri.001G415800	-1.66493	3.22644	9.29825e-07	8.9993e-05	1	22	24	13	56	50	27	27043466	Potri.001G415800.1	Potri.001G415800.1		PTHR18937,PTHR18937:SF222					AT4G38070.1		basic helix-loop-helix (bHLH) DNA-binding superfamily protein
Potri.001G416800	-1.69338	5.82942	0.000129239	0.0051225	1	232	69	54	293	304	195	27048311	Potri.001G416800.1	Potri.001G416800.1	PF01501	PTHR32116,PTHR32116:SF24		2.4.1.43	K13648	GO:0016757,GO:0047262	AT5G54690.1	GAUT12,IRX8,LGT6	galacturonosyltransferase 12
Potri.001G430000	-2.48983	2.09192	1.31361e-07	1.71493e-05	1	6	7	3	34	22	11	27044586	Potri.001G430000.1	Potri.001G430000.1	PF00583	PTHR23091,PTHR23091:SF261	KOG3139	2.3.1.88	K00670	GO:0008080	AT2G38130.1	ATMAK3	Acyl-CoA N-acyltransferases (NAT) superfamily protein
Potri.001G447600	-1.31064	2.61028	0.00264407	0.0499896	1	13	21	11	42	16	21	27040922	Potri.001G447600.1	Potri.001G447600.1
Potri.001G463100	-1.56742	2.85979	0.000324314	0.0106068	1	9	19	19	38	48	15	27044911	Potri.001G463100.1	Potri.001G463100.1	PF08031,PF01565	PTHR32448,PTHR32448:SF11		1.3.3.8		GO:0055114,GO:0050660,GO:0016491	AT2G34790.1	EDA28,MEE23	FAD-binding Berberine family protein
Potri.001G469000	-2.75511	0.954432	0.000293027	0.0098347	1	3	1	1	15	9	3	27040619	Potri.001G469000.1	Potri.001G469000.1	PF05922,PF02225,PF00082	PTHR10795,PTHR10795:SF3		3.4.14.10		GO:0006508,GO:0004252	AT5G59810.1	ATSBT5.4,SBT5.4	Subtilase family protein
Potri.001G473100	-1.49502	5.69652	3.59455e-11	1.05909e-08	1	136	120	105	320	260	148	27045148	Potri.001G473100.1	Potri.001G473100.1	PF13371,PF07719	PTHR10130,PTHR10130:SF0	KOG1125		K13342		AT5G56290.1	ATPEX5,PEX5	peroxin 5
Potri.002G007300	-1.07538	6.60116	0.000876678	0.0224524	1	330	361	157	352	440	346	27020167	Potri.002G007300.1	Potri.002G007300.1	PF07983,PF00332	PTHR32227,PTHR32227:SF89		3.2.1.39		GO:0005975,GO:0004553	AT5G24318.1		O-Glycosyl hydrolases family 17 protein
Potri.002G007400	-1.29369	4.68481	0.000186433	0.00682497	1	76	78	46	88	165	75	27021187	Potri.002G007400.1	Potri.002G007400.1	PF00497,PF13458,PF00060	PTHR18966,PTHR18966:SF186	KOG1052		K05387	GO:0016020,GO:0004970	AT1G42540.1	ATGLR3.3,GLR3.3	glutamate receptor 3.3
Potri.002G008400	-3.53074	0.930066	2.7019e-05	0.00147229	1	0	0	3	7	13	7	27022142	Potri.002G008400.1	Potri.002G008400.1	PF00560,PF00069,PF13855	PTHR27000,PTHR27000:SF25	KOG1187	2.7.11.1		GO:0005515,GO:0006468,GO:0005524,GO:0004672	AT4G08850.1		Leucine-rich repeat receptor-like protein kinase family protein
Potri.002G008800	-1.04906	5.36518	0.00011277	0.00460683	1	131	136	92	176	175	142	27022287	Potri.002G008800.1	Potri.002G008800.1	PF00046	PTHR24326,PTHR24326:SF292	KOG0484			GO:0003677	AT4G35550.1	ATWOX13,HB-4,WOX13	WUSCHEL related homeobox 13
Potri.002G018800	-2.25723	4.32465	1.91236e-12	7.07447e-10	1	39	34	20	120	136	59	27022214	Potri.002G018800.1	Potri.002G018800.1	PF00657	PTHR22835,PTHR22835:SF184		3.1.1.3		GO:0016788	AT1G75900.1		GDSL-like Lipase/Acylhydrolase superfamily protein
Potri.002G028400	-1.87526	2.21428	0.000107787	0.00444587	1	11	8	6	20	29	15	27022832	Potri.002G028400.1	Potri.002G028400.1	PF01486,PF00319	PTHR11945,PTHR11945:SF219	KOG0014		K09264	GO:0006355,GO:0005634,GO:0003700,GO:0046983,GO:0003677	AT3G54340.1	AP3,ATAP3	K-box region and MADS-box transcription factor family protein
Potri.002G031000	-1.77336	3.62514	3.08982e-05	0.0016381	1	43	13	17	75	59	43	27022576	Potri.002G031000.1	Potri.002G031000.1	PF05920,PF07526	PTHR11850,PTHR11850:SF65	KOG0773			GO:0006355,GO:0003677	AT2G16400.1	BLH7	BEL1-like homeodomain 7
Potri.002G039800	-1.61485	3.07278	1.72041e-05	0.0010409	1	23	13	17	63	40	19	27019920	Potri.002G039800.1	Potri.002G039800.1		PTHR19959,PTHR19959:SF168					AT2G31240.1		Tetratricopeptide repeat (TPR)-like superfamily protein
Potri.002G047300	-3.98115	1.20203	1.07788e-06	0.000102242	1	0	2	1	12	9	14	27022290	Potri.002G047300.1	Potri.002G047300.1	PF13833,PF13499	PTHR23050,PTHR23050:SF211	KOG0027				AT3G22930.1	CML11	calmodulin-like 11
Potri.002G049400	-1.17844	5.89335	1.12802e-05	0.000742973	1	199	174	114	264	310	177	27024327	Potri.002G049400.1	Potri.002G049400.1		PTHR24362,PTHR24362:SF277		2.7.11.1	K08857		AT3G04810.2	ATNEK2,NEK2	NIMA-related kinase 2
Potri.002G070900	-1.03184	4.82076	0.00143648	0.0319693	1	60	131	61	114	161	73	27022427	Potri.002G070900.1	Potri.002G070900.1	PF08263,PF00560,PF00069,PF13855	PTHR27000,PTHR27000:SF212	KOG1187	2.7.11.1		GO:0005515,GO:0006468,GO:0005524,GO:0004672	AT5G48940.1		Leucine-rich repeat transmembrane protein kinase family protein
Potri.002G075600	-1.78355	2.55059	6.52101e-05	0.00293789	1	9	13	12	24	35	21	27021318	Potri.002G075600.1	Potri.002G075600.1
Potri.002G075700	-2.63303	1.60814	1.9296e-06	0.000168178	1	1	4	5	17	17	11	27024573	Potri.002G075700.1	Potri.002G075700.1	PF12638	PTHR31750,PTHR31750:SF2					AT1G44000.1
Potri.002G087000	-1.26354	4.39644	5.86534e-05	0.00271898	1	53	55	56	89	93	80	27022800	Potri.002G087000.1	Potri.002G087000.1	PF01490	PTHR22950,PTHR22950:SF3	KOG1303		K13946		AT1G77690.1	LAX3	like AUX1 3
Potri.002G097400	-1.43624	2.85005	0.000323981	0.0106063	1	12	27	12	35	38	22	27020479	Potri.002G097400.1	Potri.002G097400.1	PF12697	PTHR10992,PTHR10992:SF837	KOG1454	3.1.1.3			AT1G78210.1		alpha/beta-Hydrolases superfamily protein
Potri.002G098300	-2.53374	2.94779	3.26535e-08	4.94166e-06	1	9	10	10	85	32	16	27021444	Potri.002G098300.1	Potri.002G098300.1	PF00201	PTHR11926,PTHR11926:SF286	KOG1192	2.4.1.324		GO:0016758,GO:0008152	AT1G22360.1	AtUGT85A2,UGT85A2	UDP-glucosyl transferase 85A2
Potri.002G101300	-1.19702	3.67126	0.000118872	0.00477987	1	39	32	30	74	50	40	27024005	Potri.002G101300.1	Potri.002G101300.1	PF02298	PTHR33021,PTHR33021:SF64				GO:0009055	AT1G72230.1		Cupredoxin superfamily protein
Potri.002G101800	-1.52948	2.71005	0.000192085	0.00697632	1	20	12	11	40	25	23	27021497	Potri.002G101800.1	Potri.002G101800.1	PF13639	PTHR14155,PTHR14155:SF174	KOG1493		K19041	GO:0008270,GO:0005515	AT1G72220.1		RING/U-box superfamily protein
Potri.002G122900	-1.77015	6.14043	7.82473e-14	3.52049e-11	1	116	199	118	468	328	233	27023518	Potri.002G122900.1	Potri.002G122900.1	PF01112	PTHR10188,PTHR10188:SF13	KOG1592	3.5.1.1	K13051	GO:0016787	AT3G16150.1		N-terminal nucleophile aminohydrolases (Ntn hydrolases) superfamily protein
Potri.002G132300	-2.84927	0.207537	0.00249806	0.0479922	1	1	0	1	4	4	4	27023100	Potri.002G132300.1	Potri.002G132300.1	PF01554	PTHR11206,PTHR11206:SF115			K03327	GO:0055085,GO:0016020,GO:0015297,GO:0015238,GO:0006855	AT1G47530.1		MATE efflux family protein
Potri.002G138700	-1.25198	2.75981	0.00129925	0.0298119	1	22	18	11	47	25	17	27021312	Potri.002G138700.1	Potri.002G138700.1	PF04727	PTHR12771,PTHR12771:SF20	KOG2998				AT3G60260.2		ELMO/CED-12 family protein
Potri.002G148000	-1.34389	4.50505	1.29387e-07	1.7027e-05	1	55	68	48	151	110	55	27020128	Potri.002G148000.1	Potri.002G148000.1	PF01370	PTHR10366,PTHR10366:SF425	KOG1502	1.1.1.348		GO:0050662,GO:0003824	AT2G45400.1	BEN1	NAD(P)-binding Rossmann-fold superfamily protein
Potri.002G148200	-2.40921	1.76962	1.40343e-05	0.000893416	1	2	9	2	26	20	6	27022102	Potri.002G148200.1	Potri.002G148200.1	PF03730,PF08785,PF02735	PTHR12604,PTHR12604:SF4	KOG2326	3.6.4.12	K10885	GO:0006303,GO:0004003,GO:0003677,GO:0016817	AT1G48050.1	ATKU80,KU80	Ku80 family protein
Potri.002G154400	-2.21782	1.07317	0.000846818	0.0218727	1	5	3	0	10	10	7	27024754	Potri.002G154400.1	Potri.002G154400.1	PF03141	PTHR10108,PTHR10108:SF812				GO:0008168	AT4G00750.1		S-adenosyl-L-methionine-dependent methyltransferases superfamily protein
Potri.002G157000	-1.40916	4.37512	4.19461e-05	0.00209693	1	41	88	26	127	113	50	27020905	Potri.002G157000.1	Potri.002G157000.1	PF00106	PTHR24322,PTHR24322:SF442	KOG1208		K15095	GO:0016491,GO:0008152	AT3G61220.2		NAD(P)-binding Rossmann-fold superfamily protein
Potri.002G161200	-2.99482	0.886124	0.000125031	0.0049794	1	2	1	1	15	8	3	27020305	Potri.002G161200.1	Potri.002G161200.1	PF01554	PTHR11206,PTHR11206:SF109	KOG1347		K03327	GO:0055085,GO:0016020,GO:0015297,GO:0015238,GO:0006855	AT4G00350.1		MATE efflux family protein
Potri.002G176800	-1.35743	4.75563	2.03158e-05	0.00118458	1	99	52	49	138	142	80	27020965	Potri.002G176800.1	Potri.002G176800.1	PF00786,PF00620	PTHR23177,PTHR23177:SF24				GO:0007165	AT2G46710.1		Rho GTPase activating protein with PAK-box/P21-Rho-binding domain
Potri.002G184900	-1.09637	5.74164	0.000308838	0.0102211	1	224	117	109	265	229	170	27023080	Potri.002G184900.1	Potri.002G184900.1	PF07883	PTHR31238,PTHR31238:SF18					AT3G62020.1	GLP10	germin-like protein 10
Potri.002G196900	-2.42335	2.68004	0.000765589	0.020262	1	22	2	2	30	46	22	27021196	Potri.002G196900.1	Potri.002G196900.1	PF14009	PTHR33052,PTHR33052:SF19					AT4G02090.1
Potri.002G223300	-1.53567	3.86187	0.00169566	0.0363759	1	63	12	22	87	60	52	27020571	Potri.002G223300.1	Potri.002G223300.1	PF02469	PTHR32077,PTHR32077:SF3					AT2G04780.1	FLA7	FASCICLIN-like arabinoogalactan 7
Potri.002G231900	-2.0839	4.16639	8.75984e-07	8.54078e-05	1	53	26	13	91	110	65	27019961	Potri.002G231900.1	Potri.002G231900.1	PF02678,PF05726	PTHR13903,PTHR13903:SF8			K06911		AT2G43120.1		RmlC-like cupins superfamily protein
Potri.002G257900	-1.4853	7.164	0.000104833	0.00434661	1	586	224	187	736	626	528	27023699	Potri.002G257900.1	Potri.002G257900.1	PF13632,PF14569	PTHR13301,PTHR13301:SF59		2.4.1.12	K10999		AT5G44030.1	CESA4,IRX5,NWS2	cellulose synthase A4
Potri.003G003800	-1.44122	3.28542	0.00103202	0.0250336	1	39	13	16	58	37	35	26996685	Potri.003G003800.1	Potri.003G003800.1
Potri.003G007400	-1.81902	2.0496	0.00101172	0.024659	1	5	10	8	12	30	13	26999126	Potri.003G007400.1	Potri.003G007400.1	PF00067	PTHR24298,PTHR24298:SF116		1.14.13.89		GO:0055114,GO:0020037,GO:0016705,GO:0005506	AT4G37370.1	CYP81D8	cytochrome P450, family 81, subfamily D, polypeptide 8
Potri.003G012700	-3.50313	0.585275	7.30239e-05	0.00322021	1	0	0	2	11	6	3	27000125	Potri.003G012700.1	Potri.003G012700.1		PTHR34798					AT3G22380.2	TIC	time for coffee
Potri.003G014100	-5.17452	0.0188421	0.00113334	0.0268373	1	0	0	0	6	2	3	26997236	Potri.003G014100.1	Potri.003G014100.1	PF01397,PF03936	PTHR31225,PTHR31225:SF15		4.2.3.8		GO:0016829,GO:0010333,GO:0008152,GO:0000287	AT5G23960.2	ATTPS21,TPS21	terpene synthase 21
Potri.003G027100	-3.76853	2.62412	6.22744e-14	2.84022e-11	1	4	4	3	43	32	31	26999923	Potri.003G027100.1	Potri.003G027100.1							AT5G48740.1		Leucine-rich repeat protein kinase family protein
Potri.003G027400	-1.28014	4.67703	1.79413e-06	0.000158026	1	67	59	70	180	121	56	27000148	Potri.003G027400.1	Potri.003G027400.1	PF16987	PTHR33137,PTHR33137:SF4			K14972		AT1G15780.1
Potri.003G030200	-1.93413	4.47042	5.78691e-05	0.00269468	1	81	20	20	116	145	67	26997234	Potri.003G030200.1	Potri.003G030200.1
Potri.003G030700	-2.2827	1.38225	0.000734158	0.0196487	1	6	2	2	11	20	5	26998171	Potri.003G030700.1	Potri.003G030700.1	PF14008,PF16656,PF00149	PTHR22953,PTHR22953:SF7	KOG1378	3.1.3.2		GO:0016787	AT3G52820.1	ATPAP22,PAP22	purple acid phosphatase 22
Potri.003G050700	-1.50142	2.15408	0.00192193	0.0394749	1	13	11	5	18	26	13	26997194	Potri.003G050700.1	Potri.003G050700.1	PF00847	PTHR31985,PTHR31985:SF23			K09286	GO:0006355,GO:0003700	AT5G11590.1	TINY2	Integrase-type DNA-binding superfamily protein
Potri.003G059200	-1.17316	5.90772	0.000186542	0.00682497	1	240	133	115	258	321	177	26998824	Potri.003G059200.1	Potri.003G059200.1	PF12695	PTHR11614,PTHR11614:SF90	KOG1455	2.3.1.22	K18368		AT1G52760.1	LysoPL2	lysophospholipase 2
Potri.003G061400	-1.33417	2.97405	0.00251223	0.0481255	1	22	29	7	61	33	15	26996354	Potri.003G061400.1	Potri.003G061400.1	PF00364	PTHR18866,PTHR18866:SF99					AT3G15690.2		Single hybrid motif superfamily protein
Potri.003G062000	-2.07144	1.12338	0.00141015	0.0316569	1	5	3	1	14	7	7	26998304	Potri.003G062000.1	Potri.003G062000.1	PF08268,PF12937	PTHR32133,PTHR32133:SF97				GO:0005515	AT1G27340.1		Galactose oxidase/kelch repeat superfamily protein
Potri.003G066800	-1.35609	4.58566	0.00239793	0.0465521	1	109	52	19	161	85	79	26996692	Potri.003G066800.1	Potri.003G066800.1	PF00067	PTHR24298,PTHR24298:SF51	KOG0156	1.14.13.88		GO:0055114,GO:0020037,GO:0016705,GO:0005506	AT5G07990.1	CYP75B1,D501,TT7	Cytochrome P450 superfamily protein
Potri.003G067200	-3.02211	0.877021	6.49331e-05	0.00293336	1	1	2	1	9	10	6	26998724	Potri.003G067200.1	Potri.003G067200.1		PTHR34788,PTHR34788:SF1					AT3G14060.1
Potri.003G070200	-1.12404	3.73298	0.00179573	0.0377681	1	47	26	35	63	77	30	26999131	Potri.003G070200.1	Potri.003G070200.1	PF06075	PTHR31928,PTHR31928:SF2					AT3G14170.1		Plant protein of unknown function (DUF936)
Potri.003G074600	-1.8037	3.15588	0.000384306	0.0119357	1	32	10	10	36	57	31	26997730	Potri.003G074600.1	Potri.003G074600.1	PF12708	PTHR33928,PTHR33928:SF2		3.2.1.15			AT4G20050.1	QRT3	Pectin lyase-like superfamily protein
Potri.003G079000	-5.60638	0.254837	0.000119424	0.00479628	1	0	0	0	6	7	2	26997814	Potri.003G079000.1	Potri.003G079000.1	PF03016	PTHR11062,PTHR11062:SF59	KOG1021	2.4.2.41			AT4G16745.1		Exostosin family protein
Potri.003G097900	-1.94807	4.17351	7.42331e-08	1.02553e-05	1	52	30	17	137	75	62	26996757	Potri.003G097900.1	Potri.003G097900.1	PF00197	PTHR33107,PTHR33107:SF5				GO:0004866
Potri.003G098500	-1.08692	3.07198	0.00219909	0.0436073	1	21	31	18	45	30	28	26998262	Potri.003G098500.1	Potri.003G098500.1
Potri.003G100200	-1.29311	5.11779	0.00190373	0.0392464	1	158	44	60	177	209	82	26998809	Potri.003G100200.1	Potri.003G100200.1	PF01370	PTHR10366,PTHR10366:SF397		1.23.1.4,1.23.1.1		GO:0050662,GO:0003824	AT1G32100.1	ATPRR1,PRR1	pinoresinol reductase 1
Potri.003G102100	-1.56868	1.74266	0.00147915	0.0327222	1	7	8	5	18	17	8	26999205	Potri.003G102100.1	Potri.003G102100.1
Potri.003G106400	-1.60459	3.22397	4.65989e-05	0.00229168	1	24	29	8	69	46	21	26996514	Potri.003G106400.1	Potri.003G106400.1	PF03759	PTHR33101,PTHR33101:SF2				GO:0005089	AT1G31650.1	ATROPGEF14,ROPGEF14	RHO guanyl-nucleotide exchange factor 14
Potri.003G107100	-1.28817	4.93745	1.51577e-05	0.000946344	1	97	98	45	158	131	106	26998708	Potri.003G107100.1	Potri.003G107100.1	PF06232	PTHR31718,PTHR31718:SF9					AT4G39730.1		Lipase/lipooxygenase, PLAT/LH2 family protein
Potri.003G114100	-2.20782	3.8171	8.81169e-07	8.55325e-05	1	35	22	11	55	93	58	26999367	Potri.003G114100.1	Potri.003G114100.1	PF00249	PTHR10641,PTHR10641:SF674	KOG0048		K09422		AT4G12350.1	AtMYB42,MYB42	myb domain protein 42
Potri.003G116200	-1.47046	2.72557	0.000146978	0.00562468	1	18	16	11	40	25	23	26996782	Potri.003G116200.1	Potri.003G116200.1		PTHR33270,PTHR33270:SF6					AT4G22758.1
Potri.003G124400	-1.69405	4.05504	1.30769e-07	1.71411e-05	1	48	25	30	108	80	52	26997836	Potri.003G124400.1	Potri.003G124400.1	PF03763	PTHR31775					AT5G23750.1		Remorin family protein
Potri.003G125900	-1.94987	2.33541	2.45422e-06	0.000204277	1	10	8	8	37	23	14	26999821	Potri.003G125900.1	Potri.003G125900.1	PF00168,PF08372	PTHR10024,PTHR10024:SF225				GO:0005515	AT4G11610.1		C2 calcium/lipid-binding plant phosphoribosyltransferase family protein
Potri.003G132000	-1.65687	3.30764	5.1731e-05	0.00247462	1	30	12	20	56	41	39	26998815	Potri.003G132000.1	Potri.003G132000.1	PF00249	PTHR10641,PTHR10641:SF667	KOG0048		K09422		AT1G63910.1	AtMYB103,MYB103	myb domain protein 103
Potri.003G133400	-1.7473	3.43483	1.22107e-06	0.000113639	1	28	25	13	57	56	39	26997751	Potri.003G133400.1	Potri.003G133400.1	PF03168	PTHR31852,PTHR31852:SF23					AT2G46150.1		Late embryogenesis abundant (LEA) hydroxyproline-rich glycoprotein family
Potri.003G135800	-1.35089	3.25016	0.00100416	0.0245286	1	21	38	13	38	50	33	26999383	Potri.003G135800.1	Potri.003G135800.1	PF00664,PF00005	PTHR24223,PTHR24223:SF208		3.6.3.44		GO:0055085,GO:0042626,GO:0016021,GO:0006810,GO:0005524,GO:0016887	AT3G59140.1	ATMRP14,MRP14	multidrug resistance-associated protein 14
Potri.003G140300	-2.45369	1.70545	2.32603e-06	0.000197558	1	3	6	3	25	15	9	27000202	Potri.003G140300.1	Potri.003G140300.1		PTHR35751,PTHR35751:SF1					AT4G23885.1
Potri.003G141300	-3.40802	1.38981	3.65467e-08	5.48101e-06	1	2	1	2	17	16	8	26997042	Potri.003G141300.1	Potri.003G141300.1	PF00657	PTHR22835,PTHR22835:SF281		3.1.1.3		GO:0016788	AT4G10950.1		SGNH hydrolase-type esterase superfamily protein
Potri.003G141500	-2.62965	0.667605	0.00129146	0.0296743	1	1	0	3	12	4	4	26997263	Potri.003G141500.1	Potri.003G141500.1	PF07738	PTHR12953	KOG1396				AT4G23950.1		Galactose-binding protein
Potri.003G144300	-1.79005	2.99848	0.00243772	0.0471321	1	30	15	3	29	50	30	26996571	Potri.003G144300.1	Potri.003G144300.1	PF00249	PTHR10641,PTHR10641:SF613			K09422		AT2G47460.1	ATMYB12,MYB12,PFG1	myb domain protein 12
Potri.003G148100	-1.27999	3.98926	0.000221349	0.00781507	1	45	59	21	73	80	51	26999476	Potri.003G148100.1	Potri.003G148100.1		PTHR33727					AT1G31335.1
Potri.003G156500	-3.02938	1.25581	0.000116527	0.0047235	1	3	2	1	5	20	9	26998175	Potri.003G156500.1	Potri.003G156500.1	PF03352	PTHR31116,PTHR31116:SF4		3.2.2.20	K01246	GO:0008725,GO:0006284	AT5G44680.1		DNA glycosylase superfamily protein
Potri.003G164200	-1.83534	2.43369	5.30474e-05	0.00251232	1	15	7	8	30	24	21	26996897	Potri.003G164200.1	Potri.003G164200.1	PF07765	PTHR32258					AT1G03080.1		kinase interacting (KIP1-like) family protein
Potri.003G167100	-1.33121	5.55906	0.000185057	0.00678556	1	137	175	55	180	287	141	26999977	Potri.003G167100.1	Potri.003G167100.1	PF01190	PTHR31614,PTHR31614:SF6					AT5G13140.1		Pollen Ole e 1 allergen and extensin family protein
Potri.003G169700	-2.07863	3.20253	0.000152316	0.00579242	1	5	34	8	89	47	15	26996960	Potri.003G169700.1	Potri.003G169700.1	PF01486,PF00319	PTHR11945	KOG0014			GO:0006355,GO:0005634,GO:0003700,GO:0046983,GO:0003677	AT5G65070.1	AGL69,FCL4,MAF4	K-box region and MADS-box transcription factor family protein
Potri.003G170000	-2.36014	4.43635	2.26922e-06	0.000193722	1	27	57	12	191	164	24	26997167	Potri.003G170000.1	Potri.003G170000.1	PF01486,PF00319	PTHR11945	KOG0014			GO:0006355,GO:0005634,GO:0003700,GO:0046983,GO:0003677	AT5G65070.1	AGL69,FCL4,MAF4	K-box region and MADS-box transcription factor family protein
Potri.003G173300	-1.40482	4.79332	4.79593e-09	9.12433e-07	1	65	74	63	168	133	80	26997584	Potri.003G173300.1	Potri.003G173300.1	PF03999	PTHR19321,PTHR19321:SF3	KOG4302		K16732	GO:0008017,GO:0000910,GO:0000226	AT1G27920.1	MAP65-8	microtubule-associated protein 65-8
Potri.003G175700	-3.84314	1.71493	7.16773e-11	1.98869e-08	1	1	3	1	24	19	12	26999752	Potri.003G175700.1	Potri.003G175700.1	PF08263,PF00560,PF13855,PF07714	PTHR27000,PTHR27000:SF92	KOG1187	2.7.11.1		GO:0005515,GO:0006468,GO:0004672	AT3G24240.1		Leucine-rich repeat receptor-like protein kinase family protein
Potri.003G187000	-2.00008	1.21929	0.0023184	0.0454053	1	1	4	5	17	11	3	26998604	Potri.003G187000.1	Potri.003G187000.1	PF01053	PTHR11808,PTHR11808:SF55	KOG0053	4.4.1.11	K01761	GO:0030170	AT1G64660.1	ATMGL,MGL	methionine gamma-lyase
Potri.003G187100	-1.58982	1.69446	0.00137604	0.0312084	1	6	8	5	20	15	7	26997258	Potri.003G187100.1	Potri.003G187100.1	PF00155	PTHR11808,PTHR11808:SF55	KOG0053	4.4.1.11	K01761	GO:0030170,GO:0009058	AT1G64660.1	ATMGL,MGL	methionine gamma-lyase
Potri.003G193100	-1.01675	3.85857	0.00102739	0.0249678	1	50	39	36	84	73	29	26997718	Potri.003G193100.1	Potri.003G193100.1		PTHR15321
Potri.003G198900	-2.38725	4.88551	6.39494e-20	6.26215e-17	1	47	45	35	252	144	92	26999046	Potri.003G198900.1	Potri.003G198900.1	PF13676,PF00931	PTHR23155,PTHR23155:SF580	KOG4658			GO:0007165,GO:0005515,GO:0043531	AT3G14460.1		LRR and NB-ARC domains-containing disease resistance protein
Potri.003G199100	-2.36558	5.34639	9.03879e-21	9.70766e-18	1	73	53	50	324	216	125	26997965	Potri.003G199100.1	Potri.003G199100.1	PF13191,PF13676	PTHR23155,PTHR23155:SF580	KOG4658			GO:0007165,GO:0005515	AT3G14470.1		NB-ARC domain-containing disease resistance protein
Potri.003G199400	-2.07546	4.19468	1.06304e-13	4.65694e-11	1	33	37	24	134	94	57	26997326	Potri.003G199400.1	Potri.003G199400.1	PF13191,PF13676	PTHR23155,PTHR23155:SF580	KOG4658			GO:0007165,GO:0005515	AT3G14470.1		NB-ARC domain-containing disease resistance protein
Potri.003G199500	-2.98949	3.49938	7.04576e-12	2.44356e-09	1	20	4	9	84	75	35	26997522	Potri.003G199500.1	Potri.003G199500.1	PF00931	PTHR23155,PTHR23155:SF580	KOG4658			GO:0043531	AT3G14470.1		NB-ARC domain-containing disease resistance protein
Potri.003G200100	-1.2465	4.79561	4.77059e-07	5.12361e-05	1	79	87	54	185	119	73	26999363	Potri.003G200100.1	Potri.003G200100.1	PF13676,PF00931	PTHR23155,PTHR23155:SF580	KOG4658			GO:0007165,GO:0005515,GO:0043531	AT3G14470.1		NB-ARC domain-containing disease resistance protein
Potri.003G200200	-1.63506	5.61606	2.57838e-10	6.35885e-08	1	134	121	66	351	217	147	26996332	Potri.003G200200.1	Potri.003G200200.1	PF13191	PTHR23155,PTHR23155:SF580	KOG4658				AT3G14470.1		NB-ARC domain-containing disease resistance protein
Potri.003G200500	-1.97618	4.44504	1.36163e-11	4.40136e-09	1	52	41	25	150	120	64	26999933	Potri.003G200500.1	Potri.003G200500.1	PF13191	PTHR23155,PTHR23155:SF580	KOG4658				AT3G14460.1		LRR and NB-ARC domains-containing disease resistance protein
Potri.003G200700	-1.82706	1.78039	0.000688883	0.0187077	1	10	6	2	20	20	7	27000052	Potri.003G200700.1	Potri.003G200700.1	PF00191	PTHR10502,PTHR10502:SF113	KOG0819			GO:0005544,GO:0005509	AT5G12380.1	ANNAT8	annexin 8
Potri.003G209900	-5.19902	0.0249975	0.0013893	0.0314021	1	0	0	0	3	6	2	26996355	Potri.003G209900.1	Potri.003G209900.1	PF03140	PTHR31549,PTHR31549:SF2					AT4G31980.1
Potri.004G003000	-1.91341	2.58005	0.000366784	0.0114988	1	4	21	8	26	46	14	26992161	Potri.004G003000.1	Potri.004G003000.1	PF14226,PF03171	PTHR10209,PTHR10209:SF173	KOG0143	1.14.17.4	K05933	GO:0055114,GO:0016491	AT1G05010.1	ACO4,EAT1,EFE	ethylene-forming enzyme
Potri.004G006300	-2.66399	2.15375	7.46047e-08	1.0264e-05	1	7	2	6	29	27	14	26990471	Potri.004G006300.1	Potri.004G006300.1
Potri.004G011300	-1.43551	4.23415	2.24648e-05	0.00128072	1	30	40	62	146	86	41	26992412	Potri.004G011300.1	Potri.004G011300.1
Potri.004G011500	-5.32078	4.23564	6.56454e-32	1.98691e-28	1	12	0	0	158	130	70	26990061	Potri.004G011500.1	Potri.004G011500.1
Potri.004G014900	-1.45611	2.42338	0.00232719	0.0454703	1	11	11	13	48	21	7	26991768	Potri.004G014900.1	Potri.004G014900.1
Potri.004G018800	-3.18291	1.38026	1.73303e-06	0.000153456	1	2	4	0	12	16	11	26991231	Potri.004G018800.1	Potri.004G018800.1	PF00067	PTHR24298,PTHR24298:SF54	KOG0156		K00517	GO:0055114,GO:0020037,GO:0016705,GO:0005506	AT1G11600.1	CYP77B1	cytochrome P450, family 77, subfamily B, polypeptide 1
Potri.004G019400	-1.50072	3.86956	0.000634547	0.0174889	1	40	46	17	48	110	38	26992977	Potri.004G019400.1	Potri.004G019400.1	PF00232	PTHR10353,PTHR10353:SF27	KOG0626	3.2.1.21		GO:0005975,GO:0004553	AT1G61820.1	BGLU46	beta glucosidase 46
Potri.004G019800	-1.69002	5.18558	0.00147661	0.0326877	1	141	62	27	105	311	90	26990236	Potri.004G019800.1	Potri.004G019800.1	PF00232	PTHR10353,PTHR10353:SF27		3.2.1.21	K05350	GO:0005975,GO:0004553	AT4G21760.1	BGLU47	beta-glucosidase 47
Potri.004G027200	-1.97931	3.46978	2.47454e-08	3.98006e-06	1	22	25	13	67	50	45	26991277	Potri.004G027200.1	Potri.004G027200.1	PF13833	PTHR10891,PTHR10891:SF585					AT4G27280.1		Calcium-binding EF-hand family protein
Potri.004G031300	-1.50029	3.33892	0.000272432	0.00926492	1	24	34	13	38	61	34	26992379	Potri.004G031300.1	Potri.004G031300.1	PF00125,PF16211	PTHR23430	KOG1756		K11251	GO:0003677	AT4G27230.2	HTA2	histone H2A 2
Potri.004G041500	-1.18438	4.30081	0.000873191	0.0223946	1	84	34	39	111	95	52	26990932	Potri.004G041500.1	Potri.004G041500.1	PF00335	PTHR19282,PTHR19282:SF221				GO:0016021	AT2G20740.1		Tetraspanin family protein
Potri.004G046700	-1.61238	2.84167	1.90148e-05	0.00113252	1	15	22	9	50	30	21	26993108	Potri.004G046700.1	Potri.004G046700.1	PF03110	PTHR31251,PTHR31251:SF28				GO:0005634,GO:0003677	AT2G33810.1	SPL3	squamosa promoter binding protein-like 3
Potri.004G054900	-1.9357	2.2936	3.552e-05	0.001825	1	11	10	5	22	27	19	26990494	Potri.004G054900.1	Potri.004G054900.1		PTHR31342,PTHR31342:SF5					AT4G18570.1		Tetratricopeptide repeat (TPR)-like superfamily protein
Potri.004G059600	-1.6014	7.64891	4.96217e-07	5.26148e-05	1	658	325	329	990	977	730	26989923	Potri.004G059600.1	Potri.004G059600.1	PF13632,PF14569	PTHR13301,PTHR13301:SF31		2.4.1.12	K10999		AT4G18780.1	ATCESA8,CESA8,IRX1,LEW2	cellulose synthase family protein
Potri.004G068900	-5.27029	0.0747205	0.000638548	0.0175701	1	0	0	0	6	5	1	26992763	Potri.004G068900.1	Potri.004G068900.1
Potri.004G077800	-1.07328	5.31013	4.9657e-05	0.00240652	1	120	101	115	256	204	74	26989331	Potri.004G077800.1	Potri.004G077800.1	PF13086,PF13087	PTHR10887,PTHR10887:SF358	KOG1801		K10706		AT1G65810.1		P-loop containing nucleoside triphosphate hydrolases superfamily protein
Potri.004G079600	-3.58032	0.138364	0.000517909	0.0149681	1	0	1	0	5	5	2	26989560	Potri.004G079600.1	Potri.004G079600.1
Potri.004G080400	-3.37516	0.493125	0.000220206	0.00778297	1	0	2	0	11	3	4	26990133	Potri.004G080400.1	Potri.004G080400.1	PF13410,PF13417	PTHR11260,PTHR11260:SF251	KOG0406	2.5.1.18	K00799	GO:0005515	AT1G78380.1	ATGSTU19,GST8,GSTU19	glutathione S-transferase TAU 19
Potri.004G080700	-1.95652	1.4532	0.000580358	0.0164027	1	4	6	3	17	8	11	26991166	Potri.004G080700.1	Potri.004G080700.1	PF13410,PF13417	PTHR11260,PTHR11260:SF251	KOG0406	2.5.1.18	K00799	GO:0005515	AT1G78380.1	ATGSTU19,GST8,GSTU19	glutathione S-transferase TAU 19
Potri.004G098900	-2.38405	0.899145	0.00115605	0.0272976	1	2	1	3	13	5	6	26992040	Potri.004G098900.1	Potri.004G098900.1
Potri.004G117500	-1.38697	2.1812	0.000944735	0.0236141	1	11	13	7	29	19	11	26992784	Potri.004G117500.1	Potri.004G117500.1		PTHR13593,PTHR13593:SF46					AT1G13680.1		PLC-like phosphodiesterases superfamily protein
Potri.004G131600	-1.37304	4.83295	0.00197336	0.0402056	1	127	63	23	129	147	95	26990457	Potri.004G131600.1	Potri.004G131600.1	PF14551,PF00493	PTHR11630		3.6.4.12	K02541	GO:0006260,GO:0005524,GO:0003677	AT5G46280.1	MCM3	Minichromosome maintenance (MCM2/3/5) family protein
Potri.004G134000	-1.30999	3.28249	0.00184335	0.03831	1	33	29	12	37	58	29	26992421	Potri.004G134000.1	Potri.004G134000.1	PF01426,PF00145,PF12047	PTHR10629,PTHR10629:SF36		2.1.1.37	K00558	GO:0003682	AT5G49160.1	DDM2,DMT01,DMT1,MET1,MET2,METI	methyltransferase 1
Potri.004G142800	-1.39154	5.59272	4.70416e-07	5.08507e-05	1	161	114	80	260	223	159	26991462	Potri.004G142800.1	Potri.004G142800.1	PF00135	PTHR23024,PTHR23024:SF228	KOG1515	3.1.1.1			AT1G19190.1		alpha/beta-Hydrolases superfamily protein
Potri.004G143000	-3.86795	0.300684	0.000960266	0.0238412	1	1	0	0	9	3	3	26991419	Potri.004G143000.1	Potri.004G143000.1
Potri.004G143100	-2.68609	2.04421	4.56785e-06	0.000342527	1	9	4	1	19	29	15	26989835	Potri.004G143100.1	Potri.004G143100.1	PF00135	PTHR23024,PTHR23024:SF131	KOG1515	3.1.1.1			AT1G49660.1	AtCXE5,CXE5	carboxyesterase 5
Potri.004G143200	-1.35915	3.61304	8.57537e-05	0.00367923	1	32	36	23	52	65	41	26990462	Potri.004G143200.1	Potri.004G143200.1	PF00135	PTHR23024,PTHR23024:SF187	KOG1515	4.2.1.105,3.1.1.1			AT1G19190.1		alpha/beta-Hydrolases superfamily protein
Potri.004G143500	-1.8422	4.08261	9.19748e-08	1.2448e-05	1	47	34	18	93	91	60	26990571	Potri.004G143500.1	Potri.004G143500.1	PF07816	PTHR33095,PTHR33095:SF11					AT2G15760.1		Protein of unknown function (DUF1645)
Potri.004G162200	-1.53408	3.3615	0.000524414	0.0151298	1	27	24	19	30	69	35	26991468	Potri.004G162200.1	Potri.004G162200.1	PF00759	PTHR22298,PTHR22298:SF29		3.2.1.4	K01179	GO:0005975,GO:0004553	AT4G39010.1	AtGH9B18,GH9B18	glycosyl hydrolase 9B18
Potri.004G165300	-1.68756	1.81441	0.000321942	0.0105603	1	6	9	5	24	13	10	26992449	Potri.004G165300.1	Potri.004G165300.1	PF02519	PTHR31929			K14488	GO:0009733	AT4G38840.1		SAUR-like auxin-responsive protein family
Potri.004G170200	-1.52433	2.9232	6.1843e-05	0.00284309	1	23	13	14	55	30	21	26992770	Potri.004G170200.1	Potri.004G170200.1	PF13855,PF00931	PTHR23155,PTHR23155:SF563	KOG4658			GO:0005515,GO:0043531	AT3G14460.1		LRR and NB-ARC domains-containing disease resistance protein
Potri.004G170700	-1.33466	3.101	0.000134765	0.0052935	1	17	23	23	48	36	28	26991864	Potri.004G170700.1	Potri.004G170700.1	PF00931	PTHR23155,PTHR23155:SF563	KOG4658			GO:0043531	AT3G14470.1		NB-ARC domain-containing disease resistance protein
Potri.004G173300	-1.45816	4.98903	0.00104297	0.025218	1	113	90	28	96	194	114	26989598	Potri.004G173300.1	Potri.004G173300.1	PF00331	PTHR31490,PTHR31490:SF3		3.2.1.8		GO:0005975,GO:0004553	AT4G38650.1		Glycosyl hydrolase family 10 protein
Potri.004G185000	-1.17141	4.32706	0.00173452	0.0368768	1	40	96	32	97	126	41	26990683	Potri.004G185000.1	Potri.004G185000.1	PF03015,PF07993	PTHR11011,PTHR11011:SF25	KOG1221	1.2.1.50,1.2.1.84	K13356	GO:0080019	AT4G33790.1	CER4,FAR3,G7	Jojoba acyl CoA reductase-related male sterility protein
Potri.004G191900	-5.58768	0.215872	0.000159379	0.00598353	1	0	0	0	3	7	4	26990384	Potri.004G191900.1	Potri.004G191900.1	PF07645,PF13947,PF00069	PTHR27005,PTHR27005:SF32	KOG1187	2.7.11.1		GO:0005509,GO:0030247,GO:0006468,GO:0005524,GO:0004672	AT1G21270.1	WAK2	wall-associated kinase 2
Potri.004G192100	-4.39515	1.10965	9.79838e-07	9.45587e-05	1	0	2	0	7	16	10	26989435	Potri.004G192100.1	Potri.004G192100.1	PF07645,PF13947,PF00069	PTHR27005,PTHR27005:SF32	KOG1187	2.7.11.1		GO:0005509,GO:0030247,GO:0006468,GO:0005524,GO:0004672	AT1G21270.1	WAK2	wall-associated kinase 2
Potri.004G192400	-5.80758	0.330661	0.000103852	0.00431825	1	0	0	0	3	8	5	26990752	Potri.004G192400.1	Potri.004G192400.1	PF13947,PF00069	PTHR27005,PTHR27005:SF32	KOG1187	2.7.11.1		GO:0030247,GO:0006468,GO:0005524,GO:0004672	AT1G21270.1	WAK2	wall-associated kinase 2
Potri.004G192700	-6.71097	0.970224	3.00604e-08	4.67678e-06	1	0	0	0	10	12	9	26992749	Potri.004G192700.1	Potri.004G192700.1	PF13947,PF00069	PTHR27005,PTHR27005:SF32	KOG1187	2.7.11.1		GO:0030247,GO:0006468,GO:0005524,GO:0004672	AT1G21270.1	WAK2	wall-associated kinase 2
Potri.004G192900	-3.08439	0.317296	0.00210507	0.0422205	1	2	0	0	3	8	3	26990534	Potri.004G192900.1	Potri.004G192900.1	PF13947,PF00069	PTHR27005,PTHR27005:SF32	KOG1187	2.7.11.1		GO:0030247,GO:0006468,GO:0005524,GO:0004672	AT1G21270.1	WAK2	wall-associated kinase 2
Potri.004G193100	-5.18028	0.0211294	0.00218556	0.0434424	1	0	0	0	3	7	1	26990091	Potri.004G193100.1	Potri.004G193100.1	PF13947,PF00069	PTHR27005,PTHR27005:SF32	KOG1187	2.7.11.1		GO:0030247,GO:0006468,GO:0005524,GO:0004672	AT1G21270.1	WAK2	wall-associated kinase 2
Potri.004G197900	-1.18519	3.2073	0.000815431	0.0212121	1	21	20	31	61	37	23	26989467	Potri.004G197900.1	Potri.004G197900.1	PF00931	PTHR23155,PTHR23155:SF562	KOG4658			GO:0043531	AT3G14470.1		NB-ARC domain-containing disease resistance protein
Potri.004G199900	-4.18794	3.41773	1.21691e-16	7.9443e-14	1	8	3	4	63	57	63	26991383	Potri.004G199900.1	Potri.004G199900.1	PF08659	PTHR24322,PTHR24322:SF600	KOG0725	1.1.1.198			AT2G47140.1		NAD(P)-binding Rossmann-fold superfamily protein
Potri.004G206600	-1.1199	4.89147	0.00029675	0.00992965	1	74	116	63	141	101	116	26991444	Potri.004G206600.1	Potri.004G206600.1	PF04674	PTHR31279,PTHR31279:SF9					AT2G17230.1	EXL5	EXORDIUM like 5
Potri.004G210600	-1.74764	1.50714	0.00170674	0.0364726	1	2	7	6	19	10	8	26990690	Potri.004G210600.1	Potri.004G210600.1	PF02469	PTHR32077,PTHR32077:SF10					AT5G60490.1	FLA12	FASCICLIN-like arabinogalactan-protein 12
Potri.004G212800	-1.33885	2.82933	0.000401549	0.0123674	1	20	23	9	45	33	17	26992080	Potri.004G212800.1	Potri.004G212800.1	PF00194	PTHR18952,PTHR18952:SF111	KOG0382	4.2.1.1	K01674		AT1G08080.1	ACA7,ATACA7	alpha carbonic anhydrase 7
Potri.004G213700	-2.98067	0.563549	0.00197726	0.0402388	1	2	1	0	3	11	4	26991568	Potri.004G213700.1	Potri.004G213700.1
Potri.004G226800	-1.59789	3.02229	0.000179636	0.00660131	1	23	10	19	40	38	31	26990469	Potri.004G226800.1	Potri.004G226800.1	PF04669	PTHR31444,PTHR31444:SF4		2.1.1.112	K18801		AT1G09610.1		Protein of unknown function (DUF579)
Potri.004G231100	-7.54718	1.68882	4.11217e-14	1.95586e-11	1	0	0	0	30	18	11	26989260	Potri.004G231100.1	Potri.004G231100.1	PF08241	PTHR10108,PTHR10108:SF720				GO:0008168,GO:0008152	AT3G05390.1
Potri.005G000800	-2.71031	0.652385	0.00173172	0.0368408	1	2	2	0	4	9	6	27029031	Potri.005G000800.1	Potri.005G000800.1		PTHR35123,PTHR35123:SF1					AT3G05936.1
Potri.005G007700	-5.2174	0.0294046	0.000721836	0.0193969	1	0	0	0	4	3	4	27028639	Potri.005G007700.1	Potri.005G007700.1		PTHR23155,PTHR23155:SF611					AT3G07040.1	RPM1,RPS3	NB-ARC domain-containing disease resistance protein
Potri.005G011200	-1.20697	6.75932	5.12378e-05	0.00245809	1	392	241	233	475	464	391	27028518	Potri.005G011200.1	Potri.005G011200.1	PF04398	PTHR31676,PTHR31676:SF10					AT1G09310.1		Protein of unknown function, DUF538
Potri.005G014800	-5.91708	0.484167	4.81129e-05	0.00234535	1	0	0	0	13	6	1	27027373	Potri.005G014800.1	Potri.005G014800.1	PF11883,PF08276,PF00954,PF01453,PF07714	PTHR27002,PTHR27002:SF135	KOG1187	2.7.11.1		GO:0004674,GO:0048544,GO:0006468,GO:0004672	AT4G21390.1	B120	S-locus lectin protein kinase family protein
Potri.005G016300	-2.45588	2.45801	1.98058e-07	2.46051e-05	1	4	9	9	29	30	24	27029903	Potri.005G016300.1	Potri.005G016300.1
Potri.005G018100	-5.37422	0.0968148	0.00060915	0.017042	1	0	0	0	4	3	5	27027394	Potri.005G018100.1	Potri.005G018100.1	PF08276,PF00954,PF01453,PF07714	PTHR27002,PTHR27002:SF135	KOG1187	2.7.11.1		GO:0048544,GO:0006468,GO:0004672	AT4G21390.1	B120	S-locus lectin protein kinase family protein
Potri.005G025200	-1.40234	8.14558	3.50337e-05	0.00180916	1	1096	567	401	1390	1259	1015	27029540	Potri.005G025200.1	Potri.005G025200.1	PF07786	PTHR31061,PTHR31061:SF8	KOG4683	2.3.1.78			AT5G27730.1		Protein of unknown function (DUF1624)
Potri.005G042900	-1.67941	4.35375	4.8045e-07	5.12696e-05	1	51	33	43	190	78	48	27031322	Potri.005G042900.1	Potri.005G042900.1	PF00931	PTHR23155,PTHR23155:SF554	KOG4658			GO:0043531	AT4G27220.1		NB-ARC domain-containing disease resistance protein
Potri.005G055500	-1.02525	4.00126	0.00154589	0.0339057	1	66	41	31	98	69	38	27031733	Potri.005G055500.1	Potri.005G055500.1							AT2G15530.4		RING/U-box superfamily protein
Potri.005G061600	-3.44544	4.06757	5.95513e-16	3.67167e-13	1	24	10	4	112	106	70	27029523	Potri.005G061600.1	Potri.005G061600.1	PF01501	PTHR11183,PTHR11183:SF56	KOG1950	2.4.1.17		GO:0016757	AT3G18660.2	GUX1,PGSIP1	plant glycogenin-like starch initiation protein 1
Potri.005G072800	-1.24674	6.64821	0.000598316	0.0167962	1	272	377	163	280	544	370	27029948	Potri.005G072800.1	Potri.005G072800.1	PF00141	PTHR31388,PTHR31388:SF2		1.11.1.7	K00430	GO:0055114,GO:0020037,GO:0006979,GO:0004601	AT2G22420.1		Peroxidase superfamily protein
Potri.005G076800	-1.95223	1.98605	0.000731002	0.0195958	1	7	12	2	13	24	16	27031096	Potri.005G076800.1	Potri.005G076800.1	PF07719,PF13414	PTHR22904,PTHR22904:SF358	KOG0548				AT5G65160.1		tetratricopeptide repeat (TPR)-containing protein
Potri.005G079000	-1.22268	3.36084	0.00113814	0.026932	1	25	33	23	38	62	29	27030930	Potri.005G079000.1	Potri.005G079000.1	PF01740,PF00916	PTHR11814,PTHR11814:SF103			K17469	GO:0016021,GO:0015116,GO:0008272,GO:0055085,GO:0016020,GO:0008271	AT5G10180.1	AST68,SULTR2;1	slufate transporter 2;1
Potri.005G087900	-3.00971	5.34004	2.66571e-25	4.67117e-22	1	56	39	25	362	201	142	27028233	Potri.005G087900.1	Potri.005G087900.1	PF08264,PF00133	PTHR11946,PTHR11946:SF5		6.1.1.9	K01873	GO:0006418,GO:0000166,GO:0005524,GO:0004812,GO:0006438,GO:0004832	AT1G14610.1	TWN2,VALRS	valyl-tRNA synthetase / valine--tRNA ligase (VALRS)
Potri.005G096400	-1.18134	4.43889	0.000915422	0.023142	1	85	58	34	86	110	72	27029832	Potri.005G096400.1	Potri.005G096400.1	PF02519	PTHR31374,PTHR31374:SF37			K14488	GO:0009733	AT3G12830.1		SAUR-like auxin-responsive protein family
Potri.005G114500	-1.34332	2.49735	0.00153373	0.0337501	1	8	21	12	27	24	20	27027403	Potri.005G114500.1	Potri.005G114500.1		PTHR35111,PTHR35111:SF1
Potri.005G116900	-1.43183	4.19335	5.62043e-07	5.86603e-05	1	50	38	42	105	91	54	27030701	Potri.005G116900.1	Potri.005G116900.1	PF11995,PF00225	PTHR24115,PTHR24115:SF450	KOG4280	3.6.4.4	K11498	GO:0008017,GO:0007018,GO:0005524,GO:0003777,GO:0005871	AT3G51150.2		ATP binding microtubule motor family protein
Potri.005G117000	-1.29363	7.10913	0.000101051	0.0042266	1	535	345	191	683	549	509	27027566	Potri.005G117000.1	Potri.005G117000.1	PF12681	PTHR10374,PTHR10374:SF23	KOG2944	4.4.1.5			AT1G15380.1		Lactoylglutathione lyase / glyoxalase I family protein
Potri.005G117100	-1.30953	4.36685	1.45744e-05	0.00091728	1	38	56	62	133	111	43	27030830	Potri.005G117100.1	Potri.005G117100.1	PF00643	PTHR31832,PTHR31832:SF5				GO:0008270,GO:0005622	AT4G38960.1		B-box type zinc finger family protein
Potri.005G117500	-1.12125	5.29993	0.000279859	0.00947878	1	156	86	85	173	201	117	27031016	Potri.005G117500.1	Potri.005G117500.1	PF00067	PTHR24298,PTHR24298:SF73			K09755	GO:0055114,GO:0020037,GO:0016705,GO:0005506	AT4G36220.1	CYP84A1,FAH1	ferulic acid 5-hydroxylase 1
Potri.005G118000	-2.11572	1.57882	0.000119582	0.00479683	1	6	2	5	15	17	9	27027746	Potri.005G118000.1	Potri.005G118000.1	PF01486,PF00319	PTHR11945,PTHR11945:SF219	KOG0014		K09264	GO:0006355,GO:0005634,GO:0003700,GO:0046983,GO:0003677	AT3G54340.1	AP3,ATAP3	K-box region and MADS-box transcription factor family protein
Potri.005G118200	-2.61585	0.633048	0.00121952	0.0283936	1	2	2	0	9	5	5	27031843	Potri.005G118200.1	Potri.005G118200.1	PF05142	PTHR31604,PTHR31604:SF3					AT3G51060.1	SRS1,STY1	Lateral root primordium (LRP) protein-related
Potri.005G124200	-2.19981	4.32063	3.99982e-06	0.000308264	1	63	23	9	163	91	65	27027468	Potri.005G124200.1	Potri.005G124200.1	PF01925	PTHR14255,PTHR14255:SF11				GO:0016021	AT2G25737.1		Sulfite exporter TauE/SafE family protein
Potri.005G128100	-1.36411	5.29011	4.77163e-08	6.88409e-06	1	111	111	71	243	156	128	27027527	Potri.005G128100.1	Potri.005G128100.1	PF13499,PF13833	PTHR10891,PTHR10891:SF568	KOG0027		K13448		AT3G50770.1	CML41	calmodulin-like 41
Potri.005G129500	-1.27824	3.53648	0.000315398	0.0103969	1	33	32	24	48	68	33	27030619	Potri.005G129500.1	Potri.005G129500.1	PF05920,PF07526	PTHR11850,PTHR11850:SF114	KOG0773			GO:0006355,GO:0003677	AT2G23760.3	BLH4,SAW2	BEL1-like homeodomain 4
Potri.005G133100	-1.24963	6.55841	0.000602511	0.0168997	1	429	194	117	598	461	230	27030305	Potri.005G133100.1	Potri.005G133100.1		PTHR33220,PTHR33220:SF1
Potri.005G141300	-1.3463	5.05581	2.11288e-05	0.00121917	1	102	73	74	176	110	137	27027578	Potri.005G141300.1	Potri.005G141300.1	PF04669	PTHR31444,PTHR31444:SF8					AT5G67210.1		Protein of unknown function (DUF579)
Potri.005G141600	-1.16827	5.51869	0.000112637	0.00460683	1	181	117	78	224	200	151	27027814	Potri.005G141600.1	Potri.005G141600.1	PF08246,PF00112	PTHR12411,PTHR12411:SF349	KOG1543	3.4.22.14		GO:0008234,GO:0006508	AT1G47128.1	RD21,RD21A	Granulin repeat cysteine protease family protein
Potri.005G143800	-1.71612	2.6307	1.75847e-05	0.00105679	1	16	13	8	35	35	17	27028192	Potri.005G143800.1	Potri.005G143800.1	PF00067	PTHR24298,PTHR24298:SF116	KOG0156	1.14.13.89		GO:0055114,GO:0020037,GO:0016705,GO:0005506	AT4G37370.1	CYP81D8	cytochrome P450, family 81, subfamily D, polypeptide 8
Potri.005G164900	-2.65287	1.2252	0.000156266	0.00589879	1	2	5	0	16	15	3	27029859	Potri.005G164900.1	Potri.005G164900.1	PF00249	PTHR10641,PTHR10641:SF609	KOG0048		K09422		AT1G34670.1	AtMYB93,MYB93	myb domain protein 93
Potri.005G165600	-5.18183	0.021655	0.00099577	0.0244312	1	0	0	0	4	5	2	27029400	Potri.005G165600.1	Potri.005G165600.1							AT1G78140.1		S-adenosyl-L-methionine-dependent methyltransferases superfamily protein
Potri.005G165700	-6.71152	1.00882	2.56689e-08	4.06961e-06	1	0	0	0	14	15	4	27027491	Potri.005G165700.1	Potri.005G165700.1	PF08241	PTHR10108,PTHR10108:SF702		2.1.1.163		GO:0008168,GO:0008152	AT1G78140.1		S-adenosyl-L-methionine-dependent methyltransferases superfamily protein
Potri.005G165800	-4.60055	2.1068	1.16686e-14	5.88627e-12	1	4	0	0	39	24	15	27029722	Potri.005G165800.1	Potri.005G165800.1	PF07690	PTHR23505,PTHR23505:SF15				GO:0055085,GO:0016021	AT1G78130.1	UNE2	Major facilitator superfamily protein
Potri.005G174000	-1.07311	5.19043	0.00138903	0.0314021	1	76	151	92	119	172	134	27029224	Potri.005G174000.1	Potri.005G174000.1	PF01490	PTHR22950,PTHR22950:SF3	KOG1303		K13946		AT1G77690.1	LAX3	like AUX1 3
Potri.005G174600	-2.29041	3.82592	3.78933e-07	4.24787e-05	1	38	15	11	69	103	46	27031523	Potri.005G174600.1	Potri.005G174600.1	PF02537	PTHR28259,PTHR28259:SF1	KOG4085			GO:0016021	AT2G41705.1		camphor resistance CrcB family protein
Potri.005G184800	-2.91782	2.34202	2.62763e-10	6.43266e-08	1	4	5	6	34	33	16	27030270	Potri.005G184800.1	Potri.005G184800.1
Potri.005G204200	-2.66555	1.70773	9.12756e-05	0.00386209	1	4	3	3	36	14	3	27031882	Potri.005G204200.1	Potri.005G204200.1		PTHR36742					AT2G42975.1
Potri.005G207300	-1.12577	7.4303	7.27964e-07	7.34449e-05	1	563	554	338	998	763	476	27030711	Potri.005G207300.1	Potri.005G207300.1	PF13450	PTHR10742,PTHR10742:SF238	KOG0029	1.5.3.17	K17839		AT2G43020.1	ATPAO2,PAO2	polyamine oxidase 2
Potri.005G211000	-1.32623	4.9577	4.15205e-06	0.000316335	1	78	67	88	142	155	104	27027287	Potri.005G211000.1	Potri.005G211000.1		PTHR33181,PTHR33181:SF3
Potri.005G249000	-5.56961	0.245664	0.000229051	0.00804432	1	0	0	0	10	2	3	27029061	Potri.005G249000.1	Potri.005G249000.1	PF03087	PTHR33070,PTHR33070:SF7					AT2G17080.1		Arabidopsis protein of unknown function (DUF241)
Potri.006G000400	-2.96919	1.42244	1.85448e-06	0.00016291	1	3	3	1	17	11	12	27006700	Potri.006G000400.1	Potri.006G000400.1	PF04484	PTHR31807,PTHR31807:SF6					AT2G44190.1	EDE1	Family of unknown function (DUF566)
Potri.006G005600	-1.34086	2.75351	0.00062032	0.0172251	1	17	17	15	29	32	24	27007473	Potri.006G005600.1	Potri.006G005600.1	PF01190	PTHR33210					AT5G47635.1		Pollen Ole e 1 allergen and extensin family protein
Potri.006G013400	-4.665	1.41827	8.58952e-10	1.86915e-07	1	1	0	1	26	14	6	27008053	Potri.006G013400.1	Potri.006G013400.1	PF04578,PF13968	PTHR31325,PTHR31325:SF0					AT5G45530.1		Protein of unknown function (DUF594)
Potri.006G013600	-1.45576	2.23013	0.00115976	0.0273656	1	6	13	12	27	25	10	27004926	Potri.006G013600.1	Potri.006G013600.1	PF04578,PF13968	PTHR31325,PTHR31325:SF0					AT5G45470.1		Protein of unknown function (DUF594)
Potri.006G034100	-3.1572	1.56093	4.32241e-07	4.71837e-05	1	4	3	0	22	11	13	27008678	Potri.006G034100.1	Potri.006G034100.1	PF02458	PTHR31623,PTHR31623:SF4		2.3.1.224		GO:0016747	AT1G24420.1		HXXXD-type acyl-transferase family protein
Potri.006G036200	-2.70813	1.7861	1.45589e-07	1.87152e-05	1	2	4	5	24	17	12	27004080	Potri.006G036200.1	Potri.006G036200.1	PF13193,PF00501	PTHR24095,PTHR24095:SF189				GO:0008152,GO:0003824	AT1G66120.1		AMP-dependent synthetase and ligase family protein
Potri.006G056100	-1.06024	5.42836	0.000448766	0.0134727	1	165	122	85	180	184	150	27005450	Potri.006G056100.1	Potri.006G056100.1		PTHR33659,PTHR33659:SF2
Potri.006G057500	-1.40969	4.38016	4.83293e-05	0.00235245	1	79	40	31	152	80	60	27004083	Potri.006G057500.1	Potri.006G057500.1	PF00560,PF08263,PF07714	PTHR27008,PTHR27008:SF41	KOG1187	2.7.11.1		GO:0005515,GO:0006468,GO:0004672	AT3G57830.1		Leucine-rich repeat protein kinase family protein
Potri.006G061000	-2.73751	2.27634	2.85623e-09	5.72863e-07	1	7	5	4	34	24	19	27008372	Potri.006G061000.1	Potri.006G061000.1	PF00560,PF13855	PTHR27004,PTHR27004:SF11	KOG0472	2.7.11.1		GO:0005515	AT2G25470.1	AtRLP21,RLP21	receptor like protein 21
Potri.006G081200	-1.11718	4.62586	0.000371567	0.0116159	1	89	82	38	124	101	82	27003942	Potri.006G081200.1	Potri.006G081200.1	PF08263,PF13855	PTHR32093,PTHR32093:SF23				GO:0005515	AT1G62440.1	LRX2	leucine-rich repeat/extensin 2
Potri.006G097300	-1.36517	5.35064	8.07665e-06	0.000556737	1	92	157	63	178	213	137	27003902	Potri.006G097300.1	Potri.006G097300.1	PF00249	PTHR24078,PTHR24078:SF261	KOG0724				AT2G38090.1		Duplicated homeodomain-like superfamily protein
Potri.006G102500	-1.86471	2.46831	0.000273568	0.00929407	1	17	9	4	49	17	16	27007357	Potri.006G102500.1	Potri.006G102500.1	PF02775,PF00205,PF02776	PTHR18968,PTHR18968:SF137		4.1.1.1	K01568	GO:0030976,GO:0003824,GO:0000287	AT4G33070.1		Thiamine pyrophosphate dependent pyruvate decarboxylase family protein
Potri.006G104100	-3.59259	0.54081	0.000470085	0.0139492	1	1	0	1	2	8	8	27007619	Potri.006G104100.1	Potri.006G104100.1	PF10604	PTHR31213,PTHR31213:SF3			K14496		AT2G38310.1	PYL4,RCAR10	PYR1-like 4
Potri.006G110900	-2.01556	0.973635	0.0020375	0.041213	1	4	1	3	10	8	6	27003786	Potri.006G110900.1	Potri.006G110900.1	PF03767	PTHR31284,PTHR31284:SF9		3.1.3.2		GO:0003993	AT2G38600.1		HAD superfamily, subfamily IIIB acid phosphatase
Potri.006G112200	-1.02549	4.75759	0.000917941	0.0231705	1	113	80	44	142	121	75	27007007	Potri.006G112200.1	Potri.006G112200.1	PF03547	PTHR31419,PTHR31419:SF1	KOG2722			GO:0055085,GO:0016021	AT5G01990.1		Auxin efflux carrier family protein
Potri.006G120400	-1.21812	3.34142	0.000864072	0.0222666	1	29	18	31	52	53	26	27008110	Potri.006G120400.1	Potri.006G120400.1		PTHR13140,PTHR13140:SF480	KOG0933				AT1G63300.1		Myosin heavy chain-related protein
Potri.006G123200	-1.15055	6.42003	0.00182563	0.0381082	1	384	201	124	352	361	315	27003913	Potri.006G123200.1	Potri.006G123200.1	PF00438,PF02772,PF02773	PTHR11964,PTHR11964:SF15		2.5.1.6	K00789	GO:0006556,GO:0004478,GO:0005524	AT2G36880.1	MAT3	methionine adenosyltransferase 3
Potri.006G131000	-1.29819	4.52224	0.000136446	0.00533892	1	80	39	55	104	112	78	27005146	Potri.006G131000.1	Potri.006G131000.1	PF03360	PTHR10896,PTHR10896:SF16	KOG1476	2.4.2.24		GO:0016020,GO:0015018	AT2G37090.1	IRX9	Nucleotide-diphospho-sugar transferases superfamily protein
Potri.006G135100	-2.03498	4.91823	0.000403678	0.0124002	1	76	53	33	36	224	138	27007622	Potri.006G135100.1	Potri.006G135100.1	PF04043,PF01095	PTHR31707,PTHR31707:SF19		3.1.1.11	K01051	GO:0004857,GO:0042545,GO:0030599,GO:0005618	AT5G20860.1		Plant invertase/pectin methylesterase inhibitor superfamily
Potri.006G137300	-1.19831	4.51136	0.00225773	0.0445313	1	105	41	36	106	118	67	27005286	Potri.006G137300.1	Potri.006G137300.1	PF01794,PF08022,PF08414,PF08030	PTHR11972,PTHR11972:SF44		1.6.3.1	K13447	GO:0055114,GO:0016491,GO:0050664,GO:0004601	AT1G19230.1		Riboflavin synthase-like superfamily protein
Potri.006G137800	-2.56021	2.5709	0.00011674	0.0047235	1	10	14	0	18	42	28	27004902	Potri.006G137800.1	Potri.006G137800.1	PF04043	PTHR31080,PTHR31080:SF26		3.1.1.11		GO:0004857	AT5G20740.1		Plant invertase/pectin methylesterase inhibitor superfamily protein
Potri.006G141500	-1.4393	4.93648	1.0358e-06	9.93826e-05	1	106	60	52	188	156	83	27007238	Potri.006G141500.1	Potri.006G141500.1	PF07714	PTHR27001,PTHR27001:SF15	KOG1187	2.7.11.1		GO:0006468,GO:0004672	AT2G05940.1		Protein kinase superfamily protein
Potri.006G172300	-2.65416	4.00046	4.98543e-14	2.33782e-11	1	28	19	12	96	96	64	27003865	Potri.006G172300.1	Potri.006G172300.1	PF13960	PTHR10775
Potri.006G181900	-1.62626	7.01889	9.39428e-08	1.26629e-05	1	381	227	231	594	632	498	27005942	Potri.006G181900.1	Potri.006G181900.1	PF13632,PF14569	PTHR13301,PTHR13301:SF28		2.4.1.12	K10999		AT5G17420.1	ATCESA7,CESA7,IRX3,MUR10	Cellulose synthase family protein
Potri.006G186300	-3.22309	0.406385	0.000241321	0.00836059	1	1	1	0	7	6	3	27003758	Potri.006G186300.1	Potri.006G186300.1	PF00847	PTHR31140,PTHR31140:SF17				GO:0006355,GO:0003700	AT1G51120.1		AP2/B3 transcription factor family protein
Potri.006G190300	-2.78325	2.47238	9.40114e-10	2.03248e-07	1	8	4	6	37	30	22	27005550	Potri.006G190300.1	Potri.006G190300.1	PF13639	PTHR22763,PTHR22763:SF49				GO:0008270,GO:0005515	AT2G15580.1		RING/U-box superfamily protein
Potri.006G204300	-1.18051	2.74844	0.00130818	0.0299345	1	18	17	17	45	27	15	27005290	Potri.006G204300.1	Potri.006G204300.1	PF03168	PTHR31415,PTHR31415:SF4					AT2G35980.1	ATNHL10,NHL10,YLS9	Late embryogenesis abundant (LEA) hydroxyproline-rich glycoprotein family
Potri.006G227500	-1.18661	3.67321	0.00026078	0.00894171	1	43	28	30	83	58	29	27004223	Potri.006G227500.1	Potri.006G227500.1	PF08244,PF00251	PTHR31953,PTHR31953:SF14		3.2.1.153,3.2.1.26,3.2.1.80	K01193		AT3G13790.1	ATBFRUCT1,ATCWINV1	Glycosyl hydrolases family 32 protein
Potri.006G239100	-1.76308	2.62257	5.31918e-05	0.00251558	1	13	7	15	45	32	13	27005291	Potri.006G239100.1	Potri.006G239100.1	PF01138	PTHR11953,PTHR11953:SF1	KOG1069				AT3G46210.1		Ribosomal protein S5 domain 2-like superfamily protein
Potri.006G243400	-1.47973	2.90174	0.00259579	0.0493289	1	12	29	12	22	46	27	27003791	Potri.006G243400.1	Potri.006G243400.1	PF00743	PTHR23023,PTHR23023:SF37	KOG1399	1.14.13.168	K11816	GO:0055114,GO:0050661,GO:0050660,GO:0004499	AT5G25620.1	YUC6	Flavin-binding monooxygenase family protein
Potri.006G248500	-5.72814	0.275037	0.000998824	0.0244581	1	0	0	0	1	11	3	27007410	Potri.006G248500.1	Potri.006G248500.1	PF14510,PF08370,PF00005,PF01061	PTHR19241,PTHR19241:SF274		3.6.3.17		GO:0016887,GO:0005524,GO:0016020	AT1G15520.1	ABCG40,ATABCG40,ATPDR12,PDR12	pleiotropic drug resistance 12
Potri.006G251100	-1.01865	4.62411	0.0012239	0.0284449	1	72	95	52	90	122	80	27004176	Potri.006G251100.1	Potri.006G251100.1	PF12695	PTHR10655,PTHR10655:SF34	KOG2112	3.1.1.5	K06130		AT5G20060.2		alpha/beta-Hydrolases superfamily protein
Potri.006G251400	-1.98385	0.943022	0.00259452	0.0493289	1	1	3	4	9	7	7	27004899	Potri.006G251400.1	Potri.006G251400.1		PTHR37763,PTHR37763:SF1					AT5G25500.1
Potri.006G255100	-2.07523	1.24339	0.00063278	0.017466	1	2	4	4	12	13	6	27008585	Potri.006G255100.1	Potri.006G255100.1	PF13855,PF11721	PTHR27006,PTHR27006:SF9	KOG4579,KOG0531	2.7.11.1		GO:0005515	AT1G56130.1		Leucine-rich repeat transmembrane protein kinase
Potri.006G256100	-2.44037	1.63588	0.000797635	0.0209109	1	8	3	1	7	23	13	27004742	Potri.006G256100.1	Potri.006G256100.1	PF14547	PTHR31731,PTHR31731:SF19					AT2G45180.1		Bifunctional inhibitor/lipid-transfer protein/seed storage 2S albumin superfamily protein
Potri.006G264300	-1.70243	2.87223	0.000197365	0.0071347	1	21	15	9	28	49	23	27004665	Potri.006G264300.1	Potri.006G264300.1	PF00651,PF03000	PTHR32370,PTHR32370:SF7				GO:0005515,GO:0060918,GO:0048513,GO:0004871	AT4G31820.1	ENP,MAB4,NPY1	Phototropic-responsive NPH3 family protein
Potri.006G269900	-2.51309	0.789656	0.00136095	0.0309293	1	4	1	0	11	6	5	27007257	Potri.006G269900.1	Potri.006G269900.1	PF13676,PF00931	PTHR11017,PTHR11017:SF161	KOG4658			GO:0007165,GO:0005515,GO:0043531	AT1G27170.1		transmembrane receptors;ATP binding
Potri.006G270000	-2.29069	1.15294	0.00095887	0.0238243	1	6	0	2	17	6	7	27004277	Potri.006G270000.1	Potri.006G270000.1	PF13676,PF00931	PTHR11017,PTHR11017:SF161	KOG4658			GO:0007165,GO:0005515,GO:0043531	AT5G36930.2		Disease resistance protein (TIR-NBS-LRR class) family
Potri.006G271700	-3.89764	1.25053	6.63296e-06	0.000473794	1	1	1	1	28	4	7	27004509	Potri.006G271700.1	Potri.006G271700.1
Potri.006G272600	-1.94811	1.6285	0.000252021	0.00867714	1	6	8	1	23	13	7	27006826	Potri.006G272600.1	Potri.006G272600.1	PF00201	PTHR11926,PTHR11926:SF334		2.4.1.91		GO:0016758,GO:0008152	AT2G15480.1	UGT73B5	UDP-glucosyl transferase 73B5
Potri.006G276600	-1.12164	5.65577	2.49977e-06	0.000206519	1	113	160	149	364	208	114	27007221	Potri.006G276600.1	Potri.006G276600.1	PF03109,PF00144	PTHR10566,PTHR10566:SF84	KOG1235	3.1.1.1	K08869		AT5G24810.1		ABC1 family protein
Potri.006G278000	-1.19634	3.77591	0.000587468	0.0165592	1	47	32	29	111	52	27	27008520	Potri.006G278000.1	Potri.006G278000.1	PF04654	PTHR31881,PTHR31881:SF6					AT4G31330.1		Protein of unknown function, DUF599
Potri.007G000900	-1.24656	5.22414	0.00110669	0.0262999	1	125	134	44	128	184	141	27016874	Potri.007G000900.1	Potri.007G000900.1	PF00505	PTHR13711,PTHR13711:SF147	KOG0381				AT5G23420.1	HMGB6	high-mobility group box 6
Potri.007G002300	-1.95595	2.72686	2.55115e-06	0.000209723	1	13	13	9	55	21	23	27015665	Potri.007G002300.1	Potri.007G002300.1		PTHR35631,PTHR35631:SF1
Potri.007G015100	-1.5408	7.23655	3.26687e-05	0.001721	1	562	281	184	704	653	602	27016250	Potri.007G015100.1	Potri.007G015100.1	PF12681	PTHR10374,PTHR10374:SF23	KOG2944				AT1G15380.2		Lactoylglutathione lyase / glyoxalase I family protein
Potri.007G015500	-1.62388	4.60316	6.29036e-08	8.76281e-06	1	38	70	52	118	135	82	27014764	Potri.007G015500.1	Potri.007G015500.1	PF00274	PTHR11627,PTHR11627:SF16		4.1.2.13	K01623	GO:0006096,GO:0004332	AT4G38970.1	FBA2	fructose-bisphosphate aldolase 2
Potri.007G016400	-1.42952	4.83993	8.52097e-06	0.000583744	1	100	53	52	157	119	104	27014651	Potri.007G016400.1	Potri.007G016400.1	PF00067	PTHR24298,PTHR24298:SF73	KOG0156		K09755	GO:0055114,GO:0020037,GO:0016705,GO:0005506	AT4G36220.1	CYP84A1,FAH1	ferulic acid 5-hydroxylase 1
Potri.007G020900	-1.41638	2.81906	0.000270943	0.00922502	1	23	15	11	50	31	16	27014545	Potri.007G020900.1	Potri.007G020900.1	PF00004,PF14363	PTHR23070,PTHR23070:SF24				GO:0005524	AT3G50930.1	BCS1	cytochrome BC1 synthesis
Potri.007G026800	-1.6083	6.55187	2.59253e-06	0.000212148	1	339	165	112	578	408	323	27016863	Potri.007G026800.1	Potri.007G026800.1	PF01925	PTHR14255,PTHR14255:SF11				GO:0016021	AT2G25737.1		Sulfite exporter TauE/SafE family protein
Potri.007G031900	-1.58171	4.18279	2.53797e-06	0.000209156	1	55	37	29	104	71	72	27016894	Potri.007G031900.1	Potri.007G031900.1	PF13833,PF13499	PTHR10891,PTHR10891:SF568	KOG0027		K13448		AT3G50770.1	CML41	calmodulin-like 41
Potri.007G032700	-1.35096	3.0289	0.000511984	0.0148484	1	26	15	18	38	44	24	27014563	Potri.007G032700.1	Potri.007G032700.1	PF05920,PF07526	PTHR11850,PTHR11850:SF103	KOG0773			GO:0006355,GO:0003677	AT2G23760.2	BLH4,SAW2	BEL1-like homeodomain 4
Potri.007G047000	-1.1723	4.02806	7.10394e-05	0.00315358	1	55	44	33	89	77	45	27016453	Potri.007G047000.1	Potri.007G047000.1	PF04669	PTHR31444,PTHR31444:SF8					AT5G67210.1		Protein of unknown function (DUF579)
Potri.007G047600	-1.05632	5.10415	6.24512e-05	0.00284309	1	106	127	67	163	173	94	27014868	Potri.007G047600.1	Potri.007G047600.1	PF08246,PF00112	PTHR12411,PTHR12411:SF349	KOG1543	3.4.22.14		GO:0008234,GO:0006508	AT5G43060.1		Granulin repeat cysteine protease family protein
Potri.007G074300	-2.61261	3.22843	3.58332e-11	1.05909e-08	1	18	12	5	65	53	34	27015897	Potri.007G074300.1	Potri.007G074300.1	PF00067	PTHR24298,PTHR24298:SF57	KOG0156	1.14.13.121		GO:0055114,GO:0020037,GO:0016705,GO:0005506	AT3G26300.1	CYP71B34	cytochrome P450, family 71, subfamily B, polypeptide 34
Potri.007G074400	-7.05464	5.9557	8.48015e-77	2.82338e-72	1	10	0	2	485	409	265	27014841	Potri.007G074400.1	Potri.007G074400.1	PF01397,PF03936	PTHR31225,PTHR31225:SF15		4.2.3.8		GO:0016829,GO:0010333,GO:0008152,GO:0000287	AT5G23960.2	ATTPS21,TPS21	terpene synthase 21
Potri.007G085000	-1.47674	2.80638	0.000163778	0.00611304	1	19	21	8	38	36	20	27016856	Potri.007G085000.1	Potri.007G085000.1	PF00067	PTHR24298,PTHR24298:SF105		1.14.13.109	K07408	GO:0055114,GO:0020037,GO:0016705,GO:0005506	AT5G07990.1	CYP75B1,D501,TT7	Cytochrome P450 superfamily protein
Potri.007G093000	-1.47457	4.44885	5.44457e-07	5.73644e-05	1	63	62	30	124	112	65	27016171	Potri.007G093000.1	Potri.007G093000.1	PF00651,PF03000	PTHR32370,PTHR32370:SF37				GO:0005515	AT5G10250.1	DOT3	Phototropic-responsive NPH3 family protein
Potri.007G096200	-1.83841	2.61412	6.24308e-05	0.00284309	1	6	17	11	56	25	12	27015235	Potri.007G096200.1	Potri.007G096200.1	PF00141	PTHR31388,PTHR31388:SF2		1.11.1.7	K00430	GO:0055114,GO:0020037,GO:0006979,GO:0004601	AT2G22420.1		Peroxidase superfamily protein
Potri.007G098800	-2.60309	1.11277	0.000497856	0.0145528	1	2	2	3	6	9	13	27015186	Potri.007G098800.1	Potri.007G098800.1	PF14144	PTHR22952,PTHR22952:SF130				GO:0043565,GO:0006351	AT3G14880.2
Potri.007G099800	-1.29341	4.72996	0.000241296	0.00836059	1	98	69	39	106	135	93	27016908	Potri.007G099800.1	Potri.007G099800.1	PF02140,PF01301	PTHR23421,PTHR23421:SF67		3.2.1.23		GO:0030246,GO:0005975,GO:0004553	AT5G63810.1	BGAL10	beta-galactosidase 10
Potri.007G100100	-1.88338	3.94919	0.000164898	0.00614794	1	17	37	31	185	66	14	27014756	Potri.007G100100.1	Potri.007G100100.1	PF01490	PTHR22950,PTHR22950:SF310	KOG1303				AT5G09220.1	AAP2	amino acid permease 2
Potri.007G102300	-1.12906	3.40062	0.000502668	0.0146499	1	34	29	23	69	41	27	27016828	Potri.007G102300.1	Potri.007G102300.1	PF02225,PF05922,PF00082	PTHR10795,PTHR10795:SF362		3.4.21.25		GO:0006508,GO:0004252	AT2G04160.1	AIR3	Subtilisin-like serine endopeptidase family protein
Potri.007G105000	-1.58354	4.2232	5.9261e-07	6.12744e-05	1	60	39	25	122	88	56	27015787	Potri.007G105000.1	Potri.007G105000.1	PF02365	PTHR31719,PTHR31719:SF20				GO:0006355,GO:0003677	AT5G64530.1	ANAC104,XND1	xylem NAC domain 1
Potri.007G108800	-2.75542	0.724468	0.000342699	0.0109604	1	2	0	2	8	8	5	27016614	Potri.007G108800.1	Potri.007G108800.1	PF00266	PTHR11601,PTHR11601:SF24		2.8.1.7
Potri.007G108900	-2.33261	1.53045	7.16361e-05	0.0031674	1	3	2	6	16	17	8	27014867	Potri.007G108900.1	Potri.007G108900.1	PF00266	PTHR11601,PTHR11601:SF24		2.8.1.7
Potri.007G123100	-1.29329	3.85787	1.53545e-05	0.000953756	1	36	37	37	98	71	31	27016079	Potri.007G123100.1	Potri.007G123100.1	PF04578,PF13968	PTHR31325,PTHR31325:SF0					AT5G45540.1		Protein of unknown function (DUF594)
Potri.007G132000	-1.0465	4.93046	0.00159971	0.0348546	1	91	133	47	118	157	93	27016017	Potri.007G132000.1	Potri.007G132000.1	PF03514	PTHR31636,PTHR31636:SF36					AT4G37650.1	SGR7,SHR	GRAS family transcription factor
Potri.007G132300	-2.04795	3.16456	3.3028e-07	3.83299e-05	1	17	10	18	55	60	22	27015749	Potri.007G132300.1	Potri.007G132300.1	PF03140	PTHR31170					AT3G60470.1		Plant protein of unknown function (DUF247)
Potri.008G012400	-1.11693	6.13149	7.84708e-05	0.00343764	1	256	190	143	298	325	232	27037740	Potri.008G012400.1	Potri.008G012400.1	PF02469	PTHR32499,PTHR32499:SF3	KOG1437				AT5G06390.1	FLA17	FASCICLIN-like arabinogalactan protein 17 precursor
Potri.008G017500	-2.8887	0.545315	0.000428464	0.0129917	1	1	1	1	9	5	4	27037140	Potri.008G017500.1	Potri.008G017500.1	PF04844	PTHR33057,PTHR33057:SF1					AT5G04820.1	ATOFP13,OFP13	ovate family protein 13
Potri.008G022100	-1.04658	3.68214	0.00235749	0.0459815	1	45	48	18	70	57	34	27037566	Potri.008G022100.1	Potri.008G022100.1	PF07690	PTHR23504,PTHR23504:SF35	KOG2816			GO:0055085,GO:0016021	AT2G16980.2		Major facilitator superfamily protein
Potri.008G027600	-2.15402	1.36916	0.000284624	0.00962058	1	2	6	3	10	14	10	27038133	Potri.008G027600.1	Potri.008G027600.1	PF01471,PF00413	PTHR10201,PTHR10201:SF152		3.4.24.34		GO:0031012,GO:0008270,GO:0006508,GO:0004222	AT1G59970.1		Matrixin family protein
Potri.008G030200	-1.41415	3.72366	3.921e-05	0.00199611	1	43	23	28	70	66	41	27039785	Potri.008G030200.1	Potri.008G030200.1	PF01476	PTHR33648,PTHR33648:SF2					AT3G52790.1		peptidoglycan-binding LysM domain-containing protein
Potri.008G033900	-2.41434	1.96275	1.32215e-06	0.000121601	1	8	3	4	27	20	12	27037886	Potri.008G033900.1	Potri.008G033900.1	PF08263,PF13855,PF00069	PTHR27000,PTHR27000:SF114	KOG1187	2.7.11.1		GO:0005515,GO:0006468,GO:0005524,GO:0004672	AT3G47570.1		Leucine-rich repeat protein kinase family protein
Potri.008G034000	-2.65918	0.876373	0.000468712	0.0139209	1	1	1	3	8	11	5	27037551	Potri.008G034000.1	Potri.008G034000.1	PF00560,PF08263,PF00069	PTHR27000,PTHR27000:SF177	KOG1187	2.7.11.1		GO:0005515,GO:0006468,GO:0005524,GO:0004672	AT3G47570.1		Leucine-rich repeat protein kinase family protein
Potri.008G038200	-1.5003	6.79977	7.01108e-06	0.000494548	1	412	210	151	566	551	377	27036707	Potri.008G038200.1	Potri.008G038200.1	PF00221	PTHR10362,PTHR10362:SF19		4.3.1.24	K10775		AT2G37040.1	ATPAL1,PAL1	PHE ammonia lyase 1
Potri.008G058400	-1.3512	4.64726	2.55947e-07	3.04339e-05	1	67	71	50	157	98	82	27037131	Potri.008G058400.1	Potri.008G058400.1	PF00069,PF00139	PTHR27007,PTHR27007:SF27	KOG1187	2.7.11.1		GO:0006468,GO:0005524,GO:0004672,GO:0030246	AT3G55550.1		Concanavalin A-like lectin protein kinase family protein
Potri.008G069900	-1.28341	5.97607	0.000719747	0.0193721	1	269	93	119	272	290	226	27037356	Potri.008G069900.1	Potri.008G069900.1	PF14416,PF13839	PTHR32285,PTHR32285:SF10				GO:0050826	AT3G55990.1	ESK1,TBL29	Plant protein of unknown function (DUF828)
Potri.008G073300	-1.47755	5.39193	5.83948e-08	8.20336e-06	1	112	108	77	204	190	158	27036513	Potri.008G073300.1	Potri.008G073300.1	PF14416,PF13839	PTHR32285,PTHR32285:SF62					AT2G40320.1	TBL33	TRICHOME BIREFRINGENCE-LIKE 33
Potri.008G084100	-1.48279	3.1971	0.00013577	0.00532428	1	30	12	20	53	45	27	27036392	Potri.008G084100.1	Potri.008G084100.1	PF01464	PTHR37179					AT1G16290.1
Potri.008G086700	-1.36091	3.1973	0.00258001	0.0491694	1	15	43	12	36	47	33	27037148	Potri.008G086700.1	Potri.008G086700.1	PF00445	PTHR11240,PTHR11240:SF19	KOG1642	3.1.27.1	K01166	GO:0033897,GO:0003723	AT2G02990.1	ATRNS1,RNS1	ribonuclease 1
Potri.008G089500	-1.09705	3.1117	0.00196229	0.0400567	1	24	33	15	42	37	27	27038842	Potri.008G089500.1	Potri.008G089500.1	PF00515,PF00856	PTHR12197,PTHR12197:SF126		2.1.1.43		GO:0005515	AT1G26760.1	ATXR1,SDG35	SET domain protein 35
Potri.008G093900	-1.41884	2.51224	0.000288055	0.009707	1	16	12	11	35	27	14	27039982	Potri.008G093900.1	Potri.008G093900.1	PF00343	PTHR11468,PTHR11468:SF14		2.4.1.1		GO:0008184,GO:0005975	AT3G29320.1		Glycosyl transferase, family 35
Potri.008G094300	-1.55271	4.77251	0.00053	0.0152514	1	119	30	33	192	108	88	27036776	Potri.008G094300.1	Potri.008G094300.1	PF00984,PF03720,PF03721	PTHR11374,PTHR11374:SF28		1.1.1.22	K00012	GO:0055114,GO:0051287,GO:0016616	AT3G29360.2		UDP-glucose 6-dehydrogenase family protein
Potri.008G094700	-1.43351	5.84771	7.48144e-06	0.000523292	1	201	103	107	257	293	201	27036567	Potri.008G094700.1	Potri.008G094700.1	PF13176,PF00515,PF13424	PTHR19959,PTHR19959:SF160	KOG1840			GO:0005515	AT3G27960.1		Tetratricopeptide repeat (TPR)-like superfamily protein
Potri.008G095900	-1.71389	3.01074	0.000516843	0.0149503	1	17	25	9	23	53	31	27038103	Potri.008G095900.1	Potri.008G095900.1	PF13947	PTHR33355,PTHR33355:SF1				GO:0030247	AT1G10380.1		Putative membrane lipoprotein
Potri.008G097600	-1.40057	3.57638	0.0020742	0.0417389	1	40	37	12	41	59	49	27036475	Potri.008G097600.1	Potri.008G097600.1	PF03214	PTHR31682,PTHR31682:SF3		5.4.99.30	K13379	GO:0030244,GO:0016866	AT3G08900.1	RGP,RGP3	reversibly glycosylated polypeptide 3
Potri.008G114400	-1.08548	3.35164	0.00213133	0.0425933	1	24	29	31	79	38	19	27036277	Potri.008G114400.1	Potri.008G114400.1	PF00293	PTHR16099,PTHR16099:SF5		3.6.1.22,3.6.1.55	K03574	GO:0016787	AT1G68760.1	ATNUDT1,ATNUDX1,NUDX1	nudix hydrolase 1
Potri.008G126500	-1.63104	5.25364	4.61525e-10	1.08211e-07	1	105	94	51	257	187	110	27038977	Potri.008G126500.1	Potri.008G126500.1	PF01554	PTHR11206,PTHR11206:SF87	KOG1347		K03327	GO:0055085,GO:0016020,GO:0015297,GO:0015238,GO:0006855	AT1G15170.1		MATE efflux family protein
Potri.008G136200	-1.73569	2.49249	0.00119329	0.0278804	1	9	16	9	15	42	18	27039249	Potri.008G136200.1	Potri.008G136200.1	PF03492	PTHR31009,PTHR31009:SF7		2.1.1.50		GO:0008168	AT1G68040.1		S-adenosyl-L-methionine-dependent methyltransferases superfamily protein
Potri.008G152200	-2.45197	1.22107	9.56634e-05	0.00401641	1	1	5	2	13	11	8	27036148	Potri.008G152200.1	Potri.008G152200.1		PTHR33181,PTHR33181:SF7					AT5G43150.1
Potri.008G156700	-2.10407	1.55374	0.000146894	0.00562468	1	4	5	4	18	10	12	27039367	Potri.008G156700.1	Potri.008G156700.1	PF00612,PF13178	PTHR32295,PTHR32295:SF43				GO:0005515	AT4G14750.1	IQD19	IQ-domain 19
Potri.008G167500	-2.0092	2.5428	3.98903e-05	0.0020184	1	12	15	3	51	18	19	27037822	Potri.008G167500.1	Potri.008G167500.1	PF16457,PF13713,PF01363,PF08381,PF00415	PTHR22870,PTHR22870:SF87	KOG1427			GO:0046872	AT4G14368.1		Regulator of chromosome condensation (RCC1) family protein
Potri.008G168900	-2.86012	0.798564	0.000334182	0.0108127	1	0	0	4	9	10	4	27039283	Potri.008G168900.1	Potri.008G168900.1	PF00786	PTHR23177					AT2G33460.1	RIC1	ROP-interactive CRIB motif-containing protein 1
Potri.008G182200	-1.58208	6.39696	0.000346495	0.01105	1	254	251	74	243	424	375	27036524	Potri.008G182200.1	Potri.008G182200.1	PF00544	PTHR31683,PTHR31683:SF26		4.2.2.2	K01728		AT1G67750.1		Pectate lyase family protein
Potri.008G182800	-2.74885	0.717491	0.00053069	0.015258	1	1	1	2	11	4	6	27038095	Potri.008G182800.1	Potri.008G182800.1	PF01237	PTHR10972,PTHR10972:SF67					AT1G13170.1	ORP1D	OSBP(oxysterol binding protein)-related protein 1D
Potri.008G189200	-1.25187	5.85677	0.00260032	0.0493869	1	216	169	78	145	357	197	27036043	Potri.008G189200.1	Potri.008G189200.1	PF00295	PTHR31375,PTHR31375:SF46		3.2.1.15		GO:0005975,GO:0004650	AT1G60590.1		Pectin lyase-like superfamily protein
Potri.008G216500	-2.2025	2.1001	1.42154e-05	0.000901503	1	6	11	2	36	22	8	27036997	Potri.008G216500.1	Potri.008G216500.1	PF02142,PF02786	PTHR11405,PTHR11405:SF47		6.3.5.5	K01955	GO:0005524	AT1G29900.1	CARB	carbamoyl phosphate synthetase B
Potri.008G221700	-1.41814	2.15834	0.00139299	0.0314428	1	14	10	6	23	21	13	27039066	Potri.008G221700.1	Potri.008G221700.1	PF12348	PTHR21567,PTHR21567:SF35	KOG2933				AT4G15830.1		ARM repeat superfamily protein
Potri.009G006500	-1.47106	5.76787	1.89961e-08	3.14654e-06	1	151	118	114	266	270	188	26988651	Potri.009G006500.1	Potri.009G006500.1	PF03016	PTHR11062,PTHR11062:SF46	KOG1021	2.4.2.41			AT2G28110.1	FRA8,IRX7	Exostosin family protein
Potri.009G009500	-1.51112	5.27389	3.64103e-05	0.00186602	1	151	55	58	215	220	106	26986708	Potri.009G009500.1	Potri.009G009500.1	PF14389,PF04784	PTHR23054,PTHR23054:SF16					AT5G60720.1		Protein of unknown function, DUF547
Potri.009G009900	-1.09977	7.52324	2.60506e-07	3.08658e-05	1	544	515	493	1248	714	479	26988347	Potri.009G009900.1	Potri.009G009900.1	PF05920,PF07526	PTHR11850,PTHR11850:SF125	KOG0773			GO:0006355,GO:0003677	AT5G02030.1	BLH9,BLR,HB-6,LSN,PNY,RPL,VAN	POX (plant homeobox) family protein
Potri.009G013900	-1.42904	3.87556	6.30913e-06	0.000451734	1	41	45	20	101	60	43	26986010	Potri.009G013900.1	Potri.009G013900.1	PF00230	PTHR19139,PTHR19139:SF158	KOG0223		K09872	GO:0016020,GO:0006810,GO:0005215	AT5G60660.1	PIP2;4,PIP2F	plasma membrane intrinsic protein 2;4
Potri.009G027500	-1.03682	4.59	0.000302672	0.010057	1	68	76	65	99	114	77	26986210	Potri.009G027500.1	Potri.009G027500.1	PF06136	PTHR31083,PTHR31083:SF4					AT5G59790.1		Domain of unknown function (DUF966)
Potri.009G043500	-2.54897	1.59433	0.000104485	0.00433755	1	4	5	2	8	19	15	26987236	Potri.009G043500.1	Potri.009G043500.1		PTHR34355,PTHR34355:SF1					AT1G07300.1		josephin protein-related
Potri.009G045800	-1.17743	5.65888	0.000366643	0.0114988	1	213	139	63	293	215	149	26987577	Potri.009G045800.1	Potri.009G045800.1	PF01699	PTHR31503,PTHR31503:SF9	KOG1397		K07300	GO:0055085,GO:0016021	AT2G38170.3	ATCAX1,CAX1,RCI4	cation exchanger 1
Potri.009G064800	-4.4864	3.1857	1.60862e-23	2.05991e-20	1	5	2	3	88	57	28	26987679	Potri.009G064800.1	Potri.009G064800.1	PF00067	PTHR24286,PTHR24286:SF74	KOG0157			GO:0055114,GO:0020037,GO:0016705,GO:0005506	AT1G12740.1	CYP87A2	cytochrome P450, family 87, subfamily A, polypeptide 2
Potri.009G070400	-1.22331	4.61814	2.11015e-05	0.00121917	1	89	55	50	147	106	71	26987247	Potri.009G070400.1	Potri.009G070400.1	PF00168	PTHR31208,PTHR31208:SF3				GO:0005515	AT5G12300.1		Calcium-dependent lipid-binding (CaLB domain) family protein
Potri.009G075400	-1.02081	4.56223	0.000788218	0.0207942	1	66	77	64	87	116	77	26988181	Potri.009G075400.1	Potri.009G075400.1	PF08263,PF07714	PTHR27001,PTHR27001:SF60	KOG1187	2.7.11.1		GO:0006468,GO:0004672	AT5G45840.2		Leucine-rich repeat protein kinase family protein
Potri.009G079000	-3.1669	1.29197	0.000158247	0.00596005	1	2	1	2	24	14	1	26986714	Potri.009G079000.1	Potri.009G079000.1	PF01486	PTHR11945,PTHR11945:SF184				GO:0006355,GO:0005634,GO:0003700	AT4G37940.1	AGL21	AGAMOUS-like 21
Potri.009G081900	-1.33862	2.77948	0.000758613	0.0201253	1	20	18	12	30	38	20	26988453	Potri.009G081900.1	Potri.009G081900.1		PTHR37241					AT4G17000.1
Potri.009G092600	-6.79839	1.19544	2.75394e-06	0.000221472	1	0	0	0	34	5	2	26986535	Potri.009G092600.1	Potri.009G092600.1	PF02704	PTHR23201,PTHR23201:SF15					AT5G59845.1		Gibberellin-regulated family protein
Potri.009G095100	-1.48834	3.46631	0.00100277	0.0245127	1	46	19	11	58	62	31	26987514	Potri.009G095100.1	Potri.009G095100.1	PF00201	PTHR11926,PTHR11926:SF167	KOG1192			GO:0016758,GO:0008152	AT4G15480.1	UGT84A1	UDP-Glycosyltransferase superfamily protein
Potri.009G095400	-1.65839	4.36162	4.70633e-05	0.00230631	1	73	41	19	95	108	77	26988013	Potri.009G095400.1	Potri.009G095400.1	PF00201	PTHR11926,PTHR11926:SF167				GO:0016758,GO:0008152	AT4G15480.1	UGT84A1	UDP-Glycosyltransferase superfamily protein
Potri.009G096900	-1.7223	2.21242	0.000461889	0.0137797	1	2	14	11	27	25	12	26985827	Potri.009G096900.1	Potri.009G096900.1	PF09439	PTHR11711,PTHR11711:SF184	KOG0070		K07937		AT1G10630.1	ARFA1F,ATARFA1F	ADP-ribosylation factor A1F
Potri.009G097200	-3.43146	3.08924	3.33503e-17	2.31326e-14	1	8	8	3	79	47	27	26986132	Potri.009G097200.1	Potri.009G097200.1	PF04199	PTHR31118		3.5.1.9		GO:0019441,GO:0004061	AT1G44542.1		Cyclase family protein
Potri.009G097300	-1.53336	3.14629	1.19574e-05	0.000782139	1	15	23	21	57	48	20	26986382	Potri.009G097300.1	Potri.009G097300.1	PF04199	PTHR31118		3.5.1.9		GO:0019441,GO:0004061	AT4G35220.1		Cyclase family protein
Potri.009G099800	-1.22423	7.41321	5.40523e-05	0.00254183	1	575	456	333	708	669	672	26987716	Potri.009G099800.1	Potri.009G099800.1	PF01596	PTHR10509,PTHR10509:SF19	KOG1663	2.1.1.104	K00588	GO:0008171	AT4G34050.1	CCoAOMT1	S-adenosyl-L-methionine-dependent methyltransferases superfamily protein
Potri.009G104600	-1.54437	3.99589	0.000133569	0.00525655	1	50	37	23	66	63	75	26986391	Potri.009G104600.1	Potri.009G104600.1	PF07859	PTHR23024,PTHR23024:SF228	KOG1515	4.2.1.105,3.1.1.1		GO:0016787,GO:0008152	AT1G19190.1		alpha/beta-Hydrolases superfamily protein
Potri.009G105600	-1.19132	2.92821	0.0015005	0.0331285	1	21	25	14	34	39	22	26987339	Potri.009G105600.1	Potri.009G105600.1	PF13041	PTHR24015,PTHR24015:SF280					AT5G39710.1	EMB2745	Tetratricopeptide repeat (TPR)-like superfamily protein
Potri.009G112700	-1.07936	5.38374	3.88889e-06	0.000302516	1	115	122	118	281	151	114	26987139	Potri.009G112700.1	Potri.009G112700.1	PF06839	PTHR33680,PTHR33680:SF1		5.99.1.2		GO:0008270	AT5G13920.1		GRF zinc finger / Zinc knuckle protein
Potri.009G115200	-3.2934	1.01026	4.6771e-05	0.00229675	1	2	1	1	7	10	11	26986736	Potri.009G115200.1	Potri.009G115200.1	PF07714	PTHR27001,PTHR27001:SF55	KOG1187	2.7.11.1		GO:0006468,GO:0004672	AT1G49270.1		Protein kinase superfamily protein
Potri.009G140300	-5.49193	0.156682	0.000752881	0.0200051	1	0	0	0	2	8	3	26988400	Potri.009G140300.1	Potri.009G140300.1	PF00069	PTHR27001,PTHR27001:SF155	KOG1187	2.7.11.1	K04730	GO:0006468,GO:0005524,GO:0004672	AT1G77280.1		Protein kinase protein with adenine nucleotide alpha hydrolases-like domain
Potri.009G148700	-1.45569	2.96364	3.98089e-05	0.00201805	1	19	22	13	48	40	19	26986954	Potri.009G148700.1	Potri.009G148700.1
Potri.009G148900	-1.79669	6.71707	6.5648e-07	6.72518e-05	1	250	286	107	401	538	452	26988094	Potri.009G148900.1	Potri.009G148900.1	PF06404	PTHR33285,PTHR33285:SF2				GO:0008283,GO:0008083,GO:0005576	AT3G44735.2	ATPSK3,PSK1,PSK3	PHYTOSULFOKINE 3 PRECURSOR
Potri.009G157600	-1.28644	4.03208	0.000746611	0.019918	1	68	39	19	89	80	47	26986171	Potri.009G157600.1	Potri.009G157600.1	PF04852	PTHR31165,PTHR31165:SF16					AT5G28490.1	LSH1	Protein of unknown function (DUF640)
Potri.010G003400	-1.19742	3.99524	0.000155336	0.00587031	1	59	37	31	94	68	46	26981690	Potri.010G003400.1	Potri.010G003400.1	PF03489,PF05184,PF00026	PTHR13683,PTHR13683:SF358	KOG1339	3.4.23.40	K08245	GO:0006629,GO:0006508,GO:0004190	AT1G62290.1		Saposin-like aspartyl protease family protein
Potri.010G024800	-1.22202	4.58112	1.00597e-05	0.000676624	1	68	71	52	112	117	76	26979498	Potri.010G024800.1	Potri.010G024800.1	PF00481	PTHR13832,PTHR13832:SF309	KOG0700	3.1.3.16	K01102	GO:0003824,GO:0006470,GO:0004722	AT3G16560.1		Protein phosphatase 2C family protein
Potri.010G041000	-2.02275	4.43818	0.000583496	0.0164775	1	27	91	4	163	106	67	26982728	Potri.010G041000.1	Potri.010G041000.1		PTHR31472			K07466		AT1G23750.1		Nucleic acid-binding, OB-fold-like protein
Potri.010G044200	-2.14483	2.67795	0.000187124	0.00683876	1	2	24	6	32	43	20	26981153	Potri.010G044200.1	Potri.010G044200.1	PF04832	PTHR11220,PTHR11220:SF36					AT1G17100.1		SOUL heme-binding family protein
Potri.010G045900	-1.37711	3.91915	1.56217e-05	0.000963704	1	35	45	31	124	66	29	26982985	Potri.010G045900.1	Potri.010G045900.1	PF00005,PF00664	PTHR24221,PTHR24221:SF220		3.6.3.43		GO:0016887,GO:0005524,GO:0055085,GO:0042626,GO:0016021,GO:0006810	AT1G70610.1	ATTAP1,TAP1	transporter associated with antigen processing protein 1
Potri.010G049800	-2.07086	1.22595	0.00182223	0.0380611	1	6	3	1	9	14	7	26979370	Potri.010G049800.1	Potri.010G049800.1	PF00150	PTHR31263,PTHR31263:SF0		3.2.1.4		GO:0005975,GO:0004553	AT1G13130.1		Cellulase (glycosyl hydrolase family 5) protein
Potri.010G052400	-2.31896	0.853246	0.000662435	0.0181225	1	2	3	1	11	9	3	26980154	Potri.010G052400.1	Potri.010G052400.1	PF13561	PTHR24322,PTHR24322:SF591	KOG1014		K10251		AT1G67730.1	ATKCR1,KCR1,YBR159	beta-ketoacyl reductase 1
Potri.010G055400	-1.14644	5.73094	9.12918e-05	0.00386209	1	191	171	83	271	210	181	26979420	Potri.010G055400.1	Potri.010G055400.1	PF00044,PF02800	PTHR10836,PTHR10836:SF59	KOG0657	1.2.1.12	K00134	GO:0055114,GO:0016620	AT3G04120.1	GAPC,GAPC-1,GAPC1	glyceraldehyde-3-phosphate dehydrogenase C subunit 1
Potri.010G058200	-1.14697	4.32605	0.000247916	0.0085535	1	74	52	39	101	83	67	26980951	Potri.010G058200.1	Potri.010G058200.1	PF08263,PF00069	PTHR27008,PTHR27008:SF4	KOG1187	2.7.11.1		GO:0006468,GO:0005524,GO:0004672	AT1G67510.1		Leucine-rich repeat protein kinase family protein
Potri.010G065800	-1.1946	4.06766	0.00088881	0.0226412	1	45	66	27	63	85	58	26981103	Potri.010G065800.1	Potri.010G065800.1	PF01657	PTHR32080,PTHR32080:SF4					AT1G04520.1	PDLP2	plasmodesmata-located protein 2
Potri.010G067100	-1.37459	5.0794	2.41075e-05	0.00134897	1	112	57	78	148	181	111	26981086	Potri.010G067100.1	Potri.010G067100.1	PF04045	PTHR12058,PTHR12058:SF1	KOG2826		K05758	GO:0034314,GO:0030833,GO:0015629,GO:0005885	AT2G33385.2	arpc2b	actin-related protein C2B
Potri.010G072200	-2.53437	4.07564	2.65267e-16	1.69842e-13	1	22	21	23	140	78	60	26982149	Potri.010G072200.1	Potri.010G072200.1	PF02095	PTHR34629,PTHR34629:SF1				GO:0005199
Potri.010G080100	-2.92778	2.03515	2.77329e-08	4.35538e-06	1	3	5	4	23	22	19	26982742	Potri.010G080100.1	Potri.010G080100.1
Potri.010G080900	-1.30053	2.74145	0.000945668	0.0236197	1	15	19	15	44	35	11	26978499	Potri.010G080900.1	Potri.010G080900.1	PF13499	PTHR23050	KOG0027		K13448		AT4G14640.1	CAM8	calmodulin 8
Potri.010G085700	-1.08993	5.69623	3.03935e-05	0.0016214	1	173	181	92	254	250	148	26980941	Potri.010G085700.1	Potri.010G085700.1	PF04570	PTHR33059,PTHR33059:SF26					AT3G22550.1		Protein of unknown function (DUF581)
Potri.010G097100	-1.08907	3.38235	0.00242252	0.0468655	1	30	39	19	42	54	31	26982887	Potri.010G097100.1	Potri.010G097100.1		PTHR34064,PTHR34064:SF3
Potri.010G097400	-1.0853	4.04774	0.00134766	0.0307322	1	62	53	26	76	74	53	26980956	Potri.010G097400.1	Potri.010G097400.1	PF00098,PF07962	PTHR13220	KOG3004		K10904	GO:0008270,GO:0003676,GO:0048478,GO:0007049,GO:0006974,GO:0005634	AT3G02820.1		zinc knuckle (CCHC-type) family protein
Potri.010G099100	-1.64531	4.0281	4.3552e-06	0.0003303	1	53	27	24	90	99	44	26981242	Potri.010G099100.1	Potri.010G099100.1	PF12171	PTHR10593,PTHR10593:SF50	KOG3576				AT2G02070.1	AtIDD5,IDD5	indeterminate(ID)-domain 5
Potri.010G127400	-1.35022	4.55269	0.000338353	0.0108963	1	100	48	27	151	106	65	26982865	Potri.010G127400.1	Potri.010G127400.1	PF13515	PTHR31086,PTHR31086:SF18				GO:0015743	AT3G18440.1	ALMT9,AtALMT9	aluminum-activated malate transporter 9
Potri.010G129400	-1.27345	3.78828	0.00109568	0.026169	1	45	45	19	64	49	58	26981632	Potri.010G129400.1	Potri.010G129400.1	PF01501	PTHR13778,PTHR13778:SF4		2.4.1.43		GO:0016757	AT1G13250.1	GATL3	galacturonosyltransferase-like 3
Potri.010G137300	-1.34234	4.33845	0.000151552	0.00578645	1	69	43	39	81	128	56	26982752	Potri.010G137300.1	Potri.010G137300.1	PF03352	PTHR31116,PTHR31116:SF2		3.2.2.20	K01246	GO:0008725,GO:0006284	AT1G13635.2		DNA glycosylase superfamily protein
Potri.010G141600	-1.31928	7.61498	2.23371e-05	0.00127782	1	680	424	382	883	770	773	26982694	Potri.010G141600.1	Potri.010G141600.1	PF00182	PTHR22595,PTHR22595:SF42	KOG4742			GO:0016998,GO:0006032,GO:0004568	AT3G16920.1	ATCTL2,CTL2	chitinase-like protein 2
Potri.010G150500	-1.10067	7.10265	0.00139492	0.0314652	1	563	437	179	863	412	462	26979570	Potri.010G150500.1	Potri.010G150500.1	PF07876	PTHR33178					AT3G17210.1	ATHS1,HS1	heat stable protein 1
Potri.010G159900	-2.20412	2.23046	1.66238e-05	0.00101183	1	13	4	4	26	27	16	26982930	Potri.010G159900.1	Potri.010G159900.1	PF00232	PTHR10353,PTHR10353:SF26		3.2.1.21	K01188	GO:0005975,GO:0004553	AT1G26560.1	BGLU40	beta glucosidase 40
Potri.010G161400	-1.86157	4.25163	4.77631e-08	6.88409e-06	1	49	38	22	167	97	39	26979576	Potri.010G161400.1	Potri.010G161400.1		PTHR36730					AT2G03420.1
Potri.010G168200	-1.22379	2.99412	0.000613963	0.0170914	1	21	18	22	46	32	24	26980127	Potri.010G168200.1	Potri.010G168200.1	PF00732,PF05199	PTHR11552,PTHR11552:SF140	KOG1238	4.1.2.10		GO:0055114,GO:0050660,GO:0016614	AT1G14185.1		Glucose-methanol-choline (GMC) oxidoreductase family protein
Potri.010G177300	-2.46479	1.99159	2.0632e-06	0.000178422	1	9	3	3	25	21	14	26978591	Potri.010G177300.1	Potri.010G177300.1	PF00759	PTHR22298,PTHR22298:SF39		3.2.1.4		GO:0005975,GO:0004553	AT1G65610.1	ATGH9A2,KOR2	Six-hairpin glycosidases superfamily protein
Potri.010G181200	-1.1338	4.64268	8.99708e-05	0.00382566	1	75	90	45	115	122	76	26979241	Potri.010G181200.1	Potri.010G181200.1	PF01781	PTHR10965,PTHR10965:SF5	KOG3499		K02923	GO:0006412,GO:0005840,GO:0005622,GO:0003735	AT2G43460.1		Ribosomal L38e protein family
Potri.010G181700	-2.5649	0.597698	0.00211243	0.0423161	1	3	1	0	8	4	6	26980710	Potri.010G181700.1	Potri.010G181700.1
Potri.010G183500	-1.91151	4.81198	5.42675e-06	0.000395698	1	92	21	41	170	151	94	26979930	Potri.010G183500.1	Potri.010G183500.1	PF00394,PF07731,PF07732	PTHR11709,PTHR11709:SF22		1.10.3.2	K05909	GO:0055114,GO:0016491,GO:0005507	AT5G05390.1	LAC12	laccase 12
Potri.010G184000	-1.42183	5.26671	3.1608e-05	0.00167306	1	144	68	65	191	165	145	26980538	Potri.010G184000.1	Potri.010G184000.1	PF14416,PF13839	PTHR32285,PTHR32285:SF62					AT2G40320.1	TBL33	TRICHOME BIREFRINGENCE-LIKE 33
Potri.010G187600	-1.56127	4.72242	0.000454858	0.013631	1	113	27	35	144	136	85	26979656	Potri.010G187600.1	Potri.010G187600.1	PF14416,PF13839	PTHR32285,PTHR32285:SF10				GO:0050826	AT3G55990.1	ESK1,TBL29	Plant protein of unknown function (DUF828)
Potri.010G193100	-1.72119	4.66913	2.69097e-06	0.000217989	1	76	44	38	100	148	97	26979149	Potri.010G193100.1	Potri.010G193100.1	PF07732,PF07731,PF00394	PTHR11709,PTHR11709:SF80		1.10.3.2	K05909	GO:0005507,GO:0055114,GO:0016491	AT2G38080.1	ATLMCO4,IRX12,LAC4,LMCO4	Laccase/Diphenol oxidase family protein
Potri.010G201400	-4.9801	0.97645	3.59729e-07	4.12994e-05	1	0	0	1	6	16	8	26980242	Potri.010G201400.1	Potri.010G201400.1	PF00026	PTHR13683,PTHR13683:SF347	KOG1339	3.4.23.12		GO:0006508,GO:0004190	AT2G39710.1		Eukaryotic aspartyl protease family protein
Potri.010G207000	-1.03264	4.084	0.0010477	0.0252769	1	51	69	29	81	86	44	26979697	Potri.010G207000.1	Potri.010G207000.1	PF04535	PTHR11615,PTHR11615:SF138					AT3G55390.1		Uncharacterised protein family (UPF0497)
Potri.010G211500	-2.09561	1.99171	5.07223e-05	0.00244039	1	6	11	2	28	13	16	26979187	Potri.010G211500.1	Potri.010G211500.1	PF09713	PTHR31871,PTHR31871:SF10		3.4.17.23			AT3G55240.1		Plant protein 1589 of unknown function
Potri.010G224100	-1.22518	4.96639	4.0733e-05	0.0020455	1	114	67	66	149	154	97	26980979	Potri.010G224100.1	Potri.010G224100.1	PF00221	PTHR10362,PTHR10362:SF19		4.3.1.24	K10775		AT2G37040.1	ATPAL1,PAL1	PHE ammonia lyase 1
Potri.010G224200	-1.49527	2.77856	0.00170038	0.0364335	1	25	15	7	36	24	29	26979334	Potri.010G224200.1	Potri.010G224200.1	PF00221	PTHR10362,PTHR10362:SF19		4.3.1.24	K10775		AT2G37040.1	ATPAL1,PAL1	PHE ammonia lyase 1
Potri.010G228200	-2.12183	3.23661	1.55841e-09	3.26324e-07	1	16	13	17	64	48	32	26981011	Potri.010G228200.1	Potri.010G228200.1	PF08263,PF00560,PF13855,PF00069	PTHR27000,PTHR27000:SF177	KOG1187	2.7.11.1		GO:0005515,GO:0006468,GO:0005524,GO:0004672	AT3G47570.1		Leucine-rich repeat protein kinase family protein
Potri.010G229000	-1.62854	4.16928	0.000794632	0.0208811	1	42	63	18	45	96	85	26980068	Potri.010G229000.1	Potri.010G229000.1	PF00544	PTHR31683,PTHR31683:SF11		4.2.2.2	K01728		AT5G04310.1		Pectin lyase-like superfamily protein
Potri.010G231000	-2.56146	0.79869	0.000589724	0.016597	1	1	3	1	6	12	4	26979116	Potri.010G231000.1	Potri.010G231000.1	PF01476	PTHR33648,PTHR33648:SF2					AT3G52790.1		peptidoglycan-binding LysM domain-containing protein
Potri.010G237600	-2.50006	1.33784	0.000472766	0.0139779	1	5	3	1	7	15	12	26981375	Potri.010G237600.1	Potri.010G237600.1		PTHR33601,PTHR33601:SF4					AT3G52770.1	ZPR3	protein binding
Potri.010G237700	-1.39431	4.61894	7.44857e-06	0.00052209	1	79	73	30	142	128	67	26980055	Potri.010G237700.1	Potri.010G237700.1	PF12697	PTHR10992,PTHR10992:SF740	KOG1454	3.7.1.8,3.7.1.17			AT1G74300.1		alpha/beta-Hydrolases superfamily protein
Potri.011G006000	-2.76713	3.91459	6.86319e-17	4.66333e-14	1	20	12	19	113	93	48	27002591	Potri.011G006000.1	Potri.011G006000.1
Potri.011G010400	-1.83069	4.28841	4.62852e-11	1.34002e-08	1	39	41	34	154	98	49	27003197	Potri.011G010400.1	Potri.011G010400.1	PF05292	PTHR28641,PTHR28641:SF1	KOG3018	4.1.1.9	K01578	GO:0050080,GO:0006633	AT4G04320.1		malonyl-CoA decarboxylase family protein
Potri.011G012800	-5.35959	0.129205	0.000712179	0.019215	1	0	0	0	8	4	1	27002017	Potri.011G012800.1	Potri.011G012800.1
Potri.011G014700	-3.01829	0.299557	0.00120499	0.0281338	1	0	1	1	7	5	2	27000656	Potri.011G014700.1	Potri.011G014700.1		PTHR11017,PTHR11017:SF161					AT1G63870.1		Disease resistance protein (TIR-NBS-LRR class) family
Potri.011G016000	-2.64973	1.52383	1.28717e-05	0.000828915	1	3	3	3	27	10	7	27001580	Potri.011G016000.1	Potri.011G016000.1	PF12796,PF13962	PTHR24177,PTHR24177:SF11					AT3G18670.1		Ankyrin repeat family protein
Potri.011G017200	-2.40421	3.22034	5.24085e-08	7.42505e-06	1	13	8	18	58	39	45	27002428	Potri.011G017200.1	Potri.011G017200.1
Potri.011G019000	-1.92562	3.68544	2.07863e-06	0.00017929	1	9	41	22	112	54	35	27003279	Potri.011G019000.1	Potri.011G019000.1	PF13637,PF13962	PTHR24177,PTHR24177:SF19					AT3G54070.1		Ankyrin repeat family protein
Potri.011G054600	-1.2008	3.44743	0.000238162	0.00830301	1	27	32	27	82	43	23	27002946	Potri.011G054600.1	Potri.011G054600.1	PF00004	PTHR23074,PTHR23074:SF20		3.6.1.3		GO:0005524	AT4G27680.1		P-loop containing nucleoside triphosphate hydrolases superfamily protein
Potri.011G057400	-1.46432	3.69835	0.0012855	0.0295576	1	45	27	20	37	83	46	27002204	Potri.011G057400.1	Potri.011G057400.1		PTHR33544,PTHR33544:SF2
Potri.011G061100	-5.11731	0.00833825	0.00207432	0.0417389	1	0	0	0	8	1	2	27001052	Potri.011G061100.1	Potri.011G061100.1		PTHR14155,PTHR14155:SF83					AT4G26580.1		RING/U-box superfamily protein
Potri.011G062400	-3.39761	0.509548	9.48154e-05	0.00398584	1	1	0	1	7	7	4	27001434	Potri.011G062400.1	Potri.011G062400.1
Potri.011G064500	-1.24985	4.54337	0.000284954	0.00962195	1	64	86	37	86	136	72	27002055	Potri.011G064500.1	Potri.011G064500.1		PTHR31342,PTHR31342:SF5					AT4G18570.1		Tetratricopeptide repeat (TPR)-like superfamily protein
Potri.011G068300	-2.21084	4.92119	1.59612e-08	2.71129e-06	1	84	25	33	193	156	114	27001711	Potri.011G068300.1	Potri.011G068300.1	PF10250	PTHR31933,PTHR31933:SF2					AT1G29200.2		O-fucosyltransferase family protein
Potri.011G069600	-1.45786	6.86684	0.00015941	0.00598353	1	483	145	187	616	570	381	27002586	Potri.011G069600.1	Potri.011G069600.1	PF13632,PF14569	PTHR13301,PTHR13301:SF31		2.4.1.12	K10999		AT4G18780.1	ATCESA8,CESA8,IRX1,LEW2	cellulose synthase family protein
Potri.011G072100	-1.03317	3.87718	0.00029716	0.00993338	1	36	52	39	76	67	40	27003126	Potri.011G072100.1	Potri.011G072100.1	PF00230	PTHR19139,PTHR19139:SF144	KOG0223		K09874	GO:0016020,GO:0006810,GO:0005215	AT4G18910.1	ATNLM2,NIP1;2,NLM2	NOD26-like intrinsic protein 1;2
Potri.011G074200	-1.10816	3.97331	0.000329603	0.0107166	1	52	39	39	107	52	45	27002379	Potri.011G074200.1	Potri.011G074200.1	PF00203	PTHR11880,PTHR11880:SF9			K02965	GO:0006412,GO:0005840,GO:0003735	ATCG00820.1		ribosomal protein S19
Potri.011G075000	-1.42461	4.60406	0.000981837	0.0241785	1	111	37	26	153	106	75	27001574	Potri.011G075000.1	Potri.011G075000.1		PTHR33078,PTHR33078:SF4					ATCG00860.1		Chloroplast Ycf2;ATPase, AAA type, core
Potri.011G094400	-1.20294	6.35554	0.000648349	0.0178029	1	301	269	103	342	330	316	27002723	Potri.011G094400.1	Potri.011G094400.1	PF07983,PF00332	PTHR32227,PTHR32227:SF102		3.2.1.39		GO:0005975,GO:0004553	AT5G55180.1		O-Glycosyl hydrolases family 17 protein
Potri.011G094800	-1.45747	4.45741	8.26019e-05	0.00358984	1	82	28	43	122	111	67	27001294	Potri.011G094800.1	Potri.011G094800.1	PF13639	PTHR14155,PTHR14155:SF83				GO:0008270,GO:0005515	AT5G55970.1		RING/U-box superfamily protein
Potri.011G102400	-1.45511	4.8978	3.20004e-08	4.86493e-06	1	76	88	50	159	153	93	27002340	Potri.011G102400.1	Potri.011G102400.1
Potri.011G140600	-1.53558	3.35387	0.000125321	0.00498501	1	36	22	11	56	52	32	27000596	Potri.011G140600.1	Potri.011G140600.1	PF13410,PF02798	PTHR11260,PTHR11260:SF230	KOG0406	2.5.1.18	K00799	GO:0005515	AT1G78340.1	ATGSTU22,GSTU22	glutathione S-transferase TAU 22
Potri.011G141000	-3.90716	1.80619	3.50087e-10	8.26652e-08	1	4	0	1	33	20	8	27000937	Potri.011G141000.1	Potri.011G141000.1	PF00560,PF08263,PF00069	PTHR27000,PTHR27000:SF114	KOG1187	2.7.11.1		GO:0005515,GO:0006468,GO:0005524,GO:0004672	AT3G47090.1		Leucine-rich repeat protein kinase family protein
Potri.011G145200	-1.41161	3.01427	0.000608829	0.017042	1	25	26	7	45	40	23	27000543	Potri.011G145200.1	Potri.011G145200.1		PTHR34996,PTHR34996:SF3
Potri.011G146000	-7.69631	1.83614	6.14666e-14	2.84022e-11	1	0	0	0	33	26	8	27000671	Potri.011G146000.1	Potri.011G146000.1		PTHR34190
Potri.011G151100	-3.57684	2.22772	3.04217e-11	9.29229e-09	1	4	3	2	32	37	12	27001960	Potri.011G151100.1	Potri.011G151100.1	PF00082,PF05922	PTHR10795,PTHR10795:SF418		3.4.14.10		GO:0006508,GO:0004252	AT4G21630.1		Subtilase family protein
Potri.011G152200	-1.63195	4.5966	4.2779e-09	8.28072e-07	1	64	52	41	135	127	78	27001975	Potri.011G152200.1	Potri.011G152200.1	PF00534,PF08323	PTHR12526,PTHR12526:SF383		2.4.1.242	K13679		AT1G32900.1		UDP-Glycosyltransferase superfamily protein
Potri.011G152300	-3.52276	0.585568	3.44393e-05	0.0017888	1	1	1	0	10	7	3	27001522	Potri.011G152300.1	Potri.011G152300.1	PF03552	PTHR13301,PTHR13301:SF65		2.4.2.24		GO:0030244,GO:0016760,GO:0016020	AT4G38190.1	ATCSLD4,CSLD4	cellulose synthase like D4
Potri.011G154500	-2.27784	0.827593	0.000566665	0.0161702	1	3	2	1	10	7	5	27002483	Potri.011G154500.1	Potri.011G154500.1	PF13802,PF16863,PF01055	PTHR22762,PTHR22762:SF82		3.2.1.20	K01187	GO:0005975,GO:0004553	AT5G11720.1		Glycosyl hydrolases family 31 protein
Potri.011G158300	-2.04636	3.25382	1.48933e-05	0.000932061	1	13	24	14	30	56	46	27002262	Potri.011G158300.1	Potri.011G158300.1	PF08031,PF01565	PTHR32448,PTHR32448:SF25		1.3.3.8		GO:0055114,GO:0050660,GO:0016491	AT1G30700.1		FAD-binding Berberine family protein
Potri.011G158700	-1.52426	5.90776	9.01548e-06	0.000615085	1	200	153	65	269	347	192	27002121	Potri.011G158700.1	Potri.011G158700.1	PF08031,PF01565	PTHR32448,PTHR32448:SF11		1.3.3.8		GO:0055114,GO:0050660,GO:0016491	AT2G34790.1	EDA28,MEE23	FAD-binding Berberine family protein
Potri.011G164600	-3.32995	0.0170575	0.0016692	0.0359937	1	0	1	0	4	4	2	27002576	Potri.011G164600.1	Potri.011G164600.1
Potri.011G165900	-3.06441	0.306949	0.00167602	0.036076	1	0	2	0	4	8	2	27002320	Potri.011G165900.1	Potri.011G165900.1	PF02225,PF05922,PF00082	PTHR10795,PTHR10795:SF3		3.4.14.10		GO:0006508,GO:0004252	AT5G59810.1	ATSBT5.4,SBT5.4	Subtilase family protein
Potri.011G166300	-1.45863	3.62895	2.96502e-05	0.00159057	1	40	27	20	64	58	43	27001595	Potri.011G166300.1	Potri.011G166300.1		PTHR36753					AT3G13275.1
Potri.011G167200	-1.42112	3.11735	0.00127741	0.0293993	1	16	16	28	42	59	17	27002730	Potri.011G167200.1	Potri.011G167200.1	PF01490	PTHR22950,PTHR22950:SF228	KOG1303				AT5G23810.1	AAP7	amino acid permease 7
Potri.011G167500	-1.58296	5.52736	2.06576e-10	5.25018e-08	1	119	126	66	284	231	139	27003101	Potri.011G167500.1	Potri.011G167500.1	PF01490	PTHR22950,PTHR22950:SF228	KOG1303				AT5G23810.1	AAP7	amino acid permease 7
Potri.012G009300	-3.03674	2.53093	1.72603e-08	2.87331e-06	1	3	4	9	53	19	25	27049789	Potri.012G009300.1	Potri.012G009300.1	PF00004	PTHR23074,PTHR23074:SF20	KOG0737	3.6.1.3		GO:0005524	AT5G53540.1		P-loop containing nucleoside triphosphate hydrolases superfamily protein
Potri.012G014700	-2.89048	0.544677	0.000478572	0.014113	1	2	1	0	9	5	4	27049703	Potri.012G014700.1	Potri.012G014700.1	PF07734,PF00646	PTHR32133,PTHR32133:SF127				GO:0005515	AT1G12170.1		F-box family protein
Potri.012G016200	-1.81675	5.88384	8.3929e-09	1.51866e-06	1	155	115	80	256	317	235	27049425	Potri.012G016200.1	Potri.012G016200.1	PF13178,PF00612	PTHR32295,PTHR32295:SF33				GO:0005515	AT3G49260.3	iqd21	IQ-domain 21
Potri.012G026200	-2.81471	4.69647	4.04572e-24	6.12264e-21	1	27	27	32	208	135	94	27049261	Potri.012G026200.1	Potri.012G026200.1
Potri.012G027500	-3.13198	0.976606	0.000143741	0.00556729	1	2	0	2	9	16	3	27049794	Potri.012G027500.1	Potri.012G027500.1	PF00004	PTHR23074,PTHR23074:SF20		3.6.1.3		GO:0005524	AT5G53540.1		P-loop containing nucleoside triphosphate hydrolases superfamily protein
Potri.012G027800	-2.60914	3.64597	6.66694e-10	1.49979e-07	1	22	13	11	106	89	22	27049054	Potri.012G027800.1	Potri.012G027800.1	PF03169	PTHR31645,PTHR31645:SF8				GO:0055085	AT5G53550.2	ATYSL3,YSL3	YELLOW STRIPE like 3
Potri.012G029600	-2.93977	0.579763	0.000573298	0.0163001	1	2	1	0	11	5	3	27050277	Potri.012G029600.1	Potri.012G029600.1
Potri.012G030000	-2.63891	1.63781	2.22716e-06	0.000191111	1	3	3	4	28	12	8	27049968	Potri.012G030000.1	Potri.012G030000.1
Potri.012G070300	-1.89399	5.53052	3.33985e-06	0.000263911	1	160	62	39	258	242	167	27049842	Potri.012G070300.1	Potri.012G070300.1	PF01459	PTHR11743,PTHR11743:SF35	KOG3126		K15040	GO:0055085,GO:0005741	AT3G01280.1	ATVDAC1,VDAC1	voltage dependent anion channel 1
Potri.012G084100	-1.49906	2.1427	0.00158909	0.0347388	1	10	11	8	18	18	19	27049822	Potri.012G084100.1	Potri.012G084100.1	PF00249	PTHR10641,PTHR10641:SF466	KOG0048		K09422		AT5G26660.1	ATMYB86,MYB86	myb domain protein 86
Potri.012G084400	-1.31418	6.8651	3.17288e-07	3.71964e-05	1	339	366	197	591	522	393	27049535	Potri.012G084400.1	Potri.012G084400.1	PF02727,PF02728,PF01179	PTHR10638,PTHR10638:SF34		1.4.3.21	K00276	GO:0055114,GO:0048038,GO:0009308,GO:0008131,GO:0005507	AT2G42490.1		Copper amine oxidase family protein
Potri.012G084800	-1.13129	4.6261	3.33456e-05	0.00174287	1	68	95	45	152	120	56	27050821	Potri.012G084800.1	Potri.012G084800.1	PF01794,PF08030,PF08022	PTHR11972,PTHR11972:SF83	KOG0039	1.16.1.7		GO:0055114,GO:0016491	AT5G50160.1	ATFRO8,FRO8	ferric reduction oxidase 8
Potri.012G101500	-3.19651	0.719777	4.9331e-05	0.00239743	1	1	2	0	9	8	5	27049695	Potri.012G101500.1	Potri.012G101500.1	PF01643	PTHR31727,PTHR31727:SF4		3.1.2.14	K10781	GO:0016790,GO:0006633	AT1G08510.1	FATB	fatty acyl-ACP thioesterases B
Potri.012G111800	-1.18867	3.02699	0.000355245	0.0111897	1	21	24	19	46	35	23	27049909	Potri.012G111800.1	Potri.012G111800.1	PF00498,PF08797,PF06087	PTHR12415,PTHR12415:SF2	KOG2031	3.1.4.1		GO:0005515,GO:0016818,GO:0008270,GO:0003676,GO:0008081,GO:0006281,GO:0005634	AT5G07400.1		forkhead-associated domain-containing protein / FHA domain-containing protein
Potri.012G116100	-1.60852	2.87207	0.000302614	0.010057	1	6	17	23	57	29	19	27050328	Potri.012G116100.1	Potri.012G116100.1	PF05879	PTHR11649,PTHR11649:SF65	KOG2203				AT5G45160.1		Root hair defective 3 GTP-binding protein (RHD3)
Potri.012G123000	-3.17706	1.00215	2.67086e-05	0.00146215	1	3	0	1	13	12	4	27049125	Potri.012G123000.1	Potri.012G123000.1	PF00931	PTHR23155,PTHR23155:SF528				GO:0043531	AT3G14470.1		NB-ARC domain-containing disease resistance protein
Potri.012G123200	-1.58806	2.36063	8.77005e-05	0.00375309	1	12	10	10	31	26	13	27049651	Potri.012G123200.1	Potri.012G123200.1	PF00931	PTHR23155,PTHR23155:SF528	KOG4658			GO:0043531	AT3G14470.1		NB-ARC domain-containing disease resistance protein
Potri.012G123400	-1.29412	2.59367	0.000998766	0.0244581	1	14	16	14	39	30	11	27050931	Potri.012G123400.1	Potri.012G123400.1	PF00931	PTHR23155,PTHR23155:SF494	KOG4658			GO:0043531	AT3G14470.1		NB-ARC domain-containing disease resistance protein
Potri.012G123500	-1.63173	3.14547	7.09135e-06	0.000499153	1	25	16	15	61	35	29	27048784	Potri.012G123500.1	Potri.012G123500.1	PF10584,PF00227,PF00931	PTHR23155,PTHR23155:SF528	KOG4658			GO:0019773,GO:0006511,GO:0004175,GO:0051603,GO:0005839,GO:0004298,GO:0043531	AT3G14470.1		NB-ARC domain-containing disease resistance protein
Potri.012G133000	-2.87053	1.71227	3.47987e-06	0.000273252	1	3	1	5	32	15	6	27049987	Potri.012G133000.1	Potri.012G133000.1	PF01486,PF00319	PTHR11945,PTHR11945:SF208	KOG0014			GO:0006355,GO:0005634,GO:0003700,GO:0046983,GO:0003677	AT5G62165.2	AGL42	AGAMOUS-like 42
Potri.012G137600	-2.94352	1.21373	1.5692e-05	0.000965663	1	3	3	0	10	13	10	27049994	Potri.012G137600.1	Potri.012G137600.1	PF00657	PTHR22835,PTHR22835:SF157		3.1.1.3		GO:0016788	AT5G45670.1		GDSL-like Lipase/Acylhydrolase superfamily protein
Potri.012G142300	-1.44366	4.43357	0.000467041	0.0138836	1	91	28	33	113	118	63	27050812	Potri.012G142300.1	Potri.012G142300.1	PF03283	PTHR21562				GO:0016787	AT5G23870.3		Pectinacetylesterase family protein
Potri.013G002200	-1.20602	5.16535	0.000347211	0.0110551	1	143	99	48	263	116	105	26995437	Potri.013G002200.1	Potri.013G002200.1	PF05184,PF03489,PF00026	PTHR13683,PTHR13683:SF312	KOG1339	3.4.23.40	K08245	GO:0006629,GO:0006508,GO:0004190	AT1G11910.1	APA1,ATAPA1	aspartic proteinase A1
Potri.013G004100	-1.11569	6.93095	8.52105e-06	0.000583744	1	403	288	324	706	447	391	26993891	Potri.013G004100.1	Potri.013G004100.1	PF00438,PF02772,PF02773	PTHR11964,PTHR11964:SF16		2.5.1.6	K00789	GO:0006556,GO:0004478,GO:0005524	AT3G17390.1	MAT4,MTO3,SAMS3	S-adenosylmethionine synthetase family protein
Potri.013G008200	-1.3081	5.69916	0.000372269	0.011627	1	116	226	71	177	313	165	26994551	Potri.013G008200.1	Potri.013G008200.1	PF13418,PF13415	PTHR23244,PTHR23244:SF294	KOG4693				AT1G74150.1		Galactose oxidase/kelch repeat superfamily protein
Potri.013G010500	-1.12783	3.94534	0.000223347	0.0078606	1	50	49	29	75	74	45	26995700	Potri.013G010500.1	Potri.013G010500.1	PF14383,PF14309	PTHR21726,PTHR21726:SF40					AT5G26910.1
Potri.013G010600	-2.67854	1.05337	0.00106911	0.0256634	1	5	1	0	7	15	6	26993357	Potri.013G010600.1	Potri.013G010600.1	PF12023	PTHR33193,PTHR33193:SF3					AT3G05725.1		Protein of unknown function (DUF3511)
Potri.013G015700	-4.22936	1.80427	3.23546e-11	9.79287e-09	1	3	1	0	34	20	8	26994389	Potri.013G015700.1	Potri.013G015700.1	PF13855,PF00931	PTHR23155,PTHR23155:SF554	KOG4658		K13459	GO:0005515,GO:0043531	AT4G27190.1		NB-ARC domain-containing disease resistance protein
Potri.013G016300	-5.41213	0.143447	0.000267225	0.00914387	1	0	0	0	6	4	3	26994935	Potri.013G016300.1	Potri.013G016300.1		PTHR33463,PTHR33463:SF3					AT4G27220.1		NB-ARC domain-containing disease resistance protein
Potri.013G025700	-2.15577	2.72895	1.06569e-06	0.000101665	1	11	12	9	29	39	28	26995675	Potri.013G025700.1	Potri.013G025700.1	PF07714	PTHR27001,PTHR27001:SF92	KOG1187	2.7.11.1		GO:0006468,GO:0004672	AT1G54820.1		Protein kinase superfamily protein
Potri.013G028100	-1.83479	1.97856	0.000143806	0.00556729	1	4	7	10	22	20	12	26995623	Potri.013G028100.1	Potri.013G028100.1	PF07714	PTHR27001,PTHR27001:SF188	KOG1187	2.7.11.1		GO:0006468,GO:0004672	AT3G05140.1	RBK2	ROP binding protein kinases 2
Potri.013G029700	-1.65423	3.20324	2.30827e-06	0.000196551	1	20	21	17	50	55	25	26995043	Potri.013G029700.1	Potri.013G029700.1	PF00560,PF08263,PF13855,PF00069	PTHR27000,PTHR27000:SF32	KOG1187	2.7.11.1		GO:0005515,GO:0006468,GO:0005524,GO:0004672	AT4G08850.1		Leucine-rich repeat receptor-like protein kinase family protein
Potri.013G029900	-1.47567	3.06559	0.0010998	0.026221	1	14	30	15	28	55	26	26995285	Potri.013G029900.1	Potri.013G029900.1	PF08501,PF01487	PTHR21089,PTHR21089:SF10	KOG0692	4.2.1.10,1.1.1.25	K13832	GO:0055114,GO:0004764,GO:0003855	AT3G06350.1	EMB3004,MEE32	dehydroquinate dehydratase, putative / shikimate dehydrogenase, putative
Potri.013G036500	-1.74266	4.47371	2.83783e-10	6.89654e-08	1	50	54	33	149	96	77	26993977	Potri.013G036500.1	Potri.013G036500.1	PF10184	PTHR34123,PTHR34123:SF3					AT3G04890.1		Uncharacterized conserved protein (DUF2358)
Potri.013G037000	-1.2103	3.47496	0.00261582	0.0496245	1	22	36	31	36	56	42	26995135	Potri.013G037000.1	Potri.013G037000.1	PF13855,PF00069	PTHR27000,PTHR27000:SF32	KOG1187	2.7.11.1		GO:0005515,GO:0006468,GO:0005524,GO:0004672	AT4G08850.1		Leucine-rich repeat receptor-like protein kinase family protein
Potri.013G037100	-3.40737	1.7693	1.09936e-07	1.46997e-05	1	4	3	0	20	28	8	26994875	Potri.013G037100.1	Potri.013G037100.1	PF13855	PTHR27000,PTHR27000:SF113		2.7.11.1		GO:0005515	AT4G08850.1		Leucine-rich repeat receptor-like protein kinase family protein
Potri.013G037500	-2.39062	3.49167	7.46086e-10	1.65601e-07	1	15	15	18	55	69	47	26995966	Potri.013G037500.1	Potri.013G037500.1	PF08263,PF13855,PF00069	PTHR27000,PTHR27000:SF32	KOG1187	2.7.11.1		GO:0005515,GO:0006468,GO:0005524,GO:0004672	AT4G08850.1		Leucine-rich repeat receptor-like protein kinase family protein
Potri.013G043100	-4.17601	2.36341	9.80603e-11	2.65432e-08	1	1	4	2	21	44	23	26995799	Potri.013G043100.1	Potri.013G043100.1	PF04970	PTHR13943,PTHR13943:SF42		3.1.1.4,3.1.1.32			AT1G01225.1		NC domain-containing protein-related
Potri.013G043700	-1.29344	4.71407	0.00192329	0.0394784	1	71	94	43	62	150	102	26993752	Potri.013G043700.1	Potri.013G043700.1	PF05030	PTHR23107,PTHR23107:SF6					AT5G28640.1	AN3,ATGIF1,GIF,GIF1	SSXT family protein
Potri.013G047400	-1.65366	2.34759	5.37351e-05	0.00253408	1	10	13	8	29	23	17	26994758	Potri.013G047400.1	Potri.013G047400.1	PF01042,PF01902	PTHR12196	KOG2316	6.3.1.14	K06927		AT3G04480.1		endoribonucleases
Potri.013G065800	-1.05552	4.67643	0.000568197	0.0161965	1	102	79	40	170	103	62	26993637	Potri.013G065800.1	Potri.013G065800.1	PF01699	PTHR12266,PTHR12266:SF2	KOG2399		K13754	GO:0055085,GO:0016021	AT5G17860.1	CAX7	calcium exchanger 7
Potri.013G072400	-3.97536	0.858259	4.07472e-06	0.000311871	1	0	0	2	7	12	7	26994771	Potri.013G072400.1	Potri.013G072400.1	PF00043,PF02798	PTHR11260,PTHR11260:SF327	KOG0406	2.5.1.18	K00799	GO:0005515	AT3G09270.1	ATGSTU8,GSTU8	glutathione S-transferase TAU 8
Potri.013G074400	-2.01713	0.983771	0.00210188	0.042182	1	3	2	3	14	8	3	26995745	Potri.013G074400.1	Potri.013G074400.1	PF02458	PTHR31642,PTHR31642:SF9		2.3.1.196		GO:0016747	AT5G17540.1		HXXXD-type acyl-transferase family protein
Potri.013G091900	-1.18313	5.84296	1.97623e-06	0.000171793	1	179	178	113	278	296	163	26996043	Potri.013G091900.1	Potri.013G091900.1		PTHR31008,PTHR31008:SF5					AT3G14172.1
Potri.013G092500	-2.89304	0.243377	0.00236925	0.0461373	1	1	0	1	8	3	2	26994684	Potri.013G092500.1	Potri.013G092500.1
Potri.013G119800	-2.49658	3.89735	1.22807e-11	4.04826e-09	1	18	21	20	158	71	32	26994118	Potri.013G119800.1	Potri.013G119800.1	PF08541,PF08392	PTHR31561,PTHR31561:SF24		2.3.1.199	K15397	GO:0016747,GO:0008610,GO:0016020,GO:0006633	AT5G04530.1	KCS19	3-ketoacyl-CoA synthase 19
Potri.013G120100	-1.86065	1.80017	0.000101711	0.00424888	1	6	7	5	23	16	9	26995997	Potri.013G120100.1	Potri.013G120100.1	PF08541,PF08392	PTHR31561,PTHR31561:SF24		2.3.1.199	K15397	GO:0016747,GO:0008610,GO:0016020,GO:0006633	AT5G04530.1	KCS19	3-ketoacyl-CoA synthase 19
Potri.013G129100	-1.08606	3.84112	0.00163892	0.0353867	1	49	36	34	98	73	22	26994664	Potri.013G129100.1	Potri.013G129100.1	PF14432,PF01535,PF13041	PTHR24015,PTHR24015:SF377					AT5G09950.1		Tetratricopeptide repeat (TPR)-like superfamily protein
Potri.013G129300	-6.19747	0.579182	5.34284e-06	0.000390965	1	0	0	0	6	7	8	26995284	Potri.013G129300.1	Potri.013G129300.1		PTHR24015,PTHR24015:SF323					AT2G34400.1		Pentatricopeptide repeat (PPR-like) superfamily protein
Potri.013G139800	-1.17041	6.68265	0.00089973	0.0228146	1	482	191	160	613	458	281	26996081	Potri.013G139800.1	Potri.013G139800.1
Potri.013G140100	-1.27624	6.44244	0.000457728	0.0136678	1	371	178	126	511	281	323	26993611	Potri.013G140100.1	Potri.013G140100.1		PTHR38146,PTHR38146:SF2
Potri.013G142000	-1.46402	2.50908	0.000741095	0.0198185	1	8	20	11	31	22	21	26995947	Potri.013G142000.1	Potri.013G142000.1							AT3G20362.1
Potri.013G148700	-1.32564	4.99474	0.00211729	0.0423635	1	133	88	25	133	172	104	26995692	Potri.013G148700.1	Potri.013G148700.1		PTHR34056,PTHR34056:SF3					AT4G28100.1
Potri.013G156200	-2.63824	0.40811	0.00199451	0.0404909	1	0	1	2	6	6	3	26993841	Potri.013G156200.1	Potri.013G156200.1	PF03195	PTHR31301,PTHR31301:SF2					AT2G40470.1	ASL11,LBD15	LOB domain-containing protein 15
Potri.014G000700	-1.92725	2.52303	0.000131493	0.00519943	1	11	14	6	22	46	14	27035279	Potri.014G000700.1	Potri.014G000700.1	PF00249,PF14379	PTHR31314,PTHR31314:SF8					AT3G13040.2		myb-like HTH transcriptional regulator family protein
Potri.014G016000	-1.11037	3.91395	0.00126729	0.0292399	1	48	53	26	62	86	40	27032633	Potri.014G016000.1	Potri.014G016000.1	PF13181	PTHR23083,PTHR23083:SF431				GO:0005515	AT1G27460.1	NPGR1	no pollen germination related 1
Potri.014G018900	-1.04608	8.99398	5.90202e-05	0.00272919	1	1799	1591	1062	2410	1988	1726	27032985	Potri.014G018900.1	Potri.014G018900.1	PF02225,PF05922,PF00082	PTHR10795,PTHR10795:SF388		3.4.14.10		GO:0006508,GO:0004252	AT5G67360.1	ARA12	Subtilase family protein
Potri.014G021800	-2.76807	1.95191	2.51686e-07	3.00345e-05	1	4	5	3	38	15	10	27034246	Potri.014G021800.1	Potri.014G021800.1	PF00067	PTHR24298,PTHR24298:SF68	KOG0156	1.14.13.89		GO:0055114,GO:0020037,GO:0016705,GO:0005506	AT4G37360.1	CYP81D2	cytochrome P450, family 81, subfamily D, polypeptide 2
Potri.014G022900	-1.15092	7.50232	6.93637e-05	0.00309557	1	507	472	510	669	815	666	27033429	Potri.014G022900.1	Potri.014G022900.1	PF01112	PTHR10188,PTHR10188:SF13	KOG1592	3.5.1.1	K13051	GO:0016787	AT3G16150.1		N-terminal nucleophile aminohydrolases (Ntn hydrolases) superfamily protein
Potri.014G024400	-1.46142	5.51151	1.25061e-05	0.000810071	1	152	128	49	224	228	155	27033827	Potri.014G024400.1	Potri.014G024400.1	PF00069	PTHR27008,PTHR27008:SF39	KOG1187	2.7.11.1		GO:0006468,GO:0005524,GO:0004672	AT5G43020.1		Leucine-rich repeat protein kinase family protein
Potri.014G040300	-1.05577	5.38787	4.38714e-05	0.00217359	1	147	132	84	202	193	124	27034072	Potri.014G040300.1	Potri.014G040300.1	PF01501	PTHR13778,PTHR13778:SF6		2.4.1.43		GO:0016757	AT1G19300.1	ATGATL1,GATL1,GLZ1,PARVUS	Nucleotide-diphospho-sugar transferases superfamily protein
Potri.014G043000	-2.44131	1.18185	0.000788825	0.0207942	1	3	4	1	6	16	8	27033385	Potri.014G043000.1	Potri.014G043000.1	PF00067	PTHR24282,PTHR24282:SF45	KOG0157			GO:0055114,GO:0020037,GO:0016705,GO:0005506	AT1G75130.1	CYP721A1	cytochrome P450, family 721, subfamily A, polypeptide 1
Potri.014G057700	-1.26919	4.34843	0.000145167	0.00559398	1	73	63	24	128	87	58	27035567	Potri.014G057700.1	Potri.014G057700.1	PF03110	PTHR31251,PTHR31251:SF4				GO:0005634,GO:0003677	AT1G02065.1	SPL8	squamosa promoter binding protein-like 8
Potri.014G058000	-3.85382	0.297539	0.000886522	0.0226175	1	0	0	1	9	4	2	27035066	Potri.014G058000.1	Potri.014G058000.1	PF13962	PTHR24177,PTHR24177:SF19					AT3G54070.1		Ankyrin repeat family protein
Potri.014G058100	-5.7842	0.36	2.12131e-05	0.00122192	1	0	0	0	9	4	4	27033932	Potri.014G058100.1	Potri.014G058100.1	PF13962	PTHR24177,PTHR24177:SF19					AT3G18670.1		Ankyrin repeat family protein
Potri.014G059500	-1.3312	3.2039	0.000331266	0.0107602	1	22	20	25	74	37	18	27034218	Potri.014G059500.1	Potri.014G059500.1		PTHR10809,PTHR10809:SF43				GO:0005789	AT4G00170.1		Plant VAMP (vesicle-associated membrane protein) family protein
Potri.014G060000	-1.56439	2.24101	0.00114914	0.0271536	1	16	10	4	23	24	15	27034339	Potri.014G060000.1	Potri.014G060000.1	PF07160	PTHR28573,PTHR28573:SF1	KOG4832				AT3G60660.1
Potri.014G062700	-3.28977	1.96891	7.7546e-10	1.70981e-07	1	4	4	1	28	19	17	27034656	Potri.014G062700.1	Potri.014G062700.1
Potri.014G069300	-3.06626	3.48345	2.4982e-08	3.9988e-06	1	3	7	21	59	94	35	27032531	Potri.014G069300.1	Potri.014G069300.1	PF00995	PTHR11679,PTHR11679:SF38			K15292	GO:0016192,GO:0006904	AT1G02010.1	SEC1A	secretory 1A
Potri.014G072000	-1.93633	3.09951	2.13627e-07	2.63426e-05	1	21	13	12	67	42	22	27033033	Potri.014G072000.1	Potri.014G072000.1	PF00067	PTHR24296,PTHR24296:SF4	KOG0157	1.14.13.109		GO:0055114,GO:0020037,GO:0016705,GO:0005506	AT2G45510.1	CYP704A2	cytochrome P450, family 704, subfamily A, polypeptide 2
Potri.014G073100	-1.49986	3.10265	0.000989577	0.0242972	1	32	20	7	40	49	26	27033158	Potri.014G073100.1	Potri.014G073100.1	PF07859	PTHR23024,PTHR23024:SF113		3.1.1.1		GO:0016787,GO:0008152	AT2G45600.1		alpha/beta-Hydrolases superfamily protein
Potri.014G077400	-1.16354	3.23048	0.00183772	0.0382645	1	21	33	21	76	36	16	27033373	Potri.014G077400.1	Potri.014G077400.1		PTHR33623,PTHR33623:SF4					AT4G00770.1
Potri.014G080500	-1.02267	4.62114	0.00118863	0.02783	1	93	74	49	104	102	86	27032406	Potri.014G080500.1	Potri.014G080500.1	PF03332	PTHR10466	KOG3189	5.4.2.8	K17497	GO:0009298,GO:0005737,GO:0004615	AT2G45790.1	ATPMM,PMM	phosphomannomutase
Potri.014G088000	-2.21962	3.38083	5.1927e-05	0.00248043	1	28	14	8	28	76	45	27035288	Potri.014G088000.1	Potri.014G088000.1	PF01794,PF08030,PF08022	PTHR11972,PTHR11972:SF41	KOG0039	1.16.1.7		GO:0055114,GO:0016491	AT1G01580.1	ATFRO2,FRD1,FRO2	ferric reduction oxidase 2
Potri.014G096000	-1.12933	3.68259	0.000247433	0.00854566	1	40	42	24	80	58	30	27035057	Potri.014G096000.1	Potri.014G096000.1	PF00201	PTHR11926,PTHR11926:SF189		2.4.1.218	K08237	GO:0016758,GO:0008152	AT4G01070.1	GT72B1,UGT72B1	UDP-Glycosyltransferase superfamily protein
Potri.014G096300	-3.04693	1.34245	2.79938e-06	0.000224584	1	2	2	2	18	17	4	27034652	Potri.014G096300.1	Potri.014G096300.1	PF00249	PTHR10641,PTHR10641:SF620			K09422		AT2G46410.1	CPC	Homeodomain-like superfamily protein
Potri.014G098600	-3.49256	2.42848	1.05269e-10	2.82647e-08	1	8	3	0	52	30	14	27034559	Potri.014G098600.1	Potri.014G098600.1	PF12807,PF13424	PTHR12601,PTHR12601:SF17			K03255		AT1G01320.2		Tetratricopeptide repeat (TPR)-like superfamily protein
Potri.014G098700	-1.0026	5.59533	0.00035113	0.0111338	1	199	119	107	245	200	147	27033060	Potri.014G098700.1	Potri.014G098700.1	PF03188,PF03351	PTHR23130,PTHR23130:SF97	KOG4293			GO:0016021	AT3G61750.1		Cytochrome b561/ferric reductase transmembrane with DOMON related domain
Potri.014G106500	-5.90289	4.01342	7.47028e-30	1.9132e-26	1	1	4	2	94	103	91	27033139	Potri.014G106500.1	Potri.014G106500.1	PF08100,PF00891	PTHR11746,PTHR11746:SF103	KOG3178	2.1.1.68	K13066	GO:0046983,GO:0008171	AT5G54160.1	ATOMT1,OMT1	O-methyltransferase 1
Potri.014G106600	-4.64754	2.60985	1.10042e-15	6.31681e-13	1	0	4	2	36	46	27	27032388	Potri.014G106600.1	Potri.014G106600.1	PF08100,PF00891	PTHR11746,PTHR11746:SF103	KOG3178		K13066	GO:0046983,GO:0008171	AT5G54160.1	ATOMT1,OMT1	O-methyltransferase 1
Potri.014G108300	-1.7986	4.40433	2.38309e-06	0.000199856	1	63	32	31	89	117	85	27032432	Potri.014G108300.1	Potri.014G108300.1		PTHR37726,PTHR37726:SF1					AT2G41610.1
Potri.014G119900	-1.91388	3.52737	3.05303e-05	0.00162376	1	36	17	12	55	50	55	27034025	Potri.014G119900.1	Potri.014G119900.1		PTHR37172,PTHR37172:SF1					AT2G47360.1
Potri.014G126900	-3.59309	0.685355	0.000296128	0.00991881	1	1	1	0	18	3	2	27032624	Potri.014G126900.1	Potri.014G126900.1	PF00759	PTHR22298,PTHR22298:SF55		3.2.1.4		GO:0005975,GO:0004553	AT4G02290.1	AtGH9B13,GH9B13	glycosyl hydrolase 9B13
Potri.014G134300	-1.1325	4.89798	0.00186811	0.0386797	1	67	87	94	82	172	100	27035289	Potri.014G134300.1	Potri.014G134300.1	PF00462	PTHR10168,PTHR10168:SF57	KOG1752	1.8.1.9	K03676	GO:0045454,GO:0015035,GO:0009055	AT2G47880.1		Glutaredoxin family protein
Potri.014G139900	-1.05232	7.39726	0.000213951	0.00760222	1	476	647	361	792	551	641	27032068	Potri.014G139900.1	Potri.014G139900.1	PF05553	PTHR33265,PTHR33265:SF6					AT1G52140.1
Potri.014G152500	-2.92997	1.95228	4.3037e-09	8.28252e-07	1	4	4	3	28	21	13	27033659	Potri.014G152500.1	Potri.014G152500.1							AT3G02260.1	ASA1,BIG,CRM1,DOC1,LPR1,TIR3,UMB1	auxin transport protein (BIG)
Potri.014G175000	-3.90194	0.808797	3.66163e-06	0.000286174	1	1	1	0	11	6	8	27032140	Potri.014G175000.1	Potri.014G175000.1	PF00201	PTHR11926,PTHR11926:SF213	KOG1192		K13691	GO:0016758,GO:0008152	AT2G43840.2	UGT74F1	UDP-glycosyltransferase 74 F1
Potri.014G182000	-1.54039	1.85988	0.0015088	0.0332896	1	7	5	10	21	17	9	27032386	Potri.014G182000.1	Potri.014G182000.1	PF00332	PTHR32227,PTHR32227:SF16		3.2.1.39		GO:0005975,GO:0004553	AT2G16230.1		O-Glycosyl hydrolases family 17 protein
Potri.014G192700	-1.36932	2.65227	0.000941237	0.0235444	1	20	18	7	34	30	18	27034664	Potri.014G192700.1	Potri.014G192700.1		PTHR38932
Potri.015G016500	-1.11456	3.36435	0.0012421	0.0287583	1	21	31	32	76	37	23	27018578	Potri.015G016500.1	Potri.015G016500.1		PTHR24056,PTHR24056:SF181					AT5G53450.2	ORG1	OBP3-responsive gene 1
Potri.015G016800	-1.57341	1.86006	0.000867147	0.0222941	1	4	10	8	21	15	11	27018475	Potri.015G016800.1	Potri.015G016800.1	PF04755	PTHR24056,PTHR24056:SF181					AT5G53450.1	ORG1	OBP3-responsive gene 1
Potri.015G017100	-1.18172	3.86556	0.000769665	0.0203536	1	22	40	54	93	60	39	27018413	Potri.015G017100.1	Potri.015G017100.1	PF00069,PF04755	PTHR24056,PTHR24056:SF181	KOG0594	2.7.11.1		GO:0006468,GO:0005524,GO:0004672	AT5G53450.1	ORG1	OBP3-responsive gene 1
Potri.015G024300	-1.30144	3.94729	0.000892265	0.0226771	1	54	47	18	66	96	40	27017784	Potri.015G024300.1	Potri.015G024300.1	PF05029,PF04821	PTHR22940,PTHR22940:SF4	KOG1974		K03155		AT5G52910.1	ATIM	timeless family protein
Potri.015G032700	-2.60115	0.990968	0.000251845	0.00867714	1	3	2	1	10	6	10	27019202	Potri.015G032700.1	Potri.015G032700.1	PF04770	PTHR31948,PTHR31948:SF16					AT3G28920.1	AtHB34,HB34	homeobox protein 34
Potri.015G036800	-3.00961	1.29784	1.22192e-06	0.000113639	1	1	3	2	19	10	8	27017248	Potri.015G036800.1	Potri.015G036800.1	PF14009	PTHR33052,PTHR33052:SF22					AT1G18290.1
Potri.015G037000	-1.02742	7.09643	2.26286e-05	0.00128566	1	508	379	309	910	504	363	27017920	Potri.015G037000.1	Potri.015G037000.1	PF17042,PF14833,PF03446,PF07005,PF01116	PTHR22981,PTHR22981:SF27	KOG0409	4.1.2.13		GO:0051287,GO:0055114,GO:0004616,GO:0016832,GO:0008270,GO:0005975	AT1G18270.1		ketose-bisphosphate aldolase class-II family protein
Potri.015G039200	-1.50985	5.90297	3.09958e-08	4.77766e-06	1	155	172	93	312	255	227	27018610	Potri.015G039200.1	Potri.015G039200.1	PF00314	PTHR31048,PTHR31048:SF1					AT1G73620.1		Pathogenesis-related thaumatin superfamily protein
Potri.015G041300	-1.5259	4.54467	4.43592e-06	0.000335658	1	58	58	45	87	137	83	27018996	Potri.015G041300.1	Potri.015G041300.1	PF00232	PTHR10353,PTHR10353:SF28		3.2.1.21	K05350	GO:0005975,GO:0004553	AT3G18080.1	BGLU44	B-S glucosidase 44
Potri.015G041900	-1.71099	4.26307	1.92305e-05	0.00113723	1	28	68	27	77	142	52	27017373	Potri.015G041900.1	Potri.015G041900.1	PF03492	PTHR31009,PTHR31009:SF13		2.1.1.50		GO:0008168	AT1G15125.1		S-adenosyl-L-methionine-dependent methyltransferases superfamily protein
Potri.015G057300	-1.45212	4.536	9.71349e-05	0.00406794	1	85	56	26	113	103	88	27018993	Potri.015G057300.1	Potri.015G057300.1	PF01336,PF04057,PF16900,PF08646	PTHR23273,PTHR23273:SF4	KOG0851		K07466	GO:0003676,GO:0006260,GO:0005634,GO:0003677	AT5G08020.1	ATRPA70B,RPA70B	RPA70-kDa subunit B
Potri.015G060100	-1.53399	5.38849	5.62418e-05	0.00263364	1	164	65	56	201	201	155	27019516	Potri.015G060100.1	Potri.015G060100.1	PF04833	PTHR31673,PTHR31673:SF2				GO:0031225,GO:0016049,GO:0010215	AT5G15630.1	COBL4,IRX6	COBRA-like extracellular glycosyl-phosphatidyl inositol-anchored protein family
Potri.015G060300	-1.36134	3.10228	0.00180365	0.0378589	1	28	25	10	36	57	20	27017402	Potri.015G060300.1	Potri.015G060300.1	PF03214	PTHR31682,PTHR31682:SF5		5.4.99.30	K13379	GO:0030244,GO:0016866	AT3G08900.1	RGP,RGP3	reversibly glycosylated polypeptide 3
Potri.015G071500	-2.70734	6.38491	1.09813e-05	0.000729761	1	104	137	66	91	419	560	27019205	Potri.015G071500.1	Potri.015G071500.1	PF02704	PTHR23201,PTHR23201:SF18					AT5G14920.1		Gibberellin-regulated family protein
Potri.015G079000	-1.85429	4.20485	1.50416e-08	2.56819e-06	1	35	49	24	90	119	58	27017880	Potri.015G079000.1	Potri.015G079000.1		PTHR34677,PTHR34677:SF1					AT3G48200.1
Potri.015G082700	-1.63945	3.64303	2.54822e-05	0.00141066	1	37	21	22	52	75	43	27018836	Potri.015G082700.1	Potri.015G082700.1	PF00249	PTHR10641,PTHR10641:SF466	KOG0048		K09422		AT1G57560.1	AtMYB50,MYB50	myb domain protein 50
Potri.015G083900	-2.83747	1.2515	0.000873748	0.0223946	1	2	5	0	4	20	9	27018755	Potri.015G083900.1	Potri.015G083900.1		PTHR34656,PTHR34656:SF2					AT5G50175.1
Potri.015G086300	-2.08926	1.01353	0.00244547	0.0472271	1	3	1	4	7	13	5	27019624	Potri.015G086300.1	Potri.015G086300.1		PTHR36795,PTHR36795:SF1					AT5G14410.1
Potri.015G096900	-1.53443	4.02315	1.52791e-05	0.000950848	1	57	28	25	92	76	55	27018903	Potri.015G096900.1	Potri.015G096900.1	PF04669	PTHR31444,PTHR31444:SF7		2.1.1.112			AT4G24910.1		Protein of unknown function (DUF579)
Potri.015G097000	-1.93684	3.1476	1.2376e-05	0.00080478	1	27	9	12	47	45	35	27018461	Potri.015G097000.1	Potri.015G097000.1		PTHR14237		2.8.1.9			AT4G37100.1		Pyridoxal phosphate (PLP)-dependent transferases superfamily protein
Potri.015G111300	-1.77891	3.21091	6.61911e-07	6.7399e-05	1	10	26	19	65	44	27	27019346	Potri.015G111300.1	Potri.015G111300.1	PF13962,PF12796	PTHR24177,PTHR24177:SF14	KOG4412				AT5G51160.1		Ankyrin repeat family protein
Potri.015G118600	-1.22951	4.58875	2.05148e-05	0.00119201	1	75	80	38	126	119	69	27019570	Potri.015G118600.1	Potri.015G118600.1	PF12796,PF13962	PTHR24177,PTHR24177:SF19					AT3G18670.1		Ankyrin repeat family protein
Potri.015G119100	-2.68961	2.25254	1.15271e-08	2.01991e-06	1	2	6	8	38	25	14	27018408	Potri.015G119100.1	Potri.015G119100.1	PF14299	PTHR32278,PTHR32278:SF8					AT1G31200.1	ATPP2-A9,PP2-A9	phloem protein 2-A9
Potri.015G119200	-5.81136	0.369672	2.14393e-05	0.00123281	1	0	0	0	6	7	4	27018336	Potri.015G119200.1	Potri.015G119200.1	PF13962	PTHR24177,PTHR24177:SF19					AT5G04690.1		Ankyrin repeat family protein
Potri.015G119600	-1.617	3.18173	1.74489e-05	0.00105053	1	23	17	18	43	55	27	27017401	Potri.015G119600.1	Potri.015G119600.1		PTHR24177,PTHR24177:SF19					AT3G18670.1		Ankyrin repeat family protein
Potri.015G119700	-1.20197	4.586	2.48906e-06	0.000206146	1	66	78	50	132	115	67	27019221	Potri.015G119700.1	Potri.015G119700.1	PF13962	PTHR24177,PTHR24177:SF19					AT5G04690.1		Ankyrin repeat family protein
Potri.015G120300	-1.06876	3.69407	0.000798275	0.0209109	1	26	48	36	78	46	39	27018985	Potri.015G120300.1	Potri.015G120300.1	PF14299	PTHR32278					AT5G24560.1	AtPP2-B12,PP2-B12	phloem protein 2-B12
Potri.015G128700	-1.27109	5.5383	2.24488e-07	2.72777e-05	1	152	107	101	309	203	123	27017826	Potri.015G128700.1	Potri.015G128700.1	PF04043	PTHR31080,PTHR31080:SF9		3.1.1.11		GO:0004857	AT5G62350.1		Plant invertase/pectin methylesterase inhibitor superfamily protein
Potri.015G129100	-1.52029	2.33043	0.000815564	0.0212121	1	15	14	4	26	24	16	27019161	Potri.015G129100.1	Potri.015G129100.1	PF00249	PTHR10641,PTHR10641:SF633	KOG0048		K09422		AT4G22680.1	AtMYB85,MYB85	myb domain protein 85
Potri.016G006900	-2.60989	1.03412	8.55293e-05	0.00367434	1	2	2	2	11	13	4	27012720	Potri.016G006900.1	Potri.016G006900.1	PF07058	PTHR31246,PTHR31246:SF5				GO:0008017,GO:0007010	AT4G17220.1	ATMAP70-5,MAP70-5	microtubule-associated proteins 70-5
Potri.016G014700	-1.88195	1.30804	0.00197861	0.0402418	1	7	4	1	12	9	10	27013339	Potri.016G014700.1	Potri.016G014700.1	PF13813	PTHR31595,PTHR31595:SF13		2.3.1.75			AT3G51970.1	ASAT1,ATASAT1,ATSAT1	acyl-CoA sterol acyl transferase 1
Potri.016G015200	-1.09911	4.56564	8.91876e-05	0.0037972	1	79	71	50	118	99	77	27012290	Potri.016G015200.1	Potri.016G015200.1	PF02298	PTHR33021,PTHR33021:SF31				GO:0009055	AT3G27200.1		Cupredoxin superfamily protein
Potri.016G026100	-2.23371	2.00907	6.19041e-05	0.00284309	1	8	5	4	41	10	11	27011964	Potri.016G026100.1	Potri.016G026100.1	PF05699,PF14372	PTHR23272,PTHR23272:SF0				GO:0046983,GO:0003677	AT3G42170.1		BED zinc finger ;hAT family dimerisation domain
Potri.016G039100	-1.26671	4.99909	2.52785e-05	0.00140504	1	90	107	56	131	184	95	27012772	Potri.016G039100.1	Potri.016G039100.1	PF03140	PTHR31549,PTHR31549:SF27					AT3G50120.1		Plant protein of unknown function (DUF247)
Potri.016G052100	-1.2646	2.71737	0.00194782	0.0398553	1	25	15	9	42	28	16	27013588	Potri.016G052100.1	Potri.016G052100.1		PTHR33659,PTHR33659:SF2
Potri.016G060900	-1.49177	4.31403	0.000144517	0.00558183	1	54	62	26	65	120	72	27012481	Potri.016G060900.1	Potri.016G060900.1	PF03018	PTHR21495,PTHR21495:SF59					AT1G58170.1		Disease resistance-responsive (dirigent-like protein) family protein
Potri.016G064600	-1.26466	3.77386	0.000576853	0.0163592	1	38	35	33	48	78	45	27012606	Potri.016G064600.1	Potri.016G064600.1	PF00097	PTHR23041,PTHR23041:SF55			K16275	GO:0046872	AT2G38920.1		SPX (SYG1/Pho81/XPR1) domain-containing protein / zinc finger (C3HC4-type RING finger) protein-related
Potri.016G067900	-1.88022	1.11943	0.00160848	0.0349789	1	4	5	1	11	11	5	27013835	Potri.016G067900.1	Potri.016G067900.1	PF13639	PTHR14155,PTHR14155:SF90				GO:0008270,GO:0005515	AT2G35910.1		RING/U-box superfamily protein
Potri.016G071000	-1.39779	3.24288	0.000107895	0.00444587	1	29	16	22	62	37	29	27012104	Potri.016G071000.1	Potri.016G071000.1	PF03081	PTHR12542,PTHR12542:SF41			K07195	GO:0006887,GO:0000145	AT5G52340.1	ATEXO70A2,EXO70A2	exocyst subunit exo70 family protein A2
Potri.016G072800	-1.70306	2.55697	9.11218e-05	0.00386209	1	10	17	9	26	30	23	27011996	Potri.016G072800.1	Potri.016G072800.1	PF04844	PTHR33057,PTHR33057:SF17					AT3G52525.1	ATOFP6,OFP6	ovate family protein 6
Potri.016G086100	-1.20961	3.06412	0.000434965	0.0131175	1	25	23	17	52	40	18	27013218	Potri.016G086100.1	Potri.016G086100.1	PF01535,PF13041	PTHR24015,PTHR24015:SF584					AT1G26500.1		Pentatricopeptide repeat (PPR) superfamily protein
Potri.016G086400	-1.04863	5.88933	0.00221829	0.0439095	1	266	108	132	252	308	168	27013524	Potri.016G086400.1	Potri.016G086400.1	PF03360	PTHR10896,PTHR10896:SF16	KOG1476	2.4.2.24		GO:0016020,GO:0015018	AT2G37090.1	IRX9	Nucleotide-diphospho-sugar transferases superfamily protein
Potri.016G092700	-2.43889	2.16536	3.60555e-06	0.000282454	1	3	6	8	39	26	7	27012201	Potri.016G092700.1	Potri.016G092700.1	PF13855,PF11721,PF07714	PTHR27006,PTHR27006:SF11	KOG1187	2.7.11.1		GO:0005515,GO:0006468,GO:0004672	AT1G53440.1		Leucine-rich repeat transmembrane protein kinase
Potri.016G095300	-2.36531	0.845797	0.00203489	0.0411852	1	4	2	0	5	11	6	27011582	Potri.016G095300.1	Potri.016G095300.1
Potri.016G101900	-1.45511	4.19629	2.87753e-05	0.00154898	1	48	52	32	77	79	78	27013555	Potri.016G101900.1	Potri.016G101900.1		PTHR34670,PTHR34670:SF3					AT2G37750.1
Potri.016G108400	-1.46257	3.17761	2.31562e-05	0.00131116	1	22	18	22	66	39	22	27011649	Potri.016G108400.1	Potri.016G108400.1		PTHR35723,PTHR35723:SF1					AT2G45320.1
Potri.016G111000	-1.58273	2.85297	3.28863e-05	0.00172277	1	19	18	10	41	31	26	27011874	Potri.016G111000.1	Potri.016G111000.1	PF00083	PTHR11662,PTHR11662:SF235	KOG2532	3.6.3.27	K08193	GO:0055085,GO:0022857,GO:0016021	AT2G38060.1	PHT4;2	phosphate transporter 4;2
Potri.016G112000	-1.4325	4.12835	0.000574545	0.0163216	1	73	22	28	125	66	53	27013139	Potri.016G112000.1	Potri.016G112000.1	PF07732,PF07731,PF00394	PTHR11709,PTHR11709:SF93		1.10.3.2	K05909	GO:0005507,GO:0055114,GO:0016491	AT2G38080.1	ATLMCO4,IRX12,LAC4,LMCO4	Laccase/Diphenol oxidase family protein
Potri.016G115500	-1.35511	6.19454	1.56304e-05	0.000963704	1	280	160	108	396	324	244	27013551	Potri.016G115500.1	Potri.016G115500.1	PF01699	PTHR31503,PTHR31503:SF1	KOG1397		K07300	GO:0055085,GO:0016021	AT3G51860.1	ATCAX3,ATHCX1,CAX1-LIKE,CAX3	cation exchanger 3
Potri.016G119100	-1.50881	5.4566	2.87986e-05	0.00154898	1	160	64	77	202	207	167	27012918	Potri.016G119100.1	Potri.016G119100.1	PF14416,PF13839	PTHR32285,PTHR32285:SF7					AT5G01360.1	TBL3	Plant protein of unknown function (DUF828)
Potri.016G125500	-1.64265	3.34289	9.88798e-06	0.000666418	1	23	25	17	45	64	31	27012567	Potri.016G125500.1	Potri.016G125500.1	PF14416,PF13839	PTHR32285,PTHR32285:SF11					AT2G38320.1	TBL34	TRICHOME BIREFRINGENCE-LIKE 34
Potri.016G134600	-1.44648	4.89153	5.71943e-06	0.000413065	1	69	52	86	258	126	60	27013825	Potri.016G134600.1	Potri.016G134600.1	PF00069	PTHR13902,PTHR13902:SF68		2.7.11.1	K08867	GO:0006468,GO:0005524,GO:0004672	AT3G51630.2	ATWNK5,WNK5,ZIK1	with no lysine (K) kinase 5
Potri.016G138600	-2.75559	2.19725	4.06148e-09	7.95429e-07	1	3	8	4	32	24	17	27013159	Potri.016G138600.1	Potri.016G138600.1	PF00150	PTHR31451,PTHR31451:SF17		3.2.1.78	K19355	GO:0005975,GO:0004553	AT5G01930.1		Glycosyl hydrolase superfamily protein
Potri.016G143000	-1.69534	4.62457	2.66309e-08	4.20213e-06	1	39	75	43	212	87	73	27012861	Potri.016G143000.1	Potri.016G143000.1	PF04525	PTHR31087,PTHR31087:SF22					AT2G38640.1		Protein of unknown function (DUF567)
Potri.017G012100	-4.99916	1.05862	1.1084e-08	1.95254e-06	1	0	0	1	19	11	4	26983570	Potri.017G012100.1	Potri.017G012100.1	PF01419	PTHR23244,PTHR23244:SF208					AT1G19715.1		Mannose-binding lectin superfamily protein
Potri.017G016700	-1.00347	4.54995	7.97286e-05	0.00348357	1	66	76	64	119	112	61	26984041	Potri.017G016700.1	Potri.017G016700.1	PF02365	PTHR31079,PTHR31079:SF5				GO:0006355,GO:0003677	AT4G28500.1	ANAC073,NAC073,SND2	NAC domain containing protein 73
Potri.017G021800	-5.24115	1.89845	4.22003e-13	1.71343e-10	1	2	0	0	40	19	10	26985514	Potri.017G021800.1	Potri.017G021800.1	PF02892,PF05699,PF14372	PTHR23272,PTHR23272:SF50	KOG1121			GO:0003677,GO:0046983	AT3G42170.1		BED zinc finger ;hAT family dimerisation domain
Potri.017G022000	-2.52428	1.54385	3.64303e-05	0.00186602	1	3	3	4	24	8	11	26983754	Potri.017G022000.1	Potri.017G022000.1	PF05699	PTHR32002				GO:0046983	AT3G59580.1		Plant regulator RWP-RK family protein
Potri.017G023000	-6.27183	0.791981	5.10543e-05	0.00245282	1	0	0	0	23	4	1	26983891	Potri.017G023000.1	Potri.017G023000.1
Potri.017G023800	-6.18863	4.68258	1.29443e-54	1.43656e-50	1	7	2	0	234	176	90	26985160	Potri.017G023800.1	Potri.017G023800.1	PF03140	PTHR31170					AT2G28580.1		Plant protein of unknown function (DUF247)
Potri.017G024300	-2.48476	1.44085	0.000192145	0.00697632	1	4	5	1	8	16	13	26985123	Potri.017G024300.1	Potri.017G024300.1	PF03140	PTHR31170					AT3G60470.1		Plant protein of unknown function (DUF247)
Potri.017G025100	-2.7501	0.687329	0.00240082	0.0465569	1	2	2	0	4	12	4	26984743	Potri.017G025100.1	Potri.017G025100.1	PF03140	PTHR31170					AT3G60470.1		Plant protein of unknown function (DUF247)
Potri.017G034500	-4.256	3.09698	9.30075e-20	8.8474e-17	1	8	1	2	76	50	32	26984029	Potri.017G034500.1	Potri.017G034500.1	PF00069	PTHR27009,PTHR27009:SF19	KOG1187	3.1.4.46		GO:0006468,GO:0005524,GO:0004672	AT1G66980.1	SNC4	suppressor of npr1-1 constitutive 4
Potri.017G034600	-3.4054	1.4308	3.93435e-06	0.000305338	1	2	1	2	24	17	3	26985312	Potri.017G034600.1	Potri.017G034600.1		PTHR27009,PTHR27009:SF19					AT1G18390.2		Protein kinase superfamily protein
Potri.017G035400	-3.34053	3.35969	2.70782e-16	1.70102e-13	1	10	4	10	99	54	32	26984187	Potri.017G035400.1	Potri.017G035400.1	PF13947,PF00069	PTHR27009,PTHR27009:SF19	KOG1187	3.1.4.46		GO:0030247,GO:0006468,GO:0005524,GO:0004672	AT5G38260.1		Protein kinase superfamily protein
Potri.017G037900	-1.03761	6.22819	0.000337212	0.010879	1	272	222	161	281	367	242	26984030	Potri.017G037900.1	Potri.017G037900.1	PF00141	PTHR31235,PTHR31235:SF39		1.11.1.7		GO:0055114,GO:0020037,GO:0006979,GO:0004601	AT1G05260.1	RCI3,RCI3A	Peroxidase superfamily protein
Potri.017G041900	-2.12956	1.68438	6.6092e-05	0.00296376	1	7	3	4	22	17	7	26985500	Potri.017G041900.1	Potri.017G041900.1	PF00201	PTHR11926,PTHR11926:SF356		2.4.1.297		GO:0016758,GO:0008152	AT5G54010.1		UDP-Glycosyltransferase superfamily protein
Potri.017G044200	-3.50573	4.12017	2.85033e-17	2.01913e-14	1	21	5	11	120	136	53	26984834	Potri.017G044200.1	Potri.017G044200.1	PF01486,PF00319	PTHR11945,PTHR11945:SF179				GO:0006355,GO:0005634,GO:0003700,GO:0046983,GO:0003677	AT2G22540.1	AGL22,SVP	K-box region and MADS-box transcription factor family protein
Potri.017G044500	-1.98966	4.21308	1.75945e-06	0.000155382	1	56	13	28	126	100	57	26984351	Potri.017G044500.1	Potri.017G044500.1	PF01486,PF00319	PTHR11945,PTHR11945:SF179	KOG0014			GO:0006355,GO:0005634,GO:0003700,GO:0046983,GO:0003677	AT2G22540.1	AGL22,SVP	K-box region and MADS-box transcription factor family protein
Potri.017G069000	-2.19822	2.45293	2.98006e-05	0.00159385	1	14	8	3	48	16	20	26985485	Potri.017G069000.1	Potri.017G069000.1
Potri.017G069500	-1.811	3.85931	3.15641e-08	4.82063e-06	1	36	29	20	118	73	33	26985282	Potri.017G069500.1	Potri.017G069500.1	PF01344	PTHR24412,PTHR24412:SF230				GO:0005515	AT3G27150.1		Galactose oxidase/kelch repeat superfamily protein
Potri.017G071000	-1.0183	8.29033	8.12852e-06	0.000559155	1	908	1131	743	1718	1126	1000	26984048	Potri.017G071000.1	Potri.017G071000.1	PF14577,PF14576	PTHR33232,PTHR33232:SF4					AT3G01680.1
Potri.017G081700	-1.95629	2.67081	1.30068e-06	0.000120291	1	12	17	5	43	31	20	26984425	Potri.017G081700.1	Potri.017G081700.1	PF00046,PF02183	PTHR24326,PTHR24326:SF264	KOG0483		K09338	GO:0003677,GO:0043565,GO:0006355,GO:0003700	AT5G15150.1	ATHB-3,ATHB3,HAT7,HB-3	homeobox 3
Potri.017G083300	-1.93811	2.23332	8.52813e-05	0.00366842	1	5	10	9	35	28	7	26983918	Potri.017G083300.1	Potri.017G083300.1	PF00230	PTHR19139,PTHR19139:SF142	KOG0223		K09874	GO:0016020,GO:0006810,GO:0005215	AT5G37820.1	NIP4;2,NLM5	NOD26-like intrinsic protein 4;2
Potri.017G086800	-1.9715	2.14132	2.54732e-05	0.00141066	1	11	6	5	35	20	10	26985093	Potri.017G086800.1	Potri.017G086800.1	PF03105,PF03124	PTHR10783,PTHR10783:SF43				GO:0016021	AT3G29060.1		EXS (ERD1/XPR1/SYG1) family protein
Potri.017G089900	-1.73695	5.45867	5.23346e-05	0.00248918	1	171	62	37	235	231	153	26985374	Potri.017G089900.1	Potri.017G089900.1	PF00520	PTHR10217,PTHR10217:SF501			K05391	GO:0055085,GO:0016020,GO:0006811,GO:0005216	AT5G15410.2	ATCNGC2,CNGC2,DND1	Cyclic nucleotide-regulated ion channel family protein
Potri.017G092300	-4.01935	1.27821	1.7609e-07	2.22074e-05	1	3	0	0	12	16	10	26985096	Potri.017G092300.1	Potri.017G092300.1	PF08387	PTHR32212,PTHR32212:SF134
Potri.017G100400	-1.37036	4.49798	6.6457e-06	0.000473794	1	50	76	43	125	142	47	26983383	Potri.017G100400.1	Potri.017G100400.1	PF00685	PTHR11783,PTHR11783:SF67	KOG1584		K01025	GO:0008146	AT3G45070.1		P-loop containing nucleoside triphosphate hydrolases superfamily protein
Potri.017G107200	-3.28615	1.50825	8.39863e-07	8.32214e-05	1	1	1	4	25	8	12	26984594	Potri.017G107200.1	Potri.017G107200.1		PTHR33228					AT5G57685.1	ATGDU3,GDU3,LSB1	glutamine dumper 3
Potri.017G112200	-1.05192	5.98507	1.69277e-06	0.000150693	1	166	218	167	410	288	141	26985417	Potri.017G112200.1	Potri.017G112200.1	PF00226	PTHR24078,PTHR24078:SF177		1.8.1.8			AT1G18700.1		DNAJ heat shock N-terminal domain-containing protein
Potri.017G113800	-4.86622	1.58691	7.87845e-10	1.72569e-07	1	2	0	0	25	23	5	26984745	Potri.017G113800.1	Potri.017G113800.1
Potri.017G118400	-1.98376	1.40242	0.000823518	0.0213371	1	7	2	3	13	16	6	26983302	Potri.017G118400.1	Potri.017G118400.1	PF13947,PF14380,PF07714	PTHR27005,PTHR27005:SF13	KOG1187	2.7.11.1		GO:0030247,GO:0006468,GO:0004672	AT5G38210.1		Protein kinase family protein
Potri.017G119000	-3.73159	1.64572	4.66759e-08	6.81591e-06	1	3	2	0	33	9	11	26983440	Potri.017G119000.1	Potri.017G119000.1	PF08263,PF13855,PF00069	PTHR27008,PTHR27008:SF11	KOG1187	2.7.11.1		GO:0005515,GO:0006468,GO:0005524,GO:0004672	AT2G01210.1		Leucine-rich repeat protein kinase family protein
Potri.017G124200	-3.07779	2.61872	1.87014e-05	0.00111786	1	6	11	1	13	60	24	26984976	Potri.017G124200.1	Potri.017G124200.1	PF02704	PTHR23201,PTHR23201:SF1					AT1G74670.1		Gibberellin-regulated family protein
Potri.017G125300	-3.67223	0.761452	0.000288626	0.00971641	1	1	0	1	20	3	2	26984228	Potri.017G125300.1	Potri.017G125300.1		PTHR33270,PTHR33270:SF1					AT1G70780.1
Potri.017G136400	-1.80201	3.64154	9.26371e-06	0.000628159	1	19	33	21	133	42	25	26985635	Potri.017G136400.1	Potri.017G136400.1	PF00931	PTHR23155,PTHR23155:SF443	KOG4658			GO:0043531	AT3G14470.1		NB-ARC domain-containing disease resistance protein
Potri.018G015500	-2.97251	1.36885	5.23097e-05	0.00248918	1	2	4	1	7	18	12	27009253	Potri.018G015500.1	Potri.018G015500.1	PF00141	PTHR31235,PTHR31235:SF9		1.11.1.7	K00430	GO:0055114,GO:0020037,GO:0006979,GO:0004601	AT2G24800.1		Peroxidase superfamily protein
Potri.018G019900	-1.52241	2.52074	0.000257351	0.00884234	1	15	9	13	42	22	15	27011408	Potri.018G019900.1	Potri.018G019900.1	PF03822,PF00069	PTHR24347,PTHR24347:SF199	KOG0583	2.7.11.1	K07198	GO:0007165,GO:0006468,GO:0005524,GO:0004672	AT5G10930.1	CIPK5,SnRK3.24	CBL-interacting protein kinase 5
Potri.018G024400	-1.34926	4.62398	2.24198e-05	0.00128035	1	70	83	35	109	133	79	27010236	Potri.018G024400.1	Potri.018G024400.1	PF10497	PTHR31169,PTHR31169:SF1					AT5G38690.1		Zinc-finger domain of monoamine-oxidase A repressor R1 protein
Potri.018G025900	-2.06851	6.76023	2.42313e-07	2.91248e-05	1	188	292	97	385	512	544	27009073	Potri.018G025900.1	Potri.018G025900.1	PF00234	PTHR31731,PTHR31731:SF19					AT2G45180.1		Bifunctional inhibitor/lipid-transfer protein/seed storage 2S albumin superfamily protein
Potri.018G026200	-1.19439	3.17715	0.00106148	0.0255723	1	31	21	19	54	31	30	27010624	Potri.018G026200.1	Potri.018G026200.1	PF00156	PTHR11776,PTHR11776:SF7	KOG1712	2.4.2.7	K00759	GO:0009116	AT5G11160.1	APT5	adenine phosphoribosyltransferase 5
Potri.018G027000	-2.21671	2.97235	9.65878e-09	1.72892e-06	1	11	11	14	50	51	21	27009573	Potri.018G027000.1	Potri.018G027000.1		PTHR11566,PTHR11566:SF78		3.6.5.5			AT3G19720.1	ARC5,DRP5B	P-loop containing nucleoside triphosphate hydrolases superfamily protein
Potri.018G032900	-1.98431	3.82266	0.00015415	0.00584353	1	45	29	4	69	80	55	27010448	Potri.018G032900.1	Potri.018G032900.1	PF14510,PF08370,PF00005,PF01061	PTHR19241,PTHR19241:SF274		3.6.3.17		GO:0016887,GO:0005524,GO:0016020	AT1G15520.1	ABCG40,ATABCG40,ATPDR12,PDR12	pleiotropic drug resistance 12
Potri.018G052500	-1.36038	4.92782	0.000161639	0.00604143	1	124	56	46	148	143	105	27010407	Potri.018G052500.1	Potri.018G052500.1	PF03168	PTHR31234,PTHR31234:SF6					AT5G11890.1
Potri.018G062300	-1.03404	4.30575	0.00196679	0.0400994	1	48	92	36	109	65	68	27010183	Potri.018G062300.1	Potri.018G062300.1	PF00163,PF01479	PTHR11831,PTHR11831:SF13	KOG3301		K02997	GO:0019843,GO:0005622,GO:0003723	AT5G39850.1		Ribosomal protein S4
Potri.018G090200	-5.39884	0.0996118	0.000878848	0.0224907	1	0	0	0	2	6	4	27008907	Potri.018G090200.1	Potri.018G090200.1		PTHR33124,PTHR33124:SF4					AT2G18969.1
Potri.018G093600	-2.30184	1.83365	0.000235374	0.00823831	1	2	4	8	24	26	4	27010547	Potri.018G093600.1	Potri.018G093600.1	PF00004,PF14363	PTHR23070,PTHR23070:SF17				GO:0005524,GO:0034551	AT5G57480.1		P-loop containing nucleoside triphosphate hydrolases superfamily protein
Potri.018G103900	-1.60735	6.85492	4.92467e-06	0.000365171	1	403	186	168	565	502	464	27009497	Potri.018G103900.1	Potri.018G103900.1	PF14569,PF03552	PTHR13301,PTHR13301:SF28		2.4.1.12		GO:0030244,GO:0016760,GO:0016020	AT5G17420.1	ATCESA7,CESA7,IRX3,MUR10	Cellulose synthase family protein
Potri.018G135600	-1.94298	1.70689	0.00027004	0.00922125	1	8	6	2	18	20	7	27010327	Potri.018G135600.1	Potri.018G135600.1	PF00931	PTHR23155,PTHR23155:SF497	KOG4658			GO:0043531	AT4G10780.1		LRR and NB-ARC domains-containing disease resistance protein
Potri.018G140400	-1.59398	4.09556	3.72634e-07	4.21415e-05	1	46	47	21	101	91	50	27010922	Potri.018G140400.1	Potri.018G140400.1	PF00201	PTHR11926,PTHR11926:SF360		2.4.1.273		GO:0016758,GO:0008152	AT2G22590.1		UDP-Glycosyltransferase superfamily protein
Potri.018G142700	-3.91588	1.79698	8.44514e-07	8.34306e-05	1	4	1	0	17	36	6	27010155	Potri.018G142700.1	Potri.018G142700.1	PF00107,PF08240	PTHR11695,PTHR11695:SF538	KOG0022	1.1.1.1	K00121	GO:0055114,GO:0016491,GO:0008270	AT1G22430.2		GroES-like zinc-binding dehydrogenase family protein
Potri.018G151000	-1.38845	2.20892	0.00143298	0.0319612	1	9	15	8	22	20	16	27009586	Potri.018G151000.1	Potri.018G151000.1	PF08263,PF13855	PTHR32093,PTHR32093:SF23				GO:0005515	AT1G62440.1	LRX2	leucine-rich repeat/extensin 2
Potri.019G001400	-4.03514	1.83533	5.73768e-08	8.09451e-06	1	2	2	1	11	35	13	27025707	Potri.019G001400.1	Potri.019G001400.1	PF02458	PTHR31623,PTHR31623:SF4		2.3.1.224	K13065	GO:0016747	AT3G26040.1		HXXXD-type acyl-transferase family protein
Potri.019G001600	-1.48938	2.12861	0.00093938	0.0235156	1	9	9	10	25	25	8	27025558	Potri.019G001600.1	Potri.019G001600.1	PF13676,PF00931	PTHR11017,PTHR11017:SF174	KOG4658			GO:0007165,GO:0005515,GO:0043531	AT5G36930.2		Disease resistance protein (TIR-NBS-LRR class) family
Potri.019G002100	-1.6604	5.17072	1.48981e-06	0.000134574	1	108	59	63	170	149	158	27026923	Potri.019G002100.1	Potri.019G002100.1	PF00026	PTHR13683,PTHR13683:SF324	KOG1339	3.4.23.12		GO:0006508,GO:0004190	AT2G03200.1		Eukaryotic aspartyl protease family protein
Potri.019G016900	-6.75741	1.02501	2.23606e-08	3.61394e-06	1	0	0	0	11	16	6	27026994	Potri.019G016900.1	Potri.019G016900.1	PF01397,PF03936	PTHR31225,PTHR31225:SF15		4.2.3.8		GO:0016829,GO:0010333,GO:0008152,GO:0000287	AT5G23960.2	ATTPS21,TPS21	terpene synthase 21
Potri.019G018500	-1.05989	6.21846	2.51051e-05	0.00139774	1	217	233	193	310	356	235	27025447	Potri.019G018500.1	Potri.019G018500.1	PF01212	PTHR10289,PTHR10289:SF5		4.1.2.5,4.1.2.48	K01620	GO:0016829,GO:0006520	AT1G08630.3	THA1	threonine aldolase 1
Potri.019G020500	-3.30559	0.485629	0.000571248	0.0162696	1	1	0	1	11	6	1	27026528	Potri.019G020500.1	Potri.019G020500.1	PF02892,PF13855,PF00931	PTHR23155,PTHR23155:SF497	KOG4658			GO:0003677,GO:0005515,GO:0043531	AT4G27220.1		NB-ARC domain-containing disease resistance protein
Potri.019G026400	-3.32029	0.0137275	0.00163001	0.0352558	1	0	1	0	5	3	2	27026226	Potri.019G026400.1	Potri.019G026400.1	PF07883	PTHR31238,PTHR31238:SF44					AT3G05950.1		RmlC-like cupins superfamily protein
Potri.019G029000	-1.85581	2.39383	5.03246e-05	0.00243017	1	12	10	7	23	33	17	27024884	Potri.019G029000.1	Potri.019G029000.1	PF13202					GO:0005509	AT4G13440.1		Calcium-binding EF-hand family protein
Potri.019G029800	-1.38877	3.35096	2.35137e-05	0.00132465	1	24	23	26	67	51	23	27026141	Potri.019G029800.1	Potri.019G029800.1		PTHR35481,PTHR35481:SF1					AT2G38430.1
Potri.019G031100	-5.26263	1.2313	1.43105e-10	3.69344e-08	1	0	1	0	17	14	8	27026138	Potri.019G031100.1	Potri.019G031100.1	PF01150	PTHR11782,PTHR11782:SF50		3.6.1.5		GO:0016787	AT5G18280.2	APY2,ATAPY2	apyrase 2
Potri.019G031300	-4.42666	1.6724	6.41906e-09	1.18788e-06	1	3	0	0	37	13	7	27027018	Potri.019G031300.1	Potri.019G031300.1
Potri.019G038200	-1.40141	3.54742	0.00225356	0.0444754	1	50	21	14	54	50	46	27025570	Potri.019G038200.1	Potri.019G038200.1	PF08267,PF01717	PTHR30519,PTHR30519:SF0		2.1.1.14	K00549	GO:0008652,GO:0008270,GO:0003871,GO:0009086	AT5G17920.1	ATCIMS,ATMETS,ATMS1	Cobalamin-independent synthase family protein
Potri.019G038300	-1.74247	1.89657	0.00204545	0.0413072	1	4	4	12	32	11	9	27025514	Potri.019G038300.1	Potri.019G038300.1
Potri.019G040200	-1.33965	4.68817	0.00170273	0.0364335	1	119	52	23	163	108	78	27025952	Potri.019G040200.1	Potri.019G040200.1	PF01699	PTHR12266,PTHR12266:SF2	KOG2399		K13754	GO:0055085,GO:0016021	AT5G17860.1	CAX7	calcium exchanger 7
Potri.019G043200	-1.75519	2.80877	1.05792e-05	0.000707275	1	18	14	9	54	36	14	27025699	Potri.019G043200.1	Potri.019G043200.1	PF01585,PF07842	PTHR23329,PTHR23329:SF1			K13103	GO:0003676,GO:0006355,GO:0005634,GO:0003677	AT1G17070.1		GC-rich sequence DNA-binding factor-like protein with Tuftelin interacting domain
Potri.019G045100	-8.17897	3.93268	3.61853e-42	2.40951e-38	1	1	0	0	120	120	56	27024895	Potri.019G045100.1	Potri.019G045100.1	PF01397,PF03936	PTHR31225,PTHR31225:SF15		4.2.3.8		GO:0016829,GO:0010333,GO:0008152,GO:0000287	AT5G23960.2	ATTPS21,TPS21	terpene synthase 21
Potri.019G045300	-6.29923	0.687726	8.46985e-07	8.34306e-05	1	0	0	0	12	5	7	27026434	Potri.019G045300.1	Potri.019G045300.1	PF01397,PF03936	PTHR31225,PTHR31225:SF15		4.2.3.8		GO:0016829,GO:0010333,GO:0008152,GO:0000287	AT5G23960.1	ATTPS21,TPS21	terpene synthase 21
Potri.019G045400	-5.06634	3.39405	8.89238e-25	1.40982e-21	1	4	3	1	73	65	53	27025022	Potri.019G045400.1	Potri.019G045400.1	PF01397,PF03936	PTHR31225,PTHR31225:SF15		4.2.3.8		GO:0016829,GO:0010333,GO:0008152,GO:0000287	AT5G23960.1	ATTPS21,TPS21	terpene synthase 21
Potri.019G047800	-1.76948	4.70926	1.5648e-12	5.85374e-10	1	57	55	46	176	139	74	27026887	Potri.019G047800.1	Potri.019G047800.1	PF11698,PF03224	PTHR10698	KOG2759		K02144	GO:0016820,GO:0015991,GO:0000221,GO:0046961	AT3G42050.1		vacuolar ATP synthase subunit H family protein
Potri.019G048600	-2.17761	4.32069	1.20485e-13	5.20966e-11	1	38	38	21	160	110	53	27025647	Potri.019G048600.1	Potri.019G048600.1	PF00782	PTHR10159,PTHR10159:SF326	KOG1716			GO:0008138,GO:0006470	AT3G10940.1		dual specificity protein phosphatase (DsPTP1) family protein
Potri.019G053300	-2.30551	2.26162	2.96002e-06	0.000236333	1	5	11	5	26	21	23	27026761	Potri.019G053300.1	Potri.019G053300.1	PF00786	PTHR23177,PTHR23177:SF23					AT5G16490.1	RIC4	ROP-interactive CRIB motif-containing protein 4
Potri.019G056500	-1.0159	3.48653	0.00122429	0.0284449	1	33	40	24	72	46	25	27026948	Potri.019G056500.1	Potri.019G056500.1	PF02705	PTHR30540,PTHR30540:SF6			K03549	GO:0071805,GO:0016020,GO:0015079	AT2G40540.1	ATKT2,ATKUP2,KT2,KUP2,SHY3,TRK2	potassium transporter 2
Potri.019G062300	-3.04134	0.634154	0.000159959	0.00599067	1	1	1	1	9	7	4	27026871	Potri.019G062300.1	Potri.019G062300.1	PF12854,PF13041	PTHR24015,PTHR24015:SF547					AT1G62930.1		Tetratricopeptide repeat (TPR)-like superfamily protein
Potri.019G077400	-1.2106	3.36724	0.00127112	0.029308	1	20	43	20	44	52	33	27026719	Potri.019G077400.1	Potri.019G077400.1	PF12697	PTHR10992,PTHR10992:SF785	KOG1454	3.1.1.82			AT4G09900.1	ATMES12,MES12	methyl esterase 12
Potri.019G080000	-1.31651	4.33258	3.21675e-05	0.00169998	1	42	78	36	95	115	56	27025916	Potri.019G080000.1	Potri.019G080000.1	PF08372,PF00168	PTHR10024,PTHR10024:SF197	KOG1011			GO:0005515	AT1G22610.1		C2 calcium/lipid-binding plant phosphoribosyltransferase family protein
Potri.019G093800	-3.32029	0.0137275	0.00162993	0.0352558	1	0	1	0	5	3	2	27026773	Potri.019G093800.1	Potri.019G093800.1	PF00187,PF00182	PTHR22595,PTHR22595:SF61	KOG4742	3.2.1.14	K01183	GO:0008061,GO:0016998,GO:0006032,GO:0004568	AT3G54420.1	ATCHITIV,ATEP3,CHIV,EP3	homolog of carrot EP3-3 chitinase
Potri.019G097800	-1.40584	4.22145	6.58753e-05	0.00295986	1	28	40	65	141	67	54	27024957	Potri.019G097800.1	Potri.019G097800.1	PF07725,PF13676,PF13855,PF00931	PTHR11017,PTHR11017:SF174	KOG4658			GO:0007165,GO:0005515,GO:0043531	AT5G17680.1		disease resistance protein (TIR-NBS-LRR class), putative
Potri.019G098800	-1.70203	2.6296	0.00049261	0.0144375	1	12	12	12	59	28	7	27025936	Potri.019G098800.1	Potri.019G098800.1	PF13676,PF00931	PTHR11017,PTHR11017:SF174				GO:0007165,GO:0005515,GO:0043531	AT4G16860.1	RPP4	Disease resistance protein (TIR-NBS-LRR class) family
Potri.019G113700	-3.86481	5.02335	1.12998e-26	2.35134e-23	1	8	15	32	304	185	112	27026752	Potri.019G113700.1	Potri.019G113700.1	PF07725,PF13173	PTHR11017,PTHR11017:SF174	KOG4658				AT5G17680.1		disease resistance protein (TIR-NBS-LRR class), putative
Potri.019G115800	-5.25647	0.0719517	0.000791628	0.0208458	1	0	0	0	8	2	2	27025947	Potri.019G115800.1	Potri.019G115800.1	PF13962	PTHR24177					AT5G51160.1		Ankyrin repeat family protein
Potri.019G120200	-1.50936	5.47852	1.65094e-07	2.08997e-05	1	147	99	63	273	246	115	27025160	Potri.019G120200.1	Potri.019G120200.1
Potri.019G129600	-3.70134	0.202577	0.00121785	0.0283745	1	1	0	0	5	5	3	27025124	Potri.019G129600.1	Potri.019G129600.1		PTHR33333,PTHR33333:SF2
Potri.019G129700	-3.01187	1.76493	2.56174e-08	4.06961e-06	1	2	4	3	27	14	13	27026967	Potri.019G129700.1	Potri.019G129700.1		PTHR33333
Potri.019G129900	-1.367	3.0667	0.00193143	0.0396212	1	29	24	9	36	38	32	27026230	Potri.019G129900.1	Potri.019G129900.1	PF13892,PF04851,PF00271	PTHR10799,PTHR10799:SF606	KOG4439	3.6.4.12	K19001	GO:0016817,GO:0016787,GO:0005524,GO:0003677	AT5G66750.1	ATDDM1,CHA1,CHR01,CHR1,DDM1,SOM1,SOM4	chromatin remodeling 1
Potri.019G130700	-1.12314	6.99915	6.28918e-05	0.00285275	1	423	337	308	513	557	458	27025494	Potri.019G130700.1	Potri.019G130700.1	PF00067	PTHR24298,PTHR24298:SF56	KOG0156	1.14.13.11	K00487	GO:0055114,GO:0020037,GO:0016705,GO:0005506	AT2G30490.1	ATC4H,C4H,CYP73A5,REF3	cinnamate-4-hydroxylase
Potri.T001500	-1.04749	4.3697	0.000595821	0.0167544	1	71	41	63	120	82	59	26988887	Potri.T001500.1	Potri.T001500.1	PF13676,PF00931	PTHR11017,PTHR11017:SF172	KOG4658			GO:0007165,GO:0005515,GO:0043531	AT5G36930.2		Disease resistance protein (TIR-NBS-LRR class) family
Potri.T002200	-1.11544	6.19812	1.10406e-05	0.000732243	1	230	158	219	511	297	179	26988895	Potri.T002200.1	Potri.T002200.1	PF07725,PF00931	PTHR11017,PTHR11017:SF172				GO:0043531	AT5G36930.2		Disease resistance protein (TIR-NBS-LRR class) family
Potri.T004100	-1.10891	4.73183	0.000169089	0.00627364	1	62	68	90	207	95	60	26988917	Potri.T004100.1	Potri.T004100.1	PF13401,PF13855	PTHR23155,PTHR23155:SF497	KOG4658			GO:0005515	AT4G27220.1		NB-ARC domain-containing disease resistance protein
Potri.T012700	-1.75854	6.35635	0.000120269	0.0048128	1	251	202	58	259	428	367	27051382	Potri.T012700.1	Potri.T012700.1	PF03181	PTHR31236,PTHR31236:SF2					AT5G25610.1	ATRD22,RD22	BURP domain-containing protein
Potri.T014200	-5.83619	0.436286	8.37637e-05	0.00362185	1	0	0	0	13	5	1	27051394	Potri.T014200.1	Potri.T014200.1
Potri.T024900	-1.97356	1.80733	0.00040503	0.0124286	1	4	7	6	17	26	6	27000406	Potri.T024900.1	Potri.T024900.1	PF13855,PF00931	PTHR23155,PTHR23155:SF497	KOG4658		K13459	GO:0005515,GO:0043531	AT4G27220.1		NB-ARC domain-containing disease resistance protein
Potri.T026500	-2.36032	1.44777	0.000112546	0.00460683	1	2	5	3	21	16	3	27000401	Potri.T026500.1	Potri.T026500.1		PTHR32166					AT1G79740.1		hAT transposon superfamily
Potri.T026800	-1.55146	1.81414	0.00232516	0.0454574	1	9	4	8	22	17	7	27000418	Potri.T026800.1	Potri.T026800.1	PF13855,PF00931	PTHR23155,PTHR23155:SF497	KOG4658		K13459	GO:0005515,GO:0043531	AT4G10780.1		LRR and NB-ARC domains-containing disease resistance protein
Potri.T027000	-2.61692	1.48777	6.85468e-06	0.000485574	1	3	4	2	19	18	5	27000390	Potri.T027000.1	Potri.T027000.1		PTHR23155,PTHR23155:SF497					AT1G12290.1		Disease resistance protein (CC-NBS-LRR class) family
Potri.T027300	-2.89284	2.18611	8.01678e-07	8.01533e-05	1	1	4	8	41	29	7	27000431	Potri.T027300.1	Potri.T027300.1	PF05729,PF13855	PTHR23155,PTHR23155:SF497	KOG4658			GO:0005515	AT4G27220.1		NB-ARC domain-containing disease resistance protein
Potri.T028000	-1.72483	4.46313	1.93777e-08	3.19386e-06	1	36	38	60	173	105	56	27000386	Potri.T028000.1	Potri.T028000.1	PF13855,PF00931	PTHR23155,PTHR23155:SF497	KOG4658			GO:0005515,GO:0043531	AT4G27220.1		NB-ARC domain-containing disease resistance protein
Potri.T038600	-3.49991	0.556183	0.000155066	0.00586678	1	1	1	0	5	11	3	26989054	Potri.T038600.1	Potri.T038600.1	PF01582	PTHR11017,PTHR11017:SF161				GO:0007165,GO:0005515	AT5G36930.2		Disease resistance protein (TIR-NBS-LRR class) family
Potri.T043900	-1.50992	3.30373	4.29895e-05	0.00213626	1	32	23	12	69	47	24	26993169	Potri.T043900.1	Potri.T043900.1	PF00106	PTHR24322,PTHR24322:SF378	KOG0725	1.1.1.121		GO:0016491,GO:0008152	AT3G01980.4		NAD(P)-binding Rossmann-fold superfamily protein
Potri.T046200	-2.44633	0.543521	0.00241251	0.0467361	1	1	2	1	7	7	3	27000320	Potri.T046200.1	Potri.T046200.1	PF00571,PF00654	PTHR11689,PTHR11689:SF91			K05016	GO:0055085,GO:0016020,GO:0006821,GO:0005247	AT5G49890.1	ATCLC-C,CLC-C	chloride channel C
Potri.T058500	-1.64782	2.18736	0.000818467	0.0212393	1	8	10	10	17	20	21	26989029	Potri.T058500.1	Potri.T058500.1	PF00786	PTHR23177,PTHR23177:SF23					AT5G16490.1	RIC4	ROP-interactive CRIB motif-containing protein 4
Potri.T059900	-1.88117	5.90123	3.35529e-05	0.00175096	1	212	58	67	269	280	264	27051279	Potri.T059900.1	Potri.T059900.1	PF06886	PTHR14326				GO:0060236,GO:0032147,GO:0005874,GO:0005819	AT5G37478.1		TPX2 (targeting protein for Xklp2) protein family
Potri.T060100	-1.50779	3.83701	4.11914e-05	0.0020654	1	18	42	38	122	47	39	27051307	Potri.T060100.1	Potri.T060100.1	PF01965	PTHR11019,PTHR11019:SF112	KOG2764	4.4.1.5	K18881		AT3G02720.1		Class I glutamine amidotransferase-like superfamily protein
Potri.T064000	-2.11512	0.8959	0.00224327	0.0443249	1	2	2	3	9	11	3	27014159	Potri.T064000.1	Potri.T064000.1	PF13947,PF14380,PF07714	PTHR27005,PTHR27005:SF13	KOG1187	2.7.11.1		GO:0030247,GO:0006468,GO:0004672	AT5G38210.1		Protein kinase family protein
Potri.T070100	-1.53487	3.73531	0.000146466	0.00561803	1	47	27	17	75	48	55	27003327	Potri.T070100.1	Potri.T070100.1	PF08267,PF01717	PTHR30519,PTHR30519:SF0		2.1.1.14	K00549	GO:0008652,GO:0008270,GO:0003871,GO:0009086	AT5G17920.2	ATCIMS,ATMETS,ATMS1	Cobalamin-independent synthase family protein
Potri.T072200	-6.31221	0.69393	4.7865e-07	5.12417e-05	1	0	0	0	10	7	7	27024822	Potri.T072200.1	Potri.T072200.1	PF01397,PF03936	PTHR31225,PTHR31225:SF15		4.2.3.8		GO:0016829,GO:0010333,GO:0008152,GO:0000287	AT5G23960.2	ATTPS21,TPS21	terpene synthase 21
Potri.T078500	-3.1452	3.11036	1.81352e-15	9.89823e-13	1	5	9	9	79	46	27	27024806	Potri.T078500.1	Potri.T078500.1	PF02892,PF05699,PF02902,PF14372	PTHR23272,PTHR23272:SF50	KOG1121			GO:0003677,GO:0046983,GO:0008234,GO:0006508	AT3G42170.1		BED zinc finger ;hAT family dimerisation domain
Potri.T084300	-2.02962	2.79966	6.61402e-05	0.00296376	1	8	10	17	30	57	16	27014082	Potri.T084300.1	Potri.T084300.1	PF08276,PF00954,PF01453,PF00069	PTHR27002,PTHR27002:SF64	KOG1187	2.7.11.1		GO:0048544,GO:0006468,GO:0005524,GO:0004672	AT5G60900.1	RLK1	receptor-like protein kinase 1
Potri.T101300	-1.38245	3.0769	0.00042587	0.0129488	1	21	31	10	42	40	28	26993246	Potri.T101300.1	Potri.T101300.1		PTHR36036					AT3G22070.1		proline-rich family protein
Potri.T108500	-5.41239	2.02253	1.74419e-15	9.67852e-13	1	1	0	1	36	21	17	27000339	Potri.T108500.1	Potri.T108500.1		PTHR22814,PTHR22814:SF129					AT1G01490.1		Heavy metal transport/detoxification superfamily protein
Potri.T116700	-1.51868	1.95489	0.00248439	0.0478122	1	7	9	8	26	21	5	26985737	Potri.T116700.1	Potri.T116700.1	PF13193,PF00501	PTHR24095,PTHR24095:SF189				GO:0008152,GO:0003824	AT1G65880.1	BZO1	benzoyloxyglucosinolate 1
Potri.T117900	-2.06066	2.56312	6.16407e-06	0.000442298	1	5	8	16	36	31	20	26993322	Potri.T117900.1	Potri.T117900.1		PTHR33604					AT5G12260.1
Potri.T118000	-1.74812	1.42389	0.00119211	0.0278722	1	3	6	5	14	12	8	26993317	Potri.T118000.1	Potri.T118000.1	PF00931	PTHR23155,PTHR23155:SF528	KOG4658			GO:0043531	AT3G14470.1		NB-ARC domain-containing disease resistance protein
Potri.T118300	-2.93337	1.84944	4.6654e-08	6.81591e-06	1	4	3	3	26	24	8	26993319	Potri.T118300.1	Potri.T118300.1	PF00931	PTHR23155,PTHR23155:SF528				GO:0043531	AT3G14470.1		NB-ARC domain-containing disease resistance protein
Potri.T120100	-1.43042	3.5221	3.24768e-06	0.000258063	1	25	35	22	75	53	31	27014127	Potri.T120100.1	Potri.T120100.1		PTHR33333,PTHR33333:SF2
Potri.T121600	-1.6861	2.73033	7.11776e-05	0.00315401	1	19	16	6	34	34	23	26996188	Potri.T121600.1	Potri.T121600.1		PTHR10992,PTHR10992:SF811		3.3.2.10			AT4G02340.1		alpha/beta-Hydrolases superfamily protein
Potri.T123100	-2.36071	1.18707	0.0001916	0.00697171	1	1	2	5	14	11	6	27003414	Potri.T123100.1	Potri.T123100.1	PF05879	PTHR11649,PTHR11649:SF65					AT5G45160.1		Root hair defective 3 GTP-binding protein (RHD3)
Potri.T123300	-1.96608	3.73853	1.28246e-10	3.36208e-08	1	21	26	25	90	67	44	27003418	Potri.T123300.1	Potri.T123300.1	PF05879	PTHR11649,PTHR11649:SF65					AT5G45160.1		Root hair defective 3 GTP-binding protein (RHD3)
Potri.T127700	-4.067	0.440492	0.000621419	0.0172413	1	0	0	1	11	6	1	27014324	Potri.T127700.1	Potri.T127700.1	PF13676,PF00931	PTHR11017,PTHR11017:SF174				GO:0007165,GO:0005515,GO:0043531	AT5G36930.2		Disease resistance protein (TIR-NBS-LRR class) family
Potri.T128200	-2.45472	4.38611	8.9792e-16	5.2448e-13	1	37	28	21	167	129	54	27014321	Potri.T128200.1	Potri.T128200.1	PF01637,PF13676	PTHR11017,PTHR11017:SF174	KOG4658			GO:0005524,GO:0007165,GO:0005515	AT5G36930.1		Disease resistance protein (TIR-NBS-LRR class) family
Potri.T128500	-1.78772	3.43597	2.45296e-07	2.93773e-05	1	20	26	18	93	41	30	26993158	Potri.T128500.1	Potri.T128500.1
Potri.T138200	-1.66726	1.73874	0.000919968	0.0232022	1	7	8	4	23	11	10	27008806	Potri.T138200.1	Potri.T138200.1	PF01501	PTHR32116,PTHR32116:SF12		2.4.1.43		GO:0016757,GO:0047262	AT2G38650.2	GAUT7,LGT7	galacturonosyltransferase 7
Potri.T154400	-1.58234	1.92678	0.00240098	0.0465569	1	3	8	12	19	18	12	27003297	Potri.T154400.1	Potri.T154400.1
Potri.T164000	-1.88592	3.2763	7.96054e-06	0.000549872	1	27	21	7	50	58	32	26988932	Potri.T164000.1	Potri.T164000.1	PF03140	PTHR31549,PTHR31549:SF27					AT3G50150.1		Plant protein of unknown function (DUF247)
Potri.T165500	-3.09612	0.352639	0.00180383	0.0378589	1	2	0	0	6	8	1	27027266	Potri.T165500.1	Potri.T165500.1	PF01778	PTHR10544	KOG3412		K02903	GO:0006412,GO:0005840,GO:0005622,GO:0003735	AT2G19730.1		Ribosomal L28e protein family
Potri.T169000	-2.08215	1.1275	0.000665472	0.0181757	1	3	4	2	11	11	6	27014346	Potri.T169000.1	Potri.T169000.1	PF00560	PTHR23155,PTHR23155:SF528				GO:0005515	AT3G14470.1		NB-ARC domain-containing disease resistance protein
Potri.T169100	-3.60679	0.636186	3.77576e-05	0.00192512	1	0	1	1	8	10	3	27014344	Potri.T169100.1	Potri.T169100.1	PF00931	PTHR23155,PTHR23155:SF528				GO:0043531	AT3G14470.1		NB-ARC domain-containing disease resistance protein
Potri.T174400	-1.32208	2.60809	0.000880623	0.0225091	1	21	13	10	35	27	17	26993239	Potri.T174400.1	Potri.T174400.1
Potri.T179000	-4.00729	0.368132	0.000365323	0.0114746	1	0	0	1	7	4	5	26989042	Potri.T179000.1	Potri.T179000.1
Potri.T180100	-1.7085	2.21369	0.000412742	0.0126187	1	12	6	9	20	27	15	27003363	Potri.T180100.1	Potri.T180100.1	PF11960,PF00487	PTHR32100,PTHR32100:SF16		1.3.1.35	K10256	GO:0055114,GO:0016717,GO:0006629	AT3G12120.1	FAD2	fatty acid desaturase 2

## Sheet: Pre-growth I-214
Additional file 7: Data S4. Summary of differential expressed genes between Neva and I-214 at different growth stages.
genes	logFC	logCPM	PValue	FDR	De	I-214_1	I-214_2	I-214_3	Neva_1	Neva_2	Neva_3	pacId	transcriptName	peptideName	Pfam	PANTHER	KOG	EC	KEGG	GO	Best.hit.arabi.name	arabi.symbol	arabi.defline
Potri.001G007000	2.15222	6.58176	7.83521e-07	7.85739e-05	-1	399	741	900	288	57	40	27048198	Potri.001G007000.1	Potri.001G007000.1	PF00646,PF01344	PTHR24412,PTHR24412:SF230				GO:0005515	AT1G15670.1		Galactose oxidase/kelch repeat superfamily protein
Potri.001G007500	3.45966	3.26519	4.79606e-12	1.71699e-09	-1	43	74	92	10	2	2	27043463	Potri.001G007500.1	Potri.001G007500.1
Potri.001G009000	2.13529	1.25941	0.00132998	0.0303914	-1	12	14	12	3	2	1	27044220	Potri.001G009000.1	Potri.001G009000.1	PF04819	PTHR16007,PTHR16007:SF29					AT1G55230.1		Family of unknown function (DUF716)
Potri.001G012700	2.18831	3.11641	0.000136464	0.00533892	-1	20	50	97	13	9	5	27047696	Potri.001G012700.1	Potri.001G012700.1	PF11960,PF00487	PTHR32100,PTHR32100:SF16		1.3.1.35	K10256	GO:0055114,GO:0016717,GO:0006629	AT3G12120.1	FAD2	fatty acid desaturase 2
Potri.001G017600	1.89749	5.17884	1.4963e-07	1.90873e-05	-1	143	254	334	97	34	22	27044346	Potri.001G017600.1	Potri.001G017600.1	PF03140	PTHR31549,PTHR31549:SF2					AT4G31980.1
Potri.001G017700	4.21281	0.972377	8.58128e-06	0.000586664	-1	6	13	14	1	0	0	27040818	Potri.001G017700.1	Potri.001G017700.1	PF03140	PTHR31549,PTHR31549:SF2					AT5G11290.1		Plant protein of unknown function (DUF247)
Potri.001G024800	2.33069	3.27183	2.65913e-09	5.39897e-07	-1	60	80	55	8	14	5	27043498	Potri.001G024800.1	Potri.001G024800.1	PF00191	PTHR10502,PTHR10502:SF99	KOG0819			GO:0005544,GO:0005509	AT2G38760.1	ANN3,ANNAT3	annexin 3
Potri.001G024900	4.87342	2.92197	1.43686e-12	5.43621e-10	-1	25	65	79	3	1	0	27045206	Potri.001G024900.1	Potri.001G024900.1	PF00191	PTHR10502,PTHR10502:SF104	KOG0819			GO:0005544,GO:0005509	AT2G38750.1	ANNAT4	annexin 4
Potri.001G032400	5.01301	1.50889	6.94537e-05	0.00309557	-1	6	5	42	1	0	0	27042520	Potri.001G032400.1	Potri.001G032400.1	PF12695	PTHR23024,PTHR23024:SF135	KOG1515	3.1.1.1			AT5G16080.1	AtCXE17,CXE17	carboxyesterase 17
Potri.001G032600	2.13112	2.26297	0.00257339	0.0491074	-1	5	42	41	6	5	3	27041907	Potri.001G032600.1	Potri.001G032600.1	PF03999	PTHR19321,PTHR19321:SF4			K16732	GO:0008017,GO:0000910,GO:0000226	AT4G26760.1	MAP65-2	microtubule-associated protein 65-2
Potri.001G042700	1.58305	7.33948	3.76279e-07	4.23238e-05	-1	975	1265	990	579	200	92	27044210	Potri.001G042700.1	Potri.001G042700.1	PF00012	PTHR19375,PTHR19375:SF229			K03283		AT1G16030.1	Hsp70b	heat shock protein 70B
Potri.001G043100	2.49955	5.01321	0.00110337	0.0262397	-1	42	149	483	88	7	11	27045429	Potri.001G043100.1	Potri.001G043100.1	PF00226	PTHR24078,PTHR24078:SF231	KOG0723				AT1G80920.1	J8	Chaperone DnaJ-domain superfamily protein
Potri.001G048400	1.67018	2.67691	0.000283029	0.0095764	-1	23	46	45	9	10	6	27047559	Potri.001G048400.1	Potri.001G048400.1		PTHR33052,PTHR33052:SF24
Potri.001G058100	1.83586	3.45328	0.000247101	0.00854306	-1	42	55	108	33	11	3	27045658	Potri.001G058100.1	Potri.001G058100.1		PTHR34781,PTHR34781:SF2					AT1G27290.1
Potri.001G058500	6.08268	0.787544	0.000239309	0.00832554	-1	2	6	20	0	0	0	27047361	Potri.001G058500.1	Potri.001G058500.1		PTHR36030,PTHR36030:SF1
Potri.001G062900	1.96207	1.59229	0.000509168	0.0147925	-1	15	21	14	4	4	1	27041357	Potri.001G062900.1	Potri.001G062900.1	PF00010	PTHR12565,PTHR12565:SF90				GO:0046983	AT5G50915.1		basic helix-loop-helix (bHLH) DNA-binding superfamily protein
Potri.001G066500	3.75683	2.62063	2.40476e-11	7.62516e-09	-1	37	36	56	6	1	0	27045138	Potri.001G066500.1	Potri.001G066500.1	PF01582,PF00931	PTHR11017,PTHR11017:SF172	KOG4658			GO:0007165,GO:0005515,GO:0043531	AT5G36930.2		Disease resistance protein (TIR-NBS-LRR class) family
Potri.001G073100	1.83651	6.6709	0.000313425	0.0103524	-1	343	600	1102	385	86	35	27043512	Potri.001G073100.1	Potri.001G073100.1	PF07722,PF06418	PTHR11550,PTHR11550:SF11		6.3.4.2	K01937	GO:0016787,GO:0006541,GO:0006221,GO:0003883	AT1G30820.1		CTP synthase family protein
Potri.001G074300	2.31776	2.26414	1.14389e-06	0.000107584	-1	25	36	29	8	4	1	27045108	Potri.001G074300.1	Potri.001G074300.1		PTHR33672,PTHR33672:SF2					AT4G20190.1
Potri.001G078400	2.12169	1.58509	0.00089451	0.0227169	-1	10	17	23	3	3	2	27040844	Potri.001G078400.1	Potri.001G078400.1
Potri.001G079900	1.81414	2.33427	0.00163122	0.0352558	-1	28	14	45	11	6	2	27043081	Potri.001G079900.1	Potri.001G079900.1	PF00847	PTHR31190,PTHR31190:SF31			K09286	GO:0006355,GO:0003700	AT4G17500.1	ATERF-1,ERF-1	ethylene responsive element binding factor 1
Potri.001G090800	1.70127	3.59861	4.45273e-06	0.000336166	-1	63	94	73	16	27	7	27041125	Potri.001G090800.1	Potri.001G090800.1		PTHR37381,PTHR37381:SF1					AT1G64430.1		Pentatricopeptide repeat (PPR) superfamily protein
Potri.001G102400	3.26626	2.08249	3.83589e-07	4.28275e-05	-1	37	17	28	3	2	1	27047785	Potri.001G102400.1	Potri.001G102400.1	PF00314	PTHR31048,PTHR31048:SF19					AT4G11650.1	ATOSM34,OSM34	osmotin 34
Potri.001G107600	3.61798	3.20829	1.31862e-07	1.71493e-05	-1	115	22	61	10	3	0	27045682	Potri.001G107600.1	Potri.001G107600.1	PF00314	PTHR31048,PTHR31048:SF19					AT4G11650.1	ATOSM34,OSM34	osmotin 34
Potri.001G118400	1.79203	2.39807	3.50585e-05	0.00180916	-1	27	36	31	12	7	1	27047109	Potri.001G118400.1	Potri.001G118400.1	PF00067	PTHR24298,PTHR24298:SF136	KOG0156			GO:0055114,GO:0020037,GO:0016705,GO:0005506	AT4G12300.1	CYP706A4	cytochrome P450, family 706, subfamily A, polypeptide 4
Potri.001G123100	3.11406	2.27987	6.45519e-10	1.46204e-07	-1	34	36	27	6	2	0	27045093	Potri.001G123100.1	Potri.001G123100.1		PTHR35307,PTHR35307:SF1					AT5G47580.1
Potri.001G127200	6.57359	1.17225	9.45405e-08	1.26921e-05	-1	14	14	13	0	0	0	27043756	Potri.001G127200.1	Potri.001G127200.1				3.1.1.11			AT2G45220.1		Plant invertase/pectin methylesterase inhibitor superfamily
Potri.001G133100	5.91554	0.699706	1.35138e-05	0.000861929	-1	4	12	10	0	0	0	27043449	Potri.001G133100.1	Potri.001G133100.1	PF00201	PTHR11926,PTHR11926:SF366				GO:0016758,GO:0008152	AT1G78270.1	AtUGT85A4,UGT85A4	UDP-glucosyl transferase 85A4
Potri.001G134600	3.33039	0.41649	0.00127773	0.0293993	-1	6	7	5	0	1	0	27044982	Potri.001G134600.1	Potri.001G134600.1		PTHR35761					AT5G45610.1	SUV2	protein dimerizations
Potri.001G145200	2.49299	5.03204	1.35135e-06	0.000123945	-1	57	296	357	32	31	23	27047363	Potri.001G145200.1	Potri.001G145200.1	PF07690	PTHR11654,PTHR11654:SF121			K14638	GO:0055085,GO:0016021,GO:0016020,GO:0006810,GO:0005215	AT1G32450.1	NRT1.5	nitrate transporter 1.5
Potri.001G145800	2.18298	2.60233	3.24453e-05	0.00171194	-1	28	29	56	7	8	3	27046784	Potri.001G145800.1	Potri.001G145800.1	PF00141	PTHR31388,PTHR31388:SF47		1.11.1.7	K00430	GO:0055114,GO:0020037,GO:0006979,GO:0004601	AT2G35380.1		Peroxidase superfamily protein
Potri.001G146000	2.73344	1.7493	0.000354192	0.0111671	-1	10	14	36	6	1	0	27044969	Potri.001G146000.1	Potri.001G146000.1		PTHR32133					AT5G07610.1		F-box family protein
Potri.001G147400	2.39957	2.26784	1.44226e-06	0.000131198	-1	25	31	34	4	6	2	27045140	Potri.001G147400.1	Potri.001G147400.1	PF13419	PTHR18901,PTHR18901:SF42	KOG2914	3.1.3.58			AT2G38740.1		Haloacid dehalogenase-like hydrolase (HAD) superfamily protein
Potri.001G147600	3.48161	2.6575	3.3041e-07	3.83299e-05	-1	20	35	75	7	2	0	27040772	Potri.001G147600.1	Potri.001G147600.1	PF16913	PTHR31376,PTHR31376:SF16	KOG1441			GO:0016021,GO:0005215	AT4G18210.1	ATPUP10,PUP10	purine permease 10
Potri.001G148200	1.93521	2.99993	5.14567e-06	0.000379027	-1	44	67	41	9	9	9	27040855	Potri.001G148200.1	Potri.001G148200.1	PF10294	PTHR14614,PTHR14614:SF3	KOG3201	2.1.1.125			AT1G73320.1		S-adenosyl-L-methionine-dependent methyltransferases superfamily protein
Potri.001G149700	5.15954	0.22299	0.0007979	0.0209109	-1	7	3	5	0	0	0	27047877	Potri.001G149700.1	Potri.001G149700.1		PTHR32133,PTHR32133:SF106
Potri.001G150800	3.09255	1.93271	1.37796e-06	0.000126038	-1	22	18	32	4	1	1	27047946	Potri.001G150800.1	Potri.001G150800.1		PTHR34571,PTHR34571:SF1		3.5.3.26	K14977		AT4G17050.1	UGLYAH	ureidoglycine aminohydrolase
Potri.001G152600	1.49313	2.7018	0.000191238	0.00697171	-1	32	48	34	13	12	4	27045886	Potri.001G152600.1	Potri.001G152600.1	PF01494	PTHR13789,PTHR13789:SF224	KOG2614			GO:0071949	AT2G35660.1	CTF2A	FAD/NAD(P)-binding oxidoreductase family protein
Potri.001G162500	1.44728	3.77482	0.000747825	0.0199264	-1	62	109	81	50	7	13	27046552	Potri.001G162500.1	Potri.001G162500.1	PF04043,PF01095	PTHR31707,PTHR31707:SF40		3.1.1.11	K01051	GO:0004857,GO:0042545,GO:0030599,GO:0005618	AT3G14310.1	ATPME3,PME3	pectin methylesterase 3
Potri.001G162600	1.55056	2.86977	0.000340693	0.0109254	-1	26	61	44	18	7	7	27044091	Potri.001G162600.1	Potri.001G162600.1	PF04043,PF01095	PTHR31707,PTHR31707:SF40		3.1.1.11	K01051	GO:0004857,GO:0042545,GO:0030599,GO:0005618	AT3G14310.1	ATPME3,PME3	pectin methylesterase 3
Potri.001G162800	1.25789	4.41084	0.000403284	0.0124002	-1	144	111	125	87	23	16	27044968	Potri.001G162800.1	Potri.001G162800.1	PF00155	PTHR11751,PTHR11751:SF369		2.6.1.2	K00814	GO:0030170,GO:0009058	AT1G72330.1	ALAAT2	alanine aminotransferase 2
Potri.001G164800	1.45872	4.47984	0.000201866	0.0072502	-1	86	120	204	66	41	11	27047516	Potri.001G164800.1	Potri.001G164800.1	PF05564	PTHR33565,PTHR33565:SF3					AT1G54070.1		Dormancy/auxin associated family protein
Potri.001G189900	2.10482	4.22754	0.000197867	0.0071451	-1	27	237	130	19	23	17	27043382	Potri.001G189900.1	Potri.001G189900.1	PF01627	PTHR28242,PTHR28242:SF4	KOG4747		K14490	GO:0004871,GO:0000160	AT3G16360.2	AHP4	HPT phosphotransmitter 4
Potri.001G195000	3.58708	1.14744	1.13784e-05	0.000747206	-1	14	13	11	1	1	0	27044316	Potri.001G195000.1	Potri.001G195000.1
Potri.001G208900	1.22161	4.59623	2.68759e-06	0.000217989	-1	147	156	133	76	42	21	27045870	Potri.001G208900.1	Potri.001G208900.1	PF12333	PTHR16056,PTHR16056:SF2	KOG2149		K14827		AT5G06350.1		ARM repeat superfamily protein
Potri.001G213500	4.6907	1.33512	0.00042546	0.0129482	-1	0	15	31	0	1	0	27045459	Potri.001G213500.1	Potri.001G213500.1	PF05577	PTHR11010,PTHR11010:SF47		3.4.16.2	K01285	GO:0008236,GO:0006508	AT5G22860.1		Serine carboxypeptidase S28 family protein
Potri.001G230700	3.37894	0.421562	0.00160353	0.034894	-1	7	3	8	1	0	0	27042911	Potri.001G230700.1	Potri.001G230700.1	PF04055	PTHR22960,PTHR22960:SF10		4.1.99.18		GO:0051536,GO:0003824	AT2G31955.2	CNX2	cofactor of nitrate reductase and xanthine dehydrogenase 2
Potri.001G233100	1.19221	3.2669	0.000677791	0.0184517	-1	55	62	48	32	11	10	27044364	Potri.001G233100.1	Potri.001G233100.1	PF02736,PF00612,PF01843,PF00063	PTHR13140,PTHR13140:SF270		3.6.4.1	K10357	GO:0016459,GO:0005524,GO:0003774,GO:0005515	AT2G31900.1	ATMYO5,ATXIF,XIF	myosin-like protein XIF
Potri.001G238700	2.02006	4.88138	0.00214502	0.0427898	-1	269	152	175	126	9	3	27045802	Potri.001G238700.1	Potri.001G238700.1	PF00011	PTHR11527,PTHR11527:SF158	KOG0710		K13993		AT1G53540.1		HSP20-like chaperones superfamily protein
Potri.001G254400	2.11956	1.91006	3.73602e-05	0.00190778	-1	23	22	21	6	5	0	27042081	Potri.001G254400.1	Potri.001G254400.1		PTHR10338,PTHR10338:SF126		6.6.1.1	K03404		AT1G08520.1	ALB-1V,ALB1,CHLD,PDE166,V157	ALBINA 1
Potri.001G270200	2.01425	2.97727	2.41067e-07	2.90801e-05	-1	49	59	43	16	6	5	27045328	Potri.001G270200.1	Potri.001G270200.1
Potri.001G272900	2.12686	1.63491	0.000652275	0.0178739	-1	22	11	19	7	2	0	27043525	Potri.001G272900.1	Potri.001G272900.1	PF00854	PTHR11654,PTHR11654:SF110	KOG1237		K14638	GO:0016020,GO:0006810,GO:0005215	AT1G59740.1		Major facilitator superfamily protein
Potri.001G282000	2.77695	2.34188	1.58168e-05	0.000969805	-1	22	21	54	9	1	1	27044120	Potri.001G282000.1	Potri.001G282000.1		PTHR11926,PTHR11926:SF378		2.4.1.324		GO:0016758,GO:0008152	AT2G30140.1		UDP-Glycosyltransferase superfamily protein
Potri.001G285100	1.41709	3.87305	3.31713e-06	0.000262953	-1	84	111	74	31	24	16	27047697	Potri.001G285100.1	Potri.001G285100.1	PF01127,PF00012	PTHR19375,PTHR19375:SF179	KOG0100		K00236	GO:0016627	AT5G09600.1	SDH3-1	succinate dehydrogenase 3-1
Potri.001G299000	1.54999	4.65919	0.00191804	0.0394193	-1	79	108	279	95	25	14	27048456	Potri.001G299000.1	Potri.001G299000.1	PF14498	PTHR31084,PTHR31084:SF0		3.2.1.51	K15923		AT4G34260.1	FUC95A	1,2-alpha-L-fucosidases
Potri.001G299700	1.17962	4.76166	1.4915e-06	0.000134574	-1	156	193	139	70	54	30	27048624	Potri.001G299700.1	Potri.001G299700.1	PF01636	PTHR34273,PTHR34273:SF1		2.7.1.100	K00899		AT1G49820.1	ATMTK,MTK	S-methyl-5-thioribose kinase
Potri.001G302400	2.29316	1.96739	0.000210299	0.00750305	-1	12	26	32	5	2	3	27041298	Potri.001G302400.1	Potri.001G302400.1	PF00201	PTHR11926,PTHR11926:SF246	KOG1192	2.4.1.128		GO:0016758,GO:0008152	AT2G15490.3	UGT73B4	UDP-glycosyltransferase 73B4
Potri.001G305800	2.29372	2.51728	8.27037e-05	0.00358984	-1	23	28	56	10	7	0	27046233	Potri.001G305800.1	Potri.001G305800.1	PF11961,PF05003	PTHR31730,PTHR31730:SF2					AT1G34320.1		Protein of unknown function (DUF668)
Potri.001G319300	2.14891	2.21389	3.51573e-05	0.00180916	-1	23	26	35	10	2	2	27042758	Potri.001G319300.1	Potri.001G319300.1
Potri.001G320200	1.07662	3.18693	0.00179283	0.037731	-1	59	48	44	25	18	9	27044191	Potri.001G320200.1	Potri.001G320200.1	PF01612	PTHR13620		3.6.4.12		GO:0008408,GO:0006139,GO:0003676	AT4G13870.2	ATWEX,ATWRNEXO,WEX,WRNEXO	Werner syndrome-like exonuclease
Potri.001G321900	1.99726	2.67909	1.06177e-05	0.00070843	-1	33	51	36	6	12	3	27045751	Potri.001G321900.1	Potri.001G321900.1	PF07983,PF00332	PTHR32227,PTHR32227:SF122		3.2.1.39		GO:0005975,GO:0004553	AT3G23770.1		O-Glycosyl hydrolases family 17 protein
Potri.001G325800	1.67558	2.19275	0.00129689	0.0297783	-1	18	29	31	5	8	4	27048235	Potri.001G325800.1	Potri.001G325800.1	PF00462	PTHR10168,PTHR10168:SF62	KOG1752	1.8.1.9	K03676	GO:0045454,GO:0015035,GO:0009055	AT3G02000.1	ROXY1	Thioredoxin superfamily protein
Potri.001G331700	1.32129	2.94735	0.000395797	0.0122242	-1	40	43	49	22	11	6	27048473	Potri.001G331700.1	Potri.001G331700.1	PF00654	PTHR11689,PTHR11689:SF67			K05016	GO:0055085,GO:0016020,GO:0006821,GO:0005247	AT3G27170.1	ATCLC-B,CLC-B	chloride channel B
Potri.001G339400	3.27547	0.893823	0.00176378	0.0372846	-1	4	5	20	1	1	0	27045401	Potri.001G339400.1	Potri.001G339400.1	PF12776	PTHR31704,PTHR31704:SF9					AT5G05800.2
Potri.001G385200	2.99518	0.743331	0.00041464	0.0126652	-1	6	9	10	1	1	0	27041809	Potri.001G385200.1	Potri.001G385200.1	PF13855,PF07714,PF11721	PTHR27006,PTHR27006:SF11	KOG1187	2.7.11.1		GO:0005515,GO:0006468,GO:0004672	AT3G14840.2		Leucine-rich repeat transmembrane protein kinase
Potri.001G387000	2.03117	3.95964	7.76392e-06	0.000539649	-1	52	84	169	26	18	11	27040765	Potri.001G387000.1	Potri.001G387000.1
Potri.001G392300	5.68572	0.54471	0.000341275	0.0109254	-1	1	10	11	0	0	0	27044056	Potri.001G392300.1	Potri.001G392300.1	PF00004,PF14363	PTHR23070,PTHR23070:SF21	KOG0743		K08900	GO:0005524	AT3G50930.1	BCS1	cytochrome BC1 synthesis
Potri.001G393800	1.59096	7.45372	0.00250189	0.0480361	-1	486	1375	1603	789	106	96	27040945	Potri.001G393800.1	Potri.001G393800.1	PF03055	PTHR10543,PTHR10543:SF26		1.13.11.51	K09840		AT3G14440.1	ATNCED3,NCED3,SIS7,STO1	nine-cis-epoxycarotenoid dioxygenase 3
Potri.001G397000	5.05054	0.16583	0.000968156	0.0239656	-1	4	5	5	0	0	0	27042007	Potri.001G397000.1	Potri.001G397000.1		PTHR36808					AT5G53930.1
Potri.001G406100	2.99559	0.734165	0.000455593	0.0136408	-1	6	12	7	2	0	0	27045035	Potri.001G406100.1	Potri.001G406100.1	PF00931	PTHR23155,PTHR23155:SF548				GO:0043531	AT4G27220.1		NB-ARC domain-containing disease resistance protein
Potri.001G410800	1.81172	3.57596	8.77319e-07	8.54078e-05	-1	51	85	92	23	15	9	27044862	Potri.001G410800.1	Potri.001G410800.1	PF11883,PF08276,PF00954,PF01453,PF07714	PTHR27002,PTHR27002:SF97	KOG1187	2.7.11.1		GO:0004674,GO:0048544,GO:0006468,GO:0004672	AT4G27290.1		S-locus lectin protein kinase family protein
Potri.001G413200	3.24692	0.910706	5.47076e-05	0.0025654	-1	8	12	10	1	1	0	27042161	Potri.001G413200.1	Potri.001G413200.1							AT5G21990.1		Tetratricopeptide repeat (TPR)-like superfamily protein
Potri.001G417600	5.04895	0.165169	0.000949091	0.0236697	-1	5	5	4	0	0	0	27048590	Potri.001G417600.1	Potri.001G417600.1	PF00005,PF00664	PTHR24221,PTHR24221:SF245		3.6.3.44	K05658	GO:0016887,GO:0005524,GO:0055085,GO:0042626,GO:0016021,GO:0006810	AT3G28345.1		ABC transporter family protein
Potri.001G424300	1.94838	3.02103	6.22999e-05	0.00284309	-1	42	58	54	25	2	4	27047745	Potri.001G424300.1	Potri.001G424300.1	PF00067	PTHR24286,PTHR24286:SF61		1.14.13.109		GO:0055114,GO:0020037,GO:0016705,GO:0005506	AT5G36110.1	CYP716A1	cytochrome P450, family 716, subfamily A, polypeptide 1
Potri.001G424400	5.85532	0.659852	9.72211e-06	0.000656568	-1	6	12	7	0	0	0	27045458	Potri.001G424400.1	Potri.001G424400.1	PF00067	PTHR24286,PTHR24286:SF61				GO:0055114,GO:0020037,GO:0016705,GO:0005506	AT5G36110.1	CYP716A1	cytochrome P450, family 716, subfamily A, polypeptide 1
Potri.001G432300	3.39505	1.74259	3.96547e-07	4.37772e-05	-1	26	20	17	1	2	1	27041289	Potri.001G432300.1	Potri.001G432300.1	PF00931	PTHR23155,PTHR23155:SF554				GO:0043531	AT4G27190.1		NB-ARC domain-containing disease resistance protein
Potri.001G433400	5.42937	0.374937	0.00033715	0.010879	-1	4	4	10	0	0	0	27042173	Potri.001G433400.1	Potri.001G433400.1
Potri.001G433500	1.10014	3.74161	0.000756329	0.0200807	-1	94	70	64	42	21	15	27043876	Potri.001G433500.1	Potri.001G433500.1	PF00931	PTHR23155,PTHR23155:SF554	KOG4658			GO:0043531	AT4G27190.1		NB-ARC domain-containing disease resistance protein
Potri.001G434100	2.53609	2.50934	1.93263e-07	2.40993e-05	-1	24	44	43	9	4	1	27044359	Potri.001G434100.1	Potri.001G434100.1		PTHR24006,PTHR24006:SF472
Potri.001G434600	2.16735	2.34149	9.23119e-06	0.000627231	-1	26	29	38	9	3	3	27042132	Potri.001G434600.1	Potri.001G434600.1		PTHR33463
Potri.001G440200	2.5491	4.69627	1.05664e-06	0.000101091	-1	101	120	324	53	22	4	27047795	Potri.001G440200.1	Potri.001G440200.1	PF00067	PTHR24286,PTHR24286:SF88	KOG0157			GO:0055114,GO:0020037,GO:0016705,GO:0005506	AT5G36110.1	CYP716A1	cytochrome P450, family 716, subfamily A, polypeptide 1
Potri.001G444100	1.37876	3.75927	3.4429e-05	0.0017888	-1	103	79	62	28	26	13	27045330	Potri.001G444100.1	Potri.001G444100.1	PF00931	PTHR23155,PTHR23155:SF554	KOG4658			GO:0043531	AT4G27190.1		NB-ARC domain-containing disease resistance protein
Potri.001G446700	2.78457	1.51066	2.6009e-05	0.00143368	-1	15	17	18	3	1	1	27040736	Potri.001G446700.1	Potri.001G446700.1		PTHR33463,PTHR33463:SF3					AT1G61180.1		LRR and NB-ARC domains-containing disease resistance protein
Potri.001G452600	3.54275	1.1274	2.39629e-05	0.0013454	-1	16	10	11	1	0	1	27045999	Potri.001G452600.1	Potri.001G452600.1	PF08240,PF13602	PTHR11695,PTHR11695:SF507	KOG1198	1.6.5.5		GO:0055114,GO:0016491,GO:0008270	AT4G13010.1		Oxidoreductase, zinc-binding dehydrogenase family protein
Potri.001G459500	1.29749	3.07207	0.00099907	0.0244581	-1	34	49	61	20	17	6	27040563	Potri.001G459500.1	Potri.001G459500.1	PF08031,PF01565	PTHR32448,PTHR32448:SF16		1.3.3.8		GO:0055114,GO:0050660,GO:0016491	AT4G20800.1		FAD-binding Berberine family protein
Potri.001G462500	4.31748	1.7067	8.2841e-09	1.50716e-06	-1	22	28	14	1	1	0	27045728	Potri.001G462500.1	Potri.001G462500.1	PF08031,PF01565	PTHR32448,PTHR32448:SF25		1.3.3.8		GO:0055114,GO:0050660,GO:0016491	AT1G30700.1		FAD-binding Berberine family protein
Potri.001G466300	1.94959	1.78976	0.00047315	0.0139779	-1	11	27	21	7	3	1	27045011	Potri.001G466300.1	Potri.001G466300.1	PF10340	PTHR23024,PTHR23024:SF113	KOG1515	3.1.1.1			AT2G45600.1		alpha/beta-Hydrolases superfamily protein
Potri.001G466700	6.16861	3.78356	5.12593e-32	1.70663e-28	-1	96	136	100	1	2	0	27041842	Potri.001G466700.1	Potri.001G466700.1	PF12695	PTHR11614,PTHR11614:SF107	KOG1455	2.3.1.22			AT5G14980.1		alpha/beta-Hydrolases superfamily protein
Potri.002G004500	1.25947	3.90514	0.000145987	0.00560611	-1	105	88	73	36	37	9	27020854	Potri.002G004500.1	Potri.002G004500.1	PF01370	PTHR10366,PTHR10366:SF461	KOG1502			GO:0050662,GO:0003824	AT2G33590.1		NAD(P)-binding Rossmann-fold superfamily protein
Potri.002G013200	1.79072	5.89353	2.65943e-09	5.39897e-07	-1	386	346	459	172	67	34	27024304	Potri.002G013200.1	Potri.002G013200.1	PF00257	PTHR33346				GO:0009415,GO:0006950	AT1G20450.1	ERD10,LTI29,LTI45	Dehydrin family protein
Potri.002G014600	3.57664	0.549182	0.00038356	0.0119237	-1	6	6	9	1	0	0	27023859	Potri.002G014600.1	Potri.002G014600.1
Potri.002G025300	4.27277	1.67092	9.80657e-09	1.74599e-06	-1	21	27	14	1	1	0	27021510	Potri.002G025300.1	Potri.002G025300.1	PF00067	PTHR24298,PTHR24298:SF86				GO:0055114,GO:0020037,GO:0016705,GO:0005506	AT4G31500.1	ATR4,CYP83B1,RED1,RNT1,SUR2	cytochrome P450, family 83, subfamily B, polypeptide 1
Potri.002G026200	2.51961	4.65572	9.35097e-18	6.91847e-15	-1	150	235	165	34	18	16	27022213	Potri.002G026200.1	Potri.002G026200.1
Potri.002G033000	2.51377	4.71282	2.06348e-12	7.54961e-10	-1	223	190	157	54	20	5	27022764	Potri.002G033000.1	Potri.002G033000.1	PF00067	PTHR24286,PTHR24286:SF28	KOG0157	1.14.13.93		GO:0055114,GO:0020037,GO:0016705,GO:0005506	AT1G19630.1	CYP722A1	cytochrome P450, family 722, subfamily A, polypeptide 1
Potri.002G037000	5.04829	0.164852	0.00143515	0.0319612	-1	2	6	6	0	0	0	27022820	Potri.002G037000.1	Potri.002G037000.1
Potri.002G047500	1.79974	3.17564	5.7347e-05	0.0026741	-1	36	49	82	15	14	6	27020732	Potri.002G047500.1	Potri.002G047500.1	PF00690,PF12710,PF00689,PF00122	PTHR24093,PTHR24093:SF292		3.6.3.8	K01537	GO:0046872,GO:0000166	AT3G63380.1		ATPase E1-E2 type family protein / haloacid dehalogenase-like hydrolase family protein
Potri.002G063500	1.31246	5.87281	1.06675e-05	0.000710326	-1	322	314	443	208	96	41	27022047	Potri.002G063500.1	Potri.002G063500.1	PF03372	PTHR11200,PTHR11200:SF128	KOG0565	3.1.3.56			AT1G71710.2		DNAse I-like superfamily protein
Potri.002G064500	2.0296	3.20957	0.000502939	0.0146499	-1	27	39	108	21	6	6	27023806	Potri.002G064500.1	Potri.002G064500.1
Potri.002G064600	2.17647	2.63645	0.000744082	0.0198816	-1	14	38	64	17	3	1	27024192	Potri.002G064600.1	Potri.002G064600.1	PF00416	PTHR10871,PTHR10871:SF6	KOG3311			GO:0006412,GO:0005840,GO:0005622,GO:0003735,GO:0003723	AT1G22780.1	PFL,PFL1,RPS18A	Ribosomal protein S13/S18 family
Potri.002G065300	2.49371	1.62277	0.00203888	0.0412159	-1	6	14	33	5	1	1	27022194	Potri.002G065300.1	Potri.002G065300.1	PF00141	PTHR31235,PTHR31235:SF77		1.11.1.7	K00430	GO:0055114,GO:0020037,GO:0006979,GO:0004601	AT1G71695.1		Peroxidase superfamily protein
Potri.002G065900	3.99864	0.854551	0.000124373	0.00495915	-1	7	9	13	0	0	1	27022907	Potri.002G065900.1	Potri.002G065900.1		PTHR13017,PTHR13017:SF0					AT1G76730.1		NagB/RpiA/CoA transferase-like superfamily protein
Potri.002G071800	1.20324	3.50381	0.000357282	0.0112432	-1	61	67	68	39	16	9	27024241	Potri.002G071800.1	Potri.002G071800.1	PF00450	PTHR11802,PTHR11802:SF20		3.4.16.6	K16297	GO:0006508,GO:0004185	AT5G42240.1	scpl42	serine carboxypeptidase-like 42
Potri.002G081800	1.52777	3.14649	3.06007e-05	0.00162491	-1	60	57	43	25	10	6	27021889	Potri.002G081800.1	Potri.002G081800.1	PF00171	PTHR11699,PTHR11699:SF171		1.2.1.3	K00128	GO:0055114,GO:0016491,GO:0008152	AT1G44170.1	ALDH3H1,ALDH4	aldehyde dehydrogenase 3H1
Potri.002G083900	1.41657	3.23235	0.000397522	0.0122661	-1	35	60	71	26	12	8	27023919	Potri.002G083900.1	Potri.002G083900.1	PF05340	PTHR35995					AT1G21830.1
Potri.002G092200	3.55047	2.18664	6.71269e-06	0.00047653	-1	12	23	55	6	0	0	27021625	Potri.002G092200.1	Potri.002G092200.1	PF00403	PTHR22814,PTHR22814:SF84	KOG1603			GO:0046872,GO:0030001	AT4G08570.1		Heavy metal transport/detoxification superfamily protein
Potri.002G095000	1.58416	1.65025	0.0026226	0.0496965	-1	11	22	17	7	4	1	27024334	Potri.002G095000.1	Potri.002G095000.1
Potri.002G105900	2.04079	4.1141	0.00140081	0.0315552	-1	62	91	187	62	3	7	27021221	Potri.002G105900.1	Potri.002G105900.1	PF00924	PTHR30566,PTHR30566:SF12				GO:0055085,GO:0016020	AT1G58200.2	MSL3	MSCS-like 3
Potri.002G110300	1.90801	1.52496	0.00103261	0.0250336	-1	16	19	12	7	1	1	27021128	Potri.002G110300.1	Potri.002G110300.1	PF14686,PF14683,PF06045	PTHR32018,PTHR32018:SF4		4.2.2.23	K18195		AT4G24430.1		Rhamnogalacturonate lyase family protein
Potri.002G113400	1.91755	3.02747	0.000151791	0.00578893	-1	28	70	57	6	17	5	27021368	Potri.002G113400.1	Potri.002G113400.1	PF02183,PF00046	PTHR24326,PTHR24326:SF284	KOG0483		K09338	GO:0043565,GO:0006355,GO:0003700,GO:0003677	AT4G37790.1	HAT22	Homeobox-leucine zipper protein family
Potri.002G118900	1.48225	5.06766	0.00190733	0.0392919	-1	130	186	309	150	27	16	27021807	Potri.002G118900.1	Potri.002G118900.1	PF12697	PTHR10992,PTHR10992:SF891	KOG1454				AT3G03990.1		alpha/beta-Hydrolases superfamily protein
Potri.002G126100	3.20747	2.06258	9.27249e-05	0.00390783	-1	7	51	25	4	0	2	27021904	Potri.002G126100.1	Potri.002G126100.1	PF00067	PTHR24286,PTHR24286:SF60	KOG0157	1.14.13.93		GO:0055114,GO:0020037,GO:0016705,GO:0005506	AT3G19270.1	CYP707A4	cytochrome P450, family 707, subfamily A, polypeptide 4
Potri.002G151700	1.4994	5.38543	2.0356e-05	0.00118485	-1	231	263	303	161	51	20	27024507	Potri.002G151700.1	Potri.002G151700.1	PF01486,PF00319	PTHR11945,PTHR11945:SF222	KOG0014			GO:0006355,GO:0005634,GO:0003700,GO:0046983,GO:0003677	AT2G45660.1	AGL20,ATSOC1,SOC1	AGAMOUS-like 20
Potri.002G154000	1.06305	5.1055	0.00110096	0.026221	-1	147	205	248	144	61	24	27021314	Potri.002G154000.1	Potri.002G154000.1	PF02365	PTHR31989,PTHR31989:SF21				GO:0006355,GO:0003677	AT1G33060.2	ANAC014,NAC014	NAC 014
Potri.002G170000	3.33177	0.417127	0.00130563	0.0298967	-1	5	7	6	0	1	0	27024374	Potri.002G170000.1	Potri.002G170000.1	PF00027,PF00520	PTHR10217,PTHR10217:SF527			K05391	GO:0055085,GO:0016020,GO:0006811,GO:0005216	AT1G01340.2	ACBK1,ATCNGC10,CNGC10	cyclic nucleotide gated channel 10
Potri.002G174900	1.78643	3.21289	1.83454e-05	0.00109854	-1	69	71	36	20	16	2	27024284	Potri.002G174900.1	Potri.002G174900.1	PF13833	PTHR10891,PTHR10891:SF624	KOG0028				AT2G46600.1		Calcium-binding EF-hand family protein
Potri.002G176300	2.34888	4.90538	6.00573e-05	0.00276946	-1	88	208	334	91	11	7	27021728	Potri.002G176300.1	Potri.002G176300.1	PF02183,PF00046	PTHR24326,PTHR24326:SF122			K09338	GO:0043565,GO:0006355,GO:0003700,GO:0003677	AT2G46680.1	ATHB-7,ATHB7,HB-7	homeobox 7
Potri.002G176400	1.1412	4.01126	0.000928977	0.0233253	-1	63	110	108	58	30	10	27022033	Potri.002G176400.1	Potri.002G176400.1	PF02519	PTHR31374,PTHR31374:SF29			K14488	GO:0009733	AT2G46690.1		SAUR-like auxin-responsive protein family
Potri.002G182000	1.67734	3.45376	0.00144389	0.0320914	-1	31	46	122	23	16	8	27020692	Potri.002G182000.1	Potri.002G182000.1	PF02365	PTHR31989,PTHR31989:SF5				GO:0006355,GO:0003677	AT4G35580.2	NTL9	NAC transcription factor-like 9
Potri.002G182100	1.74172	3.9015	0.000465876	0.0138614	-1	45	74	161	37	25	5	27022747	Potri.002G182100.1	Potri.002G182100.1
Potri.002G182500	1.27359	6.24664	0.000132444	0.00522463	-1	248	520	634	261	112	72	27024619	Potri.002G182500.1	Potri.002G182500.1	PF03372	PTHR12121,PTHR12121:SF44	KOG2338				AT1G02270.1		Calcium-binding endonuclease/exonuclease/phosphatase family
Potri.002G185200	1.14144	3.0097	0.0018357	0.0382631	-1	47	50	38	29	12	5	27021131	Potri.002G185200.1	Potri.002G185200.1	PF00160	PTHR11071,PTHR11071:SF247	KOG0880	5.2.1.8	K03768	GO:0006457,GO:0003755,GO:0000413	AT3G62030.1	ROC4	rotamase CYP 4
Potri.002G192200	1.51968	3.68028	1.97326e-05	0.00115869	-1	67	85	84	38	11	12	27021240	Potri.002G192200.1	Potri.002G192200.1	PF01106	PTHR11178	KOG2358			GO:0051536,GO:0016226,GO:0005506	AT4G01940.1	AtCNFU1,NFU1	NFU domain protein 1
Potri.002G206100	5.39495	2.49457	4.09352e-06	0.000312591	-1	8	12	98	2	0	0	27023448	Potri.002G206100.1	Potri.002G206100.1	PF03073	PTHR10057,PTHR10057:SF0	KOG3797			GO:0016021	AT2G47770.1	ATTSPO,TSPO	TSPO(outer membrane tryptophan-rich sensory protein)-related
Potri.002G212800	4.34226	1.71146	5.56721e-10	1.26955e-07	-1	17	25	22	2	0	0	27024503	Potri.002G212800.1	Potri.002G212800.1	PF00400	PTHR19920,PTHR19920:SF0	KOG0645			GO:0005515	AT2G26060.1	emb1345	Transducin/WD40 repeat-like superfamily protein
Potri.002G228000	3.35359	0.417146	0.0014231	0.0318205	-1	7	5	6	1	0	0	27021723	Potri.002G228000.1	Potri.002G228000.1		PTHR35472					AT1G63245.1	CLE14	CLAVATA3/ESR-RELATED 14
Potri.002G228100	3.08207	0.825158	0.00241857	0.0468163	-1	8	7	12	0	1	1	27021724	Potri.002G228100.1	Potri.002G228100.1		PTHR33178,PTHR33178:SF1					AT2G32500.1		Stress responsive alpha-beta barrel domain protein
Potri.002G234100	1.33278	3.47988	0.000317234	0.0104471	-1	41	81	76	32	17	9	27024509	Potri.002G234100.1	Potri.002G234100.1	PF00248	PTHR11732,PTHR11732:SF12	KOG1575	1.1.1.317			AT1G60710.1	ATB2	NAD(P)-linked oxidoreductase superfamily protein
Potri.002G234200	1.92571	2.15964	0.000471912	0.0139695	-1	25	24	29	4	4	6	27021369	Potri.002G234200.1	Potri.002G234200.1	PF00248	PTHR11732,PTHR11732:SF12	KOG1575	1.1.1.317			AT1G60690.1		NAD(P)-linked oxidoreductase superfamily protein
Potri.002G239700	1.83235	3.65574	4.6205e-06	0.000344828	-1	54	85	103	34	11	7	27024405	Potri.002G239700.1	Potri.002G239700.1	PF02605	PTHR34803,PTHR34803:SF2		1.97.1.12	K02699	GO:0015979,GO:0009538,GO:0009522	AT4G12800.1	PSAL	photosystem I subunit l
Potri.002G244400	1.40003	4.66661	2.3413e-05	0.00132121	-1	148	180	147	97	33	13	27021234	Potri.002G244400.1	Potri.002G244400.1		PTHR39104					AT3G07150.1
Potri.002G247700	1.1202	5.80633	0.00214334	0.042782	-1	210	340	443	253	81	40	27024303	Potri.002G247700.1	Potri.002G247700.1	PF05542	PTHR31808,PTHR31808:SF2					AT3G07310.1		Protein of unknown function (DUF760)
Potri.002G261200	3.12117	1.49278	1.99472e-05	0.00116717	-1	9	15	26	2	2	0	27024732	Potri.002G261200.1	Potri.002G261200.1
Potri.002G261300	3.73925	1.64478	8.12776e-08	1.1136e-05	-1	15	19	25	3	0	0	27024330	Potri.002G261300.1	Potri.002G261300.1
Potri.002G263800	2.78258	4.54699	1.16292e-20	1.20994e-17	-1	150	202	165	23	17	13	27020598	Potri.002G263800.1	Potri.002G263800.1	PF00067	PTHR24282,PTHR24282:SF45	KOG0157			GO:0055114,GO:0020037,GO:0016705,GO:0005506	AT1G75130.1	CYP721A1	cytochrome P450, family 721, subfamily A, polypeptide 1
Potri.003G002100	1.12047	2.87832	0.00234315	0.0457285	-1	34	52	36	19	13	8	26997983	Potri.003G002100.1	Potri.003G002100.1	PF04043,PF01095	PTHR31707,PTHR31707:SF40		3.1.1.11		GO:0004857,GO:0042545,GO:0030599,GO:0005618	AT3G14310.1	ATPME3,PME3	pectin methylesterase 3
Potri.003G006800	1.24124	2.78869	0.000679206	0.0184751	-1	37	41	38	20	11	5	26998601	Potri.003G006800.1	Potri.003G006800.1	PF14432,PF01535,PF13041	PTHR24015,PTHR24015:SF665					AT3G16610.1		pentatricopeptide (PPR) repeat-containing protein
Potri.003G007700	1.75308	2.71382	4.59521e-05	0.00226656	-1	28	49	42	12	7	6	26997336	Potri.003G007700.1	Potri.003G007700.1	PF00297	PTHR11363,PTHR11363:SF6			K02925	GO:0006412,GO:0005840,GO:0005622,GO:0003735	AT1G61580.1	ARP2,RPL3B	R-protein L3 B
Potri.003G012800	6.53838	1.1454	2.19781e-07	2.68217e-05	-1	16	13	11	0	0	0	26998670	Potri.003G012800.1	Potri.003G012800.1	PF08263,PF00560,PF13855	PTHR27004,PTHR27004:SF11	KOG0472	2.7.11.1		GO:0005515	AT1G74190.1	AtRLP15,RLP15	receptor like protein 15
Potri.003G013000	2.09628	2.19567	2.50159e-05	0.00139511	-1	26	22	34	8	4	2	26996529	Potri.003G013000.1	Potri.003G013000.1		PTHR33137					AT1G15780.1
Potri.003G013200	2.59671	1.41244	0.000479424	0.0141218	-1	11	15	19	1	2	2	26996544	Potri.003G013200.1	Potri.003G013200.1	PF00560,PF13855	PTHR27004,PTHR27004:SF11	KOG0472	2.7.11.1		GO:0005515	AT1G74190.1	AtRLP15,RLP15	receptor like protein 15
Potri.003G013300	1.37867	3.36763	5.20137e-05	0.00248101	-1	61	59	62	23	15	12	26998190	Potri.003G013300.1	Potri.003G013300.1		PTHR33137					AT1G15780.1
Potri.003G013900	4.5872	2.34338	1.32143e-12	5.05698e-10	-1	29	35	43	3	0	0	26999834	Potri.003G013900.1	Potri.003G013900.1		PTHR33137					AT1G15780.1
Potri.003G017000	4.59006	1.25098	8.8271e-08	1.20446e-05	-1	11	15	17	1	0	0	26997964	Potri.003G017000.1	Potri.003G017000.1
Potri.003G017400	1.32409	2.40423	0.00176602	0.0373082	-1	29	36	23	12	8	5	26999869	Potri.003G017400.1	Potri.003G017400.1	PF00294,PF02581	PTHR20858,PTHR20858:SF17	KOG2598	2.5.1.3,2.7.4.7,2.7.1.49	K14153	GO:0009228,GO:0004789	AT1G22940.1	TH-1,TH1,THIE	thiamin biosynthesis protein, putative
Potri.003G018300	2.51793	1.49069	4.43887e-05	0.00219596	-1	20	12	16	4	2	0	26999529	Potri.003G018300.1	Potri.003G018300.1	PF01535	PTHR24015,PTHR24015:SF900					AT2G35030.1		Pentatricopeptide repeat (PPR) superfamily protein
Potri.003G025000	2.54819	2.22676	1.30504e-06	0.00012036	-1	31	23	34	7	3	1	26999894	Potri.003G025000.1	Potri.003G025000.1	PF16987	PTHR33137					AT1G15780.1
Potri.003G025200	1.42889	3.3666	2.73252e-05	0.00148654	-1	50	73	62	22	17	10	26996595	Potri.003G025200.1	Potri.003G025200.1	PF16987	PTHR33137					AT1G15780.1
Potri.003G025500	2.37216	2.52299	1.07062e-06	0.000101844	-1	38	39	33	9	1	5	26996819	Potri.003G025500.1	Potri.003G025500.1		PTHR33137,PTHR33137:SF4					AT1G15780.1
Potri.003G027200	4.55115	1.23277	1.20019e-06	0.000112245	-1	15	11	16	0	1	0	26999398	Potri.003G027200.1	Potri.003G027200.1	PF00560,PF13855	PTHR27004,PTHR27004:SF11	KOG0472	2.7.11.1		GO:0005515	AT1G07390.1	AtRLP1,RLP1	receptor like protein 1
Potri.003G027600	3.97889	0.820419	0.000218342	0.00772525	-1	10	6	12	0	1	0	27000212	Potri.003G027600.1	Potri.003G027600.1	PF08263,PF00560,PF13855	PTHR27004,PTHR27004:SF11	KOG0472	2.7.11.1		GO:0005515	AT2G25470.1	AtRLP21,RLP21	receptor like protein 21
Potri.003G028100	3.64627	2.6122	2.98432e-11	9.19998e-09	-1	34	46	48	1	5	1	26997558	Potri.003G028100.1	Potri.003G028100.1	PF16987	PTHR33137					AT1G15780.1
Potri.003G028200	4.11153	2.78137	8.923e-16	5.2448e-13	-1	44	52	53	3	3	0	26999892	Potri.003G028200.1	Potri.003G028200.1	PF08263,PF00560,PF13855	PTHR27004,PTHR27004:SF11	KOG0472	2.7.11.1		GO:0005515	AT1G58190.2	AtRLP9,RLP9	receptor like protein 9
Potri.003G028400	3.9826	0.820939	0.000827045	0.0213952	-1	16	4	8	0	1	0	26997422	Potri.003G028400.1	Potri.003G028400.1							AT2G26590.1	RPN13	regulatory particle non-ATPase 13
Potri.003G028600	5.23743	0.270711	0.00032822	0.0106999	-1	4	6	6	0	0	0	26999247	Potri.003G028600.1	Potri.003G028600.1		PTHR11926,PTHR11926:SF347				GO:0016758,GO:0008152	AT4G34138.1	UGT73B1	UDP-glucosyl transferase 73B1
Potri.003G028700	4.64753	1.26154	1.91469e-05	0.0011343	-1	5	11	27	1	0	0	27000284	Potri.003G028700.1	Potri.003G028700.1	PF08263,PF00560,PF13855	PTHR27004,PTHR27004:SF11	KOG0472	2.7.11.1		GO:0005515	AT1G07390.1	AtRLP1,RLP1	receptor like protein 1
Potri.003G029000	1.00418	4.01421	0.000723909	0.0194213	-1	72	116	87	43	33	21	26999382	Potri.003G029000.1	Potri.003G029000.1	PF16987	PTHR33137					AT1G15780.1
Potri.003G029100	2.5282	1.56291	0.000121126	0.00484126	-1	16	17	18	1	3	2	26996339	Potri.003G029100.1	Potri.003G029100.1		PTHR33137					AT1G15780.1
Potri.003G029400	5.31736	1.86171	1.01538e-06	9.77057e-05	-1	16	13	43	0	0	1	26999981	Potri.003G029400.1	Potri.003G029400.1	PF08263,PF00560,PF13855	PTHR27004,PTHR27004:SF11	KOG0472	2.7.11.1		GO:0005515	AT2G25470.1	AtRLP21,RLP21	receptor like protein 21
Potri.003G034600	1.8318	5.90535	1.37328e-07	1.77906e-05	-1	227	431	552	86	74	69	26997004	Potri.003G034600.1	Potri.003G034600.1	PF06888	PTHR20889,PTHR20889:SF4	KOG3120	3.6.1.1,3.1.3.75	K13248	GO:0016791,GO:0008152	AT1G17710.1		Pyridoxal phosphate phosphatase-related protein
Potri.003G048200	1.10463	3.50381	0.00109342	0.0261337	-1	58	59	74	33	24	9	26996738	Potri.003G048200.1	Potri.003G048200.1
Potri.003G054500	1.91002	1.67719	0.0024439	0.0472241	-1	17	29	8	6	2	2	26999408	Potri.003G054500.1	Potri.003G054500.1	PF03398	PTHR12161,PTHR12161:SF14	KOG2027				AT4G32350.1		Regulator of Vps4 activity in the MVB pathway protein
Potri.003G071100	1.23072	5.80616	0.00211364	0.0423161	-1	316	375	335	283	53	33	27000253	Potri.003G071100.1	Potri.003G071100.1	PF00011	PTHR11527,PTHR11527:SF106			K13993		AT1G54050.1		HSP20-like chaperones superfamily protein
Potri.003G076000	2.05374	4.96111	2.52061e-10	6.26277e-08	-1	123	284	243	62	37	17	26996904	Potri.003G076000.1	Potri.003G076000.1	PF00011	PTHR11527,PTHR11527:SF136	KOG0710		K13993		AT4G25200.1	ATHSP23.6-MITO,HSP23.6-MITO	mitochondrion-localized small heat shock protein 23.6
Potri.003G080500	2.26178	0.915914	0.00108394	0.0259443	-1	11	9	8	2	2	0	26996803	Potri.003G080500.1	Potri.003G080500.1	PF00690,PF00702,PF00122	PTHR24093,PTHR24093:SF264		3.6.3.6	K01535	GO:0046872,GO:0000166	AT5G62670.1	AHA11,HA11	H(+)-ATPase 11
Potri.003G083700	2.29624	1.6482	4.05508e-05	0.0020455	-1	20	16	18	6	2	0	26997095	Potri.003G083700.1	Potri.003G083700.1	PF13906	PTHR11785,PTHR11785:SF331	KOG1286			GO:0016020,GO:0015171,GO:0003333	AT5G04770.1	ATCAT6,CAT6	cationic amino acid transporter 6
Potri.003G087400	2.67159	2.03391	0.00195003	0.0398553	-1	4	19	52	4	5	0	26997146	Potri.003G087400.1	Potri.003G087400.1	PF11145	PTHR33389,PTHR33389:SF1					AT4G21700.1		Protein of unknown function (DUF2921)
Potri.003G088400	1.07711	5.92074	0.00194946	0.0398553	-1	303	332	430	288	89	41	26999507	Potri.003G088400.1	Potri.003G088400.1	PF14572,PF13793	PTHR10210,PTHR10210:SF54	KOG1448	2.7.6.1	K00948	GO:0009165,GO:0004749,GO:0000287	AT2G35390.2		Phosphoribosyltransferase family protein
Potri.003G098600	1.1302	2.94622	0.00187821	0.0387683	-1	38	47	43	25	11	7	26999797	Potri.003G098600.1	Potri.003G098600.1		PTHR34196					AT1G31940.1
Potri.003G105100	1.2407	5.03626	4.62489e-07	5.01567e-05	-1	190	202	204	99	60	29	26996596	Potri.003G105100.1	Potri.003G105100.1	PF13343	PTHR30222,PTHR30222:SF3					AT1G31410.1		putrescine-binding periplasmic protein-related
Potri.003G110700	1.03268	4.25609	0.00062769	0.0173718	-1	130	116	83	60	46	14	26996717	Potri.003G110700.1	Potri.003G110700.1		PTHR35307,PTHR35307:SF1					AT4G17250.1
Potri.003G112600	2.08556	6.96957	1.32712e-08	2.28938e-06	-1	515	921	1210	311	88	85	26999510	Potri.003G112600.1	Potri.003G112600.1	PF08244,PF11837,PF00251	PTHR31953,PTHR31953:SF17		3.2.1.26	K01193	GO:0004575,GO:0004564	AT1G12240.1	ATBETAFRUCT4,VAC-INV	Glycosyl hydrolases family 32 protein
Potri.003G113700	2.48824	3.15287	3.8246e-08	5.71014e-06	-1	37	67	76	16	5	3	26996722	Potri.003G113700.1	Potri.003G113700.1	PF04043	PTHR31080,PTHR31080:SF2		3.1.1.11		GO:0004857	AT4G12390.1	PME1	pectin methylesterase inhibitor 1
Potri.003G134500	1.12146	5.6235	3.44093e-06	0.000270833	-1	301	294	284	149	75	67	26997797	Potri.003G134500.1	Potri.003G134500.1	PF01370	PTHR32487,PTHR32487:SF0		1.3.1.3		GO:0050662,GO:0003824	AT4G24220.2	AWI31,VEP1	NAD(P)-binding Rossmann-fold superfamily protein
Potri.003G143900	1.05038	5.02545	9.0795e-05	0.00385578	-1	192	210	170	127	49	33	26996442	Potri.003G143900.1	Potri.003G143900.1	PF01204	PTHR23403,PTHR23403:SF1		3.2.1.28	K01194	GO:0005991,GO:0004555	AT4G24040.1	ATTRE1,TRE1	trehalase 1
Potri.003G150700	2.8541	3.7214	0.000152405	0.00579242	-1	14	63	197	22	5	4	26998345	Potri.003G150700.1	Potri.003G150700.1	PF00847	PTHR31190,PTHR31190:SF30			K09286	GO:0006355,GO:0003700	AT4G17500.1	ATERF-1,ERF-1	ethylene responsive element binding factor 1
Potri.003G152200	1.21132	3.48496	0.000505709	0.0147177	-1	62	62	69	39	15	9	26999565	Potri.003G152200.1	Potri.003G152200.1
Potri.003G152400	2.59197	2.68924	2.64634e-06	0.000215949	-1	19	55	54	7	5	3	26999521	Potri.003G152400.1	Potri.003G152400.1
Potri.003G153200	1.46863	2.57824	0.000457099	0.0136678	-1	26	42	35	16	6	5	26998158	Potri.003G153200.1	Potri.003G153200.1
Potri.003G164000	1.14015	5.8399	0.000105195	0.00435617	-1	210	353	459	160	119	62	26999394	Potri.003G164000.1	Potri.003G164000.1	PF00450	PTHR11802,PTHR11802:SF82	KOG1282	3.4.16.6	K16297	GO:0006508,GO:0004185	AT1G28110.1	SCPL45	serine carboxypeptidase-like 45
Potri.003G190300	2.45966	0.776367	0.00174807	0.0370466	-1	5	12	8	1	2	0	26998057	Potri.003G190300.1	Potri.003G190300.1	PF02536	PTHR13068,PTHR13068:SF20	KOG1267		K15032	GO:0006355,GO:0005739,GO:0003690	AT5G07900.1		Mitochondrial transcription termination factor family protein
Potri.003G200000	2.06586	1.37456	0.00069291	0.0187711	-1	10	19	13	4	2	1	26999634	Potri.003G200000.1	Potri.003G200000.1	PF13837	PTHR31307,PTHR31307:SF4	KOG4282				AT3G14180.1		sequence-specific DNA binding transcription factors
Potri.003G202600	1.4484	2.6571	0.000699782	0.0189096	-1	32	37	39	13	7	8	26999657	Potri.003G202600.1	Potri.003G202600.1
Potri.003G203600	2.00136	5.62896	8.62935e-07	8.47509e-05	-1	198	450	389	155	37	20	26999276	Potri.003G203600.1	Potri.003G203600.1	PF01565,PF09265	PTHR13878,PTHR13878:SF53		1.5.99.12	K00279	GO:0055114,GO:0050660,GO:0016491,GO:0019139,GO:0009690	AT3G63440.1	ATCKX6,ATCKX7,CKX6	cytokinin oxidase/dehydrogenase 6
Potri.003G207300	2.42617	0.743211	0.00176169	0.0372642	-1	8	8	8	2	1	0	27000223	Potri.003G207300.1	Potri.003G207300.1
Potri.003G212000	2.8111	1.26526	0.000191444	0.00697171	-1	10	9	21	2	2	0	26998888	Potri.003G212000.1	Potri.003G212000.1	PF01453,PF00069	PTHR27002,PTHR27002:SF64	KOG1187	2.7.11.1		GO:0006468,GO:0005524,GO:0004672	AT5G60900.1	RLK1	receptor-like protein kinase 1
Potri.004G000700	6.84929	1.38801	4.37046e-09	8.36264e-07	-1	16	20	14	0	0	0	26991282	Potri.004G000700.1	Potri.004G000700.1		PTHR23317,PTHR23317:SF76				GO:0007264,GO:0005085	AT4G16340.1	SPK1	guanyl-nucleotide exchange factors;GTPase binding;GTP binding
Potri.004G000800	6.22375	0.911979	3.7335e-07	4.21415e-05	-1	11	10	11	0	0	0	26991404	Potri.004G000800.1	Potri.004G000800.1	PF06920	PTHR23317,PTHR23317:SF76				GO:0007264,GO:0005085	AT4G16340.1	SPK1	guanyl-nucleotide exchange factors;GTPase binding;GTP binding
Potri.004G023000	1.27944	3.10709	0.00213413	0.0426238	-1	30	50	67	20	16	8	26991127	Potri.004G023000.1	Potri.004G023000.1		PTHR34064,PTHR34064:SF4					AT4G21215.2
Potri.004G024700	1.61473	4.31533	3.04193e-08	4.71061e-06	-1	117	159	108	35	39	15	26991591	Potri.004G024700.1	Potri.004G024700.1
Potri.004G026000	3.0522	1.65919	6.92973e-05	0.00309557	-1	9	14	34	3	2	0	26992105	Potri.004G026000.1	Potri.004G026000.1	PF07714,PF01657	PTHR27002,PTHR27002:SF29				GO:0006468,GO:0004672	AT4G05200.1	CRK25	cysteine-rich RLK (RECEPTOR-like protein kinase) 25
Potri.004G027800	2.34108	1.40783	0.00031038	0.0102619	-1	15	14	15	2	3	1	26991861	Potri.004G027800.1	Potri.004G027800.1	PF08276,PF01453,PF00954,PF07714	PTHR27002,PTHR27002:SF66	KOG1187	2.7.11.1		GO:0048544,GO:0006468,GO:0004672	AT4G21390.1	B120	S-locus lectin protein kinase family protein
Potri.004G032400	1.39202	3.47869	2.98243e-05	0.00159385	-1	65	82	54	24	23	8	26991608	Potri.004G032400.1	Potri.004G032400.1	PF01733	PTHR10332,PTHR10332:SF38	KOG1479		K15014	GO:0016021,GO:0006810,GO:0005337	AT4G05120.1	ATENT3,ENT3,FUR1	Major facilitator superfamily protein
Potri.004G035700	4.56984	3.87932	1.49532e-07	1.90873e-05	-1	19	88	229	11	1	0	26993034	Potri.004G035700.1	Potri.004G035700.1	PF05553,PF14364	PTHR33098,PTHR33098:SF10					AT1G61260.1		Protein of unknown function (DUF761)
Potri.004G036600	1.44912	4.52507	8.6918e-07	8.51132e-05	-1	120	144	165	67	36	16	26991346	Potri.004G036600.1	Potri.004G036600.1	PF04144	PTHR10687,PTHR10687:SF22	KOG3088			GO:0016021,GO:0015031	AT1G61250.1	SC3	secretory carrier 3
Potri.004G041000	1.39363	4.16736	0.000210484	0.00750305	-1	162	104	64	33	40	16	26991479	Potri.004G041000.1	Potri.004G041000.1		PTHR13780,PTHR13780:SF39	KOG1764				AT5G53750.1		CBS domain-containing protein
Potri.004G042100	1.20873	3.91258	4.20588e-05	0.00209941	-1	84	94	87	40	32	12	26992646	Potri.004G042100.1	Potri.004G042100.1	PF08590	PTHR13308,PTHR13308:SF17					AT3G15390.1	SDE5	silencing defective 5
Potri.004G044000	1.29811	4.42224	0.000580008	0.0164027	-1	93	125	167	85	22	17	26991982	Potri.004G044000.1	Potri.004G044000.1		PTHR34274,PTHR34274:SF1					AT1G53035.1
Potri.004G047000	1.1705	3.64066	0.000434479	0.0131175	-1	86	67	62	41	18	12	26992317	Potri.004G047000.1	Potri.004G047000.1	PF00097	PTHR10825,PTHR10825:SF5	KOG0311	6.3.2.19		GO:0046872	AT5G44280.1	ATRING1A,RING1A	RING 1A
Potri.004G074300	1.02937	6.20111	0.00239172	0.0464585	-1	292	439	555	334	122	56	26991108	Potri.004G074300.1	Potri.004G074300.1	PF00249	PTHR12802,PTHR12802:SF60					AT5G17300.1	RVE1	Homeodomain-like superfamily protein
Potri.004G079100	1.13153	4.13767	0.0016318	0.0352558	-1	96	105	105	77	19	14	26990966	Potri.004G079100.1	Potri.004G079100.1	PF01794,PF08022,PF08030	PTHR11972,PTHR11972:SF79	KOG0039	1.16.1.7		GO:0055114,GO:0016491	AT1G01580.1	ATFRO2,FRD1,FRO2	ferric reduction oxidase 2
Potri.004G083300	3.55357	3.32276	8.73619e-15	4.47481e-12	-1	77	93	52	3	8	2	26992457	Potri.004G083300.1	Potri.004G083300.1	PF00027,PF12796,PF11834,PF00520	PTHR10217,PTHR10217:SF519	KOG0498			GO:0055085,GO:0016020,GO:0006811,GO:0005216	AT3G02850.1	SKOR	STELAR K+ outward rectifier
Potri.004G088700	1.32928	3.22506	0.00133213	0.0304001	-1	40	46	75	30	12	7	26990426	Potri.004G088700.1	Potri.004G088700.1	PF13365,PF12812	PTHR22939,PTHR22939:SF66		3.4.21.108			AT3G03380.1	DegP7	DegP protease 7
Potri.004G093100	1.15173	3.09815	0.00237102	0.0461373	-1	34	56	54	24	19	5	26991769	Potri.004G093100.1	Potri.004G093100.1		PTHR33782,PTHR33782:SF4					AT2G01300.1
Potri.004G096000	1.88245	2.73874	0.000118791	0.00477987	-1	21	64	40	15	8	2	26989256	Potri.004G096000.1	Potri.004G096000.1	PF14368	PTHR33214,PTHR33214:SF6					AT3G18280.1		Bifunctional inhibitor/lipid-transfer protein/seed storage 2S albumin superfamily protein
Potri.004G096100	4.17661	0.971697	0.000480144	0.0141218	-1	19	11	3	0	1	0	26991313	Potri.004G096100.1	Potri.004G096100.1	PF02458	PTHR31625,PTHR31625:SF5		2.3.1.115		GO:0016747	AT5G39050.1		HXXXD-type acyl-transferase family protein
Potri.004G096300	5.49208	0.418491	0.000236277	0.00824591	-1	10	4	5	0	0	0	26992573	Potri.004G096300.1	Potri.004G096300.1	PF02458	PTHR31625,PTHR31625:SF5		2.3.1.115		GO:0016747	AT5G39050.1		HXXXD-type acyl-transferase family protein
Potri.004G099300	1.16893	3.84798	0.000340807	0.0109254	-1	85	81	84	43	33	8	26991263	Potri.004G099300.1	Potri.004G099300.1	PF12697	PTHR10992,PTHR10992:SF733	KOG1454	3.3.2.10			AT5G38360.1		alpha/beta-Hydrolases superfamily protein
Potri.004G108300	1.93373	3.3432	0.00141458	0.0316938	-1	20	57	114	30	7	4	26993101	Potri.004G108300.1	Potri.004G108300.1	PF00643	PTHR31319,PTHR31319:SF10				GO:0008270,GO:0005622	AT3G02380.1	ATCOL2,COL2	CONSTANS-like 2
Potri.004G116500	1.30977	3.27794	0.0011905	0.0278542	-1	34	58	76	25	17	8	26989279	Potri.004G116500.1	Potri.004G116500.1	PF12697	PTHR10992,PTHR10992:SF872	KOG1454				AT3G29770.1	ATMES11,MES11	methyl esterase 11
Potri.004G121500	1.32861	3.50543	4.98477e-05	0.00241225	-1	69	73	59	28	15	14	26989141	Potri.004G121500.1	Potri.004G121500.1	PF04981	PTHR12746			K07562		AT2G03820.1		nonsense-mediated mRNA decay NMD3 family protein
Potri.004G140100	1.0682	5.41606	0.000428843	0.0129917	-1	191	234	320	168	69	40	26991905	Potri.004G140100.1	Potri.004G140100.1	PF04564	PTHR22849,PTHR22849:SF52		6.3.2.19		GO:0016567,GO:0004842	AT1G49780.1	PUB26	plant U-box 26
Potri.004G140600	1.0095	8.00983	0.000585837	0.0165295	-1	1350	1568	1630	1176	414	226	26992499	Potri.004G140600.1	Potri.004G140600.1	PF00170	PTHR22952,PTHR22952:SF158			K14432	GO:0043565,GO:0006355,GO:0003700	AT4G34000.2	ABF3,DPBF5	abscisic acid responsive elements-binding factor 3
Potri.004G140700	6.59737	1.1806	1.91965e-06	0.00016775	-1	9	11	21	0	0	0	26993095	Potri.004G140700.1	Potri.004G140700.1
Potri.004G140900	2.76811	3.17816	4.86287e-07	5.17266e-05	-1	33	73	82	17	5	0	26989962	Potri.004G140900.1	Potri.004G140900.1	PF00067	PTHR24286,PTHR24286:SF60	KOG0157	1.14.13.93		GO:0055114,GO:0020037,GO:0016705,GO:0005506	AT3G19270.1	CYP707A4	cytochrome P450, family 707, subfamily A, polypeptide 4
Potri.004G150300	1.80514	3.69521	2.84856e-07	3.36312e-05	-1	65	103	83	22	24	6	26989122	Potri.004G150300.1	Potri.004G150300.1	PF13460	PTHR14194,PTHR14194:SF71	KOG1203				AT3G18890.1		NAD(P)-binding Rossmann-fold superfamily protein
Potri.004G156600	1.6652	2.4845	0.00032151	0.0105565	-1	36	41	22	12	4	6	26989763	Potri.004G156600.1	Potri.004G156600.1	PF05368	PTHR10366,PTHR10366:SF375					AT4G39230.1		NmrA-like negative transcriptional regulator family protein
Potri.004G156700	1.64074	2.31031	0.000493724	0.0144574	-1	19	37	30	12	5	3	26992418	Potri.004G156700.1	Potri.004G156700.1		PTHR10366,PTHR10366:SF375					AT4G39230.1		NmrA-like negative transcriptional regulator family protein
Potri.004G170300	3.24654	2.84589	1.13169e-11	3.76784e-09	-1	48	51	51	5	2	4	26991572	Potri.004G170300.1	Potri.004G170300.1	PF00931	PTHR23155,PTHR23155:SF563	KOG4658			GO:0043531	AT3G14470.1		NB-ARC domain-containing disease resistance protein
Potri.004G171300	1.17633	5.89123	1.37938e-07	1.78004e-05	-1	371	408	306	177	121	56	26989728	Potri.004G171300.1	Potri.004G171300.1	PF01425	PTHR11895,PTHR11895:SF97	KOG1211		K01426	GO:0016884	AT4G34880.1		Amidase family protein
Potri.004G172300	5.01816	1.47113	0.00219128	0.04353	-1	0	3	48	1	0	0	26989807	Potri.004G172300.1	Potri.004G172300.1	PF00226	PTHR24078					AT2G17880.1		Chaperone DnaJ-domain superfamily protein
Potri.004G176800	1.10259	4.33844	0.000302367	0.010057	-1	136	147	74	50	47	21	26992671	Potri.004G176800.1	Potri.004G176800.1	PF01494	PTHR13789,PTHR13789:SF185	KOG2614			GO:0071949	AT5G05320.1		FAD/NAD(P)-binding oxidoreductase family protein
Potri.004G182000	4.13652	3.32447	2.425e-09	5.01478e-07	-1	26	78	119	6	0	3	26992659	Potri.004G182000.1	Potri.004G182000.1	PF00187,PF00182	PTHR22595,PTHR22595:SF34	KOG4742	3.2.1.14	K01183	GO:0008061,GO:0016998,GO:0006032,GO:0004568	AT3G12500.1	ATHCHIB,B-CHI,CHI-B,HCHIB,PR-3,PR3	basic chitinase
Potri.004G184600	3.81287	1.98671	2.19929e-07	2.68217e-05	-1	15	22	41	4	0	0	26993049	Potri.004G184600.1	Potri.004G184600.1	PF00082	PTHR10795,PTHR10795:SF427		3.4.14.10		GO:0006508,GO:0004252	AT2G04160.1	AIR3	Subtilisin-like serine endopeptidase family protein
Potri.004G184700	3.88273	2.43147	1.47844e-05	0.000928742	-1	9	25	76	6	0	0	26989591	Potri.004G184700.1	Potri.004G184700.1	PF04720	PTHR31579,PTHR31579:SF4					AT3G07350.1		Protein of unknown function (DUF506)
Potri.004G185500	6.7137	3.05276	5.32288e-20	5.3703e-17	-1	46	66	78	0	1	0	26991765	Potri.004G185500.1	Potri.004G185500.1	PF03140	PTHR31549,PTHR31549:SF3					AT2G36430.1		Plant protein of unknown function (DUF247)
Potri.004G221800	1.03683	3.88729	0.000951717	0.0237174	-1	68	85	97	50	27	14	26990248	Potri.004G221800.1	Potri.004G221800.1	PF00069	PTHR27001,PTHR27001:SF45	KOG1187	2.7.11.1		GO:0006468,GO:0005524,GO:0004672	AT5G23170.1		Protein kinase superfamily protein
Potri.004G233500	1.63704	1.8931	0.00169359	0.0363549	-1	26	18	17	11	4	0	26992880	Potri.004G233500.1	Potri.004G233500.1	PF07690	PTHR23500,PTHR23500:SF30	KOG0254			GO:0055085,GO:0016021	AT5G61520.1		Major facilitator superfamily protein
Potri.005G004700	1.77975	2.91951	0.000142171	0.00553538	-1	48	38	52	23	8	1	27030563	Potri.005G004700.1	Potri.005G004700.1
Potri.005G004800	2.54778	3.16118	3.40322e-07	3.93426e-05	-1	67	50	64	20	5	0	27029955	Potri.005G004800.1	Potri.005G004800.1
Potri.005G006800	2.83164	4.71897	0.000795256	0.0208811	-1	25	232	323	66	2	5	27029460	Potri.005G006800.1	Potri.005G006800.1	PF01501	PTHR11183,PTHR11183:SF59	KOG1950	2.4.1.123	K18819	GO:0016757	AT1G56600.1	AtGolS2,GolS2	galactinol synthase 2
Potri.005G006900	7.60631	2.00724	9.20158e-14	4.08476e-11	-1	28	27	29	0	0	0	27027701	Potri.005G006900.1	Potri.005G006900.1
Potri.005G007000	2.93343	2.75013	3.27427e-10	7.78669e-08	-1	49	58	32	9	2	2	27031777	Potri.005G007000.1	Potri.005G007000.1	PF00931	PTHR23155,PTHR23155:SF580	KOG4658			GO:0043531	AT3G14470.1		NB-ARC domain-containing disease resistance protein
Potri.005G009900	5.61817	0.502361	6.22129e-05	0.00284309	-1	10	7	4	0	0	0	27031182	Potri.005G009900.1	Potri.005G009900.1	PF00931	PTHR23155,PTHR23155:SF611			K13457	GO:0043531	AT3G07040.1	RPM1,RPS3	NB-ARC domain-containing disease resistance protein
Potri.005G025500	5.06178	0.168792	0.00145044	0.0322155	-1	3	4	7	0	0	0	27027310	Potri.005G025500.1	Potri.005G025500.1		PTHR35759					AT5G27710.1
Potri.005G027900	1.90598	3.51135	2.02719e-08	3.3248e-06	-1	63	81	77	23	13	7	27028147	Potri.005G027900.1	Potri.005G027900.1	PF00888	PTHR11932,PTHR11932:SF72			K03347	GO:0031625,GO:0006511	AT4G02570.3	ATCUL1,AXR6,CUL1	cullin 1
Potri.005G030500	5.19135	1.73711	1.354e-08	2.32371e-06	-1	12	24	30	0	1	0	27028198	Potri.005G030500.1	Potri.005G030500.1	PF13855	PTHR27000,PTHR27000:SF178		2.7.11.1		GO:0005515	AT5G27550.1		P-loop containing nucleoside triphosphate hydrolases superfamily protein
Potri.005G030700	1.77631	3.66095	0.000138833	0.0054189	-1	60	53	123	18	15	15	27031361	Potri.005G030700.1	Potri.005G030700.1	PF13676,PF00931	PTHR11017,PTHR11017:SF160	KOG0472			GO:0007165,GO:0005515,GO:0043531	AT1G69550.1		disease resistance protein (TIR-NBS-LRR class)
Potri.005G031500	2.02002	2.6927	3.93092e-05	0.00199811	-1	24	40	56	13	6	3	27030634	Potri.005G031500.1	Potri.005G031500.1	PF00225	PTHR24115,PTHR24115:SF449		3.6.4.5	K10406	GO:0008017,GO:0007018,GO:0005524,GO:0003777,GO:0005871	AT5G27550.1		P-loop containing nucleoside triphosphate hydrolases superfamily protein
Potri.005G031900	1.23434	4.92293	0.000270982	0.00922502	-1	133	158	250	111	43	26	27028805	Potri.005G031900.1	Potri.005G031900.1	PF00931	PTHR11017,PTHR11017:SF160	KOG4658			GO:0043531	AT1G69550.1		disease resistance protein (TIR-NBS-LRR class)
Potri.005G034900	1.95815	2.57615	4.94511e-06	0.000365872	-1	32	48	31	13	7	1	27028400	Potri.005G034900.1	Potri.005G034900.1	PF01637	PTHR23155,PTHR23155:SF592	KOG4658			GO:0005524	AT3G07040.1	RPM1,RPS3	NB-ARC domain-containing disease resistance protein
Potri.005G035200	2.67316	0.547534	0.00208096	0.0418379	-1	5	8	7	1	1	0	27028809	Potri.005G035200.1	Potri.005G035200.1	PF00067	PTHR24282,PTHR24282:SF45	KOG0157			GO:0055114,GO:0020037,GO:0016705,GO:0005506	AT1G75130.1	CYP721A1	cytochrome P450, family 721, subfamily A, polypeptide 1
Potri.005G035300	2.71206	3.48439	4.96411e-11	1.42479e-08	-1	107	70	58	13	9	4	27030022	Potri.005G035300.1	Potri.005G035300.1	PF08544,PF00288	PTHR10457,PTHR10457:SF4	KOG1511	2.7.1.36	K00869	GO:0005524,GO:0008299,GO:0005737,GO:0004496	AT5G27450.1	MK,MVK	mevalonate kinase
Potri.005G035700	2.4926	5.69336	4.64818e-24	6.72854e-21	-1	415	387	340	79	47	24	27030127	Potri.005G035700.1	Potri.005G035700.1	PF00931	PTHR23155,PTHR23155:SF592	KOG4658		K13457	GO:0043531	AT3G07040.1	RPM1,RPS3	NB-ARC domain-containing disease resistance protein
Potri.005G041400	2.87696	0.659949	0.00103029	0.0250199	-1	6	11	6	2	0	0	27029916	Potri.005G041400.1	Potri.005G041400.1	PF10539	PTHR10857,PTHR10857:SF46					AT2G32910.1		DCD (Development and Cell Death) domain protein
Potri.005G042200	2.36251	2.37248	3.65469e-07	4.1671e-05	-1	32	33	33	10	3	1	27029403	Potri.005G042200.1	Potri.005G042200.1	PF00931	PTHR23155,PTHR23155:SF554	KOG4658			GO:0043531	AT4G27190.1		NB-ARC domain-containing disease resistance protein
Potri.005G042300	1.90491	1.97998	8.13091e-05	0.00354333	-1	22	23	23	7	4	2	27031443	Potri.005G042300.1	Potri.005G042300.1
Potri.005G054600	1.01671	4.49743	0.00160039	0.0348546	-1	73	192	129	68	44	27	27030065	Potri.005G054600.1	Potri.005G054600.1	PF00583	PTHR23091,PTHR23091:SF253				GO:0008080	AT1G72030.1		Acyl-CoA N-acyltransferases (NAT) superfamily protein
Potri.005G061400	1.43386	4.0853	2.68885e-06	0.000217989	-1	124	95	92	40	25	18	27029702	Potri.005G061400.1	Potri.005G061400.1	PF08567,PF03909	PTHR12856	KOG2074		K03141	GO:0006351,GO:0006289,GO:0000439	AT1G55750.1		BSD domain (BTF2-like transcription factors, Synapse-associated proteins and DOS2-like proteins)
Potri.005G077200	1.36616	5.76009	0.000149603	0.00571858	-1	230	350	432	214	51	47	27030450	Potri.005G077200.1	Potri.005G077200.1	PF02358	PTHR10788,PTHR10788:SF19		3.1.3.12	K01087	GO:0005992,GO:0003824	AT5G65140.1		Haloacid dehalogenase-like hydrolase (HAD) superfamily protein
Potri.005G085200	4.93364	2.52759	1.70406e-05	0.00103342	-1	4	21	96	3	0	0	27029969	Potri.005G085200.1	Potri.005G085200.1	PF03106	PTHR31221,PTHR31221:SF5				GO:0043565,GO:0006355,GO:0003700	AT5G64810.1	ATWRKY51,WRKY51	WRKY DNA-binding protein 51
Potri.005G089500	1.32756	2.58989	0.00180459	0.0378589	-1	23	47	32	14	10	5	27029713	Potri.005G089500.1	Potri.005G089500.1	PF04140	PTHR12714	KOG2628	2.1.1.100	K00587	GO:0016021,GO:0006481,GO:0004671	AT5G08335.1	ATICMTB,ATSTE14B,ICMTB	Isoprenylcysteine carboxyl methyltransferase (ICMT) family
Potri.005G099300	1.46462	5.71904	7.45994e-10	1.65601e-07	-1	370	331	304	104	93	59	27028723	Potri.005G099300.1	Potri.005G099300.1	PF03547	PTHR31651,PTHR31651:SF3	KOG2722		K07088	GO:0055085,GO:0016021	AT2G17500.3		Auxin efflux carrier family protein
Potri.005G099400	1.74857	5.022	4.96277e-08	7.122e-06	-1	161	209	270	92	36	20	27030557	Potri.005G099400.1	Potri.005G099400.1	PF08450	PTHR10426,PTHR10426:SF4	KOG1520	4.3.3.2			AT3G51420.1	ATSSL4,SSL4	strictosidine synthase-like 4
Potri.005G103200	3.65607	2.36995	0.000775782	0.0204829	-1	3	20	80	7	0	0	27028360	Potri.005G103200.1	Potri.005G103200.1	PF02365	PTHR31989,PTHR31989:SF37				GO:0006355,GO:0003677	AT2G17040.1	anac036,NAC036	NAC domain containing protein 36
Potri.005G110400	2.61898	2.27445	2.8219e-05	0.00153266	-1	29	27	36	12	0	0	27027554	Potri.005G110400.1	Potri.005G110400.1	PF00403	PTHR22814,PTHR22814:SF155	KOG1603			GO:0046872,GO:0030001	AT5G66110.1		Heavy metal transport/detoxification superfamily protein
Potri.005G111300	1.36829	2.73403	0.000961531	0.0238477	-1	44	32	37	21	8	4	27029975	Potri.005G111300.1	Potri.005G111300.1
Potri.005G116500	1.44608	2.61435	0.000566788	0.0161702	-1	36	28	40	15	8	5	27029282	Potri.005G116500.1	Potri.005G116500.1
Potri.005G117800	1.95899	2.6966	1.65975e-06	0.000148316	-1	40	44	37	15	6	2	27028088	Potri.005G117800.1	Potri.005G117800.1	PF00560,PF13855	PTHR27000,PTHR27000:SF169	KOG4579			GO:0005515	AT5G66330.1		Leucine-rich repeat (LRR) family protein
Potri.005G142600	1.02911	4.54095	0.000932365	0.0233904	-1	104	135	160	91	37	22	27029148	Potri.005G142600.1	Potri.005G142600.1	PF00249	PTHR10641,PTHR10641:SF551	KOG0048		K09422		AT4G37260.1	ATMYB73,MYB73	myb domain protein 73
Potri.005G150400	1.39837	3.74126	0.000105331	0.00435639	-1	92	100	52	22	24	17	27031026	Potri.005G150400.1	Potri.005G150400.1	PF03169	PTHR22601,PTHR22601:SF11				GO:0055085	AT5G64410.1	ATOPT4,OPT4	oligopeptide transporter 4
Potri.005G162300	1.30051	3.97153	0.0005485	0.0157023	-1	55	98	126	51	25	11	27029226	Potri.005G162300.1	Potri.005G162300.1	PF05678	PTHR33783,PTHR33783:SF1					AT1G78310.1		VQ motif-containing protein
Potri.005G168400	1.32681	4.06847	2.75192e-06	0.000221472	-1	97	108	98	39	32	16	27030218	Potri.005G168400.1	Potri.005G168400.1	PF14310,PF00933,PF01915	PTHR30620,PTHR30620:SF8		3.2.1.37		GO:0005975,GO:0004553	AT1G78060.1		Glycosyl hydrolase family protein
Potri.005G174800	2.90082	4.96859	3.40298e-25	5.66495e-22	-1	236	235	233	38	18	13	27030245	Potri.005G174800.1	Potri.005G174800.1	PF00773	PTHR23355,PTHR23355:SF9		3.1.13.1	K18758		AT1G77680.1		Ribonuclease II/R family protein
Potri.005G177100	1.15063	4.59917	0.0010443	0.025218	-1	111	150	166	85	22	34	27031143	Potri.005G177100.1	Potri.005G177100.1	PF00582	PTHR31964,PTHR31964:SF37				GO:0006950	AT1G44760.1		Adenine nucleotide alpha hydrolases-like superfamily protein
Potri.005G183100	1.85705	2.21446	0.000114191	0.00464778	-1	29	23	29	7	6	3	27027908	Potri.005G183100.1	Potri.005G183100.1		PTHR34194,PTHR34194:SF2
Potri.005G185700	1.3137	6.88374	0.000117196	0.00472959	-1	755	817	657	516	157	68	27030808	Potri.005G185700.1	Potri.005G185700.1	PF00646,PF13516	PTHR24006			K03875	GO:0005515	AT1G77000.1	ATSKP2;2,SKP2B	RNI-like superfamily protein
Potri.005G190100	1.82375	2.82997	1.96441e-05	0.00115568	-1	40	62	31	12	13	2	27031356	Potri.005G190100.1	Potri.005G190100.1							AT1G76930.1	ATEXT1,ATEXT4,EXT1,EXT4,ORG5	extensin 4
Potri.005G203100	1.01002	3.57814	0.00184962	0.0383923	-1	58	69	72	40	25	9	27031536	Potri.005G203100.1	Potri.005G203100.1		PTHR37174					AT1G06510.1
Potri.005G219300	2.28522	1.38526	0.00141103	0.0316569	-1	8	17	18	1	4	1	27029496	Potri.005G219300.1	Potri.005G219300.1	PF01490	PTHR22950,PTHR22950:SF279	KOG1303				AT1G08230.2	ATGAT1,GAT1	Transmembrane amino acid transporter family protein
Potri.005G225300	1.68047	5.44702	1.98939e-13	8.27935e-11	-1	265	336	267	90	69	36	27029982	Potri.005G225300.1	Potri.005G225300.1	PF13920,PF12796	PTHR24188,PTHR24188:SF42	KOG4214,KOG4172				AT3G23280.2	XBAT35	XB3 ortholog 5 in Arabidopsis thaliana
Potri.005G240700	1.62782	5.16992	0.000934275	0.0234054	-1	89	253	353	133	25	25	27031885	Potri.005G240700.1	Potri.005G240700.1	PF00226	PTHR24078					AT2G17880.1		Chaperone DnaJ-domain superfamily protein
Potri.005G249700	1.27797	5.39441	0.00137454	0.0311957	-1	118	260	386	155	51	40	27028419	Potri.005G249700.1	Potri.005G249700.1		PTHR34113,PTHR34113:SF3					AT1G42430.1
Potri.006G002600	5.42937	0.374937	0.000337085	0.010879	-1	4	4	10	0	0	0	27007098	Potri.006G002600.1	Potri.006G002600.1	PF13920,PF07002	PTHR10857,PTHR10857:SF34	KOG4172		K16280		AT5G14420.4	RGLG2	RING domain ligase2
Potri.006G007300	5.24446	1.75918	2.81867e-09	5.68756e-07	-1	19	18	30	1	0	0	27006422	Potri.006G007300.1	Potri.006G007300.1	PF00201	PTHR11926,PTHR11926:SF283	KOG1192	2.4.1.115		GO:0016758,GO:0008152	AT3G21790.1		UDP-Glycosyltransferase superfamily protein
Potri.006G014300	1.43327	4.7914	5.67597e-07	5.88709e-05	-1	118	209	194	62	52	25	27004021	Potri.006G014300.1	Potri.006G014300.1	PF11721,PF00069	PTHR27006,PTHR27006:SF11	KOG1187	2.7.11.1	K04730	GO:0006468,GO:0005524,GO:0004672	AT1G53430.2		Leucine-rich repeat transmembrane protein kinase
Potri.006G015200	2.13559	5.24085	6.25081e-05	0.00284309	-1	106	241	431	115	30	9	27008576	Potri.006G015200.1	Potri.006G015200.1	PF07690,PF00083	PTHR23500,PTHR23500:SF149	KOG0254		K08150	GO:0055085,GO:0016021,GO:0022857	AT4G16480.1	ATINT4,INT4	inositol transporter 4
Potri.006G015300	2.13918	6.04431	0.000211107	0.00751721	-1	115	402	849	189	43	30	27004329	Potri.006G015300.1	Potri.006G015300.1	PF00083	PTHR23500,PTHR23500:SF149	KOG0254		K08150	GO:0055085,GO:0022857,GO:0016021	AT4G16480.1	ATINT4,INT4	inositol transporter 4
Potri.006G019200	1.24716	3.96169	0.0012644	0.0291934	-1	66	79	127	55	18	15	27005008	Potri.006G019200.1	Potri.006G019200.1	PF00403	PTHR22814,PTHR22814:SF79	KOG1603			GO:0046872,GO:0030001	AT4G16380.1		Heavy metal transport/detoxification superfamily protein
Potri.006G020000	1.78678	3.55833	0.00102276	0.0248734	-1	28	73	120	37	10	5	27006057	Potri.006G020000.1	Potri.006G020000.1	PF00403	PTHR22814,PTHR22814:SF79				GO:0046872,GO:0030001	AT4G16380.1		Heavy metal transport/detoxification superfamily protein
Potri.006G022000	2.77739	3.15934	0.000127381	0.00505486	-1	13	41	126	7	8	4	27008408	Potri.006G022000.1	Potri.006G022000.1	PF01073	PTHR10366,PTHR10366:SF326		5.1.3.5	K12448	GO:0055114,GO:0016616,GO:0006694,GO:0003854	AT1G30620.1	HSR8,MUR4,UXE1	NAD(P)-binding Rossmann-fold superfamily protein
Potri.006G023600	3.40053	2.36598	6.3412e-11	1.78919e-08	-1	31	38	36	4	3	0	27008352	Potri.006G023600.1	Potri.006G023600.1	PF00201	PTHR11926,PTHR11926:SF235	KOG1192	2.4.1.324		GO:0016758,GO:0008152	AT1G22360.1	AtUGT85A2,UGT85A2	UDP-glucosyl transferase 85A2
Potri.006G026000	3.39621	1.72308	5.17555e-07	5.47031e-05	-1	15	32	16	2	2	0	27007140	Potri.006G026000.1	Potri.006G026000.1	PF03998	PTHR12838	KOG3237		K14769	GO:0032040,GO:0006364	AT3G60360.1	EDA14,UTP11	embryo sac development arrest 14
Potri.006G033500	1.02746	4.11033	0.000382387	0.0118983	-1	85	114	97	57	37	14	27007800	Potri.006G033500.1	Potri.006G033500.1	PF00892	PTHR31218,PTHR31218:SF9				GO:0016021,GO:0016020,GO:0022857	AT5G07050.1		nodulin MtN21 /EamA-like transporter family protein
Potri.006G038000	1.88659	2.96222	0.00010985	0.00450969	-1	23	82	44	16	9	4	27008745	Potri.006G038000.1	Potri.006G038000.1		PTHR38928
Potri.006G047500	6.23526	0.914885	2.74219e-06	0.000221472	-1	6	10	16	0	0	0	27004690	Potri.006G047500.1	Potri.006G047500.1	PF00194	PTHR18952,PTHR18952:SF118	KOG0382	4.2.1.1	K01674		AT4G20990.1	ACA4,ATACA4	alpha carbonic anhydrase 4
Potri.006G065700	1.2401	5.04254	0.0020675	0.0416678	-1	80	243	275	102	40	42	27008360	Potri.006G065700.1	Potri.006G065700.1	PF05691	PTHR31268,PTHR31268:SF5		2.4.1.82	K06617		AT5G20250.4	DIN10	Raffinose synthase family protein
Potri.006G072200	1.9251	2.0918	0.000205272	0.00735664	-1	25	30	20	9	1	4	27005864	Potri.006G072200.1	Potri.006G072200.1	PF07714	PTHR27001,PTHR27001:SF222	KOG1187	2.7.11.1,2.7.10.2		GO:0006468,GO:0004672	AT2G17220.1		Protein kinase superfamily protein
Potri.006G074600	1.11597	3.72786	0.00175386	0.037122	-1	55	100	74	25	36	13	27005348	Potri.006G074600.1	Potri.006G074600.1	PF00010	PTHR31945,PTHR31945:SF9				GO:0046983	AT5G57150.1		basic helix-loop-helix (bHLH) DNA-binding superfamily protein
Potri.006G092400	2.65107	4.36301	2.35583e-05	0.00132492	-1	47	128	261	46	5	7	27007021	Potri.006G092400.1	Potri.006G092400.1		PTHR33738,PTHR33738:SF3					AT5G02020.1
Potri.006G093500	1.03623	7.20877	0.000649647	0.0178166	-1	802	988	847	691	224	121	27006960	Potri.006G093500.1	Potri.006G093500.1	PF00011	PTHR11527,PTHR11527:SF153			K13993		AT1G53540.1		HSP20-like chaperones superfamily protein
Potri.006G100300	1.59648	2.35286	0.000145923	0.00560611	-1	32	31	25	11	7	3	27004802	Potri.006G100300.1	Potri.006G100300.1	PF00657	PTHR14209,PTHR14209:SF10	KOG3035	3.1.1.2		GO:0016788	AT3G11210.1		SGNH hydrolase-type esterase superfamily protein
Potri.006G109100	2.62886	5.40953	0.00023863	0.00831061	-1	53	193	658	98	17	13	27005888	Potri.006G109100.1	Potri.006G109100.1	PF03106	PTHR31282,PTHR31282:SF17				GO:0043565,GO:0006355,GO:0003700	AT3G56400.1	ATWRKY70,WRKY70	WRKY DNA-binding protein 70
Potri.006G109600	1.05694	4.75172	0.000373289	0.0116479	-1	130	137	196	88	44	33	27007845	Potri.006G109600.1	Potri.006G109600.1	PF14531	PTHR24351,PTHR24351:SF80	KOG0598	2.7.11.1	K04688		AT3G08720.1	ATPK19,ATPK2,ATS6K2,S6K2	serine/threonine protein kinase 2
Potri.006G114000	6.34554	0.983722	1.11813e-05	0.000738633	-1	5	8	21	0	0	0	27003678	Potri.006G114000.1	Potri.006G114000.1							AT5G01010.3
Potri.006G142100	1.01548	5.46597	0.00154171	0.0338689	-1	172	245	345	176	67	48	27003635	Potri.006G142100.1	Potri.006G142100.1	PF00583	PTHR23091,PTHR23091:SF278		2.3.1.88		GO:0008080	AT2G06025.1		Acyl-CoA N-acyltransferases (NAT) superfamily protein
Potri.006G149900	2.10914	2.13536	1.4203e-05	0.000901503	-1	23	29	27	6	5	2	27007756	Potri.006G149900.1	Potri.006G149900.1	PF00641	PTHR23111,PTHR23111:SF41				GO:0008270	AT2G26695.1		Ran BP2/NZF zinc finger-like superfamily protein
Potri.006G173900	1.27899	3.511	0.00227627	0.0448439	-1	59	62	77	48	13	5	27007311	Potri.006G173900.1	Potri.006G173900.1		PTHR33228,PTHR33228:SF5					AT5G57685.1	ATGDU3,GDU3,LSB1	glutamine dumper 3
Potri.006G180500	1.20624	6.21458	0.00228505	0.0449903	-1	280	461	605	348	89	50	27003850	Potri.006G180500.1	Potri.006G180500.1		PTHR33494,PTHR33494:SF1					AT2G24100.1
Potri.006G191200	5.61876	0.502412	8.84522e-05	0.00377555	-1	3	9	9	0	0	0	27004929	Potri.006G191200.1	Potri.006G191200.1
Potri.006G200100	2.441	2.15004	5.87176e-05	0.00271898	-1	10	38	35	6	4	1	27004264	Potri.006G200100.1	Potri.006G200100.1		PTHR33264,PTHR33264:SF5					AT3G11690.1
Potri.006G207300	5.3219	0.320167	0.000301024	0.0100323	-1	6	6	5	0	0	0	27004866	Potri.006G207300.1	Potri.006G207300.1	PF07687,PF01546	PTHR11014,PTHR11014:SF108			K14664	GO:0016787,GO:0008152	AT3G02875.1	ILR1	Peptidase M20/M25/M40 family protein
Potri.006G224400	1.40277	3.25689	2.96674e-05	0.00159057	-1	55	65	50	20	18	8	27007600	Potri.006G224400.1	Potri.006G224400.1	PF05254	PTHR21329	KOG3481		K17968		AT4G33100.1
Potri.006G230100	3.17299	1.50385	1.11785e-05	0.000738633	-1	10	18	23	4	0	0	27004345	Potri.006G230100.1	Potri.006G230100.1
Potri.006G232400	3.66495	0.587786	0.00216293	0.0430183	-1	1	9	12	1	0	0	27007488	Potri.006G232400.1	Potri.006G232400.1	PF00026	PTHR13683,PTHR13683:SF246	KOG1339	3.4.23.12		GO:0006508,GO:0004190	AT5G10770.1		Eukaryotic aspartyl protease family protein
Potri.006G232600	6.89293	1.38941	2.40793e-05	0.00134897	-1	2	10	37	0	0	0	27003689	Potri.006G232600.1	Potri.006G232600.1	PF00026	PTHR13683,PTHR13683:SF246	KOG1339	3.4.23.12		GO:0006508,GO:0004190	AT5G10770.1		Eukaryotic aspartyl protease family protein
Potri.006G233700	1.95553	2.02904	0.000221954	0.0078281	-1	17	35	20	7	3	3	27006938	Potri.006G233700.1	Potri.006G233700.1	PF14365,PF03080	PTHR31589,PTHR31589:SF18					AT5G25950.1		Protein of Unknown Function (DUF239)
Potri.006G235300	5.0516	0.165512	0.0025034	0.0480361	-1	1	6	7	0	0	0	27004100	Potri.006G235300.1	Potri.006G235300.1	PF02130	PTHR10000,PTHR10000:SF8				GO:0006364,GO:0004222	AT2G25870.1		haloacid dehalogenase-like hydrolase family protein
Potri.006G235900	1.94445	1.28932	0.00207478	0.0417389	-1	16	10	12	4	2	1	27004464	Potri.006G235900.1	Potri.006G235900.1	PF01490	PTHR22950,PTHR22950:SF205					AT1G10010.1	AAP8,ATAAP8	amino acid permease 8
Potri.006G247700	1.58953	2.6072	0.00116346	0.0274336	-1	20	36	50	14	8	4	27004970	Potri.006G247700.1	Potri.006G247700.1	PF14226,PF03171	PTHR10209,PTHR10209:SF197	KOG0143	1.14.11.15	K04124	GO:0055114,GO:0016491	AT1G15550.1	ATGA3OX1,GA3OX1,GA4	gibberellin 3-oxidase 1
Potri.006G255300	1.6	2.08169	0.00100864	0.024602	-1	21	26	24	11	3	3	27006941	Potri.006G255300.1	Potri.006G255300.1	PF10181	PTHR15231,PTHR15231:SF2		2.4.1.198	K03858	GO:0017176	AT4G35530.1		phosphatidylinositolglycan-related
Potri.006G256700	1.21187	4.17731	2.6745e-05	0.00146215	-1	86	139	99	52	30	19	27003666	Potri.006G256700.1	Potri.006G256700.1	PF04043,PF01095	PTHR31707,PTHR31707:SF40		3.1.1.11		GO:0004857,GO:0042545,GO:0030599,GO:0005618	AT3G14310.1	ATPME3,PME3	pectin methylesterase 3
Potri.006G261900	1.75361	1.52954	0.00260252	0.0494003	-1	12	17	17	8	1	1	27003747	Potri.006G261900.1	Potri.006G261900.1	PF08263,PF13855,PF00069	PTHR27000,PTHR27000:SF196	KOG1187	2.7.11.1		GO:0005515,GO:0006468,GO:0005524,GO:0004672	AT4G08850.1		Leucine-rich repeat receptor-like protein kinase family protein
Potri.006G262900	1.9798	2.8626	2.17542e-05	0.00124877	-1	38	36	61	14	5	6	27004418	Potri.006G262900.1	Potri.006G262900.1		PTHR36714					AT1G23850.1
Potri.006G276400	1.11266	4.68101	0.000121494	0.00485014	-1	116	180	158	94	46	20	27004570	Potri.006G276400.1	Potri.006G276400.1	PF04755	PTHR31906,PTHR31906:SF12					AT5G19940.1		Plastid-lipid associated protein PAP / fibrillin family protein
Potri.006G280300	4.98622	3.95313	2.13735e-28	5.08291e-25	-1	125	158	89	3	3	2	27004065	Potri.006G280300.1	Potri.006G280300.1
Potri.007G001400	2.78008	2.70145	3.09194e-09	6.16426e-07	-1	51	41	39	8	6	0	27016835	Potri.007G001400.1	Potri.007G001400.1		PTHR35278,PTHR35278:SF2					AT1G78922.1
Potri.007G027200	1.46523	3.4945	0.00191758	0.0394193	-1	34	56	110	29	14	11	27016472	Potri.007G027200.1	Potri.007G027200.1		PTHR32133,PTHR32133:SF138					AT5G07610.1		F-box family protein
Potri.007G029500	1.85133	3.43345	0.000217703	0.00771086	-1	33	67	104	32	8	5	27016554	Potri.007G029500.1	Potri.007G029500.1	PF00046	PTHR24326,PTHR24326:SF281	KOG0484		K09338	GO:0003677	AT4G36740.1	ATHB40,HB-5,HB40	homeobox protein 40
Potri.007G037300	2.18105	2.07395	3.29093e-05	0.00172277	-1	16	31	29	6	5	1	27016594	Potri.007G037300.1	Potri.007G037300.1	PF12697	PTHR10992,PTHR10992:SF820	KOG1454,KOG4409				AT2G23620.1	ATMES1,MES1	methyl esterase 1
Potri.007G037700	2.37417	4.37716	8.24617e-12	2.80151e-09	-1	94	190	158	22	27	11	27017062	Potri.007G037700.1	Potri.007G037700.1	PF12697	PTHR10992,PTHR10992:SF820	KOG1454				AT2G23620.1	ATMES1,MES1	methyl esterase 1
Potri.007G065100	1.29822	3.5486	0.000448751	0.0134727	-1	51	73	81	24	17	17	27016681	Potri.007G065100.1	Potri.007G065100.1	PF05327	PTHR12790	KOG2434		K15216		AT2G34750.1		RNA polymerase I specific transcription initiation factor RRN3 protein
Potri.007G079800	5.95754	0.709865	0.000391181	0.0120928	-1	1	8	17	0	0	0	27015627	Potri.007G079800.1	Potri.007G079800.1	PF03106	PTHR31221,PTHR31221:SF5				GO:0043565,GO:0006355,GO:0003700	AT5G64810.1	ATWRKY51,WRKY51	WRKY DNA-binding protein 51
Potri.007G080300	4.21237	0.966821	0.000168088	0.00625988	-1	2	17	14	1	0	0	27015847	Potri.007G080300.1	Potri.007G080300.1	PF00067	PTHR24296,PTHR24296:SF1	KOG0157			GO:0055114,GO:0020037,GO:0016705,GO:0005506	AT4G39490.1	CYP96A10	cytochrome P450, family 96, subfamily A, polypeptide 10
Potri.007G090900	1.60736	5.87681	0.000812851	0.0211927	-1	223	338	571	250	51	24	27016283	Potri.007G090900.1	Potri.007G090900.1	PF02358	PTHR10788,PTHR10788:SF19		3.1.3.12		GO:0005992,GO:0003824	AT5G65140.1		Haloacid dehalogenase-like hydrolase (HAD) superfamily protein
Potri.007G099400	2.30009	4.3954	0.00081798	0.0212393	-1	33	116	279	59	6	9	27016560	Potri.007G099400.1	Potri.007G099400.1	PF02365	PTHR31719,PTHR31719:SF17				GO:0006355,GO:0003677	AT1G01720.1	ANAC002,ATAF1	NAC (No Apical Meristem) domain transcriptional regulator superfamily protein
Potri.007G101800	6.25431	0.937189	2.42839e-06	0.000203143	-1	10	14	9	0	0	0	27014527	Potri.007G101800.1	Potri.007G101800.1	PF08241	PTHR10108,PTHR10108:SF781	KOG3010	2.1.1.145		GO:0008168,GO:0008152	AT4G22530.1		S-adenosyl-L-methionine-dependent methyltransferases superfamily protein
Potri.007G103000	5.05704	0.167152	0.00168705	0.0362378	-1	2	5	7	0	0	0	27016484	Potri.007G103000.1	Potri.007G103000.1		PTHR34964,PTHR34964:SF3					AT4G30770.1		Putative membrane lipoprotein
Potri.007G111100	2.59115	0.845541	0.00063319	0.017466	-1	6	11	10	2	1	0	27016851	Potri.007G111100.1	Potri.007G111100.1	PF00954,PF01453,PF07714	PTHR27002,PTHR27002:SF110	KOG1187	2.7.11.1		GO:0048544,GO:0006468,GO:0004672	AT5G60900.1	RLK1	receptor-like protein kinase 1
Potri.007G123400	1.07628	7.23729	0.000411628	0.0125963	-1	528	945	1209	532	252	175	27016243	Potri.007G123400.1	Potri.007G123400.1	PF05691	PTHR31268,PTHR31268:SF2		2.4.1.82	K06617		AT5G40390.1	SIP1	Raffinose synthase family protein
Potri.007G124800	5.29612	0.312504	0.000587882	0.0165592	-1	4	10	3	0	0	0	27016931	Potri.007G124800.1	Potri.007G124800.1		PTHR27009,PTHR27009:SF2		3.1.4.46			AT5G38280.1	PR5K	PR5-like receptor kinase
Potri.007G124900	2.75822	1.24782	0.00116508	0.0274523	-1	20	16	4	3	0	1	27015135	Potri.007G124900.1	Potri.007G124900.1	PF00630	PTHR38537					AT5G49150.1	ATGEX2,GEX2	gamete expressed 2
Potri.007G140800	2.5693	3.2897	2.24307e-09	4.66755e-07	-1	53	75	72	8	6	9	27015057	Potri.007G140800.1	Potri.007G140800.1	PF00069	PTHR27009,PTHR27009:SF19	KOG2345,KOG0591	3.1.4.46		GO:0006468,GO:0005524,GO:0004672	AT5G38280.1	PR5K	PR5-like receptor kinase
Potri.007G140900	2.93748	1.82578	2.25949e-05	0.00128566	-1	10	27	29	2	4	0	27016232	Potri.007G140900.1	Potri.007G140900.1	PF13947	PTHR33138,PTHR33138:SF7				GO:0030247	AT1G66910.1		Protein kinase superfamily protein
Potri.007G143100	9.91669	4.09132	3.1982e-32	1.18312e-28	-1	136	100	175	0	0	0	27015584	Potri.007G143100.1	Potri.007G143100.1	PF05729,PF13676	PTHR11017,PTHR11017:SF172				GO:0007165,GO:0005515	AT5G36930.2		Disease resistance protein (TIR-NBS-LRR class) family
Potri.007G143800	2.80993	5.80003	4.52009e-13	1.81316e-10	-1	398	487	390	113	20	15	27016249	Potri.007G143800.1	Potri.007G143800.1	PF00107,PF16884	PTHR11695,PTHR11695:SF564		1.1.1.54,1.3.1.74,1.3.1.102	K07119	GO:0055114,GO:0016491,GO:0008270	AT1G26320.1		Zinc-binding dehydrogenase family protein
Potri.008G008500	8.62127	2.89883	5.97126e-22	7.36323e-19	-1	56	55	59	0	0	0	27035952	Potri.008G008500.1	Potri.008G008500.1	PF02984	PTHR10177,PTHR10177:SF100				GO:0005634	AT1G47230.2	CYCA3;4	CYCLIN A3;4
Potri.008G008600	4.10673	2.30691	6.50873e-12	2.28107e-09	-1	39	37	27	2	1	1	27039974	Potri.008G008600.1	Potri.008G008600.1	PF00134						AT1G47230.2	CYCA3;4	CYCLIN A3;4
Potri.008G020700	1.20852	3.35505	0.000482667	0.0141835	-1	48	59	68	26	19	10	27037917	Potri.008G020700.1	Potri.008G020700.1		PTHR31096,PTHR31096:SF14					AT5G04740.1		ACT domain-containing protein
Potri.008G023000	1.90675	2.36107	1.59367e-05	0.000973572	-1	30	29	33	11	5	2	27035850	Potri.008G023000.1	Potri.008G023000.1		PTHR24177,PTHR24177:SF39					AT5G04700.1		Ankyrin repeat family protein
Potri.008G023400	1.31123	3.46571	0.00010389	0.00431825	-1	72	66	57	35	17	7	27037963	Potri.008G023400.1	Potri.008G023400.1	PF13962	PTHR24177,PTHR24177:SF39					AT5G04700.1		Ankyrin repeat family protein
Potri.008G036300	2.44542	5.97145	0.000647522	0.0178023	-1	357	464	548	221	7	9	27039994	Potri.008G036300.1	Potri.008G036300.1	PF01490	PTHR22950,PTHR22950:SF240	KOG1303		K15015		AT2G39130.1		Transmembrane amino acid transporter family protein
Potri.008G041300	1.06802	3.26006	0.00116771	0.0274948	-1	50	59	51	31	16	9	27036598	Potri.008G041300.1	Potri.008G041300.1	PF00179	PTHR24067,PTHR24067:SF121	KOG0421	6.3.2.19	K06688		AT3G20060.1	UBC19	ubiquitin-conjugating enzyme19
Potri.008G050700	1.72623	5.52924	5.01005e-09	9.47754e-07	-1	190	416	324	86	58	50	27038288	Potri.008G050700.1	Potri.008G050700.1	PF00230	PTHR19139,PTHR19139:SF55	KOG0223			GO:0016020,GO:0006810,GO:0005215	AT4G01470.1	ATTIP1.3,GAMMA-TIP3,TIP1;3	tonoplast intrinsic protein 1;3
Potri.008G054900	2.14142	1.47519	0.00171229	0.0365676	-1	10	21	15	2	2	3	27040014	Potri.008G054900.1	Potri.008G054900.1	PF00012	PTHR19375,PTHR19375:SF227			K03283		AT3G12580.1	ATHSP70,HSP70	heat shock protein 70
Potri.008G060500	1.38907	3.50984	5.8701e-05	0.00271898	-1	64	71	68	27	13	15	27038373	Potri.008G060500.1	Potri.008G060500.1	PF03016	PTHR11062,PTHR11062:SF109	KOG1021	2.4.2.41			AT4G38040.1		Exostosin family protein
Potri.008G069500	1.55876	4.4203	1.2323e-07	1.62811e-05	-1	100	171	138	40	38	20	27037470	Potri.008G069500.1	Potri.008G069500.1	PF00697	PTHR22854,PTHR22854:SF6	KOG4202	5.3.1.24	K01817	GO:0006568,GO:0004640	AT1G07780.1	PAI1,TRP6	phosphoribosylanthranilate isomerase 1
Potri.008G089000	2.58286	1.53514	0.00172971	0.0368283	-1	4	18	28	4	1	1	27037495	Potri.008G089000.1	Potri.008G089000.1	PF02365	PTHR31719,PTHR31719:SF40				GO:0006355,GO:0003677	AT1G69490.1	ANAC029,ATNAP,NAP	NAC-like, activated by AP3/PI
Potri.008G089100	3.59217	1.59153	6.08389e-07	6.25176e-05	-1	18	21	17	1	0	2	27036788	Potri.008G089100.1	Potri.008G089100.1							AT2G03150.1	emb1579	ATP/GTP-binding protein family
Potri.008G104500	1.61624	3.66748	1.09993e-06	0.000104038	-1	78	105	58	31	17	9	27039253	Potri.008G104500.1	Potri.008G104500.1	PF16113	PTHR11941,PTHR11941:SF72	KOG1680				AT4G16210.1	E-COAH-2,ECHIA	enoyl-CoA hydratase/isomerase A
Potri.008G106400	6.52242	1.13765	3.98356e-07	4.37772e-05	-1	13	18	9	0	0	0	27039828	Potri.008G106400.1	Potri.008G106400.1	PF03098	PTHR11903,PTHR11903:SF14	KOG2408		K10529		AT3G01420.1	ALPHA-DOX1,DIOX1,DOX1,PADOX-1	Peroxidase superfamily protein
Potri.008G111400	3.04179	0.784378	0.00123082	0.0285368	-1	7	8	11	0	2	0	27036918	Potri.008G111400.1	Potri.008G111400.1	PF13833,PF00036	PTHR10891,PTHR10891:SF638	KOG0027			GO:0005509	AT1G18530.1		EF hand calcium-binding protein family
Potri.008G157900	2.21745	3.03279	2.09695e-07	2.59538e-05	-1	46	76	41	18	6	2	27036355	Potri.008G157900.1	Potri.008G157900.1	PF00504	PTHR14154,PTHR14154:SF5					AT3G22840.1	ELIP,ELIP1	Chlorophyll A-B binding family protein
Potri.008G159100	2.59595	3.12039	5.1153e-08	7.27816e-06	-1	72	53	52	17	1	4	27037185	Potri.008G159100.1	Potri.008G159100.1	PF00690,PF12710,PF00689,PF00122	PTHR24093,PTHR24093:SF292		3.6.3.8	K01537	GO:0046872,GO:0000166	AT3G22910.1		ATPase E1-E2 type family protein / haloacid dehalogenase-like hydrolase family protein
Potri.008G159600	1.85575	2.04777	0.000697205	0.0188568	-1	16	24	31	8	2	4	27037059	Potri.008G159600.1	Potri.008G159600.1
Potri.008G161800	1.43548	4.20097	1.87269e-06	0.000164077	-1	99	126	116	43	39	11	27036876	Potri.008G161800.1	Potri.008G161800.1		PTHR23042,PTHR23042:SF65					AT5G43650.1	BHLH92	basic helix-loop-helix (bHLH) DNA-binding superfamily protein
Potri.008G173900	1.0523	3.62645	0.00261914	0.0496593	-1	56	82	71	49	15	12	27035940	Potri.008G173900.1	Potri.008G173900.1	PF00595,PF03572	PTHR32060,PTHR32060:SF7		3.4.21.102		GO:0005515,GO:0008236,GO:0006508	AT4G17740.1		Peptidase S41 family protein
Potri.008G177900	1.79357	5.35436	4.14305e-11	1.20999e-08	-1	253	254	310	94	62	23	27039745	Potri.008G177900.1	Potri.008G177900.1	PF00699,PF00547,PF00449,PF01979	PTHR22642,PTHR22642:SF7		3.5.1.5	K01427	GO:0043419,GO:0016151,GO:0016787	AT1G67550.1	URE	urease
Potri.008G183200	2.30744	3.82421	2.48704e-10	6.22582e-08	-1	64	121	108	21	16	6	27038708	Potri.008G183200.1	Potri.008G183200.1	PF14577,PF14576	PTHR33232					AT3G01680.1
Potri.008G190500	1.70194	2.15138	0.0018455	0.0383308	-1	15	21	39	8	7	2	27038676	Potri.008G190500.1	Potri.008G190500.1	PF07059	PTHR31558,PTHR31558:SF3					AT1G59650.1	CW14	Protein of unknown function (DUF1336)
Potri.008G197800	3.51204	3.98608	1.17072e-18	9.99435e-16	-1	91	116	150	13	7	3	27037266	Potri.008G197800.1	Potri.008G197800.1	PF07714	PTHR27001,PTHR27001:SF193	KOG1187	2.7.11.1		GO:0006468,GO:0004672	AT5G18910.1		Protein kinase superfamily protein
Potri.008G203100	1.99233	3.88601	3.14258e-08	4.82063e-06	-1	82	91	119	35	14	7	27039926	Potri.008G203100.1	Potri.008G203100.1	PF14543,PF14541	PTHR13683,PTHR13683:SF379	KOG1339	3.4.23.12		GO:0006508,GO:0004190	AT1G03220.1		Eukaryotic aspartyl protease family protein
Potri.008G210400	2.20181	4.86853	0.000326203	0.0106476	-1	69	164	363	91	20	5	27038915	Potri.008G210400.1	Potri.008G210400.1		PTHR33484
Potri.008G223500	2.7366	0.5861	0.0013053	0.0298967	-1	7	9	5	1	1	0	27037322	Potri.008G223500.1	Potri.008G223500.1	PF00067	PTHR24298,PTHR24298:SF164	KOG0156	1.14.13.121		GO:0055114,GO:0020037,GO:0016705,GO:0005506	AT3G26300.1	CYP71B34	cytochrome P450, family 71, subfamily B, polypeptide 34
Potri.009G027200	4.21444	1.60114	4.39926e-08	6.53879e-06	-1	11	23	24	2	0	0	26986347	Potri.009G027200.1	Potri.009G027200.1	PF00230	PTHR19139,PTHR19139:SF55	KOG0223		K09873	GO:0016020,GO:0006810,GO:0005215	AT4G01470.1	ATTIP1.3,GAMMA-TIP3,TIP1;3	tonoplast intrinsic protein 1;3
Potri.009G028800	1.91499	6.34902	0.000748723	0.0199264	-1	550	621	520	352	26	25	26985932	Potri.009G028800.1	Potri.009G028800.1	PF00314	PTHR31048,PTHR31048:SF7					AT2G28790.1		Pathogenesis-related thaumatin superfamily protein
Potri.009G034000	1.71666	4.61277	1.14277e-05	0.000748963	-1	112	200	170	86	24	9	26986044	Potri.009G034000.1	Potri.009G034000.1		PTHR33142,PTHR33142:SF7					AT5G02220.1
Potri.009G038500	1.66657	2.13305	0.00170525	0.036464	-1	14	43	19	9	6	2	26987569	Potri.009G038500.1	Potri.009G038500.1		PTHR33430,PTHR33430:SF3					AT5G05950.1	MEE60	maternal effect embryo arrest 60
Potri.009G041100	1.63719	2.97039	0.000235961	0.00824353	-1	43	37	60	22	6	6	26988746	Potri.009G041100.1	Potri.009G041100.1		PTHR34686,PTHR34686:SF1					AT4G37300.1	MEE59	maternal effect embryo arrest 59
Potri.009G051100	1.09824	6.92197	0.00158107	0.034609	-1	689	617	845	579	165	91	26987281	Potri.009G051100.1	Potri.009G051100.1		PTHR36893
Potri.009G066100	1.42357	4.93623	0.00111504	0.0264795	-1	87	147	325	96	49	21	26986887	Potri.009G066100.1	Potri.009G066100.1	PF00069	PTHR24055,PTHR24055:SF214		2.7.11.24	K04371	GO:0006468,GO:0005524,GO:0004672	AT3G45640.1	ATMAPK3,ATMPK3,MPK3	mitogen-activated protein kinase 3
Potri.009G077400	6.80943	1.36042	4.63376e-08	6.81591e-06	-1	10	24	15	0	0	0	26988680	Potri.009G077400.1	Potri.009G077400.1	PF00201	PTHR11926,PTHR11926:SF195	KOG1192	2.4.1.203		GO:0016758,GO:0008152	AT2G30150.1		UDP-Glycosyltransferase superfamily protein
Potri.009G079300	2.44967	1.009	0.00180199	0.0378589	-1	17	7	7	3	1	0	26988461	Potri.009G079300.1	Potri.009G079300.1	PF00737	PTHR34469				GO:0050821,GO:0042301,GO:0016020,GO:0015979,GO:0009523	ATCG00710.1		photosystem II reaction center protein H
Potri.009G080700	1.36386	3.9638	4.03226e-05	0.00203718	-1	60	118	106	39	27	14	26986634	Potri.009G080700.1	Potri.009G080700.1	PF01641	PTHR10173,PTHR10173:SF19	KOG0856	1.8.4.12	K07305	GO:0055114,GO:0033743,GO:0030091,GO:0016671,GO:0006979	AT4G21860.1	MSRB2	methionine sulfoxide reductase B 2
Potri.009G081800	2.71938	2.07578	1.29011e-05	0.000829207	-1	21	22	36	8	0	1	26985815	Potri.009G081800.1	Potri.009G081800.1	PF08263,PF00560,PF00069	PTHR27000,PTHR27000:SF195	KOG1187	2.7.11.1		GO:0005515,GO:0006468,GO:0005524,GO:0004672	AT1G09970.1	LRR XI-23,RLK7	Leucine-rich receptor-like protein kinase family protein
Potri.009G086100	1.26715	4.50505	0.00172128	0.0367361	-1	63	125	215	65	39	22	26987372	Potri.009G086100.1	Potri.009G086100.1	PF01764	PTHR21493,PTHR21493:SF148		3.1.1.1		GO:0006629	AT5G14930.2	SAG101	senescence-associated gene 101
Potri.009G106100	1.2767	2.76261	0.00154218	0.0338689	-1	32	56	28	15	14	5	26985964	Potri.009G106100.1	Potri.009G106100.1		PTHR22895	KOG4199				AT4G33945.1		ARM repeat superfamily protein
Potri.009G108900	1.66383	5.66421	2.55846e-05	0.00141263	-1	279	338	381	195	54	18	26988116	Potri.009G108900.1	Potri.009G108900.1	PF04819	PTHR16007,PTHR16007:SF14					AT1G49470.1		Family of unknown function (DUF716)
Potri.009G117500	1.30916	4.20295	8.42245e-05	0.00362764	-1	123	92	115	62	32	10	26988698	Potri.009G117500.1	Potri.009G117500.1	PF00582	PTHR31964,PTHR31964:SF26				GO:0006950	AT2G21620.1	RD2	Adenine nucleotide alpha hydrolases-like superfamily protein
Potri.009G119000	1.96083	5.75021	5.84419e-12	2.06996e-09	-1	262	490	375	124	48	41	26988414	Potri.009G119000.1	Potri.009G119000.1	PF14364	PTHR33640,PTHR33640:SF3					AT4G34560.1
Potri.009G119900	3.34517	3.84951	3.88433e-09	7.65235e-07	-1	60	103	156	23	2	1	26987770	Potri.009G119900.1	Potri.009G119900.1		PTHR35290,PTHR35290:SF2					AT2G16385.1
Potri.009G133600	1.58337	6.53455	0.000154276	0.00584353	-1	418	658	742	387	92	40	26987447	Potri.009G133600.1	Potri.009G133600.1	PF01490	PTHR22950,PTHR22950:SF205	KOG1303				AT5G09220.1	AAP2	amino acid permease 2
Potri.009G138900	1.45995	4.74329	7.12385e-05	0.00315401	-1	100	150	246	82	38	20	26988198	Potri.009G138900.1	Potri.009G138900.1	PF07690	PTHR23504,PTHR23504:SF36	KOG2816			GO:0055085,GO:0016021	AT2G16990.2		Major facilitator superfamily protein
Potri.009G139700	1.2631	3.00493	0.00153634	0.0337853	-1	51	33	51	19	14	8	26986983	Potri.009G139700.1	Potri.009G139700.1	PF08100,PF00891	PTHR11746,PTHR11746:SF98	KOG3178	2.1.1.128		GO:0046983,GO:0008171	AT4G35160.1		O-methyltransferase family protein
Potri.009G144200	5.31397	0.316978	0.000347659	0.0110553	-1	4	8	5	0	0	0	26985974	Potri.009G144200.1	Potri.009G144200.1		PTHR23074,PTHR23074:SF93		3.6.4.6			AT2G27600.1	ATSKD1,SKD1,VPS4	AAA-type ATPase family protein
Potri.009G145700	7.48566	1.91449	2.79035e-11	8.76434e-09	-1	28	37	14	0	0	0	26986257	Potri.009G145700.1	Potri.009G145700.1	PF06830	PTHR31656,PTHR31656:SF0					AT3G19430.1		late embryogenesis abundant protein-related / LEA protein-related
Potri.009G154000	5.40283	0.36826	0.00021151	0.00752351	-1	4	7	7	0	0	0	26988092	Potri.009G154000.1	Potri.009G154000.1	PF01915,PF00933	PTHR30620,PTHR30620:SF27		3.2.1.58		GO:0005975,GO:0004553	AT5G04885.1		Glycosyl hydrolase family protein
Potri.009G158200	1.3018	3.46039	0.00046331	0.0138097	-1	52	66	74	19	20	15	26987608	Potri.009G158200.1	Potri.009G158200.1	PF00106	PTHR24322,PTHR24322:SF442	KOG1208	1.1.1.208	K15095	GO:0016491,GO:0008152	AT2G24190.2		NAD(P)-binding Rossmann-fold superfamily protein
Potri.010G006800	1.07823	6.69308	0.000200762	0.00723394	-1	474	627	738	423	158	101	26978378	Potri.010G006800.1	Potri.010G006800.1	PF00847	PTHR31190,PTHR31190:SF18			K09286	GO:0006355,GO:0003700	AT3G16770.1	ATEBP,EBP,ERF72,RAP2.3	ethylene-responsive element binding protein
Potri.010G026700	2.98176	1.40121	3.04372e-05	0.0016214	-1	11	15	20	2	2	0	26983015	Potri.010G026700.1	Potri.010G026700.1		PTHR33068
Potri.010G043600	1.43538	2.37656	0.00109897	0.026221	-1	24	31	32	11	7	5	26980489	Potri.010G043600.1	Potri.010G043600.1							AT1G23360.1	MENG	S-adenosyl-L-methionine-dependent methyltransferases superfamily protein
Potri.010G049200	2.79057	1.53754	1.98012e-05	0.00116067	-1	16	17	18	2	1	2	26980320	Potri.010G049200.1	Potri.010G049200.1	PF00067	PTHR24298,PTHR24298:SF144	KOG0156	1.14.13.68		GO:0055114,GO:0020037,GO:0016705,GO:0005506	AT3G26320.1	CYP71B36	cytochrome P450, family 71, subfamily B, polypeptide 36
Potri.010G049600	3.70408	1.20608	5.68775e-06	0.000411669	-1	12	10	18	2	0	0	26979842	Potri.010G049600.1	Potri.010G049600.1	PF13920,PF07002	PTHR10857,PTHR10857:SF34	KOG4172		K16280		AT5G14420.4	RGLG2	RING domain ligase2
Potri.010G050600	2.41174	2.55594	0.00135833	0.030912	-1	10	53	51	1	10	3	26979242	Potri.010G050600.1	Potri.010G050600.1	PF14577,PF14576	PTHR33232					AT3G01680.1
Potri.010G062800	9.29113	3.51308	1.18892e-30	3.29866e-27	-1	73	114	87	0	0	0	26983086	Potri.010G062800.1	Potri.010G062800.1		PTHR34191,PTHR34191:SF1		1.1.1.39			AT4G13560.1	UNE15	Late embryogenesis abundant protein (LEA) family protein
Potri.010G072300	5.24379	0.272013	0.000731612	0.0195964	-1	2	6	8	0	0	0	26979607	Potri.010G072300.1	Potri.010G072300.1	PF00847	PTHR31190,PTHR31190:SF25			K14516	GO:0006355,GO:0003700	AT3G23240.1	ATERF1,ERF1	ethylene response factor 1
Potri.010G088500	2.7601	0.586095	0.00161174	0.0350042	-1	9	7	5	2	0	0	26980289	Potri.010G088500.1	Potri.010G088500.1	PF00332	PTHR32227,PTHR32227:SF130		3.2.1.39		GO:0005975,GO:0004553	AT1G77780.1		Glycosyl hydrolase superfamily protein
Potri.010G089300	2.25138	4.06227	0.000175438	0.00646849	-1	113	93	133	58	4	2	26980601	Potri.010G089300.1	Potri.010G089300.1	PF13419	PTHR12725,PTHR12725:SF81	KOG3109	3.1.3.74	K07025		AT2G32150.1		Haloacid dehalogenase-like hydrolase (HAD) superfamily protein
Potri.010G100600	2.2328	3.90495	0.000108563	0.00446784	-1	134	105	68	50	3	3	26980357	Potri.010G100600.1	Potri.010G100600.1	PF14368	PTHR33122,PTHR33122:SF8					AT2G37870.1		Bifunctional inhibitor/lipid-transfer protein/seed storage 2S albumin superfamily protein
Potri.010G104500	1.09009	6.71801	0.00152911	0.0336707	-1	432	543	879	450	168	88	26979040	Potri.010G104500.1	Potri.010G104500.1	PF08282,PF00982	PTHR10788,PTHR10788:SF48		2.4.1.15,3.1.3.12	K16055	GO:0005992,GO:0003824	AT1G68020.2	ATTPS6,TPS6	UDP-Glycosyltransferase / trehalose-phosphatase family protein
Potri.010G108800	1.3643	4.79814	0.000916217	0.0231446	-1	82	145	277	88	40	24	26980567	Potri.010G108800.1	Potri.010G108800.1	PF04749	PTHR15907,PTHR15907:SF56					AT1G14870.1	PCR2	PLANT CADMIUM RESISTANCE 2
Potri.010G111000	2.56609	5.07722	7.24983e-19	6.52368e-16	-1	183	333	233	42	26	21	26978946	Potri.010G111000.1	Potri.010G111000.1	PF00407	PTHR31907,PTHR31907:SF4				GO:0009607,GO:0006952	AT1G70830.1	MLP28	MLP-like protein 28
Potri.010G113400	1.7892	5.29234	9.86204e-12	3.31663e-09	-1	255	295	242	98	56	20	26979038	Potri.010G113400.1	Potri.010G113400.1	PF00226	PTHR24078					AT1G71000.1		Chaperone DnaJ-domain superfamily protein
Potri.010G114600	2.91255	1.05991	5.27043e-05	0.00249963	-1	8	15	11	2	1	0	26981468	Potri.010G114600.1	Potri.010G114600.1	PF00403	PTHR22814,PTHR22814:SF47	KOG1603			GO:0046872,GO:0030001	AT1G22990.1		Heavy metal transport/detoxification superfamily protein
Potri.010G116300	2.0755	4.31784	5.35135e-05	0.0025272	-1	53	282	90	48	12	13	26983002	Potri.010G116300.1	Potri.010G116300.1	PF00067	PTHR24282,PTHR24282:SF28	KOG0157			GO:0055114,GO:0020037,GO:0016705,GO:0005506	AT5G24910.1	CYP714A1	cytochrome P450, family 714, subfamily A, polypeptide 1
Potri.010G121000	3.02124	0.747209	0.00185401	0.0384355	-1	3	8	14	1	1	0	26979571	Potri.010G121000.1	Potri.010G121000.1	PF00069	PTHR27009,PTHR27009:SF21	KOG1187	3.1.4.46		GO:0006468,GO:0005524,GO:0004672	AT5G38280.1	PR5K	PR5-like receptor kinase
Potri.010G125900	6.25368	2.55172	5.33254e-06	0.000390965	-1	2	20	103	1	0	0	26978708	Potri.010G125900.1	Potri.010G125900.1		PTHR35735,PTHR35735:SF1					AT3G25882.1	NIMIN-2	NIM1-interacting 2
Potri.010G127600	1.52878	3.95746	0.000507763	0.0147646	-1	79	95	113	62	17	4	26980722	Potri.010G127600.1	Potri.010G127600.1	PF00135	PTHR23024,PTHR23024:SF194	KOG1515	3.1.1.1			AT5G16080.1	AtCXE17,CXE17	carboxyesterase 17
Potri.010G131900	1.06676	7.85027	0.00251548	0.0481601	-1	1099	1401	1610	1141	337	161	26982124	Potri.010G131900.1	Potri.010G131900.1	PF00005,PF01061	PTHR19241,PTHR19241:SF303				GO:0016887,GO:0005524,GO:0016020	AT3G25620.2		ABC-2 type transporter family protein
Potri.010G135100	1.88715	1.77663	0.000928297	0.0233253	-1	20	15	22	5	4	2	26979196	Potri.010G135100.1	Potri.010G135100.1	PF00118	PTHR11353,PTHR11353:SF81			K04077	GO:0005524	AT1G26230.1		TCP-1/cpn60 chaperonin family protein
Potri.010G155200	1.11399	5.31921	0.000297583	0.00993753	-1	151	228	323	127	79	39	26980292	Potri.010G155200.1	Potri.010G155200.1	PF11721,PF00069	PTHR27006,PTHR27006:SF37	KOG1187	2.7.11.1		GO:0006468,GO:0005524,GO:0004672	AT1G53430.1		Leucine-rich repeat transmembrane protein kinase
Potri.010G155300	7.45601	1.88167	7.88893e-13	3.05412e-10	-1	22	28	26	0	0	0	26978442	Potri.010G155300.1	Potri.010G155300.1	PF08569	PTHR10182,PTHR10182:SF12			K08272		AT5G47540.1		Mo25 family protein
Potri.010G155400	1.50022	4.06432	8.14683e-07	8.10176e-05	-1	100	100	110	35	33	12	26982248	Potri.010G155400.1	Potri.010G155400.1	PF08569	PTHR10182,PTHR10182:SF12	KOG1566		K08272		AT5G47540.1		Mo25 family protein
Potri.010G155500	1.22006	6.28959	5.64925e-07	5.8777e-05	-1	422	543	474	172	133	116	26979332	Potri.010G155500.1	Potri.010G155500.1
Potri.010G155600	1.88625	5.92244	1.88066e-13	7.92593e-11	-1	487	463	307	135	83	36	26980048	Potri.010G155600.1	Potri.010G155600.1	PF00560,PF11721,PF00069	PTHR27006,PTHR27006:SF37	KOG1187	2.7.11.1		GO:0005515,GO:0006468,GO:0005524,GO:0004672	AT1G53440.1		Leucine-rich repeat transmembrane protein kinase
Potri.010G155800	1.59937	2.14186	0.000983102	0.0241917	-1	16	34	25	11	5	2	26980335	Potri.010G155800.1	Potri.010G155800.1	PF11721	PTHR27006,PTHR27006:SF11					AT1G53430.1		Leucine-rich repeat transmembrane protein kinase
Potri.010G165000	2.7476	3.14111	2.94721e-11	9.17052e-09	-1	60	56	66	11	8	1	26981581	Potri.010G165000.1	Potri.010G165000.1
Potri.010G169900	2.89209	5.2456	6.17665e-24	8.56856e-21	-1	273	272	311	50	26	11	26980238	Potri.010G169900.1	Potri.010G169900.1	PF00753,PF13370	PTHR11935,PTHR11935:SF104		3.1.2.6			AT4G33540.1		metallo-beta-lactamase family protein
Potri.010G174400	2.34385	2.8118	2.36752e-06	0.000199241	-1	67	47	24	12	6	2	26981140	Potri.010G174400.1	Potri.010G174400.1	PF00083	PTHR24064,PTHR24064:SF242	KOG0255			GO:0055085,GO:0022857,GO:0016021	AT1G16390.1	3-Oct,ATOCT3	organic cation/carnitine transporter 3
Potri.010G178500	1.99223	2.45884	4.81552e-06	0.000357875	-1	32	40	29	8	7	3	26979056	Potri.010G178500.1	Potri.010G178500.1
Potri.010G183100	2.00032	4.33448	3.64516e-07	4.1671e-05	-1	84	139	182	51	22	7	26982882	Potri.010G183100.1	Potri.010G183100.1		PTHR31439					AT2G40390.1
Potri.010G191000	1.46015	5.94219	5.65081e-05	0.00263868	-1	325	295	534	223	59	53	26978751	Potri.010G191000.1	Potri.010G191000.1	PF01490	PTHR22950,PTHR22950:SF256	KOG1303		K13946		AT2G38120.1	AUX1,MAP1,PIR1,WAV5	Transmembrane amino acid transporter family protein
Potri.010G192400	1.81276	5.87248	6.07237e-08	8.49468e-06	-1	272	368	535	149	89	27	26979095	Potri.010G192400.1	Potri.010G192400.1	PF02458	PTHR31896,PTHR31896:SF11		2.3.1.99,2.3.1.133		GO:0016747	AT2G39980.1		HXXXD-type acyl-transferase family protein
Potri.010G195700	1.10403	7.80954	0.00174254	0.0369651	-1	1112	1635	1333	1119	285	163	26978464	Potri.010G195700.1	Potri.010G195700.1	PF00011	PTHR11527,PTHR11527:SF152	KOG0710		K13993		AT1G53540.1		HSP20-like chaperones superfamily protein
Potri.010G196400	3.01559	3.7627	0.000763876	0.0202488	-1	13	39	229	27	4	1	26978702	Potri.010G196400.1	Potri.010G196400.1		PTHR33738,PTHR33738:SF2					AT2G39855.2
Potri.010G210400	1.25936	3.60569	0.000125711	0.00499453	-1	76	66	70	27	21	15	26979660	Potri.010G210400.1	Potri.010G210400.1	PF05056	PTHR33103					AT5G01150.1		Protein of unknown function (DUF674)
Potri.010G212700	1.13261	7.19486	2.11149e-05	0.00121917	-1	804	972	887	589	239	126	26979131	Potri.010G212700.1	Potri.010G212700.1	PF13962,PF13637,PF12796	PTHR24177,PTHR24177:SF10	KOG0502,KOG4412,KOG0508				AT3G12360.1	ITN1	Ankyrin repeat family protein
Potri.010G222100	5.36477	0.328843	0.0011029	0.0262397	-1	3	3	11	0	0	0	26980921	Potri.010G222100.1	Potri.010G222100.1	PF00085,PF13848	PTHR18929,PTHR18929:SF74	KOG0907	5.3.4.1	K09580	GO:0045454	AT3G54960.1	ATPDI1,ATPDIL1-3,PDI1,PDIL1-3	PDI-like 1-3
Potri.010G225300	1.2543	3.50685	0.000434727	0.0131175	-1	66	52	78	33	21	8	26978638	Potri.010G225300.1	Potri.010G225300.1	PF07714	PTHR27001,PTHR27001:SF29	KOG1187	2.7.11.1		GO:0006468,GO:0004672	AT3G09830.1		Protein kinase superfamily protein
Potri.010G234700	1.2048	4.56489	0.000197254	0.0071347	-1	93	149	179	81	37	21	26982798	Potri.010G234700.1	Potri.010G234700.1	PF14381,PF07714	PTHR23257,PTHR23257:SF549	KOG0192	2.7.11.1	K14510	GO:0006468,GO:0004672	AT5G03730.1	AtCTR1,CTR1,SIS1	Protein kinase superfamily protein
Potri.010G240800	1.55659	5.61793	0.000287024	0.00968204	-1	147	280	507	171	59	30	26979395	Potri.010G240800.1	Potri.010G240800.1	PF00249	PTHR24078,PTHR24078:SF279					AT5G04760.1		Duplicated homeodomain-like superfamily protein
Potri.010G251800	1.21959	5.73617	0.000351757	0.0111425	-1	261	403	318	240	62	38	26979264	Potri.010G251800.1	Potri.010G251800.1	PF00643	PTHR31717,PTHR31717:SF11				GO:0008270,GO:0005622	AT3G21150.1	BBX32	B-box 32
Potri.010G253600	3.63269	1.58379	1.54374e-05	0.000957122	-1	6	36	15	2	1	0	26978404	Potri.010G253600.1	Potri.010G253600.1	PF00153	PTHR24089,PTHR24089:SF359	KOG0752				AT3G20240.1		Mitochondrial substrate carrier family protein
Potri.011G016100	2.18664	2.94039	6.66635e-07	6.76676e-05	-1	33	57	59	12	10	2	27000640	Potri.011G016100.1	Potri.011G016100.1	PF12796	PTHR24177,PTHR24177:SF11					AT4G03500.1		Ankyrin repeat family protein
Potri.011G016300	1.39776	3.66147	5.96609e-05	0.00275499	-1	52	107	72	33	18	12	27000659	Potri.011G016300.1	Potri.011G016300.1	PF12796,PF13962	PTHR24177,PTHR24177:SF11					AT3G18670.1		Ankyrin repeat family protein
Potri.011G018600	1.59439	3.34093	0.000502133	0.0146499	-1	37	75	74	33	14	2	27001908	Potri.011G018600.1	Potri.011G018600.1	PF12796	PTHR24177,PTHR24177:SF19					AT5G35830.1		Ankyrin repeat family protein
Potri.011G019200	2.51833	1.08721	0.00152097	0.0335137	-1	6	18	10	3	0	1	27001264	Potri.011G019200.1	Potri.011G019200.1	PF13962	PTHR24177,PTHR24177:SF19					AT3G18670.1		Ankyrin repeat family protein
Potri.011G019300	1.91789	2.39179	2.83407e-05	0.00153677	-1	31	37	27	11	3	4	27000787	Potri.011G019300.1	Potri.011G019300.1	PF12796	PTHR24177,PTHR24177:SF19					AT4G14390.1		Ankyrin repeat family protein
Potri.011G019600	3.19463	2.74128	3.00293e-10	7.24489e-08	-1	33	68	40	8	2	1	27001659	Potri.011G019600.1	Potri.011G019600.1	PF13962	PTHR24177,PTHR24177:SF19					AT3G18670.1		Ankyrin repeat family protein
Potri.011G021600	2.18008	5.03527	8.18915e-16	4.95727e-13	-1	180	298	218	45	40	23	27003003	Potri.011G021600.1	Potri.011G021600.1
Potri.011G024200	1.969	1.71695	0.000676147	0.018422	-1	24	15	16	4	5	1	27002919	Potri.011G024200.1	Potri.011G024200.1	PF00646,PF08387	PTHR32212,PTHR32212:SF126				GO:0005515	AT4G26340.1		F-box/RNI-like/FBD-like domains-containing protein
Potri.011G025400	3.9774	7.32333	6.53356e-56	1.08764e-51	-1	1390	1404	1175	73	59	44	27002899	Potri.011G025400.1	Potri.011G025400.1	PF04043,PF01095	PTHR31707,PTHR31707:SF32		3.2.2.22,3.1.1.11	K01051	GO:0004857,GO:0042545,GO:0030599,GO:0005618	AT1G11580.1	ATPMEPCRA,PMEPCRA	methylesterase PCR A
Potri.011G028400	1.15148	4.64038	0.000923385	0.0232375	-1	91	138	207	84	46	21	27001837	Potri.011G028400.1	Potri.011G028400.1	PF01657,PF07714	PTHR27002,PTHR27002:SF29	KOG1187	2.7.11.1		GO:0006468,GO:0004672	AT4G05200.1	CRK25	cysteine-rich RLK (RECEPTOR-like protein kinase) 25
Potri.011G036200	2.08953	1.6577	0.000792034	0.0208458	-1	9	18	26	5	3	1	27001142	Potri.011G036200.1	Potri.011G036200.1
Potri.011G041100	1.42928	4.93487	5.53644e-07	5.81483e-05	-1	142	218	216	93	43	25	27002928	Potri.011G041100.1	Potri.011G041100.1	PF00564	PTHR31066,PTHR31066:SF4				GO:0005515	AT4G05150.1		Octicosapeptide/Phox/Bem1p family protein
Potri.011G047100	6.64281	1.22455	3.08692e-07	3.63165e-05	-1	20	13	10	0	0	0	27001033	Potri.011G047100.1	Potri.011G047100.1		PTHR31342,PTHR31342:SF16					AT1G11070.1
Potri.011G054500	3.48853	0.500128	0.000510464	0.0148173	-1	5	9	6	1	0	0	27002322	Potri.011G054500.1	Potri.011G054500.1	PF08263,PF00560,PF13855	PTHR27004,PTHR27004:SF1	KOG0472			GO:0005515	AT1G45616.1	AtRLP6,RLP6	receptor like protein 6
Potri.011G058800	2.1413	2.54225	0.000478306	0.014113	-1	24	26	57	15	1	3	27001004	Potri.011G058800.1	Potri.011G058800.1	PF00462	PTHR10168,PTHR10168:SF69	KOG1752	1.8.1.9		GO:0045454,GO:0015035,GO:0009055	AT1G28480.1	GRX480,roxy19	Thioredoxin superfamily protein
Potri.011G059600	3.37898	1.00178	1.44939e-05	0.000913937	-1	9	14	10	1	1	0	27001146	Potri.011G059600.1	Potri.011G059600.1	PF08100,PF00891	PTHR11746,PTHR11746:SF78	KOG3178	2.1.1.240		GO:0046983,GO:0008171	AT4G35160.1		O-methyltransferase family protein
Potri.011G068700	1.35319	3.49963	0.000142317	0.00553538	-1	76	76	50	20	27	9	27003190	Potri.011G068700.1	Potri.011G068700.1	PF00560,PF08263,PF00069	PTHR27001,PTHR27001:SF104	KOG1187	2.7.11.1		GO:0005515,GO:0006468,GO:0005524,GO:0004672	AT5G45780.1		Leucine-rich repeat protein kinase family protein
Potri.011G087600	1.53527	2.26702	0.0017366	0.0368975	-1	29	26	26	12	2	6	27001257	Potri.011G087600.1	Potri.011G087600.1
Potri.011G088900	1.16658	2.78363	0.00154541	0.0339057	-1	34	42	38	20	11	6	27001385	Potri.011G088900.1	Potri.011G088900.1
Potri.011G089500	1.49093	4.77296	8.8091e-09	1.58535e-06	-1	183	173	162	75	40	22	27002937	Potri.011G089500.1	Potri.011G089500.1	PF05190,PF05192,PF00488	PTHR11361,PTHR11361:SF20			K08741	GO:0030983,GO:0006298,GO:0005524	AT3G20475.1	ATMSH5,MSH5	MUTS-homologue 5
Potri.011G095600	3.10821	2.64023	0.000117465	0.00473471	-1	9	35	81	10	2	0	27002643	Potri.011G095600.1	Potri.011G095600.1	PF14226,PF03171	PTHR10209,PTHR10209:SF91	KOG0143	1.14.11.13	K04125	GO:0055114,GO:0016491	AT1G78440.1	ATGA2OX1,GA2OX1	Arabidopsis thaliana gibberellin 2-oxidase 1
Potri.011G113000	2.22542	1.82472	0.00146423	0.0324784	-1	6	26	30	8	1	1	27002106	Potri.011G113000.1	Potri.011G113000.1	PF13410,PF02798	PTHR11260,PTHR11260:SF317	KOG0406	2.5.1.18	K00799	GO:0005515	AT1G78380.1	ATGSTU19,GST8,GSTU19	glutathione S-transferase TAU 19
Potri.011G118100	1.40803	2.86517	0.000744649	0.0198816	-1	51	31	43	20	9	6	27002699	Potri.011G118100.1	Potri.011G118100.1	PF13419,PF00596	PTHR20371,PTHR20371:SF1	KOG2630	3.1.3.87,4.2.1.109,5.3.2.5	K16054		AT5G53850.2		haloacid dehalogenase-like hydrolase family protein
Potri.011G126400	1.63001	3.73337	0.000887713	0.0226306	-1	30	101	118	23	29	7	27002141	Potri.011G126400.1	Potri.011G126400.1	PF01221	PTHR11886,PTHR11886:SF22	KOG3430	3.6.4.2	K10418	GO:0007017,GO:0005875	AT4G27360.1		Dynein light chain type 1 family protein
Potri.011G133800	6.01272	2.44667	1.4229e-13	6.07361e-11	-1	50	34	34	0	0	1	27002372	Potri.011G133800.1	Potri.011G133800.1	PF00005,PF00664	PTHR24221,PTHR24221:SF245		3.6.3.44	K05658	GO:0016887,GO:0005524,GO:0055085,GO:0042626,GO:0016021,GO:0006810	AT3G28390.1	PGP18	P-glycoprotein 18
Potri.011G142100	1.45018	3.05739	0.000911374	0.0230572	-1	33	42	70	17	16	6	27001573	Potri.011G142100.1	Potri.011G142100.1	PF00069	PTHR27006,PTHR27006:SF22	KOG1187	2.7.11.1		GO:0006468,GO:0005524,GO:0004672	AT1G16670.1		Protein kinase superfamily protein
Potri.011G147000	1.36737	2.74013	0.000487518	0.0143008	-1	37	47	31	14	14	4	27000986	Potri.011G147000.1	Potri.011G147000.1	PF03647	PTHR12668,PTHR12668:SF13	KOG4267			GO:0016020	AT1G33265.1		Transmembrane proteins 14C
Potri.011G150200	1.2357	5.6378	8.8703e-05	0.00378141	-1	289	358	272	212	69	32	27001077	Potri.011G150200.1	Potri.011G150200.1	PF14226,PF03171	PTHR10209,PTHR10209:SF196	KOG0143	1.14.11.9		GO:0055114,GO:0016491	AT4G10500.1		2-oxoglutarate (2OG) and Fe(II)-dependent oxygenase superfamily protein
Potri.011G153800	1.43374	3.90334	0.000484076	0.0142124	-1	70	73	126	50	24	6	27002223	Potri.011G153800.1	Potri.011G153800.1	PF02833	PTHR12112,PTHR12112:SF15	KOG4129	3.6.1.1	K01514	GO:0016462,GO:0005737
Potri.011G160800	3.65195	2.87766	5.20206e-15	2.70621e-12	-1	47	63	49	6	3	0	27002316	Potri.011G160800.1	Potri.011G160800.1
Potri.011G165000	1.70411	2.20184	0.00187127	0.0386969	-1	16	48	17	12	4	2	27003189	Potri.011G165000.1	Potri.011G165000.1	PF00274	PTHR11627,PTHR11627:SF19		4.1.2.13	K01623	GO:0006096,GO:0004332	AT4G26530.1		Aldolase superfamily protein
Potri.011G165600	1.55326	4.98319	2.1778e-10	5.493e-08	-1	179	222	207	69	50	30	27002539	Potri.011G165600.1	Potri.011G165600.1	PF10354	PTHR11538,PTHR11538:SF43	KOG4174		K19307		AT1G55790.1		Domain of unknown function (DUF2431)
Potri.011G165700	6.48143	1.09625	1.62156e-06	0.000145521	-1	9	11	18	0	0	0	27002537	Potri.011G165700.1	Potri.011G165700.1	PF00931	PTHR23155,PTHR23155:SF592	KOG4658		K13457	GO:0043531	AT3G07040.1	RPM1,RPS3	NB-ARC domain-containing disease resistance protein
Potri.012G001000	1.9012	3.23125	0.002317	0.0454045	-1	33	43	98	34	3	3	27050170	Potri.012G001000.1	Potri.012G001000.1	PF02358	PTHR10788,PTHR10788:SF39		3.1.3.12	K01087	GO:0005992,GO:0003824	AT1G35910.1		Haloacid dehalogenase-like hydrolase (HAD) superfamily protein
Potri.012G005800	1.28014	4.41036	0.000575978	0.0163483	-1	110	121	150	90	24	13	27050236	Potri.012G005800.1	Potri.012G005800.1	PF02482	PTHR33231,PTHR33231:SF1				GO:0044238	AT5G24490.1		30S ribosomal protein, putative
Potri.012G007600	1.51988	2.19846	0.00181861	0.0380315	-1	29	19	28	8	7	4	27050432	Potri.012G007600.1	Potri.012G007600.1	PF03372	PTHR12121,PTHR12121:SF44	KOG2338				AT5G54130.2		Calcium-binding endonuclease/exonuclease/phosphatase family
Potri.012G010000	5.68442	0.544656	1.91155e-05	0.0011343	-1	8	8	6	0	0	0	27050865	Potri.012G010000.1	Potri.012G010000.1	PF01145	PTHR10264,PTHR10264:SF27				GO:0016020	AT4G27585.1		SPFH/Band 7/PHB domain-containing membrane-associated protein family
Potri.012G019900	2.24442	2.84047	0.00215915	0.0429696	-1	11	27	96	15	6	2	27050721	Potri.012G019900.1	Potri.012G019900.1	PF04564,PF00514	PTHR22849,PTHR22849:SF37		6.3.2.19		GO:0016567,GO:0004842,GO:0005515	AT1G76390.1		ARM repeat superfamily protein
Potri.012G022400	1.93597	6.2051	0.000329339	0.0107166	-1	501	649	399	307	30	21	27050863	Potri.012G022400.1	Potri.012G022400.1	PF00011	PTHR11527,PTHR11527:SF167	KOG0710		K13993		AT4G27670.1	HSP21	heat shock protein 21
Potri.012G023800	3.54388	0.546067	0.000400617	0.0123501	-1	9	8	4	0	1	0	27049362	Potri.012G023800.1	Potri.012G023800.1		PTHR11732,PTHR11732:SF248		1.1.1.65	K05275		AT5G53580.1		NAD(P)-linked oxidoreductase superfamily protein
Potri.012G024000	4.95019	0.111442	0.00179118	0.0377202	-1	4	4	5	0	0	0	27050704	Potri.012G024000.1	Potri.012G024000.1							AT3G14470.1		NB-ARC domain-containing disease resistance protein
Potri.012G025400	5.38257	0.3616	0.000292162	0.00982548	-1	4	10	4	0	0	0	27049103	Potri.012G025400.1	Potri.012G025400.1	PF08263,PF00560,PF13855	PTHR27004,PTHR27004:SF1	KOG0472			GO:0005515	AT1G45616.1	AtRLP6,RLP6	receptor like protein 6
Potri.012G028100	1.68006	2.48789	7.91591e-05	0.00346324	-1	28	39	32	10	8	4	27049476	Potri.012G028100.1	Potri.012G028100.1
Potri.012G032700	1.37397	6.98077	1.26249e-09	2.69445e-07	-1	760	881	765	261	216	162	27049692	Potri.012G032700.1	Potri.012G032700.1	PF00685	PTHR11783,PTHR11783:SF74	KOG1584	2.8.2.27		GO:0008146	AT1G74100.1	ATSOT16,ATST5A,CORI-7,SOT16	sulfotransferase 16
Potri.012G043200	2.03254	3.67899	0.00130413	0.0298967	-1	30	71	146	43	8	2	27050040	Potri.012G043200.1	Potri.012G043200.1	PF14531	PTHR24361,PTHR24361:SF344	KOG0581	2.7.12.2	K04368		AT1G73500.1	ATMKK9,MKK9	MAP kinase kinase 9
Potri.012G050500	5.5705	0.465362	0.000134826	0.0052935	-1	5	5	10	0	0	0	27050424	Potri.012G050500.1	Potri.012G050500.1	PF01554	PTHR11206,PTHR11206:SF173	KOG1347		K03327	GO:0055085,GO:0016020,GO:0015297,GO:0015238,GO:0006855	AT5G52450.1		MATE efflux family protein
Potri.012G054000	1.26174	3.58825	0.000750722	0.0199637	-1	48	81	82	41	14	11	27049623	Potri.012G054000.1	Potri.012G054000.1		PTHR37199,PTHR37199:SF1					AT1G68238.1
Potri.012G059500	3.42464	0.984867	0.000223157	0.0078606	-1	10	5	17	2	0	0	27048814	Potri.012G059500.1	Potri.012G059500.1		PTHR33237,PTHR33237:SF3					AT1G49000.1
Potri.012G067200	1.69714	2.34046	0.000201488	0.00724668	-1	34	30	24	7	7	5	27049216	Potri.012G067200.1	Potri.012G067200.1	PF13445	PTHR13139,PTHR13139:SF47					AT3G29270.2		RING/U-box superfamily protein
Potri.012G070900	1.02258	6.72976	8.3527e-05	0.00361632	-1	443	707	725	384	210	107	27050061	Potri.012G070900.1	Potri.012G070900.1	PF02183,PF00046	PTHR24326,PTHR24326:SF149	KOG0483			GO:0043565,GO:0006355,GO:0003700,GO:0003677	AT3G01470.1	ATHB-1,ATHB1,HAT5,HB-1,HD-ZIP-1	homeobox 1
Potri.012G094400	1.43365	5.84579	0.00053913	0.0154873	-1	236	348	498	236	43	47	27049509	Potri.012G094400.1	Potri.012G094400.1		PTHR33595,PTHR33595:SF3					AT5G50360.1
Potri.012G097000	1.86331	4.60214	0.00122082	0.028404	-1	63	123	285	84	11	14	27050797	Potri.012G097000.1	Potri.012G097000.1	PF00571	PTHR13780,PTHR13780:SF36	KOG1764				AT3G48530.1	KING1	SNF1-related protein kinase regulatory subunit gamma 1
Potri.012G103700	1.10535	5.64972	0.00156424	0.0342631	-1	188	226	459	163	80	62	27050555	Potri.012G103700.1	Potri.012G103700.1		PTHR32387,PTHR32387:SF3			K17592		AT3G48770.1		DNA binding;ATP binding
Potri.012G116200	1.11521	4.82942	1.90918e-05	0.0011343	-1	150	176	176	98	49	27	27048889	Potri.012G116200.1	Potri.012G116200.1	PF05879	PTHR11649,PTHR11649:SF65	KOG2203				AT5G45160.1		Root hair defective 3 GTP-binding protein (RHD3)
Potri.012G129000	1.28405	3.36933	0.000110054	0.00451247	-1	60	60	60	26	20	8	27050106	Potri.012G129000.1	Potri.012G129000.1	PF01145	PTHR10264,PTHR10264:SF69	KOG2620			GO:0016020	AT5G51570.1		SPFH/Band 7/PHB domain-containing membrane-associated protein family
Potri.012G132100	6.29439	0.967348	2.59339e-06	0.000212148	-1	13	14	7	0	0	0	27050711	Potri.012G132100.1	Potri.012G132100.1	PF00010	PTHR13935,PTHR13935:SF54				GO:0046983,GO:0003677	AT4G25410.1		basic helix-loop-helix (bHLH) DNA-binding superfamily protein
Potri.012G140300	1.1542	3.64065	0.00032487	0.0106146	-1	64	71	79	35	26	10	27051243	Potri.012G140300.1	Potri.012G140300.1	PF13869	PTHR13047	KOG1689			GO:0006378,GO:0005849,GO:0003729	AT4G25550.1		Cleavage/polyadenylation specificity factor, 25kDa subunit
Potri.012G145100	1.40227	4.27748	1.47901e-06	0.000134174	-1	121	117	119	58	31	13	27049246	Potri.012G145100.1	Potri.012G145100.1	PF01480					GO:0006397	AT2G24350.1		RNA binding (RRM/RBD/RNP motifs) family protein
Potri.012G145600	3.9645	0.815408	0.000345001	0.0110129	-1	15	7	6	0	1	0	27051157	Potri.012G145600.1	Potri.012G145600.1	PF00697	PTHR22854,PTHR22854:SF6	KOG4202	5.3.1.24	K01817	GO:0006568,GO:0004640	AT1G07780.2	PAI1,TRP6	phosphoribosylanthranilate isomerase 1
Potri.013G000400	2.62643	4.73548	5.65682e-18	4.37996e-15	-1	147	213	222	30	26	12	26994360	Potri.013G000400.1	Potri.013G000400.1	PF14497,PF03950,PF00749	PTHR11451,PTHR11451:SF37		6.1.1.17	K01885	GO:0006418,GO:0005737,GO:0005524,GO:0004812,GO:0000166,GO:0043039,GO:0016876	AT5G26710.1		Glutamyl/glutaminyl-tRNA synthetase, class Ic
Potri.013G001600	1.4781	3.98026	0.000801082	0.0209679	-1	159	48	79	43	25	11	26993537	Potri.013G001600.1	Potri.013G001600.1	PF01679	PTHR21659,PTHR21659:SF24	KOG1773			GO:0016021	AT3G05880.1	RCI2A	Low temperature and salt responsive protein family
Potri.013G003300	3.72185	1.25623	3.24468e-06	0.000258063	-1	13	14	15	0	2	0	26994468	Potri.013G003300.1	Potri.013G003300.1
Potri.013G005800	2.60155	5.18492	0.000955027	0.0237582	-1	39	283	466	106	9	5	26993663	Potri.013G005800.1	Potri.013G005800.1	PF01501	PTHR11183,PTHR11183:SF59	KOG1950	2.4.1.123	K18819	GO:0016757	AT1G56600.1	AtGolS2,GolS2	galactinol synthase 2
Potri.013G005900	3.57737	6.12912	1.51783e-05	0.000946344	-1	100	587	967	118	10	3	26993913	Potri.013G005900.1	Potri.013G005900.1	PF01501	PTHR11183,PTHR11183:SF59	KOG1950	2.4.1.123	K18819	GO:0016757	AT1G56600.1	AtGolS2,GolS2	galactinol synthase 2
Potri.013G007500	2.0812	3.432	2.98284e-08	4.66248e-06	-1	51	95	69	22	9	6	26993793	Potri.013G007500.1	Potri.013G007500.1		PTHR33726,PTHR33726:SF1					AT5G49525.1
Potri.013G008600	1.30061	6.34621	3.34506e-06	0.000263911	-1	422	570	532	302	126	59	26995222	Potri.013G008600.1	Potri.013G008600.1	PF03789,PF05920,PF03790,PF03791	PTHR11850,PTHR11850:SF102	KOG0773			GO:0003677,GO:0006355,GO:0005634	AT1G23380.1	KNAT6,KNAT6L,KNAT6S	KNOTTED1-like homeobox gene 6
Potri.013G013900	3.23303	2.79961	5.37795e-11	1.53037e-08	-1	37	50	58	5	5	1	26995846	Potri.013G013900.1	Potri.013G013900.1	PF03083	PTHR10791,PTHR10791:SF35	KOG1623		K15382		AT4G15920.1		Nodulin MtN3 family protein
Potri.013G017100	1.12189	3.48574	0.00143469	0.0319612	-1	60	79	53	38	12	14	26995165	Potri.013G017100.1	Potri.013G017100.1		PTHR35759					AT5G27710.1
Potri.013G018000	1.95972	6.67687	0.00118723	0.0278168	-1	746	804	598	450	38	20	26995191	Potri.013G018000.1	Potri.013G018000.1	PF00012	PTHR19375,PTHR19375:SF219			K09490		AT5G28540.1	BIP1	heat shock protein 70 (Hsp 70) family protein
Potri.013G029100	4.0049	0.909434	0.0025866	0.0492386	-1	18	12	1	0	0	1	26994927	Potri.013G029100.1	Potri.013G029100.1	PF00168,PF07002	PTHR10857,PTHR10857:SF26				GO:0005515	AT1G08860.1	BON3	Calcium-dependent phospholipid-binding Copine family protein
Potri.013G053400	3.57025	4.22627	9.53687e-22	1.134e-18	-1	120	158	150	10	6	9	26995048	Potri.013G053400.1	Potri.013G053400.1	PF00230	PTHR19139,PTHR19139:SF75	KOG0223		K09875	GO:0016020,GO:0006810,GO:0005215	AT3G04090.1	SIP1;1,SIP1A	small and basic intrinsic protein 1A
Potri.013G053900	1.41995	2.95233	0.00120916	0.0281917	-1	44	32	57	25	11	3	26993411	Potri.013G053900.1	Potri.013G053900.1
Potri.013G059600	3.1287	4.07538	3.69258e-18	3.07352e-15	-1	108	128	137	10	13	7	26993482	Potri.013G059600.1	Potri.013G059600.1	PF00320	PTHR10071,PTHR10071:SF161				GO:0043565,GO:0008270,GO:0006355,GO:0003700	AT5G25830.1	GATA12	GATA transcription factor 12
Potri.013G090300	3.52913	3.12419	0.00032338	0.0105971	-1	6	18	156	9	3	1	26995883	Potri.013G090300.1	Potri.013G090300.1	PF03106	PTHR31282,PTHR31282:SF37				GO:0043565,GO:0006355,GO:0003700	AT3G56400.1	ATWRKY70,WRKY70	WRKY DNA-binding protein 70
Potri.013G096700	3.27524	3.34856	1.31153e-14	6.51735e-12	-1	80	86	56	8	3	5	26994397	Potri.013G096700.1	Potri.013G096700.1	PF00169	PTHR11566,PTHR11566:SF69		3.6.5.5			AT1G10290.1	ADL6,DRP2A	dynamin-like protein 6
Potri.013G100500	1.67358	2.11969	0.000333293	0.0108038	-1	23	26	25	10	6	1	26995403	Potri.013G100500.1	Potri.013G100500.1	PF04720	PTHR31579,PTHR31579:SF17					AT4G32480.1		Protein of unknown function (DUF506)
Potri.013G102400	3.04684	1.18511	0.00230584	0.0452391	-1	2	14	22	1	1	1	26995055	Potri.013G102400.1	Potri.013G102400.1	PF00657	PTHR22835,PTHR22835:SF207		3.1.1.3		GO:0016788	AT1G33811.1		GDSL-like Lipase/Acylhydrolase superfamily protein
Potri.013G102600	1.09006	5.34394	0.000613611	0.0170914	-1	261	230	226	177	70	25	26993983	Potri.013G102600.1	Potri.013G102600.1	PF00319,PF01486	PTHR11945,PTHR11945:SF152	KOG0014			GO:0046983,GO:0003677,GO:0006355,GO:0005634,GO:0003700	AT1G71692.1	AGL12,XAL1	AGAMOUS-like 12
Potri.013G102700	1.10791	3.86864	0.000440482	0.0132718	-1	73	81	96	47	28	12	26995348	Potri.013G102700.1	Potri.013G102700.1	PF00724	PTHR22893,PTHR22893:SF44	KOG0134	1.3.1.42	K05894	GO:0055114,GO:0016491,GO:0010181	AT1G76690.1	ATOPR2,OPR2	12-oxophytodienoate reductase 2
Potri.013G103100	2.2225	1.45769	0.000153885	0.00584201	-1	16	19	11	5	2	0	26993604	Potri.013G103100.1	Potri.013G103100.1		PTHR11260,PTHR11260:SF263					AT1G09640.1		Translation elongation factor EF1B, gamma chain
Potri.013G109300	1.05453	4.88606	0.000169212	0.00627364	-1	131	195	191	104	61	24	26994998	Potri.013G109300.1	Potri.013G109300.1	PF00249	PTHR10641,PTHR10641:SF643	KOG0048		K09422		AT1G22640.1	ATMYB3,MYB3	myb domain protein 3
Potri.013G110100	3.4963	4.57655	9.54869e-24	1.27166e-20	-1	144	201	206	19	7	9	26993795	Potri.013G110100.1	Potri.013G110100.1							AT3G16000.1	MFP1	MAR binding filament-like protein 1
Potri.013G110200	3.23666	3.82893	4.26991e-15	2.25655e-12	-1	79	97	136	11	9	4	26994891	Potri.013G110200.1	Potri.013G110200.1	PF04851	PTHR14025,PTHR14025:SF20		3.6.4.13		GO:0016787,GO:0005524,GO:0003677	AT1G35530.2		DEAD/DEAH box RNA helicase family protein
Potri.013G110400	5.20238	2.43622	3.91452e-14	1.88884e-11	-1	32	36	48	1	1	0	26994984	Potri.013G110400.1	Potri.013G110400.1				2.7.11.17
Potri.013G119600	1.02032	4.04957	0.000700294	0.0189096	-1	108	98	76	44	42	15	26993429	Potri.013G119600.1	Potri.013G119600.1	PF08541,PF08392	PTHR31561,PTHR31561:SF24		2.3.1.199	K15397	GO:0016747,GO:0008610,GO:0016020,GO:0006633	AT5G04530.1	KCS19	3-ketoacyl-CoA synthase 19
Potri.013G121600	1.16965	3.08095	0.00187547	0.0387598	-1	56	53	34	17	20	8	26995544	Potri.013G121600.1	Potri.013G121600.1	PF13041	PTHR24015					AT1G12700.1		ATP binding;nucleic acid binding;helicases
Potri.013G121700	1.14403	3.72172	0.000338416	0.0108963	-1	84	75	68	30	32	12	26995912	Potri.013G121700.1	Potri.013G121700.1		PTHR23240,PTHR23240:SF9					AT1G27410.1		DNA repair metallo-beta-lactamase family protein
Potri.013G122800	2.15591	1.04137	0.00175286	0.037122	-1	12	7	12	4	1	0	26993468	Potri.013G122800.1	Potri.013G122800.1	PF07522	PTHR23240,PTHR23240:SF9		6.5.1.1	K15341		AT1G27410.1		DNA repair metallo-beta-lactamase family protein
Potri.013G124900	1.97636	3.78925	1.71011e-08	2.86113e-06	-1	65	110	99	26	13	11	26994463	Potri.013G124900.1	Potri.013G124900.1	PF00450	PTHR11802,PTHR11802:SF29	KOG1282			GO:0006508,GO:0004185	AT5G09640.1	SCPL19,SNG2	serine carboxypeptidase-like 19
Potri.013G125300	1.14492	3.55539	0.000658537	0.0180307	-1	48	80	74	34	23	10	26995580	Potri.013G125300.1	Potri.013G125300.1	PF00067	PTHR24298,PTHR24298:SF74	KOG0156		K17961	GO:0055114,GO:0020037,GO:0016705,GO:0005506	AT3G25180.1	CYP82G1	cytochrome P450, family 82, subfamily G, polypeptide 1
Potri.013G131200	1.32949	3.96744	0.000144749	0.00558432	-1	66	97	117	32	37	12	26994480	Potri.013G131200.1	Potri.013G131200.1	PF01439	PTHR33543				GO:0046872	AT3G09390.1	ATMT-1,ATMT-K,MT2A	metallothionein 2A
Potri.013G132000	2.51183	1.36098	0.00104267	0.025218	-1	10	18	15	2	0	3	26994079	Potri.013G132000.1	Potri.013G132000.1		PTHR31533,PTHR31533:SF2					AT5G56170.1	LLG1	LORELEI-LIKE-GPI-ANCHORED PROTEIN 1
Potri.013G133400	2.27901	3.75383	3.39756e-11	1.01908e-08	-1	105	102	71	23	14	5	26993904	Potri.013G133400.1	Potri.013G133400.1	PF12796	PTHR24177,PTHR24177:SF11	KOG4412				AT1G03670.1		ankyrin repeat family protein
Potri.013G133500	2.49426	1.05707	0.000444742	0.0133881	-1	8	16	9	3	1	0	26994266	Potri.013G133500.1	Potri.013G133500.1	PF13962	PTHR24177,PTHR24177:SF11					AT4G03440.1		Ankyrin repeat family protein
Potri.013G134000	2.14994	2.64093	4.75515e-07	5.12356e-05	-1	34	52	33	9	7	3	26994365	Potri.013G134000.1	Potri.013G134000.1	PF00583	PTHR23091,PTHR23091:SF255	KOG3139			GO:0008080	AT1G03650.1		Acyl-CoA N-acyltransferases (NAT) superfamily protein
Potri.013G134200	1.47037	3.7013	2.36978e-06	0.000199241	-1	77	86	75	32	17	13	26994601	Potri.013G134200.1	Potri.013G134200.1	PF00335	PTHR19282,PTHR19282:SF158				GO:0016021	AT2G20740.1		Tetraspanin family protein
Potri.013G134500	1.46193	3.61966	6.22944e-05	0.00284309	-1	87	89	50	27	27	6	26993898	Potri.013G134500.1	Potri.013G134500.1	PF12796	PTHR24177,PTHR24177:SF11	KOG4412				AT1G03670.1		ankyrin repeat family protein
Potri.013G134900	1.23978	5.00762	2.02612e-06	0.000175671	-1	196	230	164	89	73	23	26994966	Potri.013G134900.1	Potri.013G134900.1	PF00561	PTHR10992,PTHR10992:SF869	KOG4178	3.3.2.10			AT4G02340.1		alpha/beta-Hydrolases superfamily protein
Potri.014G000900	2.40507	2.87197	2.1353e-08	3.46794e-06	-1	42	53	49	8	5	6	27035058	Potri.014G000900.1	Potri.014G000900.1	PF00400	PTHR22850	KOG0280		K17868	GO:0005515	AT5G63010.1		Transducin/WD40 repeat-like superfamily protein
Potri.014G002300	1.58552	2.57225	0.000130865	0.00518075	-1	30	38	36	11	11	3	27033249	Potri.014G002300.1	Potri.014G002300.1	PF00931	PTHR23155,PTHR23155:SF563	KOG4658			GO:0043531	AT3G14470.1		NB-ARC domain-containing disease resistance protein
Potri.014G003600	1.89792	1.25324	0.00245403	0.0473648	-1	10	16	11	5	1	1	27035141	Potri.014G003600.1	Potri.014G003600.1	PF00931	PTHR23155,PTHR23155:SF563	KOG4658			GO:0043531	AT3G14460.1		LRR and NB-ARC domains-containing disease resistance protein
Potri.014G003700	5.148	0.219739	0.000529551	0.0152514	-1	5	5	5	0	0	0	27033530	Potri.014G003700.1	Potri.014G003700.1		PTHR11006,PTHR11006:SF56		2.1.1.125		GO:0008168,GO:0006479	AT3G20020.1	ATPRMT6,PRMT6	protein arginine methyltransferase 6
Potri.014G003900	3.98077	1.43974	1.90416e-07	2.38335e-05	-1	17	17	16	1	1	0	27033401	Potri.014G003900.1	Potri.014G003900.1	PF00271	PTHR10799,PTHR10799:SF777		3.6.4.12			AT1G50410.1		SNF2 domain-containing protein / helicase domain-containing protein / zinc finger protein-related
Potri.014G004000	4.34734	1.06393	5.54278e-06	0.000402929	-1	6	13	17	1	0	0	27035153	Potri.014G004000.1	Potri.014G004000.1		PTHR11006,PTHR11006:SF56		2.1.1.125	K11437	GO:0008168,GO:0006479	AT3G20020.1	ATPRMT6,PRMT6	protein arginine methyltransferase 6
Potri.014G005400	2.19122	1.28472	0.000630034	0.0174222	-1	11	13	15	4	1	1	27034002	Potri.014G005400.1	Potri.014G005400.1	PF00931	PTHR23155,PTHR23155:SF563	KOG4658			GO:0043531	AT3G14460.1		LRR and NB-ARC domains-containing disease resistance protein
Potri.014G007500	5.79207	0.596118	0.00024093	0.00836059	-1	3	5	15	0	0	0	27032476	Potri.014G007500.1	Potri.014G007500.1
Potri.014G007600	2.47787	1.69532	4.93975e-05	0.00239743	-1	18	21	18	3	1	3	27032823	Potri.014G007600.1	Potri.014G007600.1	PF00931	PTHR23155,PTHR23155:SF563	KOG4658			GO:0043531	AT3G14470.1		NB-ARC domain-containing disease resistance protein
Potri.014G007700	5.18087	1.7311	1.98106e-10	5.07365e-08	-1	18	26	22	0	1	0	27033050	Potri.014G007700.1	Potri.014G007700.1	PF10225	PTHR31587,PTHR31587:SF2					AT5G67610.2		Uncharacterized conserved protein (DUF2215)
Potri.014G009400	2.40881	2.71645	1.58671e-07	2.01633e-05	-1	47	35	45	7	6	4	27032519	Potri.014G009400.1	Potri.014G009400.1	PF00931	PTHR23155,PTHR23155:SF563	KOG4658			GO:0043531	AT3G14470.1		NB-ARC domain-containing disease resistance protein
Potri.014G010600	2.78592	2.83645	1.10628e-10	2.94659e-08	-1	48	49	48	8	4	3	27032393	Potri.014G010600.1	Potri.014G010600.1	PF00931	PTHR23155,PTHR23155:SF563	KOG4658			GO:0043531	AT3G14470.1		NB-ARC domain-containing disease resistance protein
Potri.014G010700	1.79767	3.97179	4.1729e-09	8.12471e-07	-1	98	113	94	24	25	13	27032369	Potri.014G010700.1	Potri.014G010700.1	PF03732,PF00931	PTHR23155,PTHR23155:SF563	KOG4658			GO:0043531	AT3G14470.1		NB-ARC domain-containing disease resistance protein
Potri.014G013800	4.28744	2.0882	2.00624e-05	0.00117185	-1	6	20	59	1	2	0	27034147	Potri.014G013800.1	Potri.014G013800.1
Potri.014G030600	4.19709	1.61706	1.12015e-06	0.000105649	-1	14	16	28	1	0	1	27035097	Potri.014G030600.1	Potri.014G030600.1
Potri.014G055400	1.681	3.86478	0.00015232	0.00579242	-1	52	78	142	27	30	7	27032888	Potri.014G055400.1	Potri.014G055400.1	PF00917		KOG1987	3.4.19.12		GO:0005515	AT3G17380.1		TRAF-like family protein
Potri.014G056300	3.50356	1.09807	4.06666e-05	0.0020455	-1	9	12	15	0	2	0	27034639	Potri.014G056300.1	Potri.014G056300.1	PF00195	PTHR11877,PTHR11877:SF25					AT1G02050.1	LAP6	Chalcone and stilbene synthase family protein
Potri.014G063100	6.34486	2.71612	4.21626e-18	3.41935e-15	-1	50	67	32	1	0	0	27034044	Potri.014G063100.1	Potri.014G063100.1
Potri.014G063900	3.24531	0.889207	0.000546969	0.0156776	-1	5	7	17	1	1	0	27033326	Potri.014G063900.1	Potri.014G063900.1	PF13676,PF00931,PF01582	PTHR11017,PTHR11017:SF174	KOG0617			GO:0007165,GO:0005515,GO:0043531	AT5G17680.1		disease resistance protein (TIR-NBS-LRR class), putative
Potri.014G069400	1.11897	4.93661	1.29351e-05	0.000829787	-1	185	209	153	106	57	26	27035357	Potri.014G069400.1	Potri.014G069400.1	PF00400	PTHR22847,PTHR22847:SF358	KOG2096			GO:0005515	AT4G00090.1		Transducin/WD40 repeat-like superfamily protein
Potri.014G071200	3.64252	0.590483	0.000229808	0.00806243	-1	7	6	9	1	0	0	27034634	Potri.014G071200.1	Potri.014G071200.1		PTHR33601,PTHR33601:SF1					AT3G60890.2	ZPR2	protein binding
Potri.014G075900	2.04864	4.71427	6.69701e-11	1.8737e-08	-1	169	207	168	66	27	9	27032085	Potri.014G075900.1	Potri.014G075900.1	PF02365	PTHR31989,PTHR31989:SF21				GO:0006355,GO:0003677	AT1G33060.1	ANAC014,NAC014	NAC 014
Potri.014G076000	1.55898	3.48088	6.4774e-05	0.00293014	-1	44	74	86	21	16	12	27034277	Potri.014G076000.1	Potri.014G076000.1	PF02365	PTHR31989,PTHR31989:SF5				GO:0006355,GO:0003677	AT4G35580.2	NTL9	NAC transcription factor-like 9
Potri.014G076100	1.52397	5.70663	4.18701e-06	0.00031827	-1	303	351	355	196	63	27	27033790	Potri.014G076100.1	Potri.014G076100.1	PF02365	PTHR31989,PTHR31989:SF21				GO:0006355,GO:0003677	AT1G33060.2	ANAC014,NAC014	NAC 014
Potri.014G076200	2.83089	1.99357	3.99871e-06	0.000308264	-1	18	25	32	8	0	0	27034144	Potri.014G076200.1	Potri.014G076200.1		PTHR39741,PTHR39741:SF1					AT4G00755.2		F-box family protein
Potri.014G077700	1.0561	4.37254	0.000353706	0.0111627	-1	88	141	130	63	48	17	27034744	Potri.014G077700.1	Potri.014G077700.1	PF00856	PTHR13271,PTHR13271:SF41	KOG1337	2.1.1.259		GO:0005515	AT1G01920.1		SET domain-containing protein
Potri.014G094200	1.02385	6.7653	0.0020654	0.0416507	-1	465	623	815	501	170	90	27034607	Potri.014G094200.1	Potri.014G094200.1	PF00170,PF07777,PF16596	PTHR22952,PTHR22952:SF144			K09060	GO:0043565,GO:0006355,GO:0003700	AT2G46270.1	GBF3	G-box binding factor 3
Potri.014G101700	1.56516	4.66145	0.000102941	0.0042949	-1	68	194	221	65	28	26	27035485	Potri.014G101700.1	Potri.014G101700.1	PF13833	PTHR10891,PTHR10891:SF624	KOG0028				AT2G46600.1		Calcium-binding EF-hand family protein
Potri.014G103300	1.04669	4.01845	0.00230265	0.0452031	-1	64	90	120	55	26	18	27034643	Potri.014G103300.1	Potri.014G103300.1	PF02519	PTHR31374,PTHR31374:SF29			K14488	GO:0009733	AT2G46690.1		SAUR-like auxin-responsive protein family
Potri.014G105800	1.01958	4.48138	0.000199679	0.00720273	-1	99	162	126	67	50	22	27034128	Potri.014G105800.1	Potri.014G105800.1	PF00076	PTHR24012	KOG4210,KOG0146,KOG0131,KOG4206			GO:0003676	AT1G01080.1		RNA-binding (RRM/RBD/RNP motifs) family protein
Potri.014G107500	1.11963	3.8881	0.000962675	0.0238477	-1	70	84	100	42	37	9	27034973	Potri.014G107500.1	Potri.014G107500.1
Potri.014G108700	5.54283	0.455982	6.23335e-05	0.00284309	-1	6	9	5	0	0	0	27034990	Potri.014G108700.1	Potri.014G108700.1		PTHR34376,PTHR34376:SF1					AT3G61980.1		serine protease inhibitor, Kazal-type family protein
Potri.014G110800	3.11038	1.20769	4.0684e-05	0.0020455	-1	12	12	15	2	0	1	27033681	Potri.014G110800.1	Potri.014G110800.1	PF13419	PTHR12725,PTHR12725:SF49	KOG3109	3.1.3.74	K18551		AT3G62040.1		Haloacid dehalogenase-like hydrolase (HAD) superfamily protein
Potri.014G118400	2.09527	5.51358	0.000812522	0.0211927	-1	117	282	537	168	19	12	27033915	Potri.014G118400.1	Potri.014G118400.1	PF05691	PTHR31268,PTHR31268:SF8		2.4.1.67	K06611		AT4G01970.1	AtSTS,STS	stachyose synthase
Potri.014G119800	1.27131	4.48648	0.00166422	0.0359097	-1	110	105	182	88	39	9	27033056	Potri.014G119800.1	Potri.014G119800.1	PF03106	PTHR31282,PTHR31282:SF28				GO:0043565,GO:0006355,GO:0003700	AT2G34830.1	AtWRKY35,MEE24,WRKY35	WRKY DNA-binding protein 35
Potri.014G127700	1.43062	4.28202	0.00220422	0.043683	-1	61	141	157	73	11	19	27034232	Potri.014G127700.1	Potri.014G127700.1	PF03242	PTHR33509,PTHR33509:SF5				GO:0006950	AT4G02380.1	AtLEA5,SAG21	senescence-associated gene 21
Potri.014G129000	1.68623	3.67195	0.000267725	0.00915156	-1	82	48	105	43	12	5	27032045	Potri.014G129000.1	Potri.014G129000.1	PF12695	PTHR11614,PTHR11614:SF88	KOG1455	2.3.1.22			AT3G62860.1		alpha/beta-Hydrolases superfamily protein
Potri.014G130300	1.31954	5.05395	0.000513311	0.014861	-1	148	211	250	137	51	14	27032942	Potri.014G130300.1	Potri.014G130300.1	PF00097	PTHR23041,PTHR23041:SF64			K16275	GO:0046872	AT1G02860.1	BAH1,NLA	SPX (SYG1/Pho81/XPR1) domain-containing protein
Potri.014G131300	1.7154	1.55219	0.00263176	0.0498288	-1	14	22	11	5	3	2	27034249	Potri.014G131300.1	Potri.014G131300.1	PF00581	PTHR12231,PTHR12231:SF108	KOG1530				AT2G21045.1		Rhodanese/Cell cycle control phosphatase superfamily protein
Potri.014G131500	6.46685	1.07391	2.82545e-06	0.000226131	-1	7	8	22	0	0	0	27034175	Potri.014G131500.1	Potri.014G131500.1	PF05699,PF07899	PTHR11697				GO:0046983	AT1G19260.1		TTF-type zinc finger protein with HAT dimerisation domain
Potri.014G134400	3.45445	4.69414	4.77593e-26	9.35353e-23	-1	205	206	190	17	20	3	27032782	Potri.014G134400.1	Potri.014G134400.1	PF13639,PF05495,PF14599	PTHR21319,PTHR21319:SF12	KOG1940	6.3.2.19	K10144	GO:0008270,GO:0005515	AT3G62970.1		zinc finger (C3HC4-type RING finger) family protein
Potri.014G135900	1.46634	5.62024	0.00106669	0.0256607	-1	234	259	429	219	53	19	27033806	Potri.014G135900.1	Potri.014G135900.1	PF00135	PTHR23024,PTHR23024:SF98	KOG1515	3.1.1.1	K14493		AT3G63010.1	ATGID1B,GID1B	alpha/beta-Hydrolases superfamily protein
Potri.014G146800	2.13044	3.0055	3.83695e-06	0.000299174	-1	40	40	73	14	8	4	27034236	Potri.014G146800.1	Potri.014G146800.1	PF03547	PTHR31752,PTHR31752:SF17			K13947	GO:0055085,GO:0016021	AT5G57090.1	AGR,AGR1,ATPIN2,EIR1,PIN2,WAV6	Auxin efflux carrier family protein
Potri.014G162700	1.42898	2.28025	0.000765112	0.020262	-1	23	30	28	12	8	2	27034030	Potri.014G162700.1	Potri.014G162700.1		PTHR36342					AT2G04790.2
Potri.014G168200	5.22805	0.267151	0.000630809	0.0174292	-1	6	7	3	0	0	0	27032561	Potri.014G168200.1	Potri.014G168200.1	PF03492	PTHR31009,PTHR31009:SF20		2.1.1.159	K08241	GO:0008168	AT5G66430.1		S-adenosyl-L-methionine-dependent methyltransferases superfamily protein
Potri.014G168400	2.79636	2.05	1.21958e-05	0.000794612	-1	13	27	38	4	3	1	27032536	Potri.014G168400.1	Potri.014G168400.1	PF00293	PTHR13994,PTHR13994:SF15	KOG0648	3.6.1.22,3.6.1.53,3.6.1.13		GO:0016787	AT5G47650.1	ATNUDT2,ATNUDX2,NUDT2	nudix hydrolase homolog 2
Potri.014G170400	1.26724	8.09249	0.00161121	0.0350042	-1	1369	1762	1951	1348	261	182	27033190	Potri.014G170400.1	Potri.014G170400.1	PF13639	PTHR14155,PTHR14155:SF184			K16285	GO:0008270,GO:0005515	AT2G04240.1	XERICO	RING/U-box superfamily protein
Potri.014G176200	1.81071	2.93414	9.2367e-05	0.00390262	-1	37	34	68	17	9	4	27035160	Potri.014G176200.1	Potri.014G176200.1
Potri.014G185800	1.50399	2.33259	0.000429505	0.0129999	-1	24	37	25	12	8	2	27033752	Potri.014G185800.1	Potri.014G185800.1		PTHR23155,PTHR23155:SF563					AT3G14460.1		LRR and NB-ARC domains-containing disease resistance protein
Potri.014G186200	2.67277	0.88381	0.00146769	0.0325335	-1	16	6	6	2	1	0	27035401	Potri.014G186200.1	Potri.014G186200.1
Potri.014G194600	2.15478	5.13967	8.84844e-18	6.69546e-15	-1	259	258	226	64	40	19	27034805	Potri.014G194600.1	Potri.014G194600.1	PF12552,PF14309	PTHR21726,PTHR21726:SF36					AT4G28760.2		Protein of unknown function (DUF3741)
Potri.014G195100	1.28567	2.77328	0.00112421	0.0266781	-1	31	48	37	14	15	5	27032434	Potri.014G195100.1	Potri.014G195100.1	PF00560,PF08263,PF00069,PF13855	PTHR27000,PTHR27000:SF64	KOG1187	2.7.11.1		GO:0005515,GO:0006468,GO:0005524,GO:0004672	AT1G35710.1		Protein kinase family protein with leucine-rich repeat domain
Potri.015G002200	2.18455	5.88381	5.83873e-06	0.000420768	-1	189	441	617	162	59	13	27018643	Potri.015G002200.1	Potri.015G002200.1	PF02482,PF16321	PTHR33231,PTHR33231:SF1				GO:0044238	AT5G24490.1		30S ribosomal protein, putative
Potri.015G002300	1.64608	3.54256	2.86926e-05	0.00154829	-1	48	78	91	33	14	6	27019224	Potri.015G002300.1	Potri.015G002300.1	PF06203,PF00072	PTHR26402,PTHR26402:SF569			K12130	GO:0005515,GO:0000160	AT5G24470.1	APRR5,PRR5	pseudo-response regulator 5
Potri.015G003900	2.57452	5.49704	1.58552e-05	0.000970375	-1	171	346	472	129	17	5	27018393	Potri.015G003900.1	Potri.015G003900.1	PF00403	PTHR22814,PTHR22814:SF51	KOG1603			GO:0046872,GO:0030001	AT5G24580.1		Heavy metal transport/detoxification superfamily protein
Potri.015G004500	2.25393	3.94496	7.7502e-06	0.000539649	-1	73	125	119	45	10	1	27018068	Potri.015G004500.1	Potri.015G004500.1	PF07714,PF00139	PTHR27007,PTHR27007:SF39	KOG1187	2.7.11.1		GO:0006468,GO:0004672,GO:0030246	AT5G55830.1		Concanavalin A-like lectin protein kinase family protein
Potri.015G005600	1.67622	2.01991	0.000925785	0.0232803	-1	22	33	14	6	6	3	27017970	Potri.015G005600.1	Potri.015G005600.1		PTHR36080,PTHR36080:SF1					AT5G64180.1
Potri.015G022100	1.73177	3.48994	5.34297e-06	0.000390965	-1	43	97	74	21	17	8	27018300	Potri.015G022100.1	Potri.015G022100.1	PF04542,PF04545,PF04539	PTHR30603,PTHR30603:SF4				GO:0016987,GO:0006355,GO:0006352,GO:0003700,GO:0003677	AT5G24120.1	ATSIG5,SIG5,SIGE	sigma factor E
Potri.015G022700	1.19938	6.05349	3.2725e-07	3.82297e-05	-1	343	474	403	219	113	65	27017412	Potri.015G022700.1	Potri.015G022700.1	PF00153	PTHR24089,PTHR24089:SF397	KOG0761		K15119		AT4G27940.1	ATMTM1,MTM1	manganese tracking factor for mitochondrial SOD2
Potri.015G023400	1.25672	2.73322	0.00145342	0.0322602	-1	27	47	38	16	14	4	27018662	Potri.015G023400.1	Potri.015G023400.1	PF06017	PTHR34969,PTHR34969:SF1		1.1.1.1		GO:0016459,GO:0003774	AT5G53310.1		myosin heavy chain-related
Potri.015G024500	5.25989	1.76264	5.30089e-09	9.97107e-07	-1	15	17	35	1	0	0	27019033	Potri.015G024500.1	Potri.015G024500.1	PF08263,PF00560,PF13855	PTHR27004,PTHR27004:SF25	KOG0472	2.7.11.1		GO:0005515	AT2G34930.1		disease resistance family protein / LRR family protein
Potri.015G024800	2.58124	0.860442	0.00246991	0.0476437	-1	9	6	12	1	1	1	27017632	Potri.015G024800.1	Potri.015G024800.1	PF08263,PF00560,PF13855	PTHR27004,PTHR27004:SF25	KOG0472			GO:0005515	AT2G34930.1		disease resistance family protein / LRR family protein
Potri.015G025100	3.19283	2.16507	8.15188e-07	8.10176e-05	-1	19	21	47	4	3	0	27019285	Potri.015G025100.1	Potri.015G025100.1	PF08263,PF00560,PF13855	PTHR27004,PTHR27004:SF25	KOG0472	2.7.11.1		GO:0005515	AT2G34930.1		disease resistance family protein / LRR family protein
Potri.015G025300	6.37971	2.73919	4.31347e-18	3.41935e-15	-1	39	49	61	1	0	0	27018271	Potri.015G025300.1	Potri.015G025300.1	PF08263,PF00560,PF13855	PTHR27004,PTHR27004:SF25	KOG0472	2.7.11.1		GO:0005515	AT2G34930.1		disease resistance family protein / LRR family protein
Potri.015G031700	3.45879	0.498868	0.000794052	0.0208811	-1	5	11	4	0	1	0	27017596	Potri.015G031700.1	Potri.015G031700.1	PF07911	PTHR33108,PTHR33108:SF7					AT4G14819.1		Protein of unknown function (DUF1677)
Potri.015G037500	6.46307	4.43694	1.06638e-40	5.91733e-37	-1	172	231	137	1	1	2	27017463	Potri.015G037500.1	Potri.015G037500.1
Potri.015G045300	6.5913	1.15933	9.4029e-05	0.00395778	-1	1	10	29	0	0	0	27018568	Potri.015G045300.1	Potri.015G045300.1	PF07887	PTHR31713,PTHR31713:SF15				GO:0006950,GO:0005516	AT1G73805.1		Calmodulin binding protein-like
Potri.015G050400	2.02485	1.51664	0.000816142	0.0212121	-1	15	18	14	2	5	1	27018684	Potri.015G050400.1	Potri.015G050400.1
Potri.015G054800	1.48124	6.26989	1.37047e-10	3.56471e-08	-1	436	616	450	163	118	92	27019585	Potri.015G054800.1	Potri.015G054800.1
Potri.015G071900	1.00843	3.82608	0.00101335	0.0246806	-1	64	97	79	47	24	16	27019620	Potri.015G071900.1	Potri.015G071900.1	PF00201	PTHR11926,PTHR11926:SF213	KOG1192	2.4.1.195	K11820	GO:0016758,GO:0008152	AT1G24100.1	UGT74B1	UDP-glucosyl transferase 74B1
Potri.015G074800	2.79803	2.68469	1.51416e-09	3.19066e-07	-1	39	54	37	5	5	3	27017511	Potri.015G074800.1	Potri.015G074800.1
Potri.015G075800	2.94118	2.91333	1.23274e-08	2.13764e-06	-1	54	36	63	6	3	5	27018087	Potri.015G075800.1	Potri.015G075800.1	PF00249	PTHR10641,PTHR10641:SF675	KOG0048		K09422		AT5G14750.1	ATMYB66,MYB66,WER,WER1	myb domain protein 66
Potri.015G083300	1.27598	3.37035	0.000388043	0.012007	-1	54	82	46	22	16	14	27019270	Potri.015G083300.1	Potri.015G083300.1	PF00069,PF00139	PTHR27007,PTHR27007:SF30	KOG1187	2.7.11.1		GO:0006468,GO:0005524,GO:0004672,GO:0030246	AT1G15530.1		Concanavalin A-like lectin protein kinase family protein
Potri.015G084100	6.17658	0.878688	5.57944e-07	5.84156e-05	-1	11	10	10	0	0	0	27017646	Potri.015G084100.1	Potri.015G084100.1		PTHR38224
Potri.015G085300	1.03639	4.12716	0.0024972	0.0479922	-1	79	83	132	55	40	14	27017609	Potri.015G085300.1	Potri.015G085300.1	PF02657,PF02445	PTHR30573,PTHR30573:SF3		2.5.1.72	K03517	GO:0051539,GO:0009435,GO:0008987	AT5G50210.1	OLD5,QS,SUFE3	quinolinate synthase
Potri.015G086400	1.46848	2.29535	0.0010217	0.0248658	-1	24	35	24	12	9	1	27017993	Potri.015G086400.1	Potri.015G086400.1	PF05691	PTHR31268,PTHR31268:SF10		2.4.1.82			AT3G57520.1	AtSIP2,SIP2	seed imbibition 2
Potri.015G087600	1.56797	3.66669	1.28659e-05	0.000828915	-1	77	62	93	23	20	13	27019020	Potri.015G087600.1	Potri.015G087600.1	PF01625	PTHR10173,PTHR10173:SF41	KOG1635	1.8.4.11		GO:0055114,GO:0008113,GO:0030091,GO:0016671,GO:0006979	AT5G61640.1	ATMSRA1,PMSR1	peptidemethionine sulfoxide reductase 1
Potri.015G087700	3.19883	2.75838	4.45324e-05	0.0021998	-1	12	32	93	8	4	0	27018060	Potri.015G087700.1	Potri.015G087700.1	PF02135,PF00651	PTHR24413,PTHR24413:SF75	KOG1778			GO:0008270,GO:0006355,GO:0005634,GO:0004402,GO:0003712,GO:0005515	AT5G63160.1	BT1	BTB and TAZ domain protein 1
Potri.015G092300	1.47812	3.25002	7.77128e-05	0.00341342	-1	40	76	56	23	11	10	27017623	Potri.015G092300.1	Potri.015G092300.1	PF13193,PF00501	PTHR24096,PTHR24096:SF251	KOG1176			GO:0008152,GO:0003824	AT5G63380.1		AMP-dependent synthetase and ligase family protein
Potri.015G093600	1.5253	2.68859	0.000339742	0.0109183	-1	46	39	28	15	12	2	27018734	Potri.015G093600.1	Potri.015G093600.1	PF07521,PF00753,PF13837	PTHR11203,PTHR11203:SF22	KOG1137	3.5.2.6		GO:0046872,GO:0003723	AT5G63420.1	emb2746	RNA-metabolising metallo-beta-lactamase family protein
Potri.015G098800	1.714	4.00684	3.37243e-08	5.08062e-06	-1	123	100	86	35	23	11	27017833	Potri.015G098800.1	Potri.015G098800.1	PF00646	PTHR14939,PTHR14939:SF5				GO:0005515	AT5G63520.1
Potri.015G108600	1.15246	6.8532	1.96466e-05	0.00115568	-1	561	774	768	444	170	115	27019314	Potri.015G108600.1	Potri.015G108600.1	PF07712	PTHR33390,PTHR33390:SF1					AT5G61820.1
Potri.015G108800	2.23473	2.88963	6.06391e-07	6.25053e-05	-1	33	48	62	11	7	4	27019372	Potri.015G108800.1	Potri.015G108800.1	PF07712	PTHR33390,PTHR33390:SF1					AT5G61820.1
Potri.015G109100	3.73009	3.9493	2.64958e-12	9.58861e-10	-1	73	81	191	14	3	3	27017782	Potri.015G109100.1	Potri.015G109100.1		PTHR33919,PTHR33919:SF2					AT5G07330.1
Potri.015G111000	2.63498	1.60027	1.89625e-05	0.00113143	-1	13	26	15	4	1	1	27017647	Potri.015G111000.1	Potri.015G111000.1	PF02812,PF00208	PTHR11606,PTHR11606:SF12		1.4.1.3	K00261	GO:0055114,GO:0016491,GO:0006520	AT5G07440.1	GDH2	glutamate dehydrogenase 2
Potri.015G116800	3.83051	1.3359	9.19908e-06	0.000626327	-1	17	11	17	1	0	1	27019581	Potri.015G116800.1	Potri.015G116800.1		PTHR37183					AT1G25275.1
Potri.015G118900	3.40518	0.460855	0.000806733	0.0210964	-1	5	8	6	0	1	0	27018932	Potri.015G118900.1	Potri.015G118900.1	PF14299	PTHR32278,PTHR32278:SF8					AT1G10155.1	ATPP2-A10,PP2-A10	phloem protein 2-A10
Potri.015G121300	1.18291	3.71736	0.000826278	0.021392	-1	61	81	86	42	29	6	27018405	Potri.015G121300.1	Potri.015G121300.1
Potri.015G123400	4.0854	0.882328	1.04502e-05	0.000700056	-1	10	8	12	1	0	0	27019368	Potri.015G123400.1	Potri.015G123400.1	PF08263,PF00560,PF00069	PTHR27000,PTHR27000:SF196	KOG1187	2.7.11.1		GO:0005515,GO:0006468,GO:0005524,GO:0004672	AT4G08850.1		Leucine-rich repeat receptor-like protein kinase family protein
Potri.015G123700	4.59306	2.73528	1.27325e-11	4.15605e-09	-1	26	54	65	1	2	1	27019475	Potri.015G123700.1	Potri.015G123700.1	PF00560,PF13855,PF00069	PTHR27000,PTHR27000:SF196	KOG1187	2.7.11.1		GO:0005515,GO:0006468,GO:0005524,GO:0004672	AT4G08850.1		Leucine-rich repeat receptor-like protein kinase family protein
Potri.015G123800	3.59142	1.55613	1.66162e-06	0.000148316	-1	16	14	24	1	2	0	27017861	Potri.015G123800.1	Potri.015G123800.1	PF08263,PF00560,PF13855,PF00069	PTHR27000,PTHR27000:SF196	KOG1187	2.7.11.1		GO:0005515,GO:0006468,GO:0005524,GO:0004672	AT4G08850.1		Leucine-rich repeat receptor-like protein kinase family protein
Potri.015G124100	4.37143	1.09064	6.61965e-07	6.7399e-05	-1	14	12	11	1	0	0	27017612	Potri.015G124100.1	Potri.015G124100.1	PF00560,PF00069	PTHR27000,PTHR27000:SF196	KOG1187	2.7.11.1,2.7.10.2		GO:0005515,GO:0006468,GO:0005524,GO:0004672	AT4G08850.1		Leucine-rich repeat receptor-like protein kinase family protein
Potri.015G125700	3.6972	5.06979	1.25012e-25	2.31231e-22	-1	273	203	308	27	9	9	27019067	Potri.015G125700.1	Potri.015G125700.1		PTHR31250					AT3G58480.1		calmodulin-binding family protein
Potri.015G125800	3.58967	3.28986	1.28409e-15	7.24617e-13	-1	70	64	80	7	6	0	27019300	Potri.015G125800.1	Potri.015G125800.1	PF00612	PTHR31250				GO:0005515	AT3G52870.1		IQ calmodulin-binding motif family protein
Potri.015G126000	3.62316	1.52701	1.95922e-05	0.00115568	-1	32	11	10	3	0	0	27019131	Potri.015G126000.1	Potri.015G126000.1		PTHR31250					AT4G33050.4	EDA39	calmodulin-binding family protein
Potri.015G126100	3.13976	2.6008	1.23129e-09	2.64481e-07	-1	45	33	45	6	2	2	27018425	Potri.015G126100.1	Potri.015G126100.1	PF00612	PTHR31250				GO:0005515	AT2G26190.1		calmodulin-binding family protein
Potri.015G126500	2.783	4.43402	1.88443e-17	1.36392e-14	-1	124	208	150	31	16	5	27019552	Potri.015G126500.1	Potri.015G126500.1	PF02362					GO:0003677
Potri.015G133100	1.62869	2.99626	5.136e-05	0.0024604	-1	34	57	54	20	12	3	27018533	Potri.015G133100.1	Potri.015G133100.1	PF13906,PF13520	PTHR11785,PTHR11785:SF230	KOG1286		K03294	GO:0016020,GO:0015171,GO:0003333	AT4G21120.1	AAT1,CAT1	amino acid transporter 1
Potri.015G137800	3.13181	2.97844	7.46531e-13	2.92412e-10	-1	57	61	49	10	4	0	27017766	Potri.015G137800.1	Potri.015G137800.1	PF12776	PTHR31704,PTHR31704:SF9					AT5G05800.1
Potri.015G138400	1.36695	4.20356	7.46933e-05	0.00328512	-1	89	113	133	65	27	10	27017199	Potri.015G138400.1	Potri.015G138400.1	PF11152	PTHR36403					AT5G52110.1	CCB2,HCF208	Protein of unknown function (DUF2930)
Potri.015G139500	1.38614	2.57133	0.000522991	0.0151019	-1	30	39	32	16	7	5	27019625	Potri.015G139500.1	Potri.015G139500.1	PF01554	PTHR11206,PTHR11206:SF154	KOG1347		K03327	GO:0055085,GO:0016020,GO:0015297,GO:0015238,GO:0006855	AT3G03620.1		MATE efflux family protein
Potri.015G144700	2.49042	1.96228	0.000319122	0.0104989	-1	15	16	39	9	1	0	27019627	Potri.015G144700.1	Potri.015G144700.1	PF13193,PF00501	PTHR24095,PTHR24095:SF171	KOG1176	6.2.1.8		GO:0008152,GO:0003824	AT3G48990.1		AMP-dependent synthetase and ligase family protein
Potri.016G006500	1.15309	4.87714	0.000161678	0.00604143	-1	101	224	201	73	61	34	27011597	Potri.016G006500.1	Potri.016G006500.1	PF03169	PTHR22601,PTHR22601:SF2				GO:0055085	AT4G16370.1	ATOPT3,OPT3	oligopeptide transporter
Potri.016G011400	2.87022	6.51451	2.50655e-09	5.15143e-07	-1	263	602	1191	147	54	28	27011967	Potri.016G011400.1	Potri.016G011400.1	PF00560,PF13855,PF11721,PF00069	PTHR27006,PTHR27006:SF37	KOG1187	2.7.11.1		GO:0005515,GO:0006468,GO:0005524,GO:0004672	AT1G53440.1		Leucine-rich repeat transmembrane protein kinase
Potri.016G012100	3.2225	2.70688	1.28362e-05	0.000828915	-1	15	30	87	6	5	0	27012168	Potri.016G012100.1	Potri.016G012100.1	PF11721,PF07714	PTHR27006,PTHR27006:SF37	KOG1187	2.7.11.1		GO:0006468,GO:0004672	AT1G53430.1		Leucine-rich repeat transmembrane protein kinase
Potri.016G013900	1.10812	2.9856	0.00181148	0.0379556	-1	39	55	38	22	14	8	27014009	Potri.016G013900.1	Potri.016G013900.1	PF04851,PF00271	PTHR24031,PTHR24031:SF78		3.6.4.13	K14777	GO:0016787,GO:0005524,GO:0003677	AT5G60990.1		DEA(D/H)-box RNA helicase family protein
Potri.016G025800	1.56694	2.97241	0.000119852	0.00480188	-1	54	36	49	16	11	7	27013917	Potri.016G025800.1	Potri.016G025800.1	PF02892,PF05699,PF14372,PF03514	PTHR23272,PTHR23272:SF0	KOG1121			GO:0003677,GO:0046983	AT3G42170.1		BED zinc finger ;hAT family dimerisation domain
Potri.016G025900	1.85277	2.0116	0.000687057	0.0186734	-1	29	19	21	10	1	3	27011959	Potri.016G025900.1	Potri.016G025900.1
Potri.016G026200	3.06326	1.46337	4.75066e-05	0.00231919	-1	8	20	21	3	0	1	27012109	Potri.016G026200.1	Potri.016G026200.1
Potri.016G026300	2.58069	3.7208	1.26685e-10	3.34751e-08	-1	99	68	107	21	11	3	27013345	Potri.016G026300.1	Potri.016G026300.1	PF05699,PF03514,PF14372	PTHR23272,PTHR23272:SF0	KOG1121			GO:0046983,GO:0003677	AT3G42170.1		BED zinc finger ;hAT family dimerisation domain
Potri.016G026500	2.25534	2.79242	3.73392e-07	4.21415e-05	-1	33	52	49	11	4	5	27013677	Potri.016G026500.1	Potri.016G026500.1		PTHR23272,PTHR23272:SF0					AT3G42170.1		BED zinc finger ;hAT family dimerisation domain
Potri.016G026600	1.53653	2.46918	0.00143012	0.0319346	-1	30	24	40	18	4	3	27011663	Potri.016G026600.1	Potri.016G026600.1				3.2.1.55			AT3G10740.1	ARAF,ARAF1,ASD1,ATASD1	alpha-L-arabinofuranosidase 1
Potri.016G026800	2.82955	4.65496	7.33724e-17	4.88572e-14	-1	170	183	206	41	15	5	27012929	Potri.016G026800.1	Potri.016G026800.1	PF02892,PF05699,PF14372	PTHR23272,PTHR23272:SF0	KOG1121			GO:0003677,GO:0046983	AT3G42170.1		BED zinc finger ;hAT family dimerisation domain
Potri.016G027200	1.90549	1.77662	0.000343807	0.0109853	-1	18	24	16	7	2	2	27013247	Potri.016G027200.1	Potri.016G027200.1	PF02892,PF05699,PF14372	PTHR23272,PTHR23272:SF0	KOG1121			GO:0003677,GO:0046983	AT3G42170.1		BED zinc finger ;hAT family dimerisation domain
Potri.016G028900	1.10253	4.13402	0.00127335	0.029339	-1	139	88	76	61	24	20	27012994	Potri.016G028900.1	Potri.016G028900.1	PF00686,PF02446	PTHR32518,PTHR32518:SF3		2.4.1.25	K00705	GO:2001070,GO:0005975,GO:0004134	AT2G40840.1	DPE2	disproportionating enzyme 2
Potri.016G031400	2.3378	2.95625	0.00241303	0.0467361	-1	48	42	60	27	0	0	27013342	Potri.016G031400.1	Potri.016G031400.1	PF00892	PTHR31218,PTHR31218:SF9				GO:0016021,GO:0016020,GO:0022857	AT5G07050.1		nodulin MtN21 /EamA-like transporter family protein
Potri.016G036600	1.96072	2.41772	7.80572e-05	0.00342403	-1	29	30	37	5	6	6	27013092	Potri.016G036600.1	Potri.016G036600.1	PF05678	PTHR33624,PTHR33624:SF2					AT3G56710.1	SIB1	sigma factor binding protein 1
Potri.016G039500	1.73081	2.52948	0.00019622	0.00711651	-1	21	42	40	15	5	3	27013275	Potri.016G039500.1	Potri.016G039500.1	PF03140	PTHR31549,PTHR31549:SF27					AT3G50150.1		Plant protein of unknown function (DUF247)
Potri.016G039800	3.60209	1.17381	1.24969e-05	0.000810071	-1	9	17	13	1	0	1	27012080	Potri.016G039800.1	Potri.016G039800.1	PF03140	PTHR31549,PTHR31549:SF27					AT3G50180.1		Plant protein of unknown function (DUF247)
Potri.016G040100	1.37438	2.59365	0.0010445	0.025218	-1	31	45	27	11	12	5	27011755	Potri.016G040100.1	Potri.016G040100.1	PF03140	PTHR31549,PTHR31549:SF27					AT3G50150.1		Plant protein of unknown function (DUF247)
Potri.016G056000	1.69728	2.14237	0.000385867	0.0119677	-1	23	22	30	10	5	2	27012197	Potri.016G056000.1	Potri.016G056000.1	PF08241,PF08498	PTHR10108,PTHR10108:SF908	KOG1269	2.1.1.41	K00559	GO:0008168,GO:0008152,GO:0006694	AT5G13710.2	CPH,SMT1	sterol methyltransferase 1
Potri.016G057400	5.22866	0.26811	0.00100613	0.0245588	-1	8	6	2	0	0	0	27013744	Potri.016G057400.1	Potri.016G057400.1	PF00332	PTHR32227,PTHR32227:SF49		3.2.1.39		GO:0005975,GO:0004553	AT3G57270.1	BG1	beta-1,3-glucanase 1
Potri.016G057600	7.03577	1.51567	0.000948231	0.023666	-1	54	0	1	0	0	0	27012372	Potri.016G057600.1	Potri.016G057600.1	PF00332	PTHR32227,PTHR32227:SF49		3.2.1.39		GO:0005975,GO:0004553	AT3G57270.1	BG1	beta-1,3-glucanase 1
Potri.016G058600	1.28306	2.49738	0.00263257	0.0498288	-1	26	33	34	10	11	6	27011946	Potri.016G058600.1	Potri.016G058600.1	PF02183,PF00046	PTHR24326,PTHR24326:SF243			K09338	GO:0043565,GO:0006355,GO:0003700,GO:0003677	AT5G06710.1	HAT14	homeobox from Arabidopsis thaliana
Potri.016G060000	1.44006	4.69415	1.64088e-08	2.77316e-06	-1	146	199	145	68	43	21	27013447	Potri.016G060000.1	Potri.016G060000.1	PF02245	PTHR10429,PTHR10429:SF0	KOG4486	3.2.2.21	K03652	GO:0006284,GO:0003905,GO:0003677	AT3G12040.1		DNA-3-methyladenine glycosylase (MAG)
Potri.016G074200	1.84575	2.93167	4.03208e-06	0.000309835	-1	55	50	37	12	10	6	27012207	Potri.016G074200.1	Potri.016G074200.1	PF03634,PF00795	PTHR23088,PTHR23088:SF31	KOG0805	3.5.5.4,3.5.5.1	K13035	GO:0016810,GO:0006807	AT5G22300.1	AtNIT4,NIT4	nitrilase 4
Potri.016G079500	1.00341	4.49213	0.00248068	0.0477961	-1	94	120	167	85	46	17	27012464	Potri.016G079500.1	Potri.016G079500.1		PTHR34120,PTHR34120:SF2		2.7.11.17			AT3G52710.1
Potri.016G079600	3.06686	3.34967	6.42215e-09	1.18788e-06	-1	44	65	107	12	8	0	27013761	Potri.016G079600.1	Potri.016G079600.1	PF00194	PTHR18952	KOG0382	4.2.1.1	K01674		AT3G52720.1	ACA1,ATACA1,CAH1	alpha carbonic anhydrase 1
Potri.016G079700	2.37722	2.12298	0.000690363	0.0187326	-1	11	22	46	10	1	1	27011585	Potri.016G079700.1	Potri.016G079700.1	PF14009	PTHR33148,PTHR33148:SF2					AT3G10120.1
Potri.016G083500	2.86111	4.58086	9.61447e-20	8.89179e-17	-1	170	219	150	30	21	4	27012181	Potri.016G083500.1	Potri.016G083500.1	PF13410,PF13417	PTHR11260,PTHR11260:SF294	KOG0406	2.5.1.18	K00799	GO:0005515	AT5G02790.1	GSTL3	Glutathione S-transferase family protein
Potri.016G088000	1.63869	1.79258	0.00178262	0.0375852	-1	21	15	20	7	4	2	27012370	Potri.016G088000.1	Potri.016G088000.1	PF03094	PTHR31942,PTHR31942:SF22			K08472	GO:0016021,GO:0006952	AT1G61560.1	ATMLO6,MLO6	Seven transmembrane MLO family protein
Potri.016G089500	1.14546	7.12311	0.000971828	0.0239852	-1	593	1074	888	653	179	106	27013448	Potri.016G089500.1	Potri.016G089500.1	PF00230	PTHR19139,PTHR19139:SF167	KOG0223		K09872	GO:0016020,GO:0006810,GO:0005215	AT2G37170.1	PIP2;2,PIP2B	plasma membrane intrinsic protein 2
Potri.016G092500	4.85028	1.45514	2.11043e-08	3.44434e-06	-1	14	21	17	1	0	0	27013398	Potri.016G092500.1	Potri.016G092500.1
Potri.016G101800	1.42575	3.95125	1.57202e-05	0.000965663	-1	65	117	103	43	26	10	27012596	Potri.016G101800.1	Potri.016G101800.1		PTHR13902,PTHR13902:SF5					AT2G27230.2	LHW	transcription factor-related
Potri.016G103300	1.01565	4.33887	0.000307191	0.0101767	-1	134	127	87	65	36	24	27013215	Potri.016G103300.1	Potri.016G103300.1	PF00153	PTHR24089,PTHR24089:SF307	KOG0752				AT3G53940.1		Mitochondrial substrate carrier family protein
Potri.016G103900	1.70965	1.89294	0.000868767	0.0223185	-1	15	24	23	10	3	1	27012851	Potri.016G103900.1	Potri.016G103900.1		PTHR37078,PTHR37078:SF1
Potri.016G123400	5.61016	0.498992	4.19115e-05	0.00209693	-1	5	10	6	0	0	0	27012657	Potri.016G123400.1	Potri.016G123400.1	PF03514	PTHR31636,PTHR31636:SF42					AT3G03450.1	RGL2	RGA-like 2
Potri.016G124000	2.51869	3.14291	6.26566e-05	0.00284596	-1	30	51	95	21	5	0	27012399	Potri.016G124000.1	Potri.016G124000.1							AT3G51750.1
Potri.016G124900	1.26026	6.03478	0.0022241	0.0439983	-1	370	368	460	297	111	22	27012373	Potri.016G124900.1	Potri.016G124900.1	PF00210	PTHR11431,PTHR11431:SF44	KOG2332	1.16.3.1		GO:0008199,GO:0006879,GO:0006826	AT5G01600.1	ATFER1,FER1	ferretin 1
Potri.016G137900	2.83264	5.0187	0.000979758	0.0241451	-1	34	146	515	82	5	5	27012948	Potri.016G137900.1	Potri.016G137900.1	PF03106	PTHR31282,PTHR31282:SF17				GO:0043565,GO:0006355,GO:0003700	AT3G56400.1	ATWRKY70,WRKY70	WRKY DNA-binding protein 70
Potri.016G140200	3.2681	1.3432	4.64184e-05	0.00228618	-1	12	23	10	1	1	1	27011820	Potri.016G140200.1	Potri.016G140200.1	PF08263,PF13855,PF00069	PTHR27003,PTHR27003:SF36	KOG1187	2.7.11.1		GO:0005515,GO:0006468,GO:0005524,GO:0004672	AT5G01950.1		Leucine-rich repeat protein kinase family protein
Potri.017G009500	3.896	2.20169	4.5622e-06	0.000342527	-1	14	23	55	0	2	2	26983636	Potri.017G009500.1	Potri.017G009500.1	PF13947,PF00069	PTHR27009,PTHR27009:SF19	KOG1187	3.1.4.46		GO:0030247,GO:0006468,GO:0005524,GO:0004672	AT5G38260.1		Protein kinase superfamily protein
Potri.017G011800	1.14803	3.8559	0.000869447	0.0223187	-1	96	70	83	50	29	8	26983605	Potri.017G011800.1	Potri.017G011800.1	PF13676,PF00931	PTHR11017,PTHR11017:SF162	KOG4658			GO:0007165,GO:0005515,GO:0043531	AT5G17680.1		disease resistance protein (TIR-NBS-LRR class), putative
Potri.017G017900	4.46388	1.15024	1.29676e-06	0.000120263	-1	9	12	18	1	0	0	26983231	Potri.017G017900.1	Potri.017G017900.1	PF12298	PTHR35476,PTHR35476:SF1					AT5G62270.2
Potri.017G019400	5.54942	0.458797	6.24531e-05	0.00284309	-1	5	8	7	0	0	0	26984311	Potri.017G019400.1	Potri.017G019400.1	PF03140	PTHR31170					AT3G60470.1		Plant protein of unknown function (DUF247)
Potri.017G019700	2.70404	2.21789	7.81877e-06	0.000542329	-1	36	33	20	2	2	5	26983373	Potri.017G019700.1	Potri.017G019700.1	PF03140	PTHR31170					AT3G60470.1		Plant protein of unknown function (DUF247)
Potri.017G022400	3.15569	1.22556	1.48759e-05	0.000932061	-1	8	16	16	2	1	0	26985019	Potri.017G022400.1	Potri.017G022400.1		PTHR34741
Potri.017G022900	2.4491	1.04674	0.00106415	0.0256181	-1	12	8	12	2	1	1	26985215	Potri.017G022900.1	Potri.017G022900.1		PTHR32002					AT3G59580.2		Plant regulator RWP-RK family protein
Potri.017G023500	2.47457	2.31813	4.47897e-07	4.8733e-05	-1	24	39	32	5	5	2	26983745	Potri.017G023500.1	Potri.017G023500.1		PTHR34204
Potri.017G024200	7.68406	2.07482	1.85733e-14	9.09384e-12	-1	33	30	26	0	0	0	26983264	Potri.017G024200.1	Potri.017G024200.1	PF03140	PTHR31170					AT3G60470.1		Plant protein of unknown function (DUF247)
Potri.017G024600	2.93538	2.70891	1.28942e-09	2.73439e-07	-1	43	49	41	2	8	2	26983357	Potri.017G024600.1	Potri.017G024600.1	PF03140	PTHR31170					AT3G60470.1		Plant protein of unknown function (DUF247)
Potri.017G024900	2.97271	1.11677	0.000158441	0.00596061	-1	13	16	7	2	0	1	26983590	Potri.017G024900.1	Potri.017G024900.1
Potri.017G025000	7.4922	3.76827	1.00761e-26	2.23648e-23	-1	65	135	129	0	1	0	26985006	Potri.017G025000.1	Potri.017G025000.1	PF03140	PTHR31170					AT2G28580.1		Plant protein of unknown function (DUF247)
Potri.017G025500	7.32497	1.77598	7.99811e-11	2.20074e-08	-1	28	28	14	0	0	0	26985266	Potri.017G025500.1	Potri.017G025500.1	PF03140	PTHR31170					AT3G60470.1		Plant protein of unknown function (DUF247)
Potri.017G028200	1.71766	2.82235	1.72265e-05	0.0010409	-1	52	40	36	13	10	5	26985270	Potri.017G028200.1	Potri.017G028200.1	PF00067	PTHR24298,PTHR24298:SF155	KOG0156			GO:0055114,GO:0020037,GO:0016705,GO:0005506	AT5G10610.1	CYP81K1	cytochrome P450, family 81, subfamily K, polypeptide 1
Potri.017G070600	3.05774	1.48028	2.84046e-05	0.00153773	-1	20	21	9	2	1	1	26983549	Potri.017G070600.1	Potri.017G070600.1	PF00248	PTHR11732,PTHR11732:SF223	KOG1577				AT2G37770.2		NAD(P)-linked oxidoreductase superfamily protein
Potri.017G093700	1.47621	4.5683	0.000133147	0.00524615	-1	100	148	194	85	34	10	26985577	Potri.017G093700.1	Potri.017G093700.1	PF03081	PTHR12542,PTHR12542:SF34	KOG2344		K07195	GO:0006887,GO:0000145	AT3G29400.1	ATEXO70E1,EXO70E1	exocyst subunit exo70 family protein E1
Potri.017G094100	1.54141	2.49911	0.00140351	0.0315897	-1	25	42	31	5	13	5	26984299	Potri.017G094100.1	Potri.017G094100.1	PF00450	PTHR11802,PTHR11802:SF43		3.4.16.6	K16297	GO:0006508,GO:0004185	AT3G02110.1	scpl25	serine carboxypeptidase-like 25
Potri.017G094700	5.53207	0.453507	0.000142855	0.00554984	-1	3	11	6	0	0	0	26984669	Potri.017G094700.1	Potri.017G094700.1	PF02458	PTHR31625,PTHR31625:SF5		2.3.1.115		GO:0016747	AT5G39080.1		HXXXD-type acyl-transferase family protein
Potri.017G097800	5.33371	0.322752	0.000579139	0.0163961	-1	2	6	9	0	0	0	26983420	Potri.017G097800.1	Potri.017G097800.1	PF11721,PF07714	PTHR27003,PTHR27003:SF104	KOG1187	2.7.11.1		GO:0006468,GO:0004672	AT3G51550.1	FER	Malectin/receptor-like protein kinase family protein
Potri.017G100500	1.16995	3.37493	0.00215919	0.0429696	-1	49	72	57	18	30	8	26983309	Potri.017G100500.1	Potri.017G100500.1	PF13469	PTHR11783,PTHR11783:SF67	KOG1584		K01025		AT3G45080.1		P-loop containing nucleoside triphosphate hydrolases superfamily protein
Potri.017G103100	5.4778	0.414124	0.00018751	0.00684536	-1	3	8	8	0	0	0	26983573	Potri.017G103100.1	Potri.017G103100.1	PF01582,PF00931	PTHR11017,PTHR11017:SF174	KOG4658			GO:0007165,GO:0005515,GO:0043531	AT4G12010.1		Disease resistance protein (TIR-NBS-LRR class) family
Potri.017G103500	1.43946	2.52758	0.000447951	0.0134725	-1	31	34	33	13	8	5	26983209	Potri.017G103500.1	Potri.017G103500.1	PF13676,PF00931,PF01582	PTHR11017,PTHR11017:SF174	KOG4658			GO:0007165,GO:0005515,GO:0043531	AT5G17680.1		disease resistance protein (TIR-NBS-LRR class), putative
Potri.017G104300	3.05491	0.772317	0.000241171	0.00836059	-1	7	11	8	2	0	0	26984264	Potri.017G104300.1	Potri.017G104300.1	PF01582,PF00931	PTHR11017,PTHR11017:SF174				GO:0007165,GO:0005515,GO:0043531	AT5G17680.1		disease resistance protein (TIR-NBS-LRR class), putative
Potri.017G105500	1.84778	1.77247	0.000714042	0.0192341	-1	14	23	20	4	4	3	26985626	Potri.017G105500.1	Potri.017G105500.1	PF13676,PF00931,PF01582	PTHR11017,PTHR11017:SF174	KOG4658			GO:0007165,GO:0005515,GO:0043531	AT4G12010.1		Disease resistance protein (TIR-NBS-LRR class) family
Potri.017G113000	1.57861	4.40862	2.55066e-05	0.00141066	-1	151	119	132	78	21	10	26983489	Potri.017G113000.1	Potri.017G113000.1	PF05512	PTHR33294,PTHR33294:SF1					AT1G04560.1		AWPM-19-like family protein
Potri.017G115900	2.69372	3.15676	3.73767e-09	7.40726e-07	-1	37	75	72	9	6	5	26984606	Potri.017G115900.1	Potri.017G115900.1	PF08263,PF13855,PF07714	PTHR27000,PTHR27000:SF104	KOG1187	2.7.11.1		GO:0005515,GO:0006468,GO:0004672	AT3G47570.1		Leucine-rich repeat protein kinase family protein
Potri.017G118700	1.89097	2.92763	2.08712e-05	0.0012106	-1	31	59	53	16	12	1	26985692	Potri.017G118700.1	Potri.017G118700.1	PF14368	PTHR33214,PTHR33214:SF6					AT3G18280.1		Bifunctional inhibitor/lipid-transfer protein/seed storage 2S albumin superfamily protein
Potri.017G123600	1.58292	1.9238	0.00140424	0.0315897	-1	17	20	25	8	5	2	26985017	Potri.017G123600.1	Potri.017G123600.1		PTHR23155,PTHR23155:SF443					AT3G14470.1		NB-ARC domain-containing disease resistance protein
Potri.017G126300	1.04728	3.75631	0.00120767	0.0281767	-1	73	95	63	38	35	9	26985059	Potri.017G126300.1	Potri.017G126300.1	PF00294	PTHR10584,PTHR10584:SF181	KOG2855	2.7.1.4	K00847		AT1G66430.1		pfkB-like carbohydrate kinase family protein
Potri.017G128600	1.89427	5.95256	1.18253e-06	0.000110904	-1	303	449	516	207	53	25	26984096	Potri.017G128600.1	Potri.017G128600.1		PTHR34673					AT3G03341.1
Potri.017G133600	1.81239	2.32356	0.00049993	0.0146006	-1	24	29	35	15	1	3	26984886	Potri.017G133600.1	Potri.017G133600.1	PF00931	PTHR23155,PTHR23155:SF443	KOG4658			GO:0043531	AT3G14470.1		NB-ARC domain-containing disease resistance protein
Potri.017G135900	1.53565	2.99102	3.47268e-05	0.00179812	-1	40	54	48	16	12	7	26983392	Potri.017G135900.1	Potri.017G135900.1	PF14226	PTHR10209,PTHR10209:SF175		1.14.11.20			AT1G04350.1		2-oxoglutarate (2OG) and Fe(II)-dependent oxygenase superfamily protein
Potri.017G136000	1.4554	5.30061	5.12442e-10	1.17664e-07	-1	221	302	232	102	61	37	26984795	Potri.017G136000.1	Potri.017G136000.1	PF14226,PF03171	PTHR10209,PTHR10209:SF175	KOG0143	1.14.11.20		GO:0055114,GO:0016491	AT1G06620.1		2-oxoglutarate (2OG) and Fe(II)-dependent oxygenase superfamily protein
Potri.017G137300	1.25948	4.78732	7.34784e-05	0.00323596	-1	130	158	209	98	44	20	26983376	Potri.017G137300.1	Potri.017G137300.1	PF01408	PTHR22604,PTHR22604:SF132	KOG2741	1.1.1.179		GO:0016491	AT1G66130.1		NAD(P)-binding Rossmann-fold superfamily protein
Potri.017G138300	1.66109	2.87298	4.2828e-05	0.00213141	-1	35	48	49	16	7	7	26984817	Potri.017G138300.1	Potri.017G138300.1	PF08597	PTHR21681	KOG4813		K03245	GO:0005852,GO:0005737,GO:0003743	AT5G37475.1		Translation initiation factor eIF3 subunit
Potri.017G143400	2.0285	1.73283	0.000378912	0.0118012	-1	13	17	26	6	3	1	26985217	Potri.017G143400.1	Potri.017G143400.1	PF00931	PTHR23155,PTHR23155:SF518	KOG4658			GO:0043531	AT3G14470.1		NB-ARC domain-containing disease resistance protein
Potri.017G143600	3.93947	1.42216	7.13697e-06	0.000501305	-1	10	18	21	1	0	1	26985157	Potri.017G143600.1	Potri.017G143600.1	PF00931	PTHR23155,PTHR23155:SF518	KOG4658			GO:0043531	AT3G14470.1		NB-ARC domain-containing disease resistance protein
Potri.017G144300	3.77741	0.669962	0.000196447	0.007117	-1	5	7	12	1	0	0	26983580	Potri.017G144300.1	Potri.017G144300.1	PF00931	PTHR23155,PTHR23155:SF518	KOG4658			GO:0043531	AT3G14470.1		NB-ARC domain-containing disease resistance protein
Potri.017G144800	1.53492	6.35414	9.63847e-05	0.0040416	-1	379	527	675	329	96	37	26984128	Potri.017G144800.1	Potri.017G144800.1	PF00249	PTHR12802,PTHR12802:SF60	KOG0048				AT5G17300.1	RVE1	Homeodomain-like superfamily protein
Potri.018G015900	3.55363	1.13208	4.71043e-05	0.00230631	-1	11	9	17	1	0	1	27009837	Potri.018G015900.1	Potri.018G015900.1		PTHR32278,PTHR32278:SF6					AT5G24560.1	AtPP2-B12,PP2-B12	phloem protein 2-B12
Potri.018G016100	1.95378	2.91008	6.01485e-06	0.000432524	-1	41	53	47	9	7	9	27010465	Potri.018G016100.1	Potri.018G016100.1	PF14299	PTHR32278,PTHR32278:SF6					AT2G02230.1	AtPP2-B1,PP2-B1	phloem protein 2-B1
Potri.018G024900	2.38008	0.971581	0.00215508	0.0429392	-1	4	14	12	3	1	0	27009764	Potri.018G024900.1	Potri.018G024900.1	PF07795	PTHR33431,PTHR33431:SF2					AT2G28690.1		Protein of unknown function (DUF1635)
Potri.018G046800	2.15925	4.41229	0.000471921	0.0139695	-1	88	146	200	75	3	7	27011148	Potri.018G046800.1	Potri.018G046800.1	PF01627	PTHR28242,PTHR28242:SF12	KOG4747		K14490	GO:0004871,GO:0000160	AT3G16360.2	AHP4	HPT phosphotransmitter 4
Potri.018G065600	1.54038	4.27548	1.74146e-05	0.00105036	-1	78	144	143	44	19	25	27010354	Potri.018G065600.1	Potri.018G065600.1	PF00724	PTHR22893,PTHR22893:SF67	KOG0134	1.3.1.42	K05894	GO:0055114,GO:0016491,GO:0010181	AT2G06050.2	DDE1,OPR3	oxophytodienoate-reductase 3
Potri.018G084300	1.59913	2.23469	0.00205947	0.0415563	-1	21	21	37	10	5	4	27010619	Potri.018G084300.1	Potri.018G084300.1	PF06955,PF00722	PTHR31062,PTHR31062:SF55		2.4.1.207	K08235	GO:0048046,GO:0016762,GO:0006073,GO:0005618,GO:0005975,GO:0004553	AT4G28850.1	ATXTH26,XTH26	xyloglucan endotransglucosylase/hydrolase 26
Potri.018G085200	2.26206	1.11989	0.000626556	0.0173693	-1	8	13	13	4	1	0	27009047	Potri.018G085200.1	Potri.018G085200.1	PF07690	PTHR23500,PTHR23500:SF14	KOG0254			GO:0055085,GO:0016021	AT1G77210.2	AtSTP14,STP14	sugar transporter 14
Potri.018G086900	1.48287	2.5936	0.0014229	0.0318205	-1	19	50	36	15	7	5	27011323	Potri.018G086900.1	Potri.018G086900.1	PF03171,PF14226	PTHR10209,PTHR10209:SF146	KOG0143	1.14.17.4		GO:0055114,GO:0016491	AT1G35190.1		2-oxoglutarate (2OG) and Fe(II)-dependent oxygenase superfamily protein
Potri.018G094900	4.23837	2.88627	1.07029e-08	1.89543e-06	-1	19	113	36	3	3	0	27011033	Potri.018G094900.1	Potri.018G094900.1	PF06955,PF00722	PTHR31062,PTHR31062:SF47		2.4.1.207		GO:0048046,GO:0016762,GO:0006073,GO:0005618,GO:0005975,GO:0004553	AT4G25810.1	XTH23,XTR6	xyloglucan endotransglycosylase 6
Potri.018G121700	1.37176	2.81189	0.000449943	0.0134958	-1	30	48	43	19	9	6	27011124	Potri.018G121700.1	Potri.018G121700.1	PF03171,PF14226	PTHR10209,PTHR10209:SF107	KOG0143	1.14.11.32		GO:0055114,GO:0016491	AT5G20400.1		2-oxoglutarate (2OG) and Fe(II)-dependent oxygenase superfamily protein
Potri.018G129600	1.4106	3.76322	0.00187036	0.0386969	-1	71	81	92	60	13	4	27010695	Potri.018G129600.1	Potri.018G129600.1		PTHR35742,PTHR35742:SF1					AT4G02530.1		chloroplast thylakoid lumen protein
Potri.018G134100	5.03254	2.31887	2.82783e-13	1.16234e-10	-1	33	40	33	0	1	1	27008865	Potri.018G134100.1	Potri.018G134100.1	PF07714	PTHR27001,PTHR27001:SF222	KOG1187	2.7.11.1		GO:0006468,GO:0004672	AT2G17220.2		Protein kinase superfamily protein
Potri.018G134200	2.04234	2.20656	0.00237376	0.0461635	-1	11	27	44	11	1	3	27010321	Potri.018G134200.1	Potri.018G134200.1	PF00069	PTHR27001,PTHR27001:SF222	KOG1187	2.7.11.1,2.7.10.2		GO:0006468,GO:0005524,GO:0004672	AT2G17220.1		Protein kinase superfamily protein
Potri.018G134900	3.35636	0.41685	0.00172362	0.0367626	-1	4	6	8	1	0	0	27009188	Potri.018G134900.1	Potri.018G134900.1	PF07714	PTHR27001,PTHR27001:SF222	KOG1187	2.7.11.1,2.7.10.2		GO:0006468,GO:0004672	AT2G17220.1		Protein kinase superfamily protein
Potri.018G138500	1.37107	3.59385	0.000228475	0.00803259	-1	65	68	81	27	13	18	27009808	Potri.018G138500.1	Potri.018G138500.1	PF00931	PTHR23155,PTHR23155:SF402	KOG4658			GO:0043531	AT1G50180.1		NB-ARC domain-containing disease resistance protein
Potri.018G145300	4.13013	0.945475	0.000107601	0.00444475	-1	12	12	8	0	0	1	27008921	Potri.018G145300.1	Potri.018G145300.1	PF00298,PF03946	PTHR11661,PTHR11661:SF6	KOG0886		K02870	GO:0006412,GO:0005840,GO:0003735	AT3G53430.1		Ribosomal protein L11 family protein
Potri.018G148100	1.78928	2.776	3.98227e-05	0.00201805	-1	48	45	32	8	10	7	27011382	Potri.018G148100.1	Potri.018G148100.1	PF00400,PF04192	PTHR22840			K14554	GO:0005515,GO:0032040,GO:0006364	AT4G04940.1		transducin family protein / WD-40 repeat family protein
Potri.018G151400	4.62566	1.27461	3.84617e-07	4.28275e-05	-1	8	17	19	1	0	0	27010207	Potri.018G151400.1	Potri.018G151400.1	PF00249,PF14379	PTHR31314,PTHR31314:SF5					AT3G13040.2		myb-like HTH transcriptional regulator family protein
Potri.019G014900	2.51366	3.82322	2.33671e-07	2.82904e-05	-1	36	162	105	21	10	7	27025709	Potri.019G014900.1	Potri.019G014900.1	PF01734	PTHR32176	KOG0513			GO:0006629	AT2G26560.1	PLA IIA,PLA2A,PLP2	phospholipase A 2A
Potri.019G022300	5.12865	1.69075	4.7602e-10	1.10829e-07	-1	21	27	16	0	1	0	27026224	Potri.019G022300.1	Potri.019G022300.1
Potri.019G029100	5.73966	0.582346	2.32836e-05	0.00131614	-1	8	10	5	0	0	0	27026876	Potri.019G029100.1	Potri.019G029100.1	PF13202	PTHR23063		3.1.4.11		GO:0005509	AT4G13440.1		Calcium-binding EF-hand family protein
Potri.019G031200	2.08949	6.66537	3.42025e-15	1.83667e-12	-1	733	1028	449	158	130	74	27025897	Potri.019G031200.1	Potri.019G031200.1	PF01150	PTHR11782,PTHR11782:SF50	KOG1385	3.6.1.5	K14641	GO:0016787	AT5G18280.2	APY2,ATAPY2	apyrase 2
Potri.019G033200	1.28689	4.34752	1.21314e-05	0.000791966	-1	116	132	121	70	30	15	27025608	Potri.019G033200.1	Potri.019G033200.1	PF01844	PTHR33877,PTHR33877:SF2				GO:0004519,GO:0003676	AT2G23840.1		HNH endonuclease
Potri.019G037300	1.30667	4.26639	2.64299e-05	0.00144968	-1	99	121	128	66	29	13	27025185	Potri.019G037300.1	Potri.019G037300.1
Potri.019G042900	1.13851	5.53635	1.57578e-06	0.000141794	-1	220	317	297	135	90	51	27026821	Potri.019G042900.1	Potri.019G042900.1	PF04081	PTHR14303,PTHR14303:SF0			K03505	GO:0006260,GO:0005634	AT1G09815.1	POLD4	polymerase delta 4
Potri.019G055200	1.99793	6.223	4.24172e-07	4.64553e-05	-1	225	460	845	137	91	56	27026910	Potri.019G055200.1	Potri.019G055200.1	PF00262	PTHR11073,PTHR11073:SF6	KOG0674		K08057	GO:0051082,GO:0006457,GO:0005783,GO:0005509	AT1G08450.1	AtCRT3,CRT3,EBS2,PSL1	calreticulin 3
Potri.019G069200	3.04243	1.14433	8.39768e-05	0.00362636	-1	18	13	6	2	1	0	27026285	Potri.019G069200.1	Potri.019G069200.1	PF13676,PF00931	PTHR11017,PTHR11017:SF174	KOG4658			GO:0007165,GO:0005515,GO:0043531	AT5G17680.1		disease resistance protein (TIR-NBS-LRR class), putative
Potri.019G069500	1.09222	3.50814	0.00139737	0.031499	-1	52	61	78	33	22	11	27024862	Potri.019G069500.1	Potri.019G069500.1	PF13676,PF13855,PF00931	PTHR11017,PTHR11017:SF162	KOG4658			GO:0007165,GO:0005515,GO:0043531	AT5G17680.1		disease resistance protein (TIR-NBS-LRR class), putative
Potri.019G073100	2.58592	1.409	0.000605833	0.0169786	-1	21	14	10	1	2	2	27025382	Potri.019G073100.1	Potri.019G073100.1	PF00069	PTHR24056,PTHR24056:SF213		2.7.11.22,2.7.11.23		GO:0006468,GO:0005524,GO:0004672	AT1G71530.1		Protein kinase superfamily protein
Potri.019G093400	1.17983	3.7493	0.00228956	0.0450258	-1	43	83	106	41	25	11	27025700	Potri.019G093400.1	Potri.019G093400.1	PF03055	PTHR10543,PTHR10543:SF46	KOG1285	1.14.99.42,1.13.11.51	K09840		AT4G19170.1	CCD4,NCED4	nine-cis-epoxycarotenoid dioxygenase 4
Potri.019G096100	1.55897	2.21091	0.000424428	0.0129404	-1	28	26	24	9	7	3	27025058	Potri.019G096100.1	Potri.019G096100.1		PTHR34209,PTHR34209:SF1					AT3G59780.1		Rhodanese/Cell cycle control phosphatase superfamily protein
Potri.019G098900	1.27316	4.06236	0.000403731	0.0124002	-1	75	78	140	40	32	17	27024981	Potri.019G098900.1	Potri.019G098900.1	PF07725,PF13676,PF00931	PTHR11017,PTHR11017:SF174	KOG4658			GO:0007165,GO:0005515,GO:0043531	AT5G17680.1		disease resistance protein (TIR-NBS-LRR class), putative
Potri.019G099300	3.03473	1.86476	0.000890994	0.0226621	-1	6	14	47	2	4	0	27025678	Potri.019G099300.1	Potri.019G099300.1	PF00010	PTHR13935,PTHR13935:SF53				GO:0046983,GO:0003677	AT4G20970.1		basic helix-loop-helix (bHLH) DNA-binding superfamily protein
Potri.019G099500	5.05216	1.54251	0.000178979	0.00658446	-1	1	12	42	1	0	0	27026659	Potri.019G099500.1	Potri.019G099500.1	PF00010	PTHR13935,PTHR13935:SF53				GO:0046983,GO:0003677	AT4G20970.1		basic helix-loop-helix (bHLH) DNA-binding superfamily protein
Potri.019G101400	6.35749	1.05964	0.000171031	0.00632699	-1	3	32	3	0	0	0	27026415	Potri.019G101400.1	Potri.019G101400.1	PF13962,PF13637,PF12796	PTHR24177,PTHR24177:SF11	KOG4412				AT4G03500.1		Ankyrin repeat family protein
Potri.019G101500	2.88454	0.662656	0.00107729	0.025841	-1	5	10	8	2	0	0	27024943	Potri.019G101500.1	Potri.019G101500.1	PF13962,PF13637	PTHR24177,PTHR24177:SF11	KOG4412				AT4G03440.1		Ankyrin repeat family protein
Potri.019G102900	1.69262	5.49771	9.12255e-11	2.48956e-08	-1	226	424	262	89	77	35	27025242	Potri.019G102900.1	Potri.019G102900.1	PF08100,PF00891	PTHR11746,PTHR11746:SF111	KOG3178			GO:0046983,GO:0008171	AT4G35160.1		O-methyltransferase family protein
Potri.019G106200	6.48835	4.99215	1.20976e-44	1.00694e-40	-1	233	396	187	1	3	2	27024909	Potri.019G106200.1	Potri.019G106200.1	PF13962,PF12796	PTHR24177,PTHR24177:SF36	KOG4412				AT4G03500.1		Ankyrin repeat family protein
Potri.019G106300	1.95841	2.69257	1.31847e-05	0.000842553	-1	28	52	41	13	9	1	27025693	Potri.019G106300.1	Potri.019G106300.1	PF13962,PF12796,PF13637	PTHR24177,PTHR24177:SF36	KOG4412				AT4G03490.2		Ankyrin repeat family protein
Potri.019G106700	6.14838	0.867575	2.36008e-06	0.000199241	-1	6	17	8	0	0	0	27024889	Potri.019G106700.1	Potri.019G106700.1	PF12796	PTHR24177,PTHR24177:SF36					AT4G03500.1		Ankyrin repeat family protein
Potri.019G107000	2.20186	1.86556	8.28077e-05	0.00358984	-1	17	22	25	7	1	2	27025948	Potri.019G107000.1	Potri.019G107000.1	PF13962,PF13637	PTHR24177,PTHR24177:SF36	KOG4412				AT4G03500.1		Ankyrin repeat family protein
Potri.019G107400	4.14055	0.993523	0.000328447	0.0106999	-1	4	22	8	0	0	1	27025047	Potri.019G107400.1	Potri.019G107400.1	PF12796	PTHR24177,PTHR24177:SF36					AT4G03500.1		Ankyrin repeat family protein
Potri.019G114600	1.59679	4.2644	6.40873e-05	0.00290302	-1	79	95	184	48	34	10	27025206	Potri.019G114600.1	Potri.019G114600.1	PF07725,PF05729	PTHR11017,PTHR11017:SF174	KOG4658				AT5G17680.1		disease resistance protein (TIR-NBS-LRR class), putative
Potri.019G114700	2.20549	1.13084	0.00226876	0.0447224	-1	13	12	9	1	3	1	27026233	Potri.019G114700.1	Potri.019G114700.1
Potri.019G114900	1.1571	3.26972	0.00177668	0.0375098	-1	41	64	59	34	17	5	27026012	Potri.019G114900.1	Potri.019G114900.1		PTHR34209,PTHR34209:SF1					AT3G59780.1		Rhodanese/Cell cycle control phosphatase superfamily protein
Potri.019G116000	2.45801	3.02386	4.70313e-08	6.83782e-06	-1	34	80	51	9	8	4	27024902	Potri.019G116000.1	Potri.019G116000.1
Potri.019G119600	1.39125	2.79397	0.000258637	0.00887737	-1	44	37	38	16	12	5	27025470	Potri.019G119600.1	Potri.019G119600.1	PF08276,PF00954,PF01453,PF07714	PTHR27002,PTHR27002:SF92	KOG1187	2.7.11.1		GO:0048544,GO:0006468,GO:0004672	AT4G03230.1		S-locus lectin protein kinase family protein
Potri.019G120000	4.34183	1.74917	1.19974e-07	1.59777e-05	-1	17	18	30	0	1	1	27025445	Potri.019G120000.1	Potri.019G120000.1	PF08276,PF00954,PF01453,PF07714	PTHR27002,PTHR27002:SF92	KOG1187	2.7.11.1		GO:0048544,GO:0006468,GO:0004672	AT4G03230.1		S-locus lectin protein kinase family protein
Potri.019G123500	2.13915	4.37642	5.06919e-05	0.00244039	-1	49	99	266	37	26	10	27026333	Potri.019G123500.1	Potri.019G123500.1	PF03106	PTHR31221,PTHR31221:SF12			K13424	GO:0043565,GO:0006355,GO:0003700	AT5G07100.1	WRKY26	WRKY DNA-binding protein 26
Potri.019G127700	6.02046	0.771962	7.56999e-06	0.000528376	-1	4	13	11	0	0	0	27026797	Potri.019G127700.1	Potri.019G127700.1
Potri.019G130500	6.11735	0.794329	0.00118221	0.027721	-1	1	3	24	0	0	0	27025324	Potri.019G130500.1	Potri.019G130500.1	PF00043,PF02798	PTHR11260,PTHR11260:SF297	KOG0406	2.5.1.18	K00799	GO:0005515	AT1G17180.1	ATGSTU25,GSTU25	glutathione S-transferase TAU 25
Potri.T002500	1.05741	5.08324	5.03639e-05	0.00243017	-1	187	172	228	100	67	40	26988867	Potri.T002500.1	Potri.T002500.1	PF07725,PF13676,PF00931	PTHR11017,PTHR11017:SF172	KOG4658			GO:0007165,GO:0005515,GO:0043531	AT5G36930.2		Disease resistance protein (TIR-NBS-LRR class) family
Potri.T004500	1.61817	5.40047	5.68024e-06	0.000411669	-1	156	260	399	121	60	27	26988868	Potri.T004500.1	Potri.T004500.1	PF05729,PF13676	PTHR11017,PTHR11017:SF155				GO:0007165,GO:0005515	AT5G36930.2		Disease resistance protein (TIR-NBS-LRR class) family
Potri.T007900	4.57161	4.2745	4.04111e-33	1.68181e-29	-1	140	182	143	10	2	2	27019800	Potri.T007900.1	Potri.T007900.1
Potri.T011500	1.07041	3.14642	0.00200801	0.0407153	-1	52	47	47	24	15	11	27051435	Potri.T011500.1	Potri.T011500.1		PTHR16079					AT1G47570.1		RING/U-box superfamily protein
Potri.T013300	6.53515	2.88426	5.88238e-21	6.52827e-18	-1	43	73	53	1	0	0	27051438	Potri.T013300.1	Potri.T013300.1	PF02892,PF13855,PF00931	PTHR23155,PTHR23155:SF497	KOG4658		K13459	GO:0003677,GO:0005515,GO:0043531	AT4G27220.1		NB-ARC domain-containing disease resistance protein
Potri.T015400	3.50237	0.51252	0.00140609	0.0316101	-1	4	5	11	0	1	0	27051423	Potri.T015400.1	Potri.T015400.1	PF00931	PTHR23155,PTHR23155:SF497				GO:0043531	AT4G27190.1		NB-ARC domain-containing disease resistance protein
Potri.T016200	1.79894	2.75305	4.25465e-05	0.00212057	-1	50	39	34	17	4	5	27051446	Potri.T016200.1	Potri.T016200.1	PF01637,PF13855,PF00931	PTHR23155,PTHR23155:SF497	KOG4658			GO:0005524,GO:0005515,GO:0043531	AT4G27220.1		NB-ARC domain-containing disease resistance protein
Potri.T025300	1.59199	3.30179	5.0061e-06	0.000369563	-1	70	61	50	23	15	6	27000422	Potri.T025300.1	Potri.T025300.1	PF13855,PF00931	PTHR23155,PTHR23155:SF497	KOG4658			GO:0005515,GO:0043531	AT4G27220.1		NB-ARC domain-containing disease resistance protein
Potri.T026600	2.66516	1.79752	7.89266e-06	0.000546316	-1	26	18	19	4	2	1	27000392	Potri.T026600.1	Potri.T026600.1	PF13855,PF00931	PTHR23155,PTHR23155:SF497	KOG4658		K13459	GO:0005515,GO:0043531	AT4G10780.1		LRR and NB-ARC domains-containing disease resistance protein
Potri.T028500	2.35226	1.16981	0.00133218	0.0304001	-1	5	17	14	4	1	0	27000419	Potri.T028500.1	Potri.T028500.1	PF13855,PF00931	PTHR23155,PTHR23155:SF497				GO:0005515,GO:0043531	AT1G12290.1		Disease resistance protein (CC-NBS-LRR class) family
Potri.T029500	3.55133	2.1417	3.41866e-05	0.00178123	-1	7	27	53	2	1	2	27019768	Potri.T029500.1	Potri.T029500.1		PTHR33484
Potri.T031100	3.42047	1.98427	0.0004069	0.0124745	-1	4	22	50	1	4	0	27027202	Potri.T031100.1	Potri.T031100.1		PTHR33484,PTHR33484:SF3
Potri.T032000	2.02623	2.73952	2.69714e-05	0.00147211	-1	24	63	40	12	5	5	27027113	Potri.T032000.1	Potri.T032000.1	PF13962	PTHR24177,PTHR24177:SF19					AT3G54070.1		Ankyrin repeat family protein
Potri.T036600	7.42484	1.85883	7.67264e-12	2.63353e-09	-1	29	30	16	0	0	0	27008781	Potri.T036600.1	Potri.T036600.1
Potri.T040700	3.93214	0.786523	0.000547165	0.0156776	-1	7	6	14	0	1	0	27051366	Potri.T040700.1	Potri.T040700.1
Potri.T040800	3.50643	1.49433	2.47316e-06	0.00020534	-1	16	13	22	2	0	1	27051341	Potri.T040800.1	Potri.T040800.1	PF08263,PF00560,PF13855	PTHR27004,PTHR27004:SF11	KOG0472	2.7.11.1		GO:0005515	AT1G58190.2	AtRLP9,RLP9	receptor like protein 9
Potri.T040900	2.14483	4.09221	1.52872e-11	4.89398e-09	-1	106	138	107	27	25	6	27051365	Potri.T040900.1	Potri.T040900.1	PF16987	PTHR33137					AT1G15780.1
Potri.T041100	2.17549	0.849466	0.00255494	0.0488034	-1	8	8	10	3	1	0	27051370	Potri.T041100.1	Potri.T041100.1
Potri.T041300	5.40072	1.8802	6.27341e-09	1.17341e-06	-1	17	19	38	1	0	0	27051354	Potri.T041300.1	Potri.T041300.1	PF00560,PF13855	PTHR27004,PTHR27004:SF11	KOG0472	2.7.11.1		GO:0005515	AT1G07390.1	AtRLP1,RLP1	receptor like protein 1
Potri.T041500	2.98836	4.31145	2.56717e-21	2.94729e-18	-1	151	154	138	23	13	5	27051360	Potri.T041500.1	Potri.T041500.1	PF16987	PTHR33137,PTHR33137:SF4					AT1G15780.1
Potri.T041700	3.61914	0.59049	0.00106776	0.0256634	-1	5	8	9	0	1	0	27051367	Potri.T041700.1	Potri.T041700.1	PF00560,PF13855	PTHR27004,PTHR27004:SF11	KOG0472	2.7.11.1		GO:0005515	AT1G07390.3	AtRLP1,RLP1	receptor like protein 1
Potri.T044300	2.25652	2.25253	2.44116e-06	0.000203699	-1	33	30	25	5	6	2	27000325	Potri.T044300.1	Potri.T044300.1							AT5G08450.1
Potri.T047500	1.41559	4.62856	3.98405e-07	4.37772e-05	-1	147	154	159	75	32	22	27051504	Potri.T047500.1	Potri.T047500.1	PF13676,PF00931	PTHR11017,PTHR11017:SF160	KOG4658			GO:0007165,GO:0005515,GO:0043531	AT5G17680.1		disease resistance protein (TIR-NBS-LRR class), putative
Potri.T047600	1.35351	3.04175	0.00187679	0.0387628	-1	35	40	66	22	16	4	27051521	Potri.T047600.1	Potri.T047600.1	PF01637,PF13676	PTHR11017,PTHR11017:SF160	KOG4658			GO:0005524,GO:0007165,GO:0005515	AT1G69550.1		disease resistance protein (TIR-NBS-LRR class)
Potri.T047700	1.37404	4.00261	0.000421701	0.012869	-1	67	85	135	55	18	13	27051534	Potri.T047700.1	Potri.T047700.1	PF13676,PF00931	PTHR11017,PTHR11017:SF160	KOG4658			GO:0007165,GO:0005515,GO:0043531	AT1G69550.1		disease resistance protein (TIR-NBS-LRR class)
Potri.T047800	2.10913	2.25485	0.00011487	0.00466969	-1	21	27	38	7	2	5	27051526	Potri.T047800.1	Potri.T047800.1	PF12937	PTHR20932,PTHR20932:SF9				GO:0005515	AT1G55000.3		peptidoglycan-binding LysM domain-containing protein
Potri.T047900	1.63529	4.71931	1.43773e-06	0.000131145	-1	123	165	218	80	27	19	27051529	Potri.T047900.1	Potri.T047900.1	PF13676,PF00931	PTHR11017,PTHR11017:SF160	KOG4658			GO:0007165,GO:0005515,GO:0043531	AT5G17680.1		disease resistance protein (TIR-NBS-LRR class), putative
Potri.T048300	1.46265	5.32378	8.68245e-05	0.00372038	-1	210	211	329	151	57	18	27051516	Potri.T048300.1	Potri.T048300.1	PF00560,PF00225,PF00931	PTHR11017,PTHR11017:SF160	KOG4658			GO:0005515,GO:0008017,GO:0007018,GO:0005524,GO:0003777,GO:0043531	AT1G69550.1		disease resistance protein (TIR-NBS-LRR class)
Potri.T048400	1.52866	3.50839	1.67889e-05	0.00102002	-1	66	68	74	35	14	6	27051528	Potri.T048400.1	Potri.T048400.1
Potri.T049200	1.78224	3.27673	5.64497e-05	0.00263868	-1	37	62	82	26	8	6	27051508	Potri.T049200.1	Potri.T049200.1	PF00225	PTHR24115,PTHR24115:SF449		3.6.4.5		GO:0008017,GO:0007018,GO:0005524,GO:0003777,GO:0005871	AT5G27550.1		P-loop containing nucleoside triphosphate hydrolases superfamily protein
Potri.T049500	5.23506	0.269752	0.000614912	0.0171035	-1	2	7	7	0	0	0	27051503	Potri.T049500.1	Potri.T049500.1		PTHR11017,PTHR11017:SF160		1.1.1.62			AT2G14080.1		Disease resistance protein (TIR-NBS-LRR class) family
Potri.T049900	3.15504	0.857639	0.000952932	0.0237299	-1	7	7	14	1	0	1	27051522	Potri.T049900.1	Potri.T049900.1		PTHR11017,PTHR11017:SF160					AT4G36150.1		Disease resistance protein (TIR-NBS-LRR class) family
Potri.T050100	1.30489	5.34756	2.86518e-05	0.00154829	-1	190	222	331	131	76	28	27051537	Potri.T050100.1	Potri.T050100.1	PF13676,PF00931	PTHR11017,PTHR11017:SF160	KOG4658			GO:0007165,GO:0005515,GO:0043531	AT1G69550.1		disease resistance protein (TIR-NBS-LRR class)
Potri.T051100	2.77157	2.15783	2.34005e-06	0.000198244	-1	14	39	33	6	2	1	27027152	Potri.T051100.1	Potri.T051100.1	PF01734	PTHR32176	KOG0513	3.1.1.26		GO:0006629	AT5G43590.1		Acyl transferase/acyl hydrolase/lysophospholipase superfamily protein
Potri.T051700	5.68572	0.54471	0.000341108	0.0109254	-1	1	10	11	0	0	0	27027164	Potri.T051700.1	Potri.T051700.1	PF01734	PTHR32176		3.1.1.26		GO:0006629	AT2G26560.1	PLA IIA,PLA2A,PLP2	phospholipase A 2A
Potri.T055600	2.08536	1.22809	0.00143514	0.0319612	-1	8	18	11	3	2	1	27000356	Potri.T055600.1	Potri.T055600.1	PF13499	PTHR23063,PTHR23063:SF1		2.7.11.1			AT4G13440.1		Calcium-binding EF-hand family protein
Potri.T065800	1.86831	4.57092	1.65894e-08	2.78953e-06	-1	94	195	187	45	27	21	27027248	Potri.T065800.1	Potri.T065800.1		PTHR24006,PTHR24006:SF472					AT4G26090.1	RPS2	NB-ARC domain-containing disease resistance protein
Potri.T066100	3.78993	0.701961	0.000352553	0.0111471	-1	7	11	7	0	1	0	27027240	Potri.T066100.1	Potri.T066100.1		PTHR33463,PTHR33463:SF3
Potri.T066200	1.78921	3.58011	3.96538e-07	4.37772e-05	-1	80	76	72	28	9	11	27027236	Potri.T066200.1	Potri.T066200.1	PF00931	PTHR23155,PTHR23155:SF554				GO:0043531	AT4G27190.1		NB-ARC domain-containing disease resistance protein
Potri.T074200	2.42595	1.44501	8.82426e-05	0.00377144	-1	17	15	14	3	3	0	27019876	Potri.T074200.1	Potri.T074200.1	PF02365,PF13676,PF00931,PF01582	PTHR11017,PTHR11017:SF174				GO:0006355,GO:0003677,GO:0007165,GO:0005515,GO:0043531	AT5G17680.1		disease resistance protein (TIR-NBS-LRR class), putative
Potri.T083400	2.02242	1.45121	0.00181714	0.0380263	-1	22	9	13	5	3	0	26996154	Potri.T083400.1	Potri.T083400.1	PF00280	PTHR33091,PTHR33091:SF11				GO:0009611,GO:0004867	AT2G38870.1		Serine protease inhibitor, potato inhibitor I-type family protein
Potri.T092600	2.6364	4.92044	1.13822e-18	9.97263e-16	-1	248	209	209	45	28	8	26989012	Potri.T092600.1	Potri.T092600.1	PF00931	PTHR23155,PTHR23155:SF492	KOG4658			GO:0043531	AT4G27190.1		NB-ARC domain-containing disease resistance protein
Potri.T094400	1.3686	4.21233	0.00159972	0.0348546	-1	108	91	134	82	20	7	27003424	Potri.T094400.1	Potri.T094400.1	PF00643,PF06203	PTHR31319,PTHR31319:SF14	KOG1601			GO:0008270,GO:0005622,GO:0005515	AT5G57660.1	ATCOL5,COL5	CONSTANS-like 5
Potri.T100200	1.51526	3.4197	0.00194105	0.039745	-1	25	79	90	27	21	4	26983192	Potri.T100200.1	Potri.T100200.1		PTHR34023,PTHR34023:SF1
Potri.T100800	4.20976	5.19574	1.27619e-40	6.06994e-37	-1	339	290	258	14	12	8	27008816	Potri.T100800.1	Potri.T100800.1	PF00931	PTHR23155,PTHR23155:SF554	KOG4658			GO:0043531	AT4G27220.1		NB-ARC domain-containing disease resistance protein
Potri.T105800	5.40471	0.369201	0.000173971	0.00642151	-1	6	6	6	0	0	0	27019772	Potri.T105800.1	Potri.T105800.1							AT5G37630.1	EMB2656	ARM repeat superfamily protein
Potri.T109200	5.81493	0.627719	3.46688e-05	0.00179792	-1	4	9	11	0	0	0	27014068	Potri.T109200.1	Potri.T109200.1	PF00036	PTHR12294,PTHR12294:SF12				GO:0005509	AT4G32060.1		calcium-binding EF hand family protein
Potri.T117000	3.77612	1.68045	1.23177e-08	2.13764e-06	-1	18	20	23	3	0	0	27027102	Potri.T117000.1	Potri.T117000.1
Potri.T123500	3.63202	2.09226	1.01667e-05	0.000682438	-1	6	35	44	4	1	0	26993283	Potri.T123500.1	Potri.T123500.1	PF14577	PTHR33232					AT3G01680.1
Potri.T126700	4.61614	1.93012	3.05958e-10	7.32847e-08	-1	33	24	20	2	0	0	26993271	Potri.T126700.1	Potri.T126700.1	PF08488,PF13947,PF00069	PTHR27005,PTHR27005:SF19	KOG1187	2.7.11.1		GO:0016021,GO:0004674,GO:0030247,GO:0006468,GO:0005524,GO:0004672	AT1G16120.1	WAKL1	wall associated kinase-like 1
Potri.T135900	2.27479	3.18205	0.0025117	0.0481255	-1	10	59	108	22	2	5	27014116	Potri.T135900.1	Potri.T135900.1							AT5G61660.1		glycine-rich protein
Potri.T137400	2.42634	4.68668	0.000352072	0.0111425	-1	63	207	276	82	9	2	27035714	Potri.T137400.1	Potri.T137400.1	PF00447	PTHR10015,PTHR10015:SF187	KOG0627		K09419	GO:0043565,GO:0006355,GO:0005634,GO:0003700	AT3G24520.1	AT-HSFC1,HSFC1	heat shock transcription factor C1
Potri.T143000	6.83299	1.37197	6.99448e-09	1.2866e-06	-1	15	16	18	0	0	0	27000464	Potri.T143000.1	Potri.T143000.1	PF00931	PTHR23155,PTHR23155:SF592	KOG4658		K13457	GO:0043531	AT3G07040.1	RPM1,RPS3	NB-ARC domain-containing disease resistance protein
Potri.T149800	5.35694	0.3285	0.000612035	0.0170908	-1	7	2	8	0	0	0	26985715	Potri.T149800.1	Potri.T149800.1	PF00400	PTHR19920,PTHR19920:SF0	KOG0645			GO:0005515	AT2G26060.1	emb1345	Transducin/WD40 repeat-like superfamily protein
Potri.T151500	2.62189	2.42682	4.5343e-08	6.70955e-06	-1	35	42	28	7	2	3	26985712	Potri.T151500.1	Potri.T151500.1	PF04043,PF01095	PTHR31707,PTHR31707:SF40		3.1.1.11	K01051	GO:0004857,GO:0042545,GO:0030599,GO:0005618	AT3G14310.1	ATPME3,PME3	pectin methylesterase 3
Potri.T171300	5.34773	0.356231	0.00117969	0.027716	-1	2	13	3	0	0	0	27035634	Potri.T171300.1	Potri.T171300.1	PF13962,PF12796,PF13857	PTHR24177,PTHR24177:SF17	KOG4412				AT5G15500.2		Ankyrin repeat family protein
Potri.T172000	1.6787	2.05914	0.000722693	0.0194043	-1	18	22	30	9	5	2	27000477	Potri.T172000.1	Potri.T172000.1	PF00004,PF14363	PTHR23070,PTHR23070:SF32				GO:0005524	AT3G50930.1	BCS1	cytochrome BC1 synthesis
Potri.T176800	1.47591	2.98188	0.000113781	0.00463674	-1	51	42	46	22	9	6	27024826	Potri.T176800.1	Potri.T176800.1	PF00069	PTHR27000,PTHR27000:SF104	KOG1187	2.7.11.1		GO:0006468,GO:0005524,GO:0004672	AT3G47570.1		Leucine-rich repeat protein kinase family protein
Potri.T178600	2.09326	2.14978	0.000362557	0.0113985	-1	11	36	33	5	5	3	27008818	Potri.T178600.1	Potri.T178600.1	PF03140	PTHR31549,PTHR31549:SF2					AT4G31980.1
Potri.T181000	3.63848	0.589246	0.000214463	0.0076123	-1	9	6	7	1	0	0	27027268	Potri.T181000.1	Potri.T181000.1	PF00201	PTHR11926,PTHR11926:SF235		2.4.1.324		GO:0016758,GO:0008152	AT1G22360.1	AtUGT85A2,UGT85A2	UDP-glucosyl transferase 85A2
Potri.T181100	3.40884	0.453392	0.00108075	0.0258866	-1	5	10	4	1	0	0	27000456	Potri.T181100.1	Potri.T181100.1

## Sheet: Fast-growth Neva
Additional file 7: Data S4. Summary of differential expressed genes between Neva and I-214 at different growth stages.
genes	logFC	logCPM	PValue	FDR	De	I-214_1	I-214_2	I-214_3	Neva_1	Neva_2	Neva_3	pacId	transcriptName	peptideName	Pfam	PANTHER	KOG	EC	KEGG	GO	Best.hit.arabi.name	arabi.symbol	arabi.defline
Potri.001G005700	-1.96169	3.60628	7.93854e-12	5.88025e-10	1	24	25	21	100	80	51	27044612	Potri.001G005700.1	Potri.001G005700.1	PF00355,PF08417	PTHR21266,PTHR21266:SF25		1.14.12.20		GO:0055114,GO:0051537,GO:0016491,GO:0010277	AT4G25650.1	ACD1-LIKE,PTC52,TIC55-IV	ACD1-like
Potri.001G012200	-1.06922	9.08369	7.74755e-30	3.68446e-27	1	1496	1951	1542	3401	2601	2821	27044748	Potri.001G012200.1	Potri.001G012200.1	PF04652,PF14288,PF02364	PTHR12741,PTHR12741:SF21		2.4.1.34	K11000	GO:0016020,GO:0006075,GO:0003843,GO:0000148	AT5G13000.1	ATGSL12,gsl12	glucan synthase-like 12
Potri.001G017500	-3.07511	0.849319	5.42307e-06	0.000108112	1	2	1	1	7	8	16	27042355	Potri.001G017500.1	Potri.001G017500.1	PF08263	PTHR27000,PTHR27000:SF151	KOG4579	3.5.1.98			AT3G20820.1		Leucine-rich repeat (LRR) family protein
Potri.001G019400	-1.50511	3.54607	2.00417e-09	9.21076e-08	1	29	31	25	90	52	63	27041197	Potri.001G019400.1	Potri.001G019400.1	PF00153	PTHR24089,PTHR24089:SF316	KOG0749		K05863		AT5G13490.1	AAC2	ADP/ATP carrier 2
Potri.001G020800	-1.0407	3.7048	1.12825e-06	2.72022e-05	1	32	44	43	75	56	76	27047487	Potri.001G020800.1	Potri.001G020800.1	PF01210,PF07479	PTHR11728,PTHR11728:SF17	KOG2711	1.1.1.8	K00006	GO:0055114,GO:0051287,GO:0046168,GO:0016616,GO:0005975,GO:0004367,GO:0009331,GO:0006072	AT2G41540.2	GPDHC1	6-phosphogluconate dehydrogenase family protein
Potri.001G024400	-3.0699	1.60484	5.36143e-10	2.74462e-08	1	2	2	4	17	23	19	27047484	Potri.001G024400.1	Potri.001G024400.1		PTHR10887,PTHR10887:SF5				GO:0005681,GO:0000398	AT2G38770.1	EMB2765	P-loop containing nucleoside triphosphate hydrolases superfamily protein
Potri.001G035600	-3.0411	0.817484	2.84634e-06	6.14471e-05	1	1	3	0	10	12	8	27041670	Potri.001G035600.1	Potri.001G035600.1	PF02536	PTHR13068,PTHR13068:SF20			K15032	GO:0006355,GO:0005739,GO:0003690	AT5G07900.1		Mitochondrial transcription termination factor family protein
Potri.001G037900	-4.08823	1.60507	6.63374e-14	6.99934e-12	1	0	0	4	23	17	23	27042537	Potri.001G037900.1	Potri.001G037900.1	PF14531	PTHR24361,PTHR24361:SF159		2.7.11.1	K08835		AT1G79640.1		Protein kinase superfamily protein
Potri.001G051500	-1.65989	4.21491	5.98822e-06	0.000116963	1	32	80	20	65	136	133	27046113	Potri.001G051500.1	Potri.001G051500.1	PF08541,PF00195	PTHR11877,PTHR11877:SF27		2.3.1.74	K00660	GO:0016747,GO:0008610	AT5G13930.1	ATCHS,CHS,TT4	Chalcone and stilbene synthase family protein
Potri.001G052500	-2.1255	2.32428	2.05323e-08	7.62156e-07	1	8	10	7	25	24	44	27046624	Potri.001G052500.1	Potri.001G052500.1	PF00560,PF13855,PF07714	PTHR27000,PTHR27000:SF92	KOG1187	2.7.11.1		GO:0005515,GO:0006468,GO:0004672	AT3G24240.1		Leucine-rich repeat receptor-like protein kinase family protein
Potri.001G053400	-1.31568	4.87412	7.19098e-15	8.6434e-13	1	60	83	95	174	155	172	27045652	Potri.001G053400.1	Potri.001G053400.1	PF08263,PF00069	PTHR27000,PTHR27000:SF191	KOG1187	2.7.11.1		GO:0006468,GO:0005524,GO:0004672	AT2G33170.1		Leucine-rich repeat receptor-like protein kinase family protein
Potri.001G061700	-2.13225	2.81358	2.12418e-11	1.43422e-09	1	8	15	13	42	34	58	27047404	Potri.001G061700.1	Potri.001G061700.1	PF08263	PTHR27001,PTHR27001:SF224		2.7.11.1,2.7.10.1			AT1G71830.1	ATSERK1,SERK1	somatic embryogenesis receptor-like kinase 1
Potri.001G062700	-2.35229	0.612472	0.00312351	0.0221371	1	1	3	1	11	1	11	27041574	Potri.001G062700.1	Potri.001G062700.1	PF16207	PTHR10825,PTHR10825:SF23					AT5G13250.1		RING finger protein
Potri.001G076500	-3.0233	0.786033	0.000205739	0.00240339	1	1	3	0	12	15	2	27041337	Potri.001G076500.1	Potri.001G076500.1
Potri.001G081200	-8.41971	2.3227	2.8209e-27	1.06396e-24	1	0	0	0	33	34	50	27044380	Potri.001G081200.1	Potri.001G081200.1	PF12710,PF16209,PF16212	PTHR24092,PTHR24092:SF77		3.6.3.1	K01530	GO:0016021,GO:0015914,GO:0005524,GO:0004012,GO:0000287	AT1G72700.1		ATPase E1-E2 type family protein / haloacid dehalogenase-like hydrolase family protein
Potri.001G082900	-1.33739	3.50724	1.05732e-06	2.5662e-05	1	33	26	30	86	45	62	27046342	Potri.001G082900.1	Potri.001G082900.1	PF07714,PF11721	PTHR27006,PTHR27006:SF1	KOG1187	2.7.11.1		GO:0006468,GO:0004672	AT1G56140.1		Leucine-rich repeat transmembrane protein kinase
Potri.001G083700	-1.02044	3.84953	0.000211119	0.00245226	1	43	55	36	88	93	46	27041320	Potri.001G083700.1	Potri.001G083700.1	PF02183,PF00046	PTHR24326,PTHR24326:SF122			K09338	GO:0043565,GO:0006355,GO:0003700,GO:0003677	AT2G46680.1	ATHB-7,ATHB7,HB-7	homeobox 7
Potri.001G086700	-3.26447	-0.124569	0.00476714	0.030976	1	0	1	0	2	4	5	27047195	Potri.001G086700.1	Potri.001G086700.1	PF00249	PTHR10641,PTHR10641:SF613	KOG0048		K09422		AT5G49330.1	ATMYB111,MYB111,PFG3	myb domain protein 111
Potri.001G093900	-2.22425	0.53816	0.00492045	0.0317209	1	1	3	1	10	1	10	27046220	Potri.001G093900.1	Potri.001G093900.1	PF11331	PTHR31105,PTHR31105:SF3					AT3G61670.1		Protein of unknown function (DUF3133)
Potri.001G095600	-1.05834	5.53366	2.95566e-14	3.28769e-12	1	122	170	136	276	195	281	27040388	Potri.001G095600.1	Potri.001G095600.1	PF00664,PF00005	PTHR24223,PTHR24223:SF208		3.6.3.44		GO:0055085,GO:0042626,GO:0016021,GO:0006810,GO:0005524,GO:0016887	AT3G59140.1	ATMRP14,MRP14	multidrug resistance-associated protein 14
Potri.001G096000	-1.33198	3.73005	5.67841e-07	1.50146e-05	1	33	42	31	101	74	50	27048616	Potri.001G096000.1	Potri.001G096000.1	PF06697	PTHR33512,PTHR33512:SF4					AT4G23720.1		Protein of unknown function (DUF1191)
Potri.001G114000	-1.77114	1.78819	0.000157503	0.00191561	1	6	9	5	12	16	30	27044093	Potri.001G114000.1	Potri.001G114000.1	PF08880,PF08879	PTHR31602,PTHR31602:SF16				GO:0006355,GO:0005634,GO:0005524,GO:0032502,GO:0006351	AT4G37740.1	AtGRF2,GRF2	growth-regulating factor 2
Potri.001G121400	-1.31559	4.48772	8.58868e-11	5.17117e-09	1	62	78	43	161	97	126	27044389	Potri.001G121400.1	Potri.001G121400.1	PF00156	PTHR11776,PTHR11776:SF7	KOG1712	2.4.2.7		GO:0009116	AT4G22570.1	APT3	adenine phosphoribosyl transferase 3
Potri.001G125500	-3.30959	0.719558	4.78003e-06	9.69292e-05	1	0	2	1	14	9	5	27043840	Potri.001G125500.1	Potri.001G125500.1	PF03547	PTHR31651,PTHR31651:SF4	KOG2722			GO:0055085,GO:0016021	AT1G20925.1		Auxin efflux carrier family protein
Potri.001G126300	-4.15359	1.91868	1.20591e-15	1.60857e-13	1	2	1	2	25	20	36	27042371	Potri.001G126300.1	Potri.001G126300.1		PTHR33625,PTHR33625:SF3					AT4G25170.1		Uncharacterised conserved protein (UCP012943)
Potri.001G126800	-5.38286	-0.00857288	0.000126306	0.00158737	1	0	0	0	6	2	6	27040525	Potri.001G126800.1	Potri.001G126800.1							AT5G51330.1	DYAD,SWI1	SWITCH1
Potri.001G136200	-1.01746	3.74637	2.78451e-05	0.000436614	1	39	48	37	95	65	52	27045015	Potri.001G136200.1	Potri.001G136200.1	PF00535,PF13632,PF14570	PTHR13301,PTHR13301:SF32		2.4.2.24			AT3G03050.1	ATCSLD3,CSLD3,KJK	cellulose synthase-like D3
Potri.001G140700	-1.26321	3.06771	0.000928927	0.00835118	1	18	41	11	33	63	40	27042907	Potri.001G140700.1	Potri.001G140700.1	PF01073	PTHR10366,PTHR10366:SF428	KOG1502	1.2.1.44		GO:0055114,GO:0016616,GO:0006694,GO:0003854	AT2G23910.1		NAD(P)-binding Rossmann-fold superfamily protein
Potri.001G144400	-1.18406	2.98455	0.000280774	0.00309068	1	30	21	15	44	51	32	27044961	Potri.001G144400.1	Potri.001G144400.1	PF02365	PTHR31989,PTHR31989:SF51				GO:0006355,GO:0003677	AT5G46590.1	anac096,NAC096	NAC domain containing protein 96
Potri.001G147200	-1.28345	2.32757	7.92528e-05	0.00106234	1	10	20	9	33	21	26	27041693	Potri.001G147200.1	Potri.001G147200.1	PF03330,PF01357	PTHR31692,PTHR31692:SF2					AT4G17030.1	AT-EXPR,ATEXLB1,ATEXPR1,ATHEXP BETA 3.1,EXLB1,EXPR	expansin-like B1
Potri.001G152300	-1.2786	1.75313	0.00171605	0.0137035	1	6	13	6	17	21	13	27044047	Potri.001G152300.1	Potri.001G152300.1	PF00083	PTHR11662,PTHR11662:SF232	KOG2533	3.6.3.20	K13783	GO:0055085,GO:0022857,GO:0016021	AT4G17550.1		Major facilitator superfamily protein
Potri.001G168400	-1.16674	4.00492	2.58061e-06	5.64912e-05	1	34	57	49	84	111	67	27043249	Potri.001G168400.1	Potri.001G168400.1		PTHR35758,PTHR35758:SF1
Potri.001G186500	-1.30951	2.82997	5.16527e-06	0.000103602	1	11	25	20	40	31	46	27042493	Potri.001G186500.1	Potri.001G186500.1	PF01535,PF13041	PTHR24015,PTHR24015:SF75					AT3G23330.1		Tetratricopeptide repeat (TPR)-like superfamily protein
Potri.001G195800	-4.17404	0.379953	1.47061e-05	0.000254383	1	0	1	0	9	7	5	27041558	Potri.001G195800.1	Potri.001G195800.1
Potri.001G208000	-6.31497	0.579317	3.49171e-08	1.22937e-06	1	0	0	0	13	7	7	27040698	Potri.001G208000.1	Potri.001G208000.1	PF03168	PTHR31234,PTHR31234:SF8					AT2G01080.1		Late embryogenesis abundant (LEA) hydroxyproline-rich glycoprotein family
Potri.001G229200	-1.78673	3.03617	2.96151e-12	2.33043e-10	1	16	18	17	48	48	53	27041296	Potri.001G229200.1	Potri.001G229200.1
Potri.001G229500	-3.24652	0.336745	0.000419559	0.0043077	1	2	0	0	10	5	4	27046752	Potri.001G229500.1	Potri.001G229500.1	PF07649	PTHR13871,PTHR13871:SF36				GO:0055114,GO:0047134	AT2G27660.1		Cysteine/Histidine-rich C1 domain family protein
Potri.001G234400	-1.96574	0.718226	0.00130951	0.0110204	1	1	3	3	7	6	11	27041747	Potri.001G234400.1	Potri.001G234400.1		PTHR31835,PTHR31835:SF1					AT3G46200.1	aTNUDT9,NUDT9	nudix hydrolase homolog 9
Potri.001G234900	-3.96699	2.16781	1.46219e-14	1.69541e-12	1	3	1	3	33	43	21	27044083	Potri.001G234900.1	Potri.001G234900.1	PF00926,PF00925	PTHR21327,PTHR21327:SF7	KOG1284	3.5.4.25	K14652	GO:0009231,GO:0008686,GO:0003935	AT5G59750.1		DHBP synthase RibB-like alpha/beta domain;GTP cyclohydrolase II
Potri.001G240600	-2.02876	2.41848	8.39032e-07	2.1065e-05	1	6	19	4	39	37	22	27046618	Potri.001G240600.1	Potri.001G240600.1	PF14543,PF14541	PTHR13683,PTHR13683:SF268	KOG1339	3.4.23.12		GO:0006508,GO:0004190	AT1G03230.1		Eukaryotic aspartyl protease family protein
Potri.001G241300	-1.04885	4.21741	7.78325e-07	1.97372e-05	1	53	69	49	133	76	90	27046564	Potri.001G241300.1	Potri.001G241300.1	PF01694	PTHR22936,PTHR22936:SF25	KOG2289			GO:0016021,GO:0004252,GO:0006508	AT2G29050.1	ATRBL1,RBL1	RHOMBOID-like 1
Potri.001G242600	-2.18204	1.77208	2.72995e-06	5.91982e-05	1	1	11	4	14	21	26	27045876	Potri.001G242600.1	Potri.001G242600.1	PF00067	PTHR24286,PTHR24286:SF86	KOG0157	1.14.13.93		GO:0055114,GO:0020037,GO:0016705,GO:0005506	AT2G29090.1	CYP707A2	cytochrome P450, family 707, subfamily A, polypeptide 2
Potri.001G265300	-2.07798	1.46651	7.61494e-06	0.000143772	1	5	6	2	12	19	16	27043084	Potri.001G265300.1	Potri.001G265300.1	PF03641	PTHR31223,PTHR31223:SF8			K06966		AT2G28305.1	ATLOG1,LOG1	Putative lysine decarboxylase family protein
Potri.001G265400	-2.22962	3.1535	2.39813e-15	3.10501e-13	1	12	23	9	71	49	54	27040800	Potri.001G265400.1	Potri.001G265400.1	PF03055	PTHR10543,PTHR10543:SF37	KOG1285		K11159		AT3G63520.1	ATCCD1,ATNCED1,CCD1,NCED1	carotenoid cleavage dioxygenase 1
Potri.001G267700	-1.39129	1.67091	0.00494907	0.0318616	1	9	8	5	21	21	7	27041765	Potri.001G267700.1	Potri.001G267700.1	PF13639	PTHR14155,PTHR14155:SF75	KOG1493		K19045	GO:0008270,GO:0005515	AT3G63530.2	BB,BB2	RING/U-box superfamily protein
Potri.001G274700	-2.50781	0.244187	0.00306183	0.0218036	1	0	2	1	7	1	8	27041953	Potri.001G274700.1	Potri.001G274700.1	PF13499,PF00069	PTHR24349,PTHR24349:SF131	KOG0032	2.7.11.1	K13412	GO:0006468,GO:0005524,GO:0004672	AT5G12180.1	CPK17	calcium-dependent protein kinase 17
Potri.001G289300	-1.09082	3.97374	5.42893e-08	1.84606e-06	1	34	64	44	80	84	89	27040718	Potri.001G289300.1	Potri.001G289300.1	PF02887,PF00224	PTHR11817,PTHR11817:SF21	KOG2323	2.7.1.40	K00873	GO:0030955,GO:0006096,GO:0004743,GO:0000287	AT3G22960.1	PKP-ALPHA,PKP1	Pyruvate kinase family protein
Potri.001G293800	-4.91634	-0.249774	0.00114485	0.00989651	1	0	0	0	3	4	3	27047442	Potri.001G293800.1	Potri.001G293800.1		PTHR11743,PTHR11743:SF29			K15040		AT5G67500.1	ATVDAC2,VDAC2	voltage dependent anion channel 2
Potri.001G308800	-1.10412	2.17562	0.00814155	0.0472593	1	9	20	9	13	19	36	27040769	Potri.001G308800.1	Potri.001G308800.1
Potri.001G310700	-1.86894	2.24067	1.62625e-07	4.92287e-06	1	7	12	8	35	19	30	27041972	Potri.001G310700.1	Potri.001G310700.1	PF08263,PF13855	PTHR27000,PTHR27000:SF30	KOG0472	2.7.11.1		GO:0005515	AT2G02220.1	ATPSKR1,PSKR1	phytosulfokin receptor 1
Potri.001G315000	-2.3894	1.85205	1.86032e-07	5.57486e-06	1	2	9	4	18	17	32	27047317	Potri.001G315000.1	Potri.001G315000.1	PF07714	PTHR27007,PTHR27007:SF61	KOG1187	2.7.11.1		GO:0006468,GO:0004672	AT2G32800.1	AP4.3A	protein kinase family protein
Potri.001G319200	-3.10039	0.246087	0.000697216	0.00657235	1	0	1	1	4	6	7	27043302	Potri.001G319200.1	Potri.001G319200.1	PF02458	PTHR31642,PTHR31642:SF22				GO:0016747	AT4G13840.1		HXXXD-type acyl-transferase family protein
Potri.001G322700	-1.28272	3.40403	4.24273e-05	0.000624589	1	31	34	21	38	54	84	27045037	Potri.001G322700.1	Potri.001G322700.1	PF02362	PTHR31140,PTHR31140:SF10				GO:0003677	AT3G26790.1	FUS3	AP2/B3-like transcriptional factor family protein
Potri.001G333400	-4.91365	-0.250285	0.00127883	0.0108321	1	0	0	0	5	2	3	27042519	Potri.001G333400.1	Potri.001G333400.1	PF01019	PTHR11686,PTHR11686:SF29		2.3.2.15,3.4.19.13,2.3.2.2	K18592	GO:0006749,GO:0003840	AT4G39640.1	GGT1	gamma-glutamyl transpeptidase 1
Potri.001G334800	-1.03525	2.47363	0.00145636	0.0119892	1	14	25	10	23	25	36	27040805	Potri.001G334800.1	Potri.001G334800.1	PF13418	PTHR24413,PTHR24413:SF137					AT3G27220.1		Galactose oxidase/kelch repeat superfamily protein
Potri.001G336700	-2.05898	0.90694	0.00035122	0.00372132	1	1	5	2	11	10	8	27048706	Potri.001G336700.1	Potri.001G336700.1	PF00249	PTHR10641,PTHR10641:SF509	KOG0048		K09422		AT5G14340.1	AtMYB40,MYB40	myb domain protein 40
Potri.001G349600	-3.68155	1.5273	1.91413e-11	1.30312e-09	1	0	3	2	26	16	16	27044203	Potri.001G349600.1	Potri.001G349600.1	PF01370	PTHR10366,PTHR10366:SF388	KOG1502	1.2.1.44		GO:0050662,GO:0003824	AT5G14700.1		NAD(P)-binding Rossmann-fold superfamily protein
Potri.001G374300	-2.42412	0.198736	0.00780245	0.045687	1	2	1	0	3	7	5	27042673	Potri.001G374300.1	Potri.001G374300.1	PF13458,PF00497,PF00060	PTHR18966,PTHR18966:SF209	KOG1052			GO:0016020,GO:0004970	AT2G29120.1	ATGLR2.7,GLR2.7	glutamate receptor 2.7
Potri.001G383900	-2.58824	0.754181	6.02569e-05	0.000842467	1	3	1	1	8	12	7	27048447	Potri.001G383900.1	Potri.001G383900.1	PF14634	PTHR23041,PTHR23041:SF65			K10639	GO:0008270,GO:0005515	AT1G53490.1		RING/U-box superfamily protein
Potri.001G386500	-1.42884	2.16741	4.41744e-05	0.00064625	1	6	13	13	22	21	30	27047878	Potri.001G386500.1	Potri.001G386500.1	PF11721,PF07714	PTHR27006,PTHR27006:SF35	KOG1187	2.7.11.1		GO:0006468,GO:0004672	AT1G53440.1		Leucine-rich repeat transmembrane protein kinase
Potri.001G402600	-1.03452	3.31569	0.00128261	0.0108554	1	23	34	33	82	36	39	27041537	Potri.001G402600.1	Potri.001G402600.1	PF00190	PTHR31189,PTHR31189:SF0				GO:0045735	AT1G07750.1		RmlC-like cupins superfamily protein
Potri.001G402900	-1.05471	3.994	1.3149e-06	3.11083e-05	1	35	71	41	104	75	76	27041347	Potri.001G402900.1	Potri.001G402900.1	PF00571	PTHR13780,PTHR13780:SF39	KOG1764				AT4G27460.1		Cystathionine beta-synthase (CBS) family protein
Potri.001G408300	-1.65898	3.86489	0.00195759	0.0152255	1	10	86	11	62	88	110	27040794	Potri.001G408300.1	Potri.001G408300.1	PF12609	PTHR33090					AT4G10265.1		Wound-responsive family protein
Potri.001G415800	-1.472	3.89772	2.16678e-08	8.00685e-07	1	31	51	30	123	58	81	27043466	Potri.001G415800.1	Potri.001G415800.1		PTHR18937,PTHR18937:SF222					AT4G38070.1		basic helix-loop-helix (bHLH) DNA-binding superfamily protein
Potri.001G422000	-1.03029	2.23437	0.00269968	0.0196992	1	10	23	8	25	23	22	27045862	Potri.001G422000.1	Potri.001G422000.1
Potri.001G422300	-1.11991	2.689	7.08325e-05	0.000966042	1	16	23	16	41	27	33	27041078	Potri.001G422300.1	Potri.001G422300.1	PF10536	PTHR16007,PTHR16007:SF18					AT1G50830.1		Aminotransferase-like, plant mobile domain family protein
Potri.001G425600	-2.1527	0.291684	0.00638855	0.0389654	1	1	2	1	2	8	6	27042954	Potri.001G425600.1	Potri.001G425600.1		PTHR23155,PTHR23155:SF554
Potri.001G427100	-1.53949	1.04832	0.00649757	0.0394982	1	3	4	5	6	10	14	27048639	Potri.001G427100.1	Potri.001G427100.1	PF00931	PTHR23155,PTHR23155:SF554	KOG4658			GO:0043531	AT4G27190.1		NB-ARC domain-containing disease resistance protein
Potri.001G427900	-5.16726	-0.124243	0.000572875	0.00558145	1	0	0	0	3	2	7	27042800	Potri.001G427900.1	Potri.001G427900.1
Potri.001G430000	-2.53347	1.9739	1.29673e-10	7.51781e-09	1	6	4	5	27	20	28	27044586	Potri.001G430000.1	Potri.001G430000.1	PF00583	PTHR23091,PTHR23091:SF261	KOG3139	2.3.1.88	K00670	GO:0008080	AT2G38130.1	ATMAK3	Acyl-CoA N-acyltransferases (NAT) superfamily protein
Potri.001G433800	-2.71937	0.0453869	0.00538204	0.0339693	1	0	1	1	5	3	5	27044019	Potri.001G433800.1	Potri.001G433800.1	PF00583	PTHR23091,PTHR23091:SF261	KOG3139	2.3.1.88	K00670	GO:0008080	AT2G38130.1	ATMAK3	Acyl-CoA N-acyltransferases (NAT) superfamily protein
Potri.001G436200	-1.2877	1.77134	0.00143742	0.011863	1	8	8	9	22	17	13	27042432	Potri.001G436200.1	Potri.001G436200.1	PF11721,PF00225	PTHR24115,PTHR24115:SF339	KOG0239	3.6.4.5		GO:0008017,GO:0007018,GO:0005524,GO:0003777,GO:0005871	AT1G72250.2		Di-glucose binding protein with Kinesin motor domain
Potri.001G443000	-1.26626	4.31873	4.45896e-14	4.87721e-12	1	48	66	52	114	108	114	27042968	Potri.001G443000.1	Potri.001G443000.1		PTHR12112,PTHR12112:SF15
Potri.001G443100	-2.10989	4.21462	1.41254e-23	3.96162e-21	1	30	44	26	111	105	147	27043057	Potri.001G443100.1	Potri.001G443100.1		PTHR12112,PTHR12112:SF15		3.6.1.1	K01514
Potri.001G443400	-1.17275	2.77194	0.000449001	0.00455723	1	11	32	15	27	40	41	27047431	Potri.001G443400.1	Potri.001G443400.1	PF00931	PTHR23155,PTHR23155:SF554	KOG4658			GO:0043531	AT4G27190.1		NB-ARC domain-containing disease resistance protein
Potri.001G444500	-1.48918	2.96348	3.81962e-07	1.06308e-05	1	23	17	16	57	40	37	27040776	Potri.001G444500.1	Potri.001G444500.1	PF00931	PTHR23155,PTHR23155:SF554	KOG4658			GO:0043531	AT4G27190.1		NB-ARC domain-containing disease resistance protein
Potri.001G467700	-2.12598	2.22909	5.45026e-05	0.000772882	1	9	9	5	55	15	17	27043969	Potri.001G467700.1	Potri.001G467700.1
Potri.001G473100	-1.80495	5.71107	2.04425e-48	3.354e-45	1	97	136	101	341	288	353	27045148	Potri.001G473100.1	Potri.001G473100.1	PF13371,PF07719	PTHR10130,PTHR10130:SF0	KOG1125		K13342		AT5G56290.1	ATPEX5,PEX5	peroxin 5
Potri.002G001800	-4.76235	1.40847	3.85692e-10	2.04131e-08	1	1	0	1	12	13	30	27020756	Potri.002G001800.1	Potri.002G001800.1	PF01217	PTHR11753,PTHR11753:SF16	KOG0934		K12394	GO:0015031,GO:0008565	AT2G17380.1	AP19	associated protein 19
Potri.002G011400	-2.27293	1.40293	1.7686e-06	4.03861e-05	1	3	6	2	20	11	15	27023726	Potri.002G011400.1	Potri.002G011400.1		PTHR35112					AT1G76250.1
Potri.002G013300	-5.05333	-0.185325	0.00120178	0.0102803	1	0	0	0	1	4	6	27020752	Potri.002G013300.1	Potri.002G013300.1	PF17048,PF04734	PTHR12670,PTHR12670:SF6		3.5.1.23	K12349		AT2G38010.1		Neutral/alkaline non-lysosomal ceramidase
Potri.002G014500	-1.13698	2.81545	3.44564e-05	0.000523209	1	19	25	16	33	40	38	27024734	Potri.002G014500.1	Potri.002G014500.1	PF03478	PTHR11102,PTHR11102:SF101					AT2G17030.1		F-box family protein with a domain of unknown function (DUF295)
Potri.002G027600	-1.86463	1.72355	3.83723e-06	7.98446e-05	1	5	7	6	17	19	20	27021442	Potri.002G027600.1	Potri.002G027600.1	PF11995,PF00225	PTHR24115,PTHR24115:SF514		3.6.4.4	K11498	GO:0008017,GO:0007018,GO:0005524,GO:0003777,GO:0005871	AT3G51150.2		ATP binding microtubule motor family protein
Potri.002G030500	-1.47888	3.92491	1.19833e-10	7.00928e-09	1	32	50	32	76	104	85	27021742	Potri.002G030500.1	Potri.002G030500.1	PF01565,PF09265	PTHR13878,PTHR13878:SF60		1.5.99.12	K00279	GO:0055114,GO:0050660,GO:0016491,GO:0019139,GO:0009690	AT1G75450.1	ATCKX5,ATCKX6,CKX5	cytokinin oxidase 5
Potri.002G034500	-1.10462	3.20995	4.66792e-05	0.000674475	1	29	30	22	38	46	63	27022283	Potri.002G034500.1	Potri.002G034500.1		PTHR33872,PTHR33872:SF2					AT1G19530.1
Potri.002G042900	-1.65039	2.75434	8.31574e-05	0.00110744	1	6	20	19	50	48	20	27024345	Potri.002G042900.1	Potri.002G042900.1
Potri.002G045000	-1.18745	1.89505	0.00105213	0.00923122	1	9	11	9	18	18	20	27023170	Potri.002G045000.1	Potri.002G045000.1	PF02309	PTHR31734,PTHR31734:SF8			K14484	GO:0006355,GO:0005634	AT5G43700.1	ATAUX2-11,IAA4	AUX/IAA transcriptional regulator family protein
Potri.002G048800	-1.31815	1.37903	0.00496102	0.0319198	1	5	10	3	16	13	9	27021239	Potri.002G048800.1	Potri.002G048800.1							AT1G48720.1
Potri.002G052600	-1.10083	4.94468	1.68975e-09	7.84263e-08	1	83	132	66	200	130	174	27023313	Potri.002G052600.1	Potri.002G052600.1	PF01734	PTHR32241,PTHR32241:SF5	KOG0513			GO:0006629	AT3G63200.1	PLA IIIB,PLP9	PATATIN-like protein 9
Potri.002G068300	-1.0863	2.8833	0.00257401	0.0189528	1	10	41	15	38	29	48	27021615	Potri.002G068300.1	Potri.002G068300.1	PF00892	PTHR31218,PTHR31218:SF20				GO:0016021,GO:0016020,GO:0022857	AT1G43650.1		nodulin MtN21 /EamA-like transporter family protein
Potri.002G069000	-2.22155	0.336007	0.00817507	0.0474203	1	2	1	1	4	4	9	27020143	Potri.002G069000.1	Potri.002G069000.1	PF00316	PTHR11556,PTHR11556:SF17		3.1.3.11	K03841	GO:0042578,GO:0042132,GO:0005975	AT1G43670.1		Inositol monophosphatase family protein
Potri.002G075700	-3.0163	0.19881	0.00125205	0.0106401	1	1	1	0	4	7	5	27024573	Potri.002G075700.1	Potri.002G075700.1	PF12638	PTHR31750,PTHR31750:SF2					AT1G44000.1
Potri.002G084600	-1.87755	2.18055	6.45208e-07	1.6786e-05	1	6	16	4	22	29	29	27021920	Potri.002G084600.1	Potri.002G084600.1	PF00582	PTHR31964,PTHR31964:SF37				GO:0006950	AT1G44760.1		Adenine nucleotide alpha hydrolases-like superfamily protein
Potri.002G098300	-2.60065	3.60814	1.36528e-18	2.35791e-16	1	16	19	14	100	94	57	27021444	Potri.002G098300.1	Potri.002G098300.1	PF00201	PTHR11926,PTHR11926:SF286	KOG1192	2.4.1.324		GO:0016758,GO:0008152	AT1G22360.1	AtUGT85A2,UGT85A2	UDP-glucosyl transferase 85A2
Potri.002G098700	-3.02817	1.05163	0.000783179	0.00724738	1	2	1	2	19	17	1	27024018	Potri.002G098700.1	Potri.002G098700.1	PF04674	PTHR31279,PTHR31279:SF3					AT4G08950.1	EXO	Phosphate-responsive 1 family protein
Potri.002G102300	-1.49776	1.89599	9.66693e-05	0.00125728	1	6	10	9	17	17	26	27022791	Potri.002G102300.1	Potri.002G102300.1	PF04577	PTHR20961,PTHR20961:SF8				GO:0016757	AT4G33600.1
Potri.002G102400	-1.3671	2.49086	7.03613e-06	0.000134313	1	17	13	12	31	29	32	27022875	Potri.002G102400.1	Potri.002G102400.1		PTHR12791,PTHR12791:SF32			K08505		AT4G14600.1		Target SNARE coiled-coil domain protein
Potri.002G108600	-1.03687	6.27438	1.43766e-11	1.00587e-09	1	213	309	205	353	364	530	27020969	Potri.002G108600.1	Potri.002G108600.1	PF00300	PTHR23029,PTHR23029:SF47	KOG4754				AT5G64460.4		Phosphoglycerate mutase family protein
Potri.002G117700	-1.56353	2.48098	5.45742e-07	1.45004e-05	1	12	15	11	27	32	36	27023235	Potri.002G117700.1	Potri.002G117700.1		PTHR33595,PTHR33595:SF1					AT1G27461.1
Potri.002G132300	-6.60614	0.787774	4.16551e-09	1.79615e-07	1	0	0	0	7	10	16	27023100	Potri.002G132300.1	Potri.002G132300.1	PF01554	PTHR11206,PTHR11206:SF115			K03327	GO:0055085,GO:0016020,GO:0015297,GO:0015238,GO:0006855	AT1G47530.1		MATE efflux family protein
Potri.002G133400	-1.13311	1.91202	0.00413735	0.027735	1	13	8	9	16	20	20	27023611	Potri.002G133400.1	Potri.002G133400.1	PF04678	PTHR13462,PTHR13462:SF17	KOG2966				AT5G42610.1		Protein of unknown function (DUF607)
Potri.002G134100	-1.18248	1.75337	0.0015696	0.0127267	1	7	11	8	17	17	16	27022863	Potri.002G134100.1	Potri.002G134100.1	PF01553	PTHR23063,PTHR23063:SF1	KOG4666	2.3.1.25	K13510	GO:0016746,GO:0008152	AT1G80950.1		Phospholipid/glycerol acyltransferase family protein
Potri.002G138100	-3.7884	0.149279	0.000241712	0.00273785	1	0	1	0	7	5	4	27022316	Potri.002G138100.1	Potri.002G138100.1
Potri.002G148200	-2.15013	2.70543	3.56222e-13	3.31135e-11	1	7	16	10	47	39	38	27022102	Potri.002G148200.1	Potri.002G148200.1	PF03730,PF08785,PF02735	PTHR12604,PTHR12604:SF4	KOG2326	3.6.4.12	K10885	GO:0006303,GO:0004003,GO:0003677,GO:0016817	AT1G48050.1	ATKU80,KU80	Ku80 family protein
Potri.002G161200	-4.01209	1.79147	1.66325e-12	1.38875e-10	1	0	4	1	29	13	31	27020305	Potri.002G161200.1	Potri.002G161200.1	PF01554	PTHR11206,PTHR11206:SF109	KOG1347		K03327	GO:0055085,GO:0016020,GO:0015297,GO:0015238,GO:0006855	AT4G00350.1		MATE efflux family protein
Potri.002G166400	-1.425	3.82069	2.65316e-08	9.56713e-07	1	31	43	34	71	60	114	27021759	Potri.002G166400.1	Potri.002G166400.1	PF00168	PTHR32246,PTHR32246:SF31				GO:0005515	AT4G01200.1		Calcium-dependent lipid-binding (CaLB domain) family protein
Potri.002G175700	-1.20259	3.01593	0.000474419	0.00477835	1	16	42	11	36	42	52	27022353	Potri.002G175700.1	Potri.002G175700.1	PF00025	PTHR24073,PTHR24073:SF345	KOG0087		K07904	GO:0005525	AT1G01200.1	ATRAB-A3,ATRABA3,RABA3	RAB GTPase homolog A3
Potri.002G178400	-2.34525	0.614419	0.00248237	0.0184041	1	4	1	0	12	5	6	27023488	Potri.002G178400.1	Potri.002G178400.1	PF04030,PF01565	PTHR13878,PTHR13878:SF63		1.1.3.8,1.1.3.37		GO:0055114,GO:0016020,GO:0003885,GO:0050660,GO:0016491	AT2G46760.1		D-arabinono-1,4-lactone oxidase family protein
Potri.002G193700	-2.2138	2.60313	3.37102e-07	9.5163e-06	1	9	15	6	25	60	30	27024138	Potri.002G193700.1	Potri.002G193700.1	PF05691	PTHR31268,PTHR31268:SF8		2.4.1.67	K06611		AT4G01970.1	AtSTS,STS	stachyose synthase
Potri.002G200300	-1.02822	4.2236	5.58795e-05	0.000788659	1	64	62	46	138	59	103	27022217	Potri.002G200300.1	Potri.002G200300.1	PF13632	PTHR13301,PTHR13301:SF58		2.4.2.24	K00770		AT1G02730.1	ATCSLD5,CSLD5,SOS6	cellulose synthase-like D5
Potri.002G205500	-1.04764	5.26931	2.76094e-08	9.9122e-07	1	105	171	86	194	165	264	27022404	Potri.002G205500.1	Potri.002G205500.1	PF00005,PF00664	PTHR24223,PTHR24223:SF246		3.6.3.44		GO:0016887,GO:0005524,GO:0055085,GO:0042626,GO:0016021,GO:0006810	AT2G47800.1	ATMRP4,EST3,MRP4	multidrug resistance-associated protein 4
Potri.002G214100	-1.42584	2.92193	2.09437e-06	4.69431e-05	1	16	29	12	35	39	54	27022230	Potri.002G214100.1	Potri.002G214100.1	PF00311	PTHR30523,PTHR30523:SF8		4.1.1.31	K01595	GO:0015977,GO:0008964,GO:0006099	AT1G53310.3	ATPEPC1,ATPPC1,PEPC1,PPC1	phosphoenolpyruvate carboxylase 1
Potri.002G214300	-2.65289	0.578603	0.00010801	0.00138284	1	1	1	2	5	7	11	27024114	Potri.002G214300.1	Potri.002G214300.1							AT2G42620.1	MAX2,ORE9,PPS	RNI-like superfamily protein
Potri.002G222600	-1.06873	3.58386	5.4045e-07	1.43947e-05	1	38	43	27	70	57	64	27021030	Potri.002G222600.1	Potri.002G222600.1	PF03188,PF04526	PTHR23130,PTHR23130:SF60	KOG4293			GO:0016021	AT2G04850.1		Auxin-responsive family protein
Potri.002G224000	-3.09125	0.246018	0.000827246	0.00759595	1	1	0	1	6	3	8	27020259	Potri.002G224000.1	Potri.002G224000.1	PF13350	PTHR31126,PTHR31126:SF15		3.1.3.48	K18045		AT1G05000.1		Phosphotyrosine protein phosphatases superfamily protein
Potri.002G239100	-4.60815	-0.3876	0.00484087	0.0313185	1	0	0	0	2	4	2	27022710	Potri.002G239100.1	Potri.002G239100.1	PF13499	PTHR10891,PTHR10891:SF586	KOG0027		K13448		AT3G07490.1	AGD11	ARF-GAP domain 11
Potri.002G242000	-2.90596	1.1535	1.98977e-07	5.92489e-06	1	0	3	3	16	13	11	27023988	Potri.002G242000.1	Potri.002G242000.1	PF00704	PTHR11177,PTHR11177:SF158		3.2.1.14	K01183	GO:0005975,GO:0004553	AT5G24090.1	ATCHIA,CHIA	chitinase A
Potri.002G260000	-1.14213	5.10481	4.37251e-13	4.01903e-11	1	94	126	86	192	207	166	27023684	Potri.002G260000.1	Potri.002G260000.1		PTHR24078,PTHR24078:SF279					AT1G75250.2	ATRL6,RL6,RSM3	RAD-like 6
Potri.002G262500	-3.7843	0.149692	0.000237748	0.0026976	1	0	0	1	7	4	5	27024009	Potri.002G262500.1	Potri.002G262500.1	PF04844	PTHR33057,PTHR33057:SF28					AT5G19650.1	ATOFP8,OFP8	ovate family protein 8
Potri.003G016700	-1.77859	0.751967	0.00263472	0.0193111	1	2	2	4	8	6	10	26997682	Potri.003G016700.1	Potri.003G016700.1	PF02362					GO:0003677
Potri.003G018200	-3.14061	0.613822	2.94624e-05	0.000456983	1	1	2	0	13	4	8	26999421	Potri.003G018200.1	Potri.003G018200.1		PTHR24015					AT3G05240.1	MEF19	mitochondrial editing factor 19
Potri.003G024600	-1.28488	4.2264	1.47225e-12	1.23556e-10	1	43	59	52	99	101	116	26998093	Potri.003G024600.1	Potri.003G024600.1	PF02212,PF00350,PF01031	PTHR11566,PTHR11566:SF45	KOG0446	3.6.5.5		GO:0005525,GO:0003924	AT1G60500.1	DRP4C	Dynamin related protein 4C
Potri.003G027100	-2.83358	2.87418	1.04333e-21	2.37749e-19	1	8	10	7	56	48	48	26999923	Potri.003G027100.1	Potri.003G027100.1							AT5G48740.1		Leucine-rich repeat protein kinase family protein
Potri.003G027400	-1.34681	4.80515	4.33616e-19	8.0388e-17	1	67	83	74	168	140	173	27000148	Potri.003G027400.1	Potri.003G027400.1	PF16987	PTHR33137,PTHR33137:SF4			K14972		AT1G15780.1
Potri.003G029500	-3.49566	-0.00784577	0.00155173	0.0126071	1	0	0	1	4	6	3	26997837	Potri.003G029500.1	Potri.003G029500.1		PTHR34798					AT3G22380.2	TIC	time for coffee
Potri.003G030700	-2.21592	2.63588	6.47301e-12	4.83839e-10	1	12	11	7	43	29	47	26998171	Potri.003G030700.1	Potri.003G030700.1	PF14008,PF16656,PF00149	PTHR22953,PTHR22953:SF7	KOG1378	3.1.3.2		GO:0016787	AT3G52820.1	ATPAP22,PAP22	purple acid phosphatase 22
Potri.003G047800	-1.23566	3.75492	2.78943e-07	8.05743e-06	1	39	55	20	75	70	79	27000042	Potri.003G047800.1	Potri.003G047800.1	PF00612,PF13178	PTHR32295,PTHR32295:SF10				GO:0005515	AT3G16490.1	IQD26	IQ-domain 26
Potri.003G053600	-3.37958	-0.0651041	0.00270372	0.0197156	1	1	0	0	3	3	6	27000264	Potri.003G053600.1	Potri.003G053600.1		PTHR35461,PTHR35461:SF1					AT1G15260.1
Potri.003G056900	-1.25589	2.12125	0.00251519	0.0186306	1	11	5	17	25	25	18	26999225	Potri.003G056900.1	Potri.003G056900.1	PF02309	PTHR31734,PTHR31734:SF12			K14484	GO:0006355,GO:0005634	AT3G15540.1	IAA19,MSG2	indole-3-acetic acid inducible 19
Potri.003G059800	-2.02541	0.750681	0.000930515	0.00836316	1	1	4	2	9	5	11	26997825	Potri.003G059800.1	Potri.003G059800.1	PF04862	PTHR31265,PTHR31265:SF9					AT5G25460.1		Protein of unknown function, DUF642
Potri.003G060300	-1.34494	4.05102	3.65587e-09	1.58852e-07	1	26	58	49	86	85	112	26997873	Potri.003G060300.1	Potri.003G060300.1	PF12695	PTHR10655,PTHR10655:SF34	KOG2112	3.1.1.5	K06130		AT1G52700.1		alpha/beta-Hydrolases superfamily protein
Potri.003G079000	-5.4838	0.0464468	4.47429e-05	0.000652241	1	0	0	0	6	4	5	26997814	Potri.003G079000.1	Potri.003G079000.1	PF03016	PTHR11062,PTHR11062:SF59	KOG1021	2.4.2.41			AT4G16745.1		Exostosin family protein
Potri.003G084200	-1.00764	4.97778	4.50183e-11	2.87959e-09	1	93	125	80	184	136	184	26998971	Potri.003G084200.1	Potri.003G084200.1	PF13676,PF13499,PF00931	PTHR11017,PTHR11017:SF155	KOG0034			GO:0007165,GO:0005515,GO:0043531	AT1G27170.1		transmembrane receptors;ATP binding
Potri.003G105200	-1.48593	2.68601	1.6221e-07	4.91483e-06	1	12	17	17	38	37	34	26998091	Potri.003G105200.1	Potri.003G105200.1	PF14604	PTHR10663,PTHR10663:SF147	KOG1118		K11247	GO:0005515	AT4G34660.1		SH3 domain-containing protein
Potri.003G107100	-1.48237	5.479	6.05716e-19	1.09209e-16	1	110	122	102	344	203	246	26998708	Potri.003G107100.1	Potri.003G107100.1	PF06232	PTHR31718,PTHR31718:SF9					AT4G39730.1		Lipase/lipooxygenase, PLAT/LH2 family protein
Potri.003G113000	-1.2593	1.93977	0.000508056	0.00506112	1	11	10	8	20	17	22	27000204	Potri.003G113000.1	Potri.003G113000.1	PF02365	PTHR31989,PTHR31989:SF32				GO:0006355,GO:0003677	AT1G12260.1	ANAC007,EMB2749,NAC007,VND4	NAC 007
Potri.003G121300	-4.77064	-0.317018	0.00239467	0.0179036	1	0	0	0	2	4	3	26997815	Potri.003G121300.1	Potri.003G121300.1	PF07690	PTHR23500,PTHR23500:SF144	KOG0254			GO:0055085,GO:0016021	AT1G11260.1	ATSTP1,STP1	sugar transporter 1
Potri.003G121800	-1.45079	2.92242	3.80392e-05	0.000568664	1	17	25	14	33	29	67	26997133	Potri.003G121800.1	Potri.003G121800.1	PF01803	PTHR10378,PTHR10378:SF9				GO:0030274,GO:0005634,GO:0003712	AT5G62090.1	SLK2	SEUSS-like 2
Potri.003G122800	-3.5298	3.52629	5.02147e-37	3.4328e-34	1	11	10	5	80	83	93	26997396	Potri.003G122800.1	Potri.003G122800.1	PF00612,PF13178	PTHR32295,PTHR32295:SF13				GO:0005515	AT4G23060.1	IQD22	IQ-domain 22
Potri.003G125900	-2.16309	2.58924	1.93603e-12	1.5764e-10	1	10	14	6	39	34	41	26999821	Potri.003G125900.1	Potri.003G125900.1	PF00168,PF08372	PTHR10024,PTHR10024:SF225				GO:0005515	AT4G11610.1		C2 calcium/lipid-binding plant phosphoribosyltransferase family protein
Potri.003G129400	-1.48608	1.09949	0.00425776	0.0283396	1	2	7	4	11	13	7	26998775	Potri.003G129400.1	Potri.003G129400.1		PTHR31798,PTHR31798:SF2					AT5G52430.1		hydroxyproline-rich glycoprotein family protein
Potri.003G135800	-2.20043	1.68687	0.00520887	0.0331569	1	6	4	4	45	2	11	26999383	Potri.003G135800.1	Potri.003G135800.1	PF00664,PF00005	PTHR24223,PTHR24223:SF208		3.6.3.44		GO:0055085,GO:0042626,GO:0016021,GO:0006810,GO:0005524,GO:0016887	AT3G59140.1	ATMRP14,MRP14	multidrug resistance-associated protein 14
Potri.003G140300	-1.27447	2.15607	0.000216445	0.00250365	1	13	10	11	23	20	27	27000202	Potri.003G140300.1	Potri.003G140300.1		PTHR35751,PTHR35751:SF1					AT4G23885.1
Potri.003G141300	-3.87988	1.67508	8.761e-14	8.93298e-12	1	0	5	0	18	21	27	26997042	Potri.003G141300.1	Potri.003G141300.1	PF00657	PTHR22835,PTHR22835:SF281		3.1.1.3		GO:0016788	AT4G10950.1		SGNH hydrolase-type esterase superfamily protein
Potri.003G141500	-2.92709	0.148829	0.000446028	0.00453407	1	0	2	0	5	6	4	26997263	Potri.003G141500.1	Potri.003G141500.1	PF07738	PTHR12953	KOG1396				AT4G23950.1		Galactose-binding protein
Potri.003G142000	-2.71379	0.614159	5.3424e-05	0.000759885	1	1	2	1	8	5	11	26998202	Potri.003G142000.1	Potri.003G142000.1	PF02801,PF00109	PTHR11712,PTHR11712:SF283			K09458		AT5G46290.1	KAS I,KAS1	3-ketoacyl-acyl carrier protein synthase I
Potri.003G144300	-1.20386	3.50687	0.000462639	0.00468406	1	23	60	16	46	63	76	26996571	Potri.003G144300.1	Potri.003G144300.1	PF00249	PTHR10641,PTHR10641:SF613			K09422		AT2G47460.1	ATMYB12,MYB12,PFG1	myb domain protein 12
Potri.003G152300	-5.29104	-0.0642008	0.00030627	0.00332011	1	0	0	0	3	7	3	27000225	Potri.003G152300.1	Potri.003G152300.1
Potri.003G169700	-3.20914	2.7965	6.99518e-06	0.000133765	1	7	5	6	114	8	28	26996960	Potri.003G169700.1	Potri.003G169700.1	PF01486,PF00319	PTHR11945	KOG0014			GO:0006355,GO:0005634,GO:0003700,GO:0046983,GO:0003677	AT5G65070.1	AGL69,FCL4,MAF4	K-box region and MADS-box transcription factor family protein
Potri.003G169900	-6.31654	0.613966	0.000382598	0.00399446	1	0	0	0	25	0	3	26997496	Potri.003G169900.1	Potri.003G169900.1	PF01486	PTHR11945,PTHR11945:SF190				GO:0006355,GO:0005634,GO:0003700	AT5G60910.2	AGL8,FUL	AGAMOUS-like 8
Potri.003G170000	-3.06733	3.74428	1.28239e-08	5.03691e-07	1	14	8	17	163	22	108	26997167	Potri.003G170000.1	Potri.003G170000.1	PF01486,PF00319	PTHR11945	KOG0014			GO:0006355,GO:0005634,GO:0003700,GO:0046983,GO:0003677	AT5G65070.1	AGL69,FCL4,MAF4	K-box region and MADS-box transcription factor family protein
Potri.003G170200	-5.773	1.63683	2.11658e-05	0.000347614	1	1	0	0	58	0	10	26996719	Potri.003G170200.1	Potri.003G170200.1	PF01486,PF00319	PTHR11945	KOG0014			GO:0006355,GO:0005634,GO:0003700,GO:0046983,GO:0003677	AT5G60910.1	AGL8,FUL	AGAMOUS-like 8
Potri.003G175700	-2.27295	1.29522	7.31988e-06	0.000139243	1	2	4	4	13	11	18	26999752	Potri.003G175700.1	Potri.003G175700.1	PF08263,PF00560,PF13855,PF07714	PTHR27000,PTHR27000:SF92	KOG1187	2.7.11.1		GO:0005515,GO:0006468,GO:0004672	AT3G24240.1		Leucine-rich repeat receptor-like protein kinase family protein
Potri.003G179800	-3.76778	1.05122	9.42273e-08	3.02838e-06	1	2	0	1	19	10	10	26998232	Potri.003G179800.1	Potri.003G179800.1	PF00690,PF00702,PF00122	PTHR24093,PTHR24093:SF355		3.6.3.6	K01535	GO:0046872,GO:0000166	AT1G80660.1	AHA9,HA9	H(+)-ATPase 9
Potri.003G195600	-1.53748	3.85337	8.21769e-14	8.45314e-12	1	33	34	37	97	75	84	26997709	Potri.003G195600.1	Potri.003G195600.1		PTHR31485,PTHR31485:SF4					AT5G13500.1
Potri.003G198900	-1.97588	4.68406	1.9873e-27	7.67192e-25	1	60	49	39	186	148	160	26999046	Potri.003G198900.1	Potri.003G198900.1	PF13676,PF00931	PTHR23155,PTHR23155:SF580	KOG4658			GO:0007165,GO:0005515,GO:0043531	AT3G14460.1		LRR and NB-ARC domains-containing disease resistance protein
Potri.003G199100	-1.97309	5.29609	5.34015e-45	6.73968e-42	1	78	86	64	252	246	256	26997965	Potri.003G199100.1	Potri.003G199100.1	PF13191,PF13676	PTHR23155,PTHR23155:SF580	KOG4658			GO:0007165,GO:0005515	AT3G14470.1		NB-ARC domain-containing disease resistance protein
Potri.003G199400	-1.86447	4.21049	1.23231e-19	2.45073e-17	1	32	49	33	99	117	132	26997326	Potri.003G199400.1	Potri.003G199400.1	PF13191,PF13676	PTHR23155,PTHR23155:SF580	KOG4658			GO:0007165,GO:0005515	AT3G14470.1		NB-ARC domain-containing disease resistance protein
Potri.003G199500	-2.50331	3.28793	9.23091e-21	1.97976e-18	1	16	13	12	65	56	77	26997522	Potri.003G199500.1	Potri.003G199500.1	PF00931	PTHR23155,PTHR23155:SF580	KOG4658			GO:0043531	AT3G14470.1		NB-ARC domain-containing disease resistance protein
Potri.003G200100	-1.1174	4.68581	1.83279e-12	1.50353e-10	1	64	87	79	134	138	148	26999363	Potri.003G200100.1	Potri.003G200100.1	PF13676,PF00931	PTHR23155,PTHR23155:SF580	KOG4658			GO:0007165,GO:0005515,GO:0043531	AT3G14470.1		NB-ARC domain-containing disease resistance protein
Potri.003G200200	-1.24678	5.49146	2.29654e-17	3.55465e-15	1	143	142	94	258	231	270	26996332	Potri.003G200200.1	Potri.003G200200.1	PF13191	PTHR23155,PTHR23155:SF580	KOG4658				AT3G14470.1		NB-ARC domain-containing disease resistance protein
Potri.003G200500	-2.1712	4.09049	1.00989e-28	4.19477e-26	1	26	31	31	112	108	115	26999933	Potri.003G200500.1	Potri.003G200500.1	PF13191	PTHR23155,PTHR23155:SF580	KOG4658				AT3G14460.1		LRR and NB-ARC domains-containing disease resistance protein
Potri.003G207500	-5.46955	0.0458136	0.000251544	0.00282676	1	0	0	0	10	2	3	26996926	Potri.003G207500.1	Potri.003G207500.1		PTHR35507					AT5G12930.1
Potri.003G214100	-1.66138	4.35824	1.17237e-11	8.45501e-10	1	31	77	35	104	114	155	26999726	Potri.003G214100.1	Potri.003G214100.1	PF04564	PTHR22849,PTHR22849:SF44		6.3.2.19		GO:0016567,GO:0004842	AT3G06880.2		Transducin/WD40 repeat-like superfamily protein
Potri.003G223100	-1.65542	1.52349	0.000292671	0.00319803	1	7	6	4	22	12	12	26999085	Potri.003G223100.1	Potri.003G223100.1	PF02887,PF00224	PTHR11817,PTHR11817:SF5		2.7.1.40	K00873	GO:0030955,GO:0006096,GO:0004743,GO:0000287	AT5G56350.1		Pyruvate kinase family protein
Potri.004G002700	-1.17577	5.45669	4.46149e-17	6.6849e-15	1	135	129	117	256	244	228	26991834	Potri.004G002700.1	Potri.004G002700.1	PF13923,PF00400	PTHR22847,PTHR22847:SF451	KOG0265			GO:0005515	AT2G32950.1	ATCOP1,COP1,DET340,EMB168,FUS1	Transducin/WD40 repeat-like superfamily protein
Potri.004G006300	-1.68823	2.11903	8.93679e-07	2.22498e-05	1	7	10	10	26	23	25	26990471	Potri.004G006300.1	Potri.004G006300.1
Potri.004G011300	-1.20216	4.40176	1.90903e-12	1.55828e-10	1	50	78	54	117	119	115	26992412	Potri.004G011300.1	Potri.004G011300.1
Potri.004G011500	-5.85127	4.38412	1.00135e-78	4.10728e-75	1	1	8	1	157	143	203	26990061	Potri.004G011500.1	Potri.004G011500.1
Potri.004G014900	-1.38348	2.46887	1.18856e-05	0.000211047	1	14	14	13	35	22	34	26991768	Potri.004G014900.1	Potri.004G014900.1
Potri.004G018800	-4.77456	2.17838	1.22645e-21	2.7755e-19	1	2	2	0	29	31	41	26991231	Potri.004G018800.1	Potri.004G018800.1	PF00067	PTHR24298,PTHR24298:SF54	KOG0156		K00517	GO:0055114,GO:0020037,GO:0016705,GO:0005506	AT1G11600.1	CYP77B1	cytochrome P450, family 77, subfamily B, polypeptide 1
Potri.004G037200	-1.09708	3.64024	2.39637e-05	0.00038641	1	50	34	26	62	66	72	26989516	Potri.004G037200.1	Potri.004G037200.1		PTHR33728,PTHR33728:SF1					AT1G11120.2
Potri.004G054900	-1.41958	3.32805	6.67071e-08	2.21327e-06	1	16	41	20	61	46	65	26990494	Potri.004G054900.1	Potri.004G054900.1		PTHR31342,PTHR31342:SF5					AT4G18570.1		Tetratricopeptide repeat (TPR)-like superfamily protein
Potri.004G057700	-1.03379	4.76405	0.00129127	0.0109149	1	49	156	58	91	175	164	26990547	Potri.004G057700.1	Potri.004G057700.1	PF00396,PF08246,PF00112	PTHR12411,PTHR12411:SF371	KOG1542	3.4.22.14		GO:0008234,GO:0006508	AT1G09850.1	XBCP3	xylem bark cysteine peptidase 3
Potri.004G063500	-1.07895	4.03084	8.73326e-06	0.000161359	1	34	77	39	82	70	111	26989483	Potri.004G063500.1	Potri.004G063500.1	PF07714,PF11721	PTHR27006,PTHR27006:SF3	KOG1187	2.7.11.1		GO:0006468,GO:0004672	AT1G29750.2	RKF1	receptor-like kinase in flowers 1
Potri.004G074000	-1.10018	3.86051	7.53134e-07	1.91874e-05	1	43	45	41	99	59	77	26991577	Potri.004G074000.1	Potri.004G074000.1	PF04116	PTHR31899,PTHR31899:SF1		1.14.13.129	K15746	GO:0055114,GO:0016491,GO:0006633,GO:0005506	AT4G25700.1	B1,BCH1,BETA-OHASE 1,chy1	beta-hydroxylase 1
Potri.004G079600	-3.02879	0.819011	9.84952e-06	0.000179757	1	2	0	2	8	10	12	26989560	Potri.004G079600.1	Potri.004G079600.1
Potri.004G080400	-3.94419	0.244927	0.00100012	0.00885301	1	0	1	0	13	2	3	26990133	Potri.004G080400.1	Potri.004G080400.1	PF13410,PF13417	PTHR11260,PTHR11260:SF251	KOG0406	2.5.1.18	K00799	GO:0005515	AT1G78380.1	ATGSTU19,GST8,GSTU19	glutathione S-transferase TAU 19
Potri.004G080900	-1.94845	1.29656	0.000221851	0.00255522	1	4	3	5	8	15	17	26991748	Potri.004G080900.1	Potri.004G080900.1	PF16457,PF01363,PF08381,PF00415	PTHR22870,PTHR22870:SF177	KOG1427			GO:0046872	AT1G65920.1		Regulator of chromosome condensation (RCC1) family with FYVE zinc finger domain
Potri.004G086600	-1.27026	2.68102	0.00699149	0.0418953	1	32	11	7	27	40	37	26991514	Potri.004G086600.1	Potri.004G086600.1	PF00234	PTHR33076,PTHR33076:SF11					AT2G38540.1	ATLTP1,LP1,LTP1	lipid transfer protein 1
Potri.004G086700	-1.10455	2.07557	0.00477227	0.0309971	1	10	17	8	13	22	28	26989245	Potri.004G086700.1	Potri.004G086700.1	PF00657	PTHR22835,PTHR22835:SF150		3.1.1.3		GO:0016788	AT5G37690.1		SGNH hydrolase-type esterase superfamily protein
Potri.004G088500	-1.22871	3.18867	0.000104412	0.00134202	1	24	17	33	60	34	56	26989593	Potri.004G088500.1	Potri.004G088500.1	PF07725,PF13676,PF00931	PTHR11017,PTHR11017:SF160	KOG0472,KOG4658			GO:0007165,GO:0005515,GO:0043531	AT1G69550.1		disease resistance protein (TIR-NBS-LRR class)
Potri.004G095600	-1.17928	2.77189	0.000590276	0.00572042	1	12	33	13	35	45	28	26992163	Potri.004G095600.1	Potri.004G095600.1	PF00564	PTHR31066,PTHR31066:SF3				GO:0005515	AT5G16220.1		Octicosapeptide/Phox/Bem1p family protein
Potri.004G105500	-1.23381	2.36449	0.000376265	0.00394213	1	8	17	16	22	33	26	26991467	Potri.004G105500.1	Potri.004G105500.1	PF14416,PF13839	PTHR32285,PTHR32285:SF13					AT5G15900.1	TBL19	TRICHOME BIREFRINGENCE-LIKE 19
Potri.004G120900	-1.43929	1.24823	0.00430328	0.0285384	1	7	4	4	10	9	16	26992598	Potri.004G120900.1	Potri.004G120900.1	PF12204	PTHR33404,PTHR33404:SF3					AT3G29185.1		Domain of unknown function (DUF3598)
Potri.004G129400	-1.69127	3.36282	0.000738128	0.00689073	1	5	54	13	50	47	87	26991347	Potri.004G129400.1	Potri.004G129400.1	PF07847	PTHR22966,PTHR22966:SF8	KOG4281	1.13.11.19	K10712	GO:0055114,GO:0016702	AT5G39890.1		Protein of unknown function (DUF1637)
Potri.004G131300	-3.26098	-0.12495	0.00424494	0.0282968	1	0	1	0	5	3	3	26990092	Potri.004G131300.1	Potri.004G131300.1	PF00999	PTHR32468,PTHR32468:SF14				GO:0055085,GO:0016021,GO:0015299,GO:0006812	AT2G13620.1	ATCHX15,CHX15	cation/hydrogen exchanger 15
Potri.004G140000	-1.29474	4.24415	6.70021e-11	4.12496e-09	1	49	68	39	98	95	128	26990651	Potri.004G140000.1	Potri.004G140000.1		PTHR18959
Potri.004G143000	-1.98011	0.577985	0.00269815	0.0196968	1	4	1	1	8	6	7	26991419	Potri.004G143000.1	Potri.004G143000.1
Potri.004G143100	-2.61521	2.59568	1.6165e-13	1.58814e-11	1	11	5	7	34	39	48	26989835	Potri.004G143100.1	Potri.004G143100.1	PF00135	PTHR23024,PTHR23024:SF131	KOG1515	3.1.1.1			AT1G49660.1	AtCXE5,CXE5	carboxyesterase 5
Potri.004G147200	-1.6579	1.19978	0.000947146	0.00846874	1	6	7	0	12	13	10	26989770	Potri.004G147200.1	Potri.004G147200.1	PF02362	PTHR31920,PTHR31920:SF18				GO:0003677	AT3G18990.1	REM39,VRN1	AP2/B3-like transcriptional factor family protein
Potri.004G150000	-1.23992	6.19341	4.54457e-14	4.93793e-12	1	188	238	194	333	359	541	26989905	Potri.004G150000.1	Potri.004G150000.1	PF14389,PF04784	PTHR23054,PTHR23054:SF20					AT5G66600.4		Protein of unknown function, DUF547
Potri.004G170200	-1.99115	2.71459	1.56274e-10	8.94936e-09	1	7	12	17	47	33	42	26992770	Potri.004G170200.1	Potri.004G170200.1	PF13855,PF00931	PTHR23155,PTHR23155:SF563	KOG4658			GO:0005515,GO:0043531	AT3G14460.1		LRR and NB-ARC domains-containing disease resistance protein
Potri.004G170700	-1.69994	3.10241	2.42063e-11	1.61444e-09	1	19	20	17	57	51	46	26991864	Potri.004G170700.1	Potri.004G170700.1	PF00931	PTHR23155,PTHR23155:SF563	KOG4658			GO:0043531	AT3G14470.1		NB-ARC domain-containing disease resistance protein
Potri.004G181800	-1.43149	1.31616	0.00165754	0.0133114	1	5	5	6	16	11	10	26991377	Potri.004G181800.1	Potri.004G181800.1	PF03641	PTHR31223,PTHR31223:SF14			K06966		AT4G35190.1		Putative lysine decarboxylase family protein
Potri.004G187400	-2.11571	2.58565	0.00122602	0.0104468	1	16	12	3	41	64	7	26989192	Potri.004G187400.1	Potri.004G187400.1	PF00011	PTHR11527,PTHR11527:SF158	KOG0710		K13993		AT1G07400.1		HSP20-like chaperones superfamily protein
Potri.004G190000	-1.78647	2.1307	2.82804e-07	8.16178e-06	1	6	13	7	28	25	23	26990900	Potri.004G190000.1	Potri.004G190000.1
Potri.004G190100	-1.47137	5.69137	6.47069e-20	1.31881e-17	1	112	186	98	268	325	316	26992932	Potri.004G190100.1	Potri.004G190100.1	PF02450	PTHR11440,PTHR11440:SF54	KOG2369	2.3.1.20,2.3.1.158	K00679	GO:0008374,GO:0006629	AT3G44830.1		Lecithin:cholesterol acyltransferase family protein
Potri.004G191900	-2.91764	0.148671	0.003059	0.0217976	1	0	1	1	5	2	8	26990384	Potri.004G191900.1	Potri.004G191900.1	PF07645,PF13947,PF00069	PTHR27005,PTHR27005:SF32	KOG1187	2.7.11.1		GO:0005509,GO:0030247,GO:0006468,GO:0005524,GO:0004672	AT1G21270.1	WAK2	wall-associated kinase 2
Potri.004G192100	-3.66637	0.968829	1.28419e-08	5.03691e-07	1	2	1	0	12	14	10	26989435	Potri.004G192100.1	Potri.004G192100.1	PF07645,PF13947,PF00069	PTHR27005,PTHR27005:SF32	KOG1187	2.7.11.1		GO:0005509,GO:0030247,GO:0006468,GO:0005524,GO:0004672	AT1G21270.1	WAK2	wall-associated kinase 2
Potri.004G192700	-2.69094	0.816394	1.62529e-05	0.000277051	1	1	3	1	13	8	8	26992749	Potri.004G192700.1	Potri.004G192700.1	PF13947,PF00069	PTHR27005,PTHR27005:SF32	KOG1187	2.7.11.1		GO:0030247,GO:0006468,GO:0005524,GO:0004672	AT1G21270.1	WAK2	wall-associated kinase 2
Potri.004G197800	-5.66328	0.150489	1.61498e-05	0.000275437	1	0	0	0	6	7	4	26991100	Potri.004G197800.1	Potri.004G197800.1	PF00931	PTHR23155,PTHR23155:SF563				GO:0043531	AT3G14470.1		NB-ARC domain-containing disease resistance protein
Potri.004G197900	-1.0873	3.02287	5.09895e-05	0.0007298	1	19	23	29	43	36	49	26989467	Potri.004G197900.1	Potri.004G197900.1	PF00931	PTHR23155,PTHR23155:SF562	KOG4658			GO:0043531	AT3G14470.1		NB-ARC domain-containing disease resistance protein
[truncated: 572 more rows]

## Sheet: Fast-growth I-214
Additional file 7: Data S4. Summary of differential expressed genes between Neva and I-214 at different growth stages.
[truncated: 1,521 more rows]

[truncated: 2 more sheets: Post-growth Neva, Post-growth I-214]
