# Supplementary material for: Comparative transcriptome analyses define genes and gene modules differing between two Populus genotypes with contrasting stem growth rates
Source: Biotechnol Biofuels. 2020 Aug 9;13:139. doi: 10.1186/s13068-020-01758-0 (PMC7415184; doi:10.1186/s13068-020-01758-0)
Supplement: Supplementary file 8 — Additional file 8: Data S5. Gene Ontology annotation and enrichment analysis of differential expressed genes between Neva and I-214 at different growth stages. [file 13068_2020_1758_MOESM8_ESM.xlsx]

## Sheet: Pre-growth Neva
Additional file 8: Data S5. Gene Ontology annotation and enrichment analysis of differential expressed genes between Neva and I-214 at different growth stages.
GOBPID	Pvalue	OddsRatio	ExpCount	Count	Size	Term	Genes
GO:0009834	2.68446e-19	10.3901	3.52554	30	191	plant-type secondary cell wall biogenesis	Potri.001G068100, Potri.001G112200, Potri.001G118800, Potri.001G248700, Potri.001G267300, Potri.001G320800, Potri.002G223300, Potri.002G257900, Potri.003G114100, Potri.003G132000, Potri.004G059600, Potri.004G210600, Potri.004G226800, Potri.005G061600, Potri.005G141300, Potri.006G131000, Potri.006G181900, Potri.007G047000, Potri.008G073300, Potri.009G006500, Potri.010G184000, Potri.010G193100, Pot…
GO:0042546	6.79895e-19	5.9714	8.52775	44	462	cell wall biogenesis	Potri.001G068100, Potri.001G071000, Potri.001G112200, Potri.001G118800, Potri.001G248700, Potri.001G267300, Potri.001G320800, Potri.001G416800, Potri.002G223300, Potri.002G257900, Potri.003G114100, Potri.003G132000, Potri.004G059600, Potri.004G210600, Potri.004G226800, Potri.005G061600, Potri.005G141300, Potri.006G131000, Potri.006G181900, Potri.007G047000, Potri.008G069900, Potri.008G073300, Pot…
GO:0009832	1.78988e-17	6.60028	6.49733	37	352	plant-type cell wall biogenesis	Potri.001G068100, Potri.001G112200, Potri.001G118800, Potri.001G248700, Potri.001G267300, Potri.001G320800, Potri.002G223300, Potri.002G257900, Potri.003G114100, Potri.003G132000, Potri.004G059600, Potri.004G210600, Potri.004G226800, Potri.005G061600, Potri.005G141300, Potri.006G131000, Potri.006G181900, Potri.007G047000, Potri.008G073300, Potri.008G097600, Potri.008G168900, Potri.009G006500, Pot…
GO:0071669	2.99379e-16	5.22253	9.15533	42	496	plant-type cell wall organization or biogenesis	Potri.001G068100, Potri.001G112200, Potri.001G118800, Potri.001G248700, Potri.001G267300, Potri.001G320800, Potri.002G176800, Potri.002G223300, Potri.002G257900, Potri.003G114100, Potri.003G132000, Potri.004G059600, Potri.004G162200, Potri.004G210600, Potri.004G226800, Potri.005G061600, Potri.005G141300, Potri.006G131000, Potri.006G181900, Potri.007G047000, Potri.008G073300, Potri.008G094300, Pot…
GO:0071554	1.06041e-15	3.51999	20.5441	64	1113	cell wall organization or biogenesis	Potri.001G012200, Potri.001G068100, Potri.001G071000, Potri.001G112200, Potri.001G118800, Potri.001G248700, Potri.001G267300, Potri.001G320800, Potri.001G416800, Potri.002G176800, Potri.002G223300, Potri.002G257900, Potri.003G074600, Potri.003G114100, Potri.003G132000, Potri.004G059600, Potri.004G162200, Potri.004G210600, Potri.004G226800, Potri.005G061600, Potri.005G141300, Potri.006G081200, Pot…
GO:0045492	1.42406e-14	22.7135	0.941375	15	51	xylan biosynthetic process	Potri.001G068100, Potri.001G416800, Potri.004G226800, Potri.005G061600, Potri.005G141300, Potri.006G131000, Potri.007G047000, Potri.008G069900, Potri.009G006500, Potri.010G187600, Potri.014G040300, Potri.015G096900, Potri.016G086400, Potri.016G119100, Potri.016G125500
GO:0045491	3.9881e-13	13.2708	1.60588	17	87	xylan metabolic process	Potri.001G068100, Potri.001G416800, Potri.004G226800, Potri.005G061600, Potri.005G141300, Potri.006G131000, Potri.007G047000, Potri.008G069900, Potri.008G073300, Potri.009G006500, Potri.010G184000, Potri.010G187600, Potri.014G040300, Potri.015G096900, Potri.016G086400, Potri.016G119100, Potri.016G125500
GO:0044264	5.41081e-11	4.14783	9.04458	34	490	cellular polysaccharide metabolic process	Potri.001G012200, Potri.001G068100, Potri.001G071000, Potri.001G416800, Potri.002G257900, Potri.003G012700, Potri.004G059600, Potri.004G162200, Potri.004G226800, Potri.005G061600, Potri.005G141300, Potri.006G131000, Potri.006G181900, Potri.007G047000, Potri.008G069900, Potri.008G073300, Potri.008G093900, Potri.009G006500, Potri.010G177300, Potri.010G184000, Potri.010G187600, Potri.011G069600, Pot…
GO:0044036	1.60343e-10	5.08428	5.68517	26	308	cell wall macromolecule metabolic process	Potri.001G068100, Potri.001G071000, Potri.001G416800, Potri.004G226800, Potri.005G061600, Potri.005G141300, Potri.006G131000, Potri.006G181900, Potri.007G047000, Potri.008G030200, Potri.008G069900, Potri.008G073300, Potri.009G006500, Potri.010G141600, Potri.010G184000, Potri.010G187600, Potri.010G231000, Potri.014G040300, Potri.015G060100, Potri.015G096900, Potri.016G086400, Potri.016G119100, Pot…
GO:0009699	1.76437e-10	4.87065	6.14663	27	333	phenylpropanoid biosynthetic process	Potri.001G023800, Potri.001G133200, Potri.001G248700, Potri.001G304800, Potri.003G059200, Potri.003G100200, Potri.003G132000, Potri.004G019400, Potri.004G185000, Potri.005G072800, Potri.005G117500, Potri.006G123200, Potri.007G016400, Potri.007G096200, Potri.008G038200, Potri.009G099800, Potri.010G141600, Potri.010G193100, Potri.010G224100, Potri.010G224200, Potri.013G004100, Potri.014G096000, Pot…
GO:0009808	1.7835e-10	5.77233	4.46692	23	242	lignin metabolic process	Potri.001G248700, Potri.001G304800, Potri.003G059200, Potri.003G132000, Potri.004G019400, Potri.005G072800, Potri.005G117500, Potri.006G123200, Potri.007G016400, Potri.007G096200, Potri.008G038200, Potri.009G099800, Potri.010G141600, Potri.010G183500, Potri.010G193100, Potri.010G224100, Potri.010G224200, Potri.013G004100, Potri.014G096000, Potri.014G106500, Potri.014G106600, Potri.016G112000, Pot…
GO:0033692	5.97669e-10	5.15575	5.16833	24	280	cellular polysaccharide biosynthetic process	Potri.001G012200, Potri.001G068100, Potri.001G416800, Potri.002G257900, Potri.004G059600, Potri.004G226800, Potri.005G061600, Potri.005G141300, Potri.006G131000, Potri.006G181900, Potri.007G047000, Potri.008G069900, Potri.009G006500, Potri.010G187600, Potri.011G069600, Potri.011G152200, Potri.011G152300, Potri.014G040300, Potri.015G060100, Potri.015G096900, Potri.016G086400, Potri.016G119100, Pot…
GO:0005976	8.58702e-10	3.28419	13.29	40	720	polysaccharide metabolic process	Potri.001G012200, Potri.001G068100, Potri.001G071000, Potri.001G416800, Potri.002G257900, Potri.003G012700, Potri.004G059600, Potri.004G162200, Potri.004G226800, Potri.005G061600, Potri.005G141300, Potri.006G131000, Potri.006G135100, Potri.006G181900, Potri.007G047000, Potri.008G069900, Potri.008G073300, Potri.008G093900, Potri.008G094300, Potri.008G182200, Potri.009G006500, Potri.010G129400, Pot…
GO:0000271	1.18591e-09	4.59094	6.23892	26	338	polysaccharide biosynthetic process	Potri.001G012200, Potri.001G068100, Potri.001G416800, Potri.002G257900, Potri.004G059600, Potri.004G226800, Potri.005G061600, Potri.005G141300, Potri.006G131000, Potri.006G181900, Potri.007G047000, Potri.008G069900, Potri.009G006500, Potri.010G129400, Potri.010G187600, Potri.011G069600, Potri.011G152200, Potri.011G152300, Potri.014G040300, Potri.015G060100, Potri.015G096900, Potri.016G086400, Pot…
GO:0010410	1.27724e-09	6.87424	2.97179	18	161	hemicellulose metabolic process	Potri.001G068100, Potri.001G071000, Potri.001G416800, Potri.004G226800, Potri.005G061600, Potri.005G141300, Potri.006G131000, Potri.007G047000, Potri.008G069900, Potri.008G073300, Potri.009G006500, Potri.010G184000, Potri.010G187600, Potri.014G040300, Potri.015G096900, Potri.016G086400, Potri.016G119100, Potri.016G125500
GO:0010383	1.40661e-09	5.38766	4.54075	22	246	cell wall polysaccharide metabolic process	Potri.001G068100, Potri.001G071000, Potri.001G416800, Potri.004G226800, Potri.005G061600, Potri.005G141300, Potri.006G131000, Potri.006G181900, Potri.007G047000, Potri.008G069900, Potri.008G073300, Potri.009G006500, Potri.010G184000, Potri.010G187600, Potri.014G040300, Potri.015G060100, Potri.015G096900, Potri.016G086400, Potri.016G119100, Potri.016G125500, Potri.016G138600, Potri.018G103900
GO:0070592	2.30833e-09	7.71296	2.38113	16	129	cell wall polysaccharide biosynthetic process	Potri.001G068100, Potri.001G416800, Potri.004G226800, Potri.005G061600, Potri.005G141300, Potri.006G131000, Potri.007G047000, Potri.008G069900, Potri.009G006500, Potri.010G187600, Potri.014G040300, Potri.015G060100, Potri.015G096900, Potri.016G086400, Potri.016G119100, Potri.016G125500
GO:0005975	2.71916e-09	2.38613	30.2717	66	1640	carbohydrate metabolic process	Potri.001G012200, Potri.001G068100, Potri.001G071000, Potri.001G237200, Potri.001G320000, Potri.001G416800, Potri.002G257900, Potri.003G012700, Potri.004G019400, Potri.004G019800, Potri.004G059600, Potri.004G162200, Potri.004G173300, Potri.004G191900, Potri.004G192100, Potri.004G192400, Potri.004G192700, Potri.004G192900, Potri.004G193100, Potri.004G226800, Potri.005G061600, Potri.005G117000, Pot…
GO:0009698	3.20131e-09	3.96403	7.99246	29	433	phenylpropanoid metabolic process	Potri.001G023800, Potri.001G036900, Potri.001G133200, Potri.001G248700, Potri.001G304800, Potri.003G059200, Potri.003G100200, Potri.003G132000, Potri.004G019400, Potri.004G185000, Potri.005G072800, Potri.005G117500, Potri.006G123200, Potri.007G016400, Potri.007G096200, Potri.008G038200, Potri.009G099800, Potri.010G141600, Potri.010G183500, Potri.010G193100, Potri.010G224100, Potri.010G224200, Pot…
GO:0044038	3.24268e-09	7.51276	2.4365	16	132	cell wall macromolecule biosynthetic process	Potri.001G068100, Potri.001G416800, Potri.004G226800, Potri.005G061600, Potri.005G141300, Potri.006G131000, Potri.007G047000, Potri.008G069900, Potri.009G006500, Potri.010G187600, Potri.014G040300, Potri.015G060100, Potri.015G096900, Potri.016G086400, Potri.016G119100, Potri.016G125500
GO:0070589	3.24268e-09	7.51276	2.4365	16	132	cellular component macromolecule biosynthetic process	Potri.001G068100, Potri.001G416800, Potri.004G226800, Potri.005G061600, Potri.005G141300, Potri.006G131000, Potri.007G047000, Potri.008G069900, Potri.009G006500, Potri.010G187600, Potri.014G040300, Potri.015G060100, Potri.015G096900, Potri.016G086400, Potri.016G119100, Potri.016G125500
GO:0044550	3.91117e-09	4.04339	7.56792	28	410	secondary metabolite biosynthetic process	Potri.001G023800, Potri.001G133200, Potri.001G248700, Potri.001G304800, Potri.003G059200, Potri.003G100200, Potri.003G132000, Potri.004G019400, Potri.004G185000, Potri.005G072800, Potri.005G117500, Potri.006G123200, Potri.007G016400, Potri.007G096200, Potri.008G038200, Potri.009G099800, Potri.010G141600, Potri.010G193100, Potri.010G224100, Potri.010G224200, Potri.013G004100, Potri.014G096000, Pot…
GO:0019748	7.69954e-09	2.97344	14.9513	41	810	secondary metabolic process	Potri.001G023800, Potri.001G036900, Potri.001G133200, Potri.001G248700, Potri.001G300200, Potri.001G304800, Potri.003G007400, Potri.003G059200, Potri.003G100200, Potri.003G132000, Potri.004G019400, Potri.004G059600, Potri.004G080400, Potri.004G080700, Potri.004G185000, Potri.005G072800, Potri.005G117500, Potri.005G143800, Potri.006G123200, Potri.007G016400, Potri.007G096200, Potri.008G038200, Pot…
GO:0009809	9.12949e-09	5.98993	3.35942	18	182	lignin biosynthetic process	Potri.001G248700, Potri.001G304800, Potri.003G059200, Potri.003G132000, Potri.004G019400, Potri.005G072800, Potri.005G117500, Potri.006G123200, Potri.007G016400, Potri.007G096200, Potri.009G099800, Potri.010G141600, Potri.010G193100, Potri.013G004100, Potri.014G096000, Potri.014G106500, Potri.014G106600, Potri.016G112000
GO:0034637	5.22652e-08	4.01461	6.49733	24	352	cellular carbohydrate biosynthetic process	Potri.001G012200, Potri.001G068100, Potri.001G416800, Potri.002G257900, Potri.004G059600, Potri.004G226800, Potri.005G061600, Potri.005G141300, Potri.006G131000, Potri.006G181900, Potri.007G047000, Potri.008G069900, Potri.009G006500, Potri.010G187600, Potri.011G069600, Potri.011G152200, Potri.011G152300, Potri.014G040300, Potri.015G060100, Potri.015G096900, Potri.016G086400, Potri.016G119100, Pot…
GO:0010413	6.54353e-08	26.8979	0.387625	7	21	glucuronoxylan metabolic process	Potri.001G068100, Potri.001G416800, Potri.005G061600, Potri.006G131000, Potri.009G006500, Potri.014G040300, Potri.016G086400
GO:0010417	6.54353e-08	26.8979	0.387625	7	21	glucuronoxylan biosynthetic process	Potri.001G068100, Potri.001G416800, Potri.005G061600, Potri.006G131000, Potri.009G006500, Potri.014G040300, Potri.016G086400
GO:0044262	1.56332e-07	2.89099	13.0131	35	705	cellular carbohydrate metabolic process	Potri.001G012200, Potri.001G068100, Potri.001G071000, Potri.001G416800, Potri.002G257900, Potri.003G012700, Potri.004G059600, Potri.004G162200, Potri.004G226800, Potri.005G061600, Potri.005G141300, Potri.006G131000, Potri.006G181900, Potri.007G047000, Potri.008G069900, Potri.008G073300, Potri.008G093900, Potri.009G006500, Potri.010G177300, Potri.010G184000, Potri.010G187600, Potri.011G069600, Pot…
GO:0009992	2.63786e-07	32.2259	0.295333	6	16	cellular water homeostasis	Potri.004G191900, Potri.004G192100, Potri.004G192400, Potri.004G192700, Potri.004G192900, Potri.004G193100
GO:0016051	3.4783e-07	3.06564	10.5028	30	569	carbohydrate biosynthetic process	Potri.001G012200, Potri.001G068100, Potri.001G320000, Potri.001G416800, Potri.002G257900, Potri.004G059600, Potri.004G226800, Potri.005G061600, Potri.005G141300, Potri.006G131000, Potri.006G181900, Potri.007G015500, Potri.007G047000, Potri.008G069900, Potri.009G006500, Potri.010G055400, Potri.010G129400, Potri.010G187600, Potri.011G069600, Potri.011G152200, Potri.011G152300, Potri.014G040300, Pot…
GO:0051761	5.95602e-07	17.9279	0.516833	7	28	sesquiterpene metabolic process	Potri.003G014100, Potri.007G074400, Potri.019G016900, Potri.019G045100, Potri.019G045300, Potri.019G045400, Potri.T072200
GO:0051762	5.95602e-07	17.9279	0.516833	7	28	sesquiterpene biosynthetic process	Potri.003G014100, Potri.007G074400, Potri.019G016900, Potri.019G045100, Potri.019G045300, Potri.019G045400, Potri.T072200
GO:0006884	1.6523e-06	21.4805	0.387625	6	21	cell volume homeostasis	Potri.004G191900, Potri.004G192100, Potri.004G192400, Potri.004G192700, Potri.004G192900, Potri.004G193100
GO:0071555	3.04637e-06	2.55348	14.176	34	768	cell wall organization	Potri.001G012200, Potri.001G068100, Potri.001G071000, Potri.001G416800, Potri.002G176800, Potri.002G257900, Potri.003G074600, Potri.004G162200, Potri.005G061600, Potri.006G081200, Potri.006G131000, Potri.006G135100, Potri.006G181900, Potri.008G094300, Potri.008G097600, Potri.008G168900, Potri.008G189200, Potri.009G006500, Potri.010G129400, Potri.010G177300, Potri.011G152300, Potri.012G142300, Pot…
GO:0045229	1.37591e-05	2.36503	15.2281	34	825	external encapsulating structure organization	Potri.001G012200, Potri.001G068100, Potri.001G071000, Potri.001G416800, Potri.002G176800, Potri.002G257900, Potri.003G074600, Potri.004G162200, Potri.005G061600, Potri.006G081200, Potri.006G131000, Potri.006G135100, Potri.006G181900, Potri.008G094300, Potri.008G097600, Potri.008G168900, Potri.008G189200, Potri.009G006500, Potri.010G129400, Potri.010G177300, Potri.011G152300, Potri.012G142300, Pot…
GO:0009068	1.47903e-05	20.62	0.33225	5	18	aspartate family amino acid catabolic process	Potri.002G122900, Potri.003G187000, Potri.003G187100, Potri.014G022900, Potri.019G018500
GO:0080027	2.01959e-05	9.6479	0.849083	7	46	response to herbivore	Potri.003G014100, Potri.007G074400, Potri.019G016900, Potri.019G045100, Potri.019G045300, Potri.019G045400, Potri.T072200
GO:0051273	2.23994e-05	4.73436	2.75029	12	149	beta-glucan metabolic process	Potri.001G012200, Potri.002G257900, Potri.004G059600, Potri.004G162200, Potri.006G181900, Potri.010G177300, Potri.011G069600, Potri.011G152300, Potri.014G126900, Potri.015G060100, Potri.016G119100, Potri.018G103900
GO:0030104	3.33992e-05	11.5026	0.627583	6	34	water homeostasis	Potri.004G191900, Potri.004G192100, Potri.004G192400, Potri.004G192700, Potri.004G192900, Potri.004G193100
GO:0016106	3.66136e-05	6.13706	1.62433	9	88	sesquiterpenoid biosynthetic process	Potri.003G014100, Potri.004G059600, Potri.007G074400, Potri.011G069600, Potri.019G016900, Potri.019G045100, Potri.019G045300, Potri.019G045400, Potri.T072200
GO:0030243	4.6972e-05	4.75001	2.51033	11	136	cellulose metabolic process	Potri.002G257900, Potri.004G059600, Potri.004G162200, Potri.006G181900, Potri.010G177300, Potri.011G069600, Potri.011G152300, Potri.014G126900, Potri.015G060100, Potri.016G119100, Potri.018G103900
GO:0000281	8.0472e-05	6.32888	1.40283	8	76	mitotic cytokinesis	Potri.002G257900, Potri.004G059600, Potri.004G134000, Potri.006G181900, Potri.011G069600, Potri.011G152300, Potri.017G119000, Potri.018G103900
GO:0006073	0.000108107	2.93389	6.47888	18	351	cellular glucan metabolic process	Potri.001G012200, Potri.001G071000, Potri.002G257900, Potri.003G012700, Potri.004G059600, Potri.004G162200, Potri.005G061600, Potri.006G181900, Potri.008G093900, Potri.010G177300, Potri.011G069600, Potri.011G152200, Potri.011G152300, Potri.014G126900, Potri.015G060100, Potri.016G119100, Potri.018G103900, Potri.019G048600
GO:0044042	0.000112024	2.92501	6.49733	18	352	glucan metabolic process	Potri.001G012200, Potri.001G071000, Potri.002G257900, Potri.003G012700, Potri.004G059600, Potri.004G162200, Potri.005G061600, Potri.006G181900, Potri.008G093900, Potri.010G177300, Potri.011G069600, Potri.011G152200, Potri.011G152300, Potri.014G126900, Potri.015G060100, Potri.016G119100, Potri.018G103900, Potri.019G048600
GO:0046246	0.000129673	6.96456	1.12596	7	61	terpene biosynthetic process	Potri.003G014100, Potri.007G074400, Potri.019G016900, Potri.019G045100, Potri.019G045300, Potri.019G045400, Potri.T072200
GO:2000652	0.000129673	6.96456	1.12596	7	61	regulation of secondary cell wall biogenesis	Potri.001G112200, Potri.001G118800, Potri.001G267300, Potri.003G114100, Potri.003G132000, Potri.015G129100, Potri.017G016700
GO:0046271	0.000159312	6.7154	1.16288	7	63	phenylpropanoid catabolic process	Potri.001G248700, Potri.008G038200, Potri.010G183500, Potri.010G193100, Potri.010G224100, Potri.010G224200, Potri.016G112000
GO:0046274	0.000159312	6.7154	1.16288	7	63	lignin catabolic process	Potri.001G248700, Potri.008G038200, Potri.010G183500, Potri.010G193100, Potri.010G224100, Potri.010G224200, Potri.016G112000
GO:0006714	0.000181064	4.8941	1.9935	9	108	sesquiterpenoid metabolic process	Potri.003G014100, Potri.004G059600, Potri.007G074400, Potri.011G069600, Potri.019G016900, Potri.019G045100, Potri.019G045300, Potri.019G045400, Potri.T072200
GO:0009066	0.000244564	5.31091	1.64279	8	89	aspartate family amino acid metabolic process	Potri.002G122900, Potri.003G187000, Potri.003G187100, Potri.013G004100, Potri.014G022900, Potri.019G018500, Potri.019G038200, Potri.T070100
GO:0009833	0.000244926	7.66494	0.886	6	48	plant-type primary cell wall biogenesis	Potri.002G257900, Potri.004G059600, Potri.006G181900, Potri.011G069600, Potri.011G152300, Potri.018G103900
GO:1901606	0.000285833	4.14421	2.58417	10	140	alpha-amino acid catabolic process	Potri.002G122900, Potri.003G187000, Potri.003G187100, Potri.008G038200, Potri.009G097200, Potri.009G097300, Potri.010G224100, Potri.010G224200, Potri.014G022900, Potri.019G018500
GO:0051274	0.000309967	4.52702	2.14117	9	116	beta-glucan biosynthetic process	Potri.001G012200, Potri.002G257900, Potri.004G059600, Potri.006G181900, Potri.011G069600, Potri.011G152300, Potri.015G060100, Potri.016G119100, Potri.018G103900
GO:0042214	0.000471703	4.77843	1.80892	8	98	terpene metabolic process	Potri.001G265400, Potri.003G014100, Potri.007G074400, Potri.019G016900, Potri.019G045100, Potri.019G045300, Potri.019G045400, Potri.T072200
GO:0009063	0.000521491	3.81955	2.78721	10	151	cellular amino acid catabolic process	Potri.002G122900, Potri.003G187000, Potri.003G187100, Potri.008G038200, Potri.009G097200, Potri.009G097300, Potri.010G224100, Potri.010G224200, Potri.014G022900, Potri.019G018500
GO:0009819	0.000535663	12.5913	0.387625	4	21	drought recovery	Potri.006G243400, Potri.008G038200, Potri.010G224100, Potri.010G224200
GO:0030244	0.000657866	4.52621	1.90121	8	103	cellulose biosynthetic process	Potri.002G257900, Potri.004G059600, Potri.006G181900, Potri.011G069600, Potri.011G152300, Potri.015G060100, Potri.016G119100, Potri.018G103900
GO:0009411	0.000689707	3.02469	4.52229	13	245	response to UV	Potri.001G036900, Potri.003G066800, Potri.003G144300, Potri.005G117500, Potri.007G016400, Potri.007G020900, Potri.007G085000, Potri.008G038200, Potri.009G095100, Potri.009G095400, Potri.010G224100, Potri.010G224200, Potri.015G057300
GO:0008361	0.000829254	5.95932	1.1075	6	60	regulation of cell size	Potri.004G191900, Potri.004G192100, Potri.004G192400, Potri.004G192700, Potri.004G192900, Potri.004G193100
GO:0009800	0.000924354	20.0387	0.203042	3	11	cinnamic acid biosynthetic process	Potri.008G038200, Potri.010G224100, Potri.010G224200
GO:0009803	0.000924354	20.0387	0.203042	3	11	cinnamic acid metabolic process	Potri.008G038200, Potri.010G224100, Potri.010G224200
GO:0006530	0.0010079	106.714	0.055375	2	3	asparagine catabolic process	Potri.002G122900, Potri.014G022900
GO:0033345	0.0010079	106.714	0.055375	2	3	asparagine catabolic process via L-aspartate	Potri.002G122900, Potri.014G022900
GO:0061640	0.00113939	4.13332	2.06733	8	112	cytoskeleton-dependent cytokinesis	Potri.002G257900, Potri.004G059600, Potri.004G134000, Potri.006G181900, Potri.011G069600, Potri.011G152300, Potri.017G119000, Potri.018G103900
GO:0009074	0.00126274	6.8676	0.812167	5	44	aromatic amino acid family catabolic process	Potri.008G038200, Potri.009G097200, Potri.009G097300, Potri.010G224100, Potri.010G224200
GO:0010224	0.00154251	3.55836	2.67646	9	145	response to UV-B	Potri.003G144300, Potri.005G117500, Potri.007G016400, Potri.008G038200, Potri.009G095100, Potri.009G095400, Potri.010G224100, Potri.010G224200, Potri.015G057300
GO:0006555	0.00154642	6.53217	0.849083	5	46	methionine metabolic process	Potri.003G187000, Potri.003G187100, Potri.013G004100, Potri.019G038200, Potri.T070100
GO:0010215	0.00189157	8.55986	0.535292	4	29	cellulose microfibril organization	Potri.008G168900, Potri.015G060100, Potri.019G053300, Potri.T058500
GO:0006882	0.00195675	14.5722	0.258417	3	14	cellular zinc ion homeostasis	Potri.001G251200, Potri.009G045800, Potri.016G115500
GO:1903338	0.00242881	4.08289	1.82738	7	99	regulation of cell wall organization or biogenesis	Potri.001G112200, Potri.001G118800, Potri.001G267300, Potri.003G114100, Potri.003G132000, Potri.015G129100, Potri.017G016700
GO:0070726	0.0024341	7.92529	0.572208	4	31	cell wall assembly	Potri.008G168900, Potri.015G060100, Potri.019G053300, Potri.T058500
GO:0071668	0.0024341	7.92529	0.572208	4	31	plant-type cell wall assembly	Potri.008G168900, Potri.015G060100, Potri.019G053300, Potri.T058500
GO:0030198	0.00316278	5.46429	0.99675	5	54	extracellular matrix organization	Potri.008G027600, Potri.008G168900, Potri.015G060100, Potri.019G053300, Potri.T058500
GO:0043062	0.00316278	5.46429	0.99675	5	54	extracellular structure organization	Potri.008G027600, Potri.008G168900, Potri.015G060100, Potri.019G053300, Potri.T058500
GO:0010400	0.00327795	35.5689	0.0922917	2	5	rhamnogalacturonan I side chain metabolic process	Potri.006G181900, Potri.018G103900
GO:0080167	0.00337044	2.50227	5.40829	13	293	response to karrikin	Potri.001G414600, Potri.002G157000, Potri.003G007400, Potri.004G027200, Potri.005G143800, Potri.006G227500, Potri.007G098800, Potri.007G099800, Potri.008G038200, Potri.010G224100, Potri.010G224200, Potri.017G124200, Potri.019G130700
GO:0009225	0.00343308	4.40556	1.45821	6	79	nucleotide-sugar metabolic process	Potri.001G237200, Potri.001G320000, Potri.008G094300, Potri.008G097600, Potri.014G080500, Potri.015G060300
GO:0030026	0.00350811	11.4485	0.313792	3	17	cellular manganese ion homeostasis	Potri.001G251200, Potri.009G045800, Potri.016G115500
GO:0009250	0.00365992	2.89126	3.61783	10	196	glucan biosynthetic process	Potri.001G012200, Potri.002G257900, Potri.004G059600, Potri.006G181900, Potri.011G069600, Potri.011G152200, Potri.011G152300, Potri.015G060100, Potri.016G119100, Potri.018G103900
GO:0010051	0.00458332	3.25361	2.58417	8	140	xylem and phloem pattern formation	Potri.003G062000, Potri.003G070200, Potri.005G118200, Potri.007G093000, Potri.009G009900, Potri.010G237600, Potri.014G040300, Potri.016G006900
GO:1990937	0.0048569	26.6758	0.11075	2	6	xylan acetylation	Potri.008G073300, Potri.010G184000
GO:0006559	0.00486412	10.0168	0.350708	3	19	L-phenylalanine catabolic process	Potri.008G038200, Potri.010G224100, Potri.010G224200
GO:1902222	0.00486412	10.0168	0.350708	3	19	erythrose 4-phosphate/phosphoenolpyruvate family amino acid catabolic process	Potri.008G038200, Potri.010G224100, Potri.010G224200
GO:0044247	0.00492577	4.07018	1.56896	6	85	cellular polysaccharide catabolic process	Potri.004G162200, Potri.008G093900, Potri.010G177300, Potri.014G126900, Potri.016G138600, Potri.019G048600
GO:0009806	0.00515921	6.29219	0.701417	4	38	lignan metabolic process	Potri.001G023800, Potri.001G133200, Potri.003G100200, Potri.016G060900
GO:0009807	0.00515921	6.29219	0.701417	4	38	lignan biosynthetic process	Potri.001G023800, Potri.001G133200, Potri.003G100200, Potri.016G060900
GO:0003002	0.00524434	2.36579	5.70363	13	309	regionalization	Potri.001G120200, Potri.002G028400, Potri.003G062000, Potri.003G070200, Potri.005G118000, Potri.005G118200, Potri.007G093000, Potri.007G132000, Potri.009G009900, Potri.010G237600, Potri.013G043700, Potri.014G040300, Potri.016G006900
GO:0017144	0.00539653	1.71039	18.1445	30	983	drug metabolic process	Potri.001G234900, Potri.001G416800, Potri.005G072800, Potri.005G207300, Potri.006G123200, Potri.006G135100, Potri.006G181900, Potri.007G096200, Potri.008G038200, Potri.008G094300, Potri.008G182200, Potri.010G129400, Potri.010G141600, Potri.010G224100, Potri.010G224200, Potri.013G004100, Potri.014G040300, Potri.014G106500, Potri.014G106600, Potri.014G175000, Potri.016G119100, Potri.017G037900, Pot…
GO:0051592	0.00564484	9.42723	0.369167	3	20	response to calcium ion	Potri.001G073900, Potri.010G080900, Potri.016G115500
GO:0044085	0.00609907	1.46602	39.7039	56	2151	cellular component biogenesis	Potri.001G068100, Potri.001G071000, Potri.001G073900, Potri.001G088900, Potri.001G112200, Potri.001G118800, Potri.001G248700, Potri.001G267300, Potri.001G320800, Potri.001G416800, Potri.002G223300, Potri.002G257900, Potri.003G074600, Potri.003G114100, Potri.003G132000, Potri.003G187000, Potri.003G187100, Potri.004G059600, Potri.004G210600, Potri.004G226800, Potri.005G061600, Potri.005G141300, Pot…
GO:0016320	0.00649637	8.90321	0.387625	3	21	endoplasmic reticulum membrane fusion	Potri.012G116100, Potri.T123100, Potri.T123300
GO:0046244	0.00649637	8.90321	0.387625	3	21	salicylic acid catabolic process	Potri.008G038200, Potri.010G224100, Potri.010G224200
GO:0048308	0.00649637	8.90321	0.387625	3	21	organelle inheritance	Potri.012G116100, Potri.T123100, Potri.T123300
GO:0048309	0.00649637	8.90321	0.387625	3	21	endoplasmic reticulum inheritance	Potri.012G116100, Potri.T123100, Potri.T123300
GO:0009087	0.00671679	21.34	0.129208	2	7	methionine catabolic process	Potri.003G187000, Potri.003G187100
GO:0019343	0.00671679	21.34	0.129208	2	7	cysteine biosynthetic process via cystathionine	Potri.003G187000, Potri.003G187100
GO:0019441	0.00671679	21.34	0.129208	2	7	tryptophan catabolic process to kynurenine	Potri.009G097200, Potri.009G097300
GO:0019458	0.00671679	21.34	0.129208	2	7	methionine catabolic process via 2-oxobutanoate	Potri.003G187000, Potri.003G187100
GO:0070189	0.00671679	21.34	0.129208	2	7	kynurenine metabolic process	Potri.009G097200, Potri.009G097300
GO:0009664	0.00672225	2.63461	3.95008	10	214	plant-type cell wall organization	Potri.002G176800, Potri.004G162200, Potri.006G181900, Potri.008G094300, Potri.008G168900, Potri.015G060100, Potri.016G119100, Potri.018G103900, Potri.019G053300, Potri.T058500
GO:0006855	0.00716059	3.00227	2.78721	8	151	drug transmembrane transport	Potri.002G132300, Potri.002G161200, Potri.006G248500, Potri.008G022100, Potri.008G126500, Potri.009G013900, Potri.011G072100, Potri.018G032900
GO:0055071	0.00742024	8.43435	0.406083	3	22	manganese ion homeostasis	Potri.001G251200, Potri.009G045800, Potri.016G115500
GO:0032535	0.00743997	2.98132	2.80567	8	152	regulation of cellular component size	Potri.004G191900, Potri.004G192100, Potri.004G192400, Potri.004G192700, Potri.004G192900, Potri.004G193100, Potri.019G053300, Potri.T058500
GO:0090066	0.00743997	2.98132	2.80567	8	152	regulation of anatomical structure size	Potri.004G191900, Potri.004G192100, Potri.004G192400, Potri.004G192700, Potri.004G192900, Potri.004G193100, Potri.019G053300, Potri.T058500
GO:0006952	0.00879714	1.36711	57.9407	76	3139	defense response	Potri.001G023800, Potri.001G073900, Potri.001G108300, Potri.001G320000, Potri.001G408500, Potri.002G007400, Potri.002G157000, Potri.002G231900, Potri.002G257900, Potri.003G198900, Potri.003G199100, Potri.003G199400, Potri.003G199500, Potri.003G200100, Potri.003G200200, Potri.003G200500, Potri.004G003000, Potri.004G059600, Potri.004G170200, Potri.004G170700, Potri.004G197900, Potri.005G007700, Pot…
GO:0006556	0.00884672	17.7827	0.147667	2	8	S-adenosylmethionine biosynthetic process	Potri.006G123200, Potri.013G004100
GO:0033212	0.00884672	17.7827	0.147667	2	8	iron import into cell	Potri.012G084800, Potri.014G088000
GO:0033215	0.00884672	17.7827	0.147667	2	8	reductive iron assimilation	Potri.012G084800, Potri.014G088000
GO:0010076	0.00949034	7.63058	0.443	3	24	maintenance of floral meristem identity	Potri.009G009900, Potri.017G044200, Potri.017G044500
GO:0006935	0.00971544	3.49358	1.80892	6	98	chemotaxis	Potri.002G008400, Potri.009G075400, Potri.013G029700, Potri.013G037000, Potri.013G037100, Potri.013G037500
GO:0010183	0.00971544	3.49358	1.80892	6	98	pollen tube guidance	Potri.002G008400, Potri.009G075400, Potri.013G029700, Potri.013G037000, Potri.013G037100, Potri.013G037500
GO:0042330	0.00971544	3.49358	1.80892	6	98	taxis	Potri.002G008400, Potri.009G075400, Potri.013G029700, Potri.013G037000, Potri.013G037100, Potri.013G037500
GO:0050918	0.00971544	3.49358	1.80892	6	98	positive chemotaxis	Potri.002G008400, Potri.009G075400, Potri.013G029700, Potri.013G037000, Potri.013G037100, Potri.013G037500
GO:0045488	0.00995828	2.47574	4.19004	10	227	pectin metabolic process	Potri.001G416800, Potri.006G135100, Potri.006G181900, Potri.008G094300, Potri.008G182200, Potri.010G129400, Potri.014G040300, Potri.016G119100, Potri.018G103900, Potri.T138200

## Sheet: Pre-growth I-214
Additional file 8: Data S5. Gene Ontology annotation and enrichment analysis of differential expressed genes between Neva and I-214 at different growth stages.
GOBPID	Pvalue	OddsRatio	ExpCount	Count	Size	Term	Genes
GO:0006952	1.18083e-19	2.58196	65.9633	144	3139	defense response	Potri.001G066500, Potri.001G079900, Potri.001G102400, Potri.001G107600, Potri.001G127200, Potri.001G162500, Potri.001G162600, Potri.001G385200, Potri.001G392300, Potri.001G406100, Potri.001G432300, Potri.001G433500, Potri.001G444100, Potri.001G446700, Potri.002G025300, Potri.002G182000, Potri.002G185200, Potri.003G002100, Potri.003G150700, Potri.004G026000, Potri.004G042100, Potri.004G140100, Pot…
GO:0006950	7.78017e-18	2.08637	139.302	234	6629	response to stress	Potri.001G024800, Potri.001G024900, Potri.001G042700, Potri.001G066500, Potri.001G074300, Potri.001G079900, Potri.001G102400, Potri.001G107600, Potri.001G127200, Potri.001G134600, Potri.001G145800, Potri.001G162500, Potri.001G162600, Potri.001G162800, Potri.001G238700, Potri.001G299700, Potri.001G385200, Potri.001G392300, Potri.001G393800, Potri.001G406100, Potri.001G432300, Potri.001G433500, Pot…
GO:0050896	6.92669e-16	1.8833	237.691	338	11311	response to stimulus	Potri.001G007000, Potri.001G024800, Potri.001G024900, Potri.001G042700, Potri.001G043100, Potri.001G062900, Potri.001G066500, Potri.001G074300, Potri.001G079900, Potri.001G102400, Potri.001G107600, Potri.001G127200, Potri.001G134600, Potri.001G145200, Potri.001G145800, Potri.001G147600, Potri.001G162500, Potri.001G162600, Potri.001G162800, Potri.001G189900, Potri.001G238700, Potri.001G272900, Pot…
GO:0045723	1.23596e-11	27.4076	0.630423	11	30	positive regulation of fatty acid biosynthetic process	Potri.003G013000, Potri.003G013300, Potri.003G013900, Potri.003G025000, Potri.003G025200, Potri.003G025500, Potri.003G028100, Potri.003G029000, Potri.003G029100, Potri.T040900, Potri.T041500
GO:0045923	5.99716e-11	22.6382	0.71448	11	34	positive regulation of fatty acid metabolic process	Potri.003G013000, Potri.003G013300, Potri.003G013900, Potri.003G025000, Potri.003G025200, Potri.003G025500, Potri.003G028100, Potri.003G029000, Potri.003G029100, Potri.T040900, Potri.T041500
GO:0009751	2.06233e-10	3.92991	9.51939	34	453	response to salicylic acid	Potri.001G392300, Potri.003G013000, Potri.003G013300, Potri.003G013900, Potri.003G025000, Potri.003G025200, Potri.003G025500, Potri.003G028100, Potri.003G029000, Potri.003G029100, Potri.005G142600, Potri.005G190100, Potri.006G109100, Potri.008G106400, Potri.010G240800, Potri.011G016100, Potri.011G058800, Potri.011G150200, Potri.013G090300, Potri.013G109300, Potri.013G133500, Potri.014G130300, Pot…
GO:0046677	2.23904e-10	3.33392	13.7853	42	656	response to antibiotic	Potri.001G238700, Potri.001G392300, Potri.003G013000, Potri.003G013300, Potri.003G013900, Potri.003G025000, Potri.003G025200, Potri.003G025500, Potri.003G028100, Potri.003G029000, Potri.003G029100, Potri.003G071100, Potri.005G142600, Potri.005G190100, Potri.006G093500, Potri.006G109100, Potri.008G054900, Potri.008G106400, Potri.010G195700, Potri.010G240800, Potri.011G016100, Potri.011G058800, Pot…
GO:0042304	2.22443e-09	14.8708	0.966649	11	46	regulation of fatty acid biosynthetic process	Potri.003G013000, Potri.003G013300, Potri.003G013900, Potri.003G025000, Potri.003G025200, Potri.003G025500, Potri.003G028100, Potri.003G029000, Potri.003G029100, Potri.T040900, Potri.T041500
GO:0019217	2.05219e-08	11.5624	1.17679	11	56	regulation of fatty acid metabolic process	Potri.003G013000, Potri.003G013300, Potri.003G013900, Potri.003G025000, Potri.003G025200, Potri.003G025500, Potri.003G028100, Potri.003G029000, Potri.003G029100, Potri.T040900, Potri.T041500
GO:2000031	2.05219e-08	11.5624	1.17679	11	56	regulation of salicylic acid mediated signaling pathway	Potri.006G109100, Potri.011G016100, Potri.013G090300, Potri.013G133500, Potri.016G137900, Potri.019G101400, Potri.019G101500, Potri.019G106200, Potri.019G106700, Potri.019G107000, Potri.019G107400
GO:0046889	3.02088e-08	11.0697	1.21882	11	58	positive regulation of lipid biosynthetic process	Potri.003G013000, Potri.003G013300, Potri.003G013900, Potri.003G025000, Potri.003G025200, Potri.003G025500, Potri.003G028100, Potri.003G029000, Potri.003G029100, Potri.T040900, Potri.T041500
GO:0042493	4.10598e-08	2.40737	24.1872	54	1151	response to drug	Potri.001G079900, Potri.001G238700, Potri.001G299700, Potri.001G392300, Potri.003G013000, Potri.003G013300, Potri.003G013900, Potri.003G025000, Potri.003G025200, Potri.003G025500, Potri.003G028100, Potri.003G029000, Potri.003G029100, Potri.003G071100, Potri.003G150700, Potri.005G103200, Potri.005G142600, Potri.005G190100, Potri.006G093500, Potri.006G109100, Potri.008G054900, Potri.008G106400, Pot…
GO:2001023	4.37696e-08	10.6172	1.26085	11	60	regulation of response to drug	Potri.006G109100, Potri.011G016100, Potri.013G090300, Potri.013G133500, Potri.016G137900, Potri.019G101400, Potri.019G101500, Potri.019G106200, Potri.019G106700, Potri.019G107000, Potri.019G107400
GO:2001038	4.37696e-08	10.6172	1.26085	11	60	regulation of cellular response to drug	Potri.006G109100, Potri.011G016100, Potri.013G090300, Potri.013G133500, Potri.016G137900, Potri.019G101400, Potri.019G101500, Potri.019G106200, Potri.019G106700, Potri.019G107000, Potri.019G107400
GO:0045834	6.24929e-08	10.2001	1.30287	11	62	positive regulation of lipid metabolic process	Potri.003G013000, Potri.003G013300, Potri.003G013900, Potri.003G025000, Potri.003G025200, Potri.003G025500, Potri.003G028100, Potri.003G029000, Potri.003G029100, Potri.T040900, Potri.T041500
GO:0071446	9.23701e-08	5.80547	3.08907	16	147	cellular response to salicylic acid stimulus	Potri.001G392300, Potri.006G109100, Potri.008G106400, Potri.011G016100, Potri.011G058800, Potri.013G090300, Potri.013G133500, Potri.016G123400, Potri.016G137900, Potri.019G101400, Potri.019G101500, Potri.019G106200, Potri.019G106700, Potri.019G107000, Potri.019G107400, Potri.T172000
GO:0062013	1.43671e-07	9.28792	1.40794	11	67	positive regulation of small molecule metabolic process	Potri.003G013000, Potri.003G013300, Potri.003G013900, Potri.003G025000, Potri.003G025200, Potri.003G025500, Potri.003G028100, Potri.003G029000, Potri.003G029100, Potri.T040900, Potri.T041500
GO:0009863	2.85424e-07	5.69622	2.94197	15	140	salicylic acid mediated signaling pathway	Potri.001G392300, Potri.006G109100, Potri.011G016100, Potri.011G058800, Potri.013G090300, Potri.013G133500, Potri.016G123400, Potri.016G137900, Potri.019G101400, Potri.019G101500, Potri.019G106200, Potri.019G106700, Potri.019G107000, Potri.019G107400, Potri.T172000
GO:0043207	4.66231e-07	1.8636	50.4759	87	2402	response to external biotic stimulus	Potri.001G042700, Potri.001G079900, Potri.001G102400, Potri.001G107600, Potri.001G127200, Potri.001G147600, Potri.001G162500, Potri.001G162600, Potri.001G272900, Potri.001G302400, Potri.001G385200, Potri.001G392300, Potri.002G025300, Potri.002G185200, Potri.003G002100, Potri.003G083700, Potri.003G112600, Potri.003G150700, Potri.004G026000, Potri.004G079100, Potri.004G140100, Potri.004G182000, Pot…
GO:0051707	4.66231e-07	1.8636	50.4759	87	2402	response to other organism	Potri.001G042700, Potri.001G079900, Potri.001G102400, Potri.001G107600, Potri.001G127200, Potri.001G147600, Potri.001G162500, Potri.001G162600, Potri.001G272900, Potri.001G302400, Potri.001G385200, Potri.001G392300, Potri.002G025300, Potri.002G185200, Potri.003G002100, Potri.003G083700, Potri.003G112600, Potri.003G150700, Potri.004G026000, Potri.004G079100, Potri.004G140100, Potri.004G182000, Pot…
GO:0009607	6.25449e-07	1.84892	50.8331	87	2419	response to biotic stimulus	Potri.001G042700, Potri.001G079900, Potri.001G102400, Potri.001G107600, Potri.001G127200, Potri.001G147600, Potri.001G162500, Potri.001G162600, Potri.001G272900, Potri.001G302400, Potri.001G385200, Potri.001G392300, Potri.002G025300, Potri.002G185200, Potri.003G002100, Potri.003G083700, Potri.003G112600, Potri.003G150700, Potri.004G026000, Potri.004G079100, Potri.004G140100, Potri.004G182000, Pot…
GO:0071236	1.16973e-06	4.71912	3.7195	16	177	cellular response to antibiotic	Potri.001G392300, Potri.006G109100, Potri.008G106400, Potri.011G016100, Potri.011G058800, Potri.013G090300, Potri.013G133500, Potri.016G123400, Potri.016G137900, Potri.019G101400, Potri.019G101500, Potri.019G106200, Potri.019G106700, Potri.019G107000, Potri.019G107400, Potri.T172000
GO:0009620	1.51361e-06	2.49035	16.2649	38	774	response to fungus	Potri.001G102400, Potri.001G107600, Potri.001G127200, Potri.001G162500, Potri.001G162600, Potri.003G002100, Potri.004G182000, Potri.005G085200, Potri.006G109100, Potri.006G256700, Potri.007G037300, Potri.007G037700, Potri.007G079800, Potri.007G124800, Potri.007G140800, Potri.008G106400, Potri.010G121000, Potri.011G025400, Potri.011G150200, Potri.012G043200, Potri.013G090300, Potri.014G003600, Pot…
GO:0044419	1.674e-06	1.79959	52.0729	87	2478	interspecies interaction between organisms	Potri.001G042700, Potri.001G079900, Potri.001G102400, Potri.001G107600, Potri.001G127200, Potri.001G147600, Potri.001G162500, Potri.001G162600, Potri.001G272900, Potri.001G302400, Potri.001G385200, Potri.001G392300, Potri.002G025300, Potri.002G185200, Potri.003G002100, Potri.003G083700, Potri.003G112600, Potri.003G150700, Potri.004G026000, Potri.004G079100, Potri.004G140100, Potri.004G182000, Pot…
GO:0007165	2.60158e-06	1.69622	66.3205	104	3156	signal transduction	Potri.001G007000, Potri.001G066500, Potri.001G079900, Potri.001G189900, Potri.001G392300, Potri.002G113400, Potri.002G176300, Potri.002G176400, Potri.002G185200, Potri.002G228000, Potri.003G012800, Potri.003G013200, Potri.003G027200, Potri.003G027600, Potri.003G028200, Potri.003G028700, Potri.003G029400, Potri.003G112600, Potri.003G150700, Potri.004G000700, Potri.004G000800, Potri.004G074300, Pot…
GO:0023052	3.44068e-06	1.68397	66.7408	104	3176	signaling	Potri.001G007000, Potri.001G066500, Potri.001G079900, Potri.001G189900, Potri.001G392300, Potri.002G113400, Potri.002G176300, Potri.002G176400, Potri.002G185200, Potri.002G228000, Potri.003G012800, Potri.003G013200, Potri.003G027200, Potri.003G027600, Potri.003G028200, Potri.003G028700, Potri.003G029400, Potri.003G112600, Potri.003G150700, Potri.004G000700, Potri.004G000800, Potri.004G074300, Pot…
GO:0072330	4.09091e-06	2.74604	11.2425	29	535	monocarboxylic acid biosynthetic process	Potri.001G012700, Potri.001G393800, Potri.002G025300, Potri.003G013000, Potri.003G013300, Potri.003G013900, Potri.003G025000, Potri.003G025200, Potri.003G025500, Potri.003G028100, Potri.003G029000, Potri.003G029100, Potri.008G106400, Potri.010G225300, Potri.010G240800, Potri.012G097000, Potri.013G102700, Potri.013G109300, Potri.013G119600, Potri.014G130300, Potri.014G170400, Potri.015G045300, Pot…
GO:0014070	9.98562e-06	2.30838	16.9794	37	808	response to organic cyclic compound	Potri.001G392300, Potri.002G118900, Potri.003G013000, Potri.003G013300, Potri.003G013900, Potri.003G025000, Potri.003G025200, Potri.003G025500, Potri.003G028100, Potri.003G029000, Potri.003G029100, Potri.005G142600, Potri.005G190100, Potri.006G109100, Potri.008G106400, Potri.010G240800, Potri.011G016100, Potri.011G058800, Potri.011G150200, Potri.013G090300, Potri.013G109300, Potri.013G133500, Pot…
GO:0042221	2.39765e-05	1.4842	113.896	155	5420	response to chemical	Potri.001G007000, Potri.001G024800, Potri.001G024900, Potri.001G042700, Potri.001G062900, Potri.001G079900, Potri.001G145200, Potri.001G189900, Potri.001G238700, Potri.001G299700, Potri.001G302400, Potri.001G331700, Potri.001G392300, Potri.001G393800, Potri.002G004500, Potri.002G013200, Potri.002G081800, Potri.002G113400, Potri.002G118900, Potri.002G151700, Potri.002G176300, Potri.002G176400, Pot…
GO:0010565	2.54824e-05	3.82055	4.22383	15	201	regulation of cellular ketone metabolic process	Potri.003G013000, Potri.003G013300, Potri.003G013900, Potri.003G025000, Potri.003G025200, Potri.003G025500, Potri.003G028100, Potri.003G029000, Potri.003G029100, Potri.010G225300, Potri.010G240800, Potri.014G130300, Potri.015G045300, Potri.T040900, Potri.T041500
GO:0046890	2.74898e-05	4.64807	2.81589	12	134	regulation of lipid biosynthetic process	Potri.003G013000, Potri.003G013300, Potri.003G013900, Potri.003G025000, Potri.003G025200, Potri.003G025500, Potri.003G028100, Potri.003G029000, Potri.003G029100, Potri.010G240800, Potri.T040900, Potri.T041500
GO:0009626	3.09246e-05	3.26177	5.88395	18	280	plant-type hypersensitive response	Potri.001G392300, Potri.004G182000, Potri.005G009900, Potri.005G034900, Potri.005G035700, Potri.008G106400, Potri.009G066100, Potri.011G165700, Potri.014G130300, Potri.015G045300, Potri.017G103100, Potri.017G105500, Potri.019G014900, Potri.019G055200, Potri.T051700, Potri.T065800, Potri.T143000, Potri.T172000
GO:0034050	3.09246e-05	3.26177	5.88395	18	280	host programmed cell death induced by symbiont	Potri.001G392300, Potri.004G182000, Potri.005G009900, Potri.005G034900, Potri.005G035700, Potri.008G106400, Potri.009G066100, Potri.011G165700, Potri.014G130300, Potri.015G045300, Potri.017G103100, Potri.017G105500, Potri.019G014900, Potri.019G055200, Potri.T051700, Potri.T065800, Potri.T143000, Potri.T172000
GO:0035690	3.22863e-05	3.38862	5.3586	17	255	cellular response to drug	Potri.001G299700, Potri.001G392300, Potri.006G109100, Potri.008G106400, Potri.011G016100, Potri.011G058800, Potri.013G090300, Potri.013G133500, Potri.016G123400, Potri.016G137900, Potri.019G101400, Potri.019G101500, Potri.019G106200, Potri.019G106700, Potri.019G107000, Potri.019G107400, Potri.T172000
GO:0001101	3.57786e-05	1.67269	51.5476	81	2453	response to acid chemical	Potri.001G024800, Potri.001G024900, Potri.001G062900, Potri.001G145200, Potri.001G331700, Potri.001G392300, Potri.001G393800, Potri.002G004500, Potri.002G013200, Potri.002G081800, Potri.002G113400, Potri.002G151700, Potri.002G176300, Potri.002G185200, Potri.002G206100, Potri.003G013000, Potri.003G013300, Potri.003G013900, Potri.003G025000, Potri.003G025200, Potri.003G025500, Potri.003G028100, Pot…
GO:0042435	3.76212e-05	4.89891	2.45865	11	117	indole-containing compound biosynthetic process	Potri.002G025300, Potri.006G109100, Potri.008G069500, Potri.009G066100, Potri.009G139700, Potri.011G059600, Potri.012G043200, Potri.012G145600, Potri.013G090300, Potri.016G137900, Potri.019G102900
GO:0006633	3.77865e-05	2.8955	7.69116	21	366	fatty acid biosynthetic process	Potri.001G012700, Potri.003G013000, Potri.003G013300, Potri.003G013900, Potri.003G025000, Potri.003G025200, Potri.003G025500, Potri.003G028100, Potri.003G029000, Potri.003G029100, Potri.008G106400, Potri.012G097000, Potri.013G102700, Potri.013G119600, Potri.015G092300, Potri.017G126300, Potri.018G065600, Potri.019G014900, Potri.T040900, Potri.T041500, Potri.T051700
GO:0051716	3.97821e-05	1.492	100.868	139	4800	cellular response to stimulus	Potri.001G007000, Potri.001G042700, Potri.001G066500, Potri.001G079900, Potri.001G134600, Potri.001G189900, Potri.001G299700, Potri.001G392300, Potri.002G025300, Potri.002G113400, Potri.002G118900, Potri.002G176300, Potri.002G176400, Potri.002G185200, Potri.002G228000, Potri.003G012800, Potri.003G013200, Potri.003G027200, Potri.003G027600, Potri.003G028200, Potri.003G028700, Potri.003G029400, Pot…
GO:1901700	4.09539e-05	1.58653	67.4343	100	3209	response to oxygen-containing compound	Potri.001G024800, Potri.001G024900, Potri.001G062900, Potri.001G079900, Potri.001G145200, Potri.001G238700, Potri.001G299700, Potri.001G331700, Potri.001G392300, Potri.001G393800, Potri.002G004500, Potri.002G013200, Potri.002G081800, Potri.002G113400, Potri.002G118900, Potri.002G151700, Potri.002G176300, Potri.002G185200, Potri.002G206100, Potri.003G013000, Potri.003G013300, Potri.003G013900, Pot…
GO:0009605	4.59598e-05	1.59146	65.1227	97	3099	response to external stimulus	Potri.001G042700, Potri.001G079900, Potri.001G102400, Potri.001G107600, Potri.001G127200, Potri.001G147600, Potri.001G162500, Potri.001G162600, Potri.001G272900, Potri.001G302400, Potri.001G385200, Potri.001G392300, Potri.002G025300, Potri.002G185200, Potri.003G002100, Potri.003G083700, Potri.003G112600, Potri.003G150700, Potri.004G000700, Potri.004G000800, Potri.004G026000, Potri.004G079100, Pot…
GO:0071407	5.09748e-05	3.01795	6.68249	19	318	cellular response to organic cyclic compound	Potri.001G392300, Potri.002G118900, Potri.006G109100, Potri.008G106400, Potri.011G016100, Potri.011G058800, Potri.013G090300, Potri.013G133500, Potri.016G123400, Potri.016G137900, Potri.017G094100, Potri.017G097800, Potri.019G101400, Potri.019G101500, Potri.019G106200, Potri.019G106700, Potri.019G107000, Potri.019G107400, Potri.T172000
GO:0009311	6.39556e-05	4.23018	3.06806	12	146	oligosaccharide metabolic process	Potri.003G112600, Potri.003G143900, Potri.005G077200, Potri.006G065700, Potri.007G090900, Potri.007G123400, Potri.010G104500, Potri.012G001000, Potri.014G118400, Potri.014G135900, Potri.015G086400, Potri.016G028900
GO:0062012	7.96208e-05	3.43062	4.66513	15	222	regulation of small molecule metabolic process	Potri.003G013000, Potri.003G013300, Potri.003G013900, Potri.003G025000, Potri.003G025200, Potri.003G025500, Potri.003G028100, Potri.003G029000, Potri.003G029100, Potri.010G225300, Potri.010G240800, Potri.014G130300, Potri.015G045300, Potri.T040900, Potri.T041500
GO:0009725	8.41817e-05	1.5526	68.7161	100	3270	response to hormone	Potri.001G007000, Potri.001G024900, Potri.001G062900, Potri.001G079900, Potri.001G189900, Potri.001G299700, Potri.001G392300, Potri.002G004500, Potri.002G013200, Potri.002G081800, Potri.002G113400, Potri.002G118900, Potri.002G151700, Potri.002G176300, Potri.002G176400, Potri.002G185200, Potri.002G206100, Potri.003G013000, Potri.003G013300, Potri.003G013900, Potri.003G025000, Potri.003G025200, Pot…
GO:0009312	9.03306e-05	5.43537	1.82823	9	87	oligosaccharide biosynthetic process	Potri.005G077200, Potri.006G065700, Potri.007G090900, Potri.007G123400, Potri.010G104500, Potri.012G001000, Potri.014G118400, Potri.014G135900, Potri.015G086400
GO:0098542	0.000102262	1.71308	39.4435	64	1877	defense response to other organism	Potri.001G102400, Potri.001G107600, Potri.001G127200, Potri.001G162500, Potri.001G162600, Potri.001G385200, Potri.001G392300, Potri.002G025300, Potri.002G185200, Potri.003G002100, Potri.004G026000, Potri.004G140100, Potri.004G182000, Potri.005G009900, Potri.005G034900, Potri.005G035700, Potri.005G085200, Potri.006G109100, Potri.006G256700, Potri.007G037300, Potri.007G037700, Potri.007G079800, Pot…
GO:0019216	0.00010686	3.99083	3.23617	12	154	regulation of lipid metabolic process	Potri.003G013000, Potri.003G013300, Potri.003G013900, Potri.003G025000, Potri.003G025200, Potri.003G025500, Potri.003G028100, Potri.003G029000, Potri.003G029100, Potri.010G240800, Potri.T040900, Potri.T041500
GO:0042445	0.00011631	2.25502	13.5121	29	643	hormone metabolic process	Potri.001G424300, Potri.001G424400, Potri.001G440200, Potri.002G025300, Potri.002G033000, Potri.002G118900, Potri.003G203600, Potri.004G074300, Potri.004G116500, Potri.006G002600, Potri.006G207300, Potri.006G247700, Potri.007G037300, Potri.007G037700, Potri.009G139700, Potri.010G049600, Potri.010G225300, Potri.010G234700, Potri.011G059600, Potri.011G095600, Potri.011G150200, Potri.012G043200, Pot…
GO:0006979	0.000122583	2.07447	17.7149	35	843	response to oxidative stress	Potri.001G074300, Potri.001G145800, Potri.001G238700, Potri.001G299700, Potri.002G065300, Potri.002G185200, Potri.003G071100, Potri.005G006800, Potri.006G065700, Potri.006G093500, Potri.006G109100, Potri.007G123400, Potri.007G143800, Potri.008G054900, Potri.008G106400, Potri.009G066100, Potri.009G080700, Potri.009G081800, Potri.010G108800, Potri.010G195700, Potri.011G113000, Potri.012G001000, Pot…
GO:0010120	0.000123177	12.3449	0.504338	5	24	camalexin biosynthetic process	Potri.006G109100, Potri.009G066100, Potri.012G043200, Potri.013G090300, Potri.016G137900
GO:0010325	0.000123177	12.3449	0.504338	5	24	raffinose family oligosaccharide biosynthetic process	Potri.006G065700, Potri.007G123400, Potri.014G118400, Potri.014G135900, Potri.015G086400
GO:0052317	0.000123177	12.3449	0.504338	5	24	camalexin metabolic process	Potri.006G109100, Potri.009G066100, Potri.012G043200, Potri.013G090300, Potri.016G137900
GO:0009719	0.000144547	1.5268	69.7248	100	3318	response to endogenous stimulus	Potri.001G007000, Potri.001G024900, Potri.001G062900, Potri.001G079900, Potri.001G189900, Potri.001G299700, Potri.001G392300, Potri.002G004500, Potri.002G013200, Potri.002G081800, Potri.002G113400, Potri.002G118900, Potri.002G151700, Potri.002G176300, Potri.002G176400, Potri.002G185200, Potri.002G206100, Potri.003G013000, Potri.003G013300, Potri.003G013900, Potri.003G025000, Potri.003G025200, Pot…
GO:0045087	0.000146806	2.03116	18.5975	36	885	innate immune response	Potri.001G102400, Potri.001G107600, Potri.001G385200, Potri.001G392300, Potri.002G025300, Potri.004G140100, Potri.004G182000, Potri.005G009900, Potri.005G034900, Potri.005G035700, Potri.006G109100, Potri.007G037300, Potri.007G037700, Potri.008G106400, Potri.009G066100, Potri.010G100600, Potri.010G125900, Potri.011G165700, Potri.012G032700, Potri.013G090300, Potri.014G003600, Potri.014G005400, Pot…
GO:0007154	0.000183793	1.49136	77.9203	109	3708	cell communication	Potri.001G007000, Potri.001G066500, Potri.001G079900, Potri.001G189900, Potri.001G392300, Potri.001G410800, Potri.002G113400, Potri.002G176300, Potri.002G176400, Potri.002G185200, Potri.002G228000, Potri.003G012800, Potri.003G013200, Potri.003G027200, Potri.003G027600, Potri.003G028200, Potri.003G028700, Potri.003G029400, Potri.003G112600, Potri.003G150700, Potri.004G000700, Potri.004G000800, Pot…
GO:0009700	0.000184124	11.1685	0.546367	5	26	indole phytoalexin biosynthetic process	Potri.006G109100, Potri.009G066100, Potri.012G043200, Potri.013G090300, Potri.016G137900
GO:0046217	0.000184124	11.1685	0.546367	5	26	indole phytoalexin metabolic process	Potri.006G109100, Potri.009G066100, Potri.012G043200, Potri.013G090300, Potri.016G137900
GO:0052314	0.000184124	11.1685	0.546367	5	26	phytoalexin metabolic process	Potri.006G109100, Potri.009G066100, Potri.012G043200, Potri.013G090300, Potri.016G137900
GO:0052315	0.000184124	11.1685	0.546367	5	26	phytoalexin biosynthetic process	Potri.006G109100, Potri.009G066100, Potri.012G043200, Potri.013G090300, Potri.016G137900
GO:0006955	0.000234827	1.97842	19.0598	36	907	immune response	Potri.001G102400, Potri.001G107600, Potri.001G385200, Potri.001G392300, Potri.002G025300, Potri.004G140100, Potri.004G182000, Potri.005G009900, Potri.005G034900, Potri.005G035700, Potri.006G109100, Potri.007G037300, Potri.007G037700, Potri.008G106400, Potri.009G066100, Potri.010G100600, Potri.010G125900, Potri.011G165700, Potri.012G032700, Potri.013G090300, Potri.014G003600, Potri.014G005400, Pot…
GO:0009617	0.000250211	1.85334	24.3133	43	1157	response to bacterium	Potri.001G102400, Potri.001G107600, Potri.001G127200, Potri.001G162500, Potri.001G162600, Potri.001G392300, Potri.002G025300, Potri.002G185200, Potri.003G002100, Potri.003G112600, Potri.004G026000, Potri.004G079100, Potri.005G085200, Potri.006G109100, Potri.006G256700, Potri.007G079800, Potri.008G054900, Potri.008G106400, Potri.009G066100, Potri.009G086100, Potri.010G225300, Potri.011G025400, Pot…
GO:0010033	0.000295864	1.46499	80.6521	111	3838	response to organic substance	Potri.001G007000, Potri.001G024900, Potri.001G042700, Potri.001G062900, Potri.001G079900, Potri.001G189900, Potri.001G299700, Potri.001G392300, Potri.002G004500, Potri.002G013200, Potri.002G081800, Potri.002G113400, Potri.002G118900, Potri.002G151700, Potri.002G176300, Potri.002G176400, Potri.002G185200, Potri.002G206100, Potri.003G013000, Potri.003G013300, Potri.003G013900, Potri.003G025000, Pot…
GO:0016053	0.000301113	1.93149	20.0475	37	954	organic acid biosynthetic process	Potri.001G012700, Potri.001G299700, Potri.001G393800, Potri.002G025300, Potri.002G185200, Potri.003G013000, Potri.003G013300, Potri.003G013900, Potri.003G025000, Potri.003G025200, Potri.003G025500, Potri.003G028100, Potri.003G029000, Potri.003G029100, Potri.006G247700, Potri.008G069500, Potri.008G106400, Potri.010G225300, Potri.010G234700, Potri.010G240800, Potri.011G095600, Potri.011G118100, Pot…
GO:0046394	0.000301113	1.93149	20.0475	37	954	carboxylic acid biosynthetic process	Potri.001G012700, Potri.001G299700, Potri.001G393800, Potri.002G025300, Potri.002G185200, Potri.003G013000, Potri.003G013300, Potri.003G013900, Potri.003G025000, Potri.003G025200, Potri.003G025500, Potri.003G028100, Potri.003G029000, Potri.003G029100, Potri.006G247700, Potri.008G069500, Potri.008G106400, Potri.010G225300, Potri.010G234700, Potri.010G240800, Potri.011G095600, Potri.011G118100, Pot…
GO:0050832	0.000348351	2.20221	12.3563	26	588	defense response to fungus	Potri.001G102400, Potri.001G107600, Potri.004G182000, Potri.005G085200, Potri.006G109100, Potri.007G037300, Potri.007G037700, Potri.007G079800, Potri.008G106400, Potri.011G025400, Potri.013G090300, Potri.014G003600, Potri.014G005400, Potri.014G108700, Potri.014G185800, Potri.015G024500, Potri.015G024800, Potri.015G025100, Potri.015G025300, Potri.015G144700, Potri.016G088000, Potri.016G137900, Pot…
GO:0009624	0.000351577	3.47431	3.67747	12	175	response to nematode	Potri.001G079900, Potri.001G147600, Potri.001G162500, Potri.001G162600, Potri.001G272900, Potri.003G002100, Potri.003G083700, Potri.003G150700, Potri.006G256700, Potri.010G191000, Potri.012G050500, Potri.T151500
GO:0009759	0.000369853	14.4151	0.35724	4	17	indole glucosinolate biosynthetic process	Potri.002G025300, Potri.006G109100, Potri.013G090300, Potri.016G137900
GO:0042430	0.000431118	3.19722	4.30789	13	205	indole-containing compound metabolic process	Potri.002G025300, Potri.006G109100, Potri.008G069500, Potri.009G066100, Potri.009G139700, Potri.011G059600, Potri.012G043200, Potri.012G145600, Potri.013G090300, Potri.013G125300, Potri.016G137900, Potri.017G028200, Potri.019G102900
GO:0002376	0.000444616	1.88901	20.4677	37	974	immune system process	Potri.001G102400, Potri.001G107600, Potri.001G385200, Potri.001G392300, Potri.002G025300, Potri.004G140100, Potri.004G182000, Potri.005G009900, Potri.005G034900, Potri.005G035700, Potri.006G109100, Potri.007G037300, Potri.007G037700, Potri.008G106400, Potri.009G066100, Potri.009G086100, Potri.010G100600, Potri.010G125900, Potri.011G165700, Potri.012G032700, Potri.013G090300, Potri.014G003600, Pot…
GO:0016144	0.000487843	6.70671	1.00868	6	48	S-glycoside biosynthetic process	Potri.002G025300, Potri.006G109100, Potri.012G032700, Potri.013G090300, Potri.015G071900, Potri.016G137900
GO:0019758	0.000487843	6.70671	1.00868	6	48	glycosinolate biosynthetic process	Potri.002G025300, Potri.006G109100, Potri.012G032700, Potri.013G090300, Potri.015G071900, Potri.016G137900
GO:0019761	0.000487843	6.70671	1.00868	6	48	glucosinolate biosynthetic process	Potri.002G025300, Potri.006G109100, Potri.012G032700, Potri.013G090300, Potri.015G071900, Potri.016G137900
GO:0005991	0.000508009	8.68493	0.672451	5	32	trehalose metabolic process	Potri.003G143900, Potri.005G077200, Potri.007G090900, Potri.010G104500, Potri.012G001000
GO:0009403	0.000588458	8.37449	0.693465	5	33	toxin biosynthetic process	Potri.006G109100, Potri.009G066100, Potri.012G043200, Potri.013G090300, Potri.016G137900
GO:0042180	0.000589709	2.70303	6.22017	16	296	cellular ketone metabolic process	Potri.003G013000, Potri.003G013300, Potri.003G013900, Potri.003G025000, Potri.003G025200, Potri.003G025500, Potri.003G028100, Potri.003G029000, Potri.003G029100, Potri.010G043600, Potri.010G225300, Potri.010G240800, Potri.014G130300, Potri.015G045300, Potri.T040900, Potri.T041500
GO:0009408	0.000618878	2.44658	8.13246	19	387	response to heat	Potri.001G024800, Potri.001G024900, Potri.001G042700, Potri.001G238700, Potri.002G004500, Potri.003G071100, Potri.003G076000, Potri.003G110700, Potri.005G185700, Potri.006G093500, Potri.006G109600, Potri.008G054900, Potri.008G157900, Potri.010G006800, Potri.010G195700, Potri.012G022400, Potri.013G018000, Potri.019G123500, Potri.T137400
GO:0080151	0.000705978	23.3944	0.189127	3	9	positive regulation of salicylic acid mediated signaling pathway	Potri.006G109100, Potri.013G090300, Potri.016G137900
GO:2001025	0.000705978	23.3944	0.189127	3	9	positive regulation of response to drug	Potri.006G109100, Potri.013G090300, Potri.016G137900
GO:2001040	0.000705978	23.3944	0.189127	3	9	positive regulation of cellular response to drug	Potri.006G109100, Potri.013G090300, Potri.016G137900
GO:0009966	0.000750526	2.11804	12.3143	25	586	regulation of signal transduction	Potri.001G007000, Potri.001G189900, Potri.004G000700, Potri.004G000800, Potri.005G089500, Potri.005G142600, Potri.006G109100, Potri.007G099400, Potri.010G234700, Potri.011G016100, Potri.012G043200, Potri.013G090300, Potri.013G133500, Potri.014G135900, Potri.014G146800, Potri.016G123400, Potri.016G137900, Potri.017G097800, Potri.018G046800, Potri.019G101400, Potri.019G101500, Potri.019G106200, Pot…
GO:0023051	0.00076881	2.1142	12.3353	25	587	regulation of signaling	Potri.001G007000, Potri.001G189900, Potri.004G000700, Potri.004G000800, Potri.005G089500, Potri.005G142600, Potri.006G109100, Potri.007G099400, Potri.010G234700, Potri.011G016100, Potri.012G043200, Potri.013G090300, Potri.013G133500, Potri.014G135900, Potri.014G146800, Potri.016G123400, Potri.016G137900, Potri.017G097800, Potri.018G046800, Potri.019G101400, Potri.019G101500, Potri.019G106200, Pot…
GO:0032787	0.00078821	1.82663	21.1192	37	1005	monocarboxylic acid metabolic process	Potri.001G012700, Potri.001G393800, Potri.002G025300, Potri.002G126100, Potri.003G013000, Potri.003G013300, Potri.003G013900, Potri.003G025000, Potri.003G025200, Potri.003G025500, Potri.003G028100, Potri.003G029000, Potri.003G029100, Potri.004G116500, Potri.004G140900, Potri.007G037300, Potri.007G037700, Potri.008G104500, Potri.008G106400, Potri.010G225300, Potri.010G240800, Potri.011G150200, Pot…
GO:0050829	0.00079201	5.05974	1.51302	7	72	defense response to Gram-negative bacterium	Potri.001G127200, Potri.001G162500, Potri.001G162600, Potri.003G002100, Potri.006G256700, Potri.009G086100, Potri.T151500
GO:0042446	0.000837499	2.26854	9.66649	21	460	hormone biosynthetic process	Potri.001G424300, Potri.001G424400, Potri.001G440200, Potri.002G025300, Potri.002G033000, Potri.002G118900, Potri.004G074300, Potri.006G247700, Potri.009G139700, Potri.010G225300, Potri.010G234700, Potri.011G059600, Potri.011G095600, Potri.012G043200, Potri.013G102700, Potri.014G130300, Potri.015G045300, Potri.015G092300, Potri.017G144800, Potri.018G065600, Potri.019G102900
GO:0010646	0.000929579	2.08398	12.5034	25	595	regulation of cell communication	Potri.001G007000, Potri.001G189900, Potri.004G000700, Potri.004G000800, Potri.005G089500, Potri.005G142600, Potri.006G109100, Potri.007G099400, Potri.010G234700, Potri.011G016100, Potri.012G043200, Potri.013G090300, Potri.013G133500, Potri.014G135900, Potri.014G146800, Potri.016G123400, Potri.016G137900, Potri.017G097800, Potri.018G046800, Potri.019G101400, Potri.019G101500, Potri.019G106200, Pot…
GO:0032870	0.00098028	1.61507	35.5769	55	1693	cellular response to hormone stimulus	Potri.001G007000, Potri.001G079900, Potri.001G189900, Potri.001G299700, Potri.001G392300, Potri.002G113400, Potri.002G118900, Potri.002G176300, Potri.002G176400, Potri.003G112600, Potri.003G150700, Potri.004G000700, Potri.004G000800, Potri.004G074300, Potri.004G140600, Potri.004G182000, Potri.005G027900, Potri.005G085200, Potri.005G089500, Potri.005G099300, Potri.005G142600, Potri.006G002600, Pot…
GO:0010817	0.00106014	1.86209	18.4504	33	878	regulation of hormone levels	Potri.001G424300, Potri.001G424400, Potri.001G440200, Potri.002G025300, Potri.002G033000, Potri.002G118900, Potri.003G203600, Potri.004G074300, Potri.004G116500, Potri.005G099300, Potri.006G002600, Potri.006G207300, Potri.006G247700, Potri.007G037300, Potri.007G037700, Potri.009G139700, Potri.010G049600, Potri.010G191000, Potri.010G225300, Potri.010G234700, Potri.011G059600, Potri.011G095600, Pot…
GO:0009814	0.00112438	2.21229	9.89764	21	471	defense response, incompatible interaction	Potri.001G102400, Potri.001G107600, Potri.001G385200, Potri.004G140100, Potri.004G182000, Potri.006G109100, Potri.007G037300, Potri.007G037700, Potri.008G106400, Potri.010G100600, Potri.010G125900, Potri.012G032700, Potri.013G090300, Potri.014G003600, Potri.014G005400, Potri.014G130300, Potri.014G185800, Potri.015G045300, Potri.016G036600, Potri.016G088000, Potri.016G137900
GO:0009625	0.00134816	5.41521	1.21882	6	58	response to insect	Potri.002G025300, Potri.006G109100, Potri.011G142100, Potri.013G090300, Potri.014G127700, Potri.016G137900
GO:0006631	0.0014934	2.1158	10.8223	22	515	fatty acid metabolic process	Potri.001G012700, Potri.003G013000, Potri.003G013300, Potri.003G013900, Potri.003G025000, Potri.003G025200, Potri.003G025500, Potri.003G028100, Potri.003G029000, Potri.003G029100, Potri.008G104500, Potri.008G106400, Potri.012G097000, Potri.013G102700, Potri.013G119600, Potri.015G092300, Potri.017G126300, Potri.018G065600, Potri.019G014900, Potri.T040900, Potri.T041500, Potri.T051700
GO:0009627	0.00161066	3.26929	3.23617	10	154	systemic acquired resistance	Potri.006G109100, Potri.007G037300, Potri.007G037700, Potri.008G106400, Potri.010G100600, Potri.010G125900, Potri.013G090300, Potri.014G130300, Potri.015G045300, Potri.016G137900
GO:0044283	0.0016993	1.67063	26.772	43	1274	small molecule biosynthetic process	Potri.001G012700, Potri.001G299700, Potri.001G393800, Potri.002G025300, Potri.002G185200, Potri.003G013000, Potri.003G013300, Potri.003G013900, Potri.003G017400, Potri.003G025000, Potri.003G025200, Potri.003G025500, Potri.003G028100, Potri.003G029000, Potri.003G029100, Potri.006G022000, Potri.006G247700, Potri.007G123400, Potri.008G069500, Potri.008G106400, Potri.010G043600, Potri.010G225300, Pot…
GO:0005984	0.00170368	3.87679	2.20648	8	105	disaccharide metabolic process	Potri.003G112600, Potri.003G143900, Potri.005G077200, Potri.007G090900, Potri.007G123400, Potri.010G104500, Potri.012G001000, Potri.016G028900
GO:2000070	0.00180591	6.33561	0.882592	5	42	regulation of response to water deprivation	Potri.006G002600, Potri.006G109100, Potri.010G049600, Potri.013G090300, Potri.016G137900
GO:0071495	0.00183989	1.56555	36.6066	55	1742	cellular response to endogenous stimulus	Potri.001G007000, Potri.001G079900, Potri.001G189900, Potri.001G299700, Potri.001G392300, Potri.002G113400, Potri.002G118900, Potri.002G176300, Potri.002G176400, Potri.003G112600, Potri.003G150700, Potri.004G000700, Potri.004G000800, Potri.004G074300, Potri.004G140600, Potri.004G182000, Potri.005G027900, Potri.005G085200, Potri.005G089500, Potri.005G099300, Potri.005G142600, Potri.006G002600, Pot…
GO:0005992	0.00199992	8.51552	0.546367	4	26	trehalose biosynthetic process	Potri.005G077200, Potri.007G090900, Potri.010G104500, Potri.012G001000
GO:0009636	0.00232244	2.16617	9.12012	19	434	response to toxic substance	Potri.001G238700, Potri.001G302400, Potri.003G071100, Potri.004G096100, Potri.004G096300, Potri.006G093500, Potri.008G054900, Potri.010G114600, Potri.010G195700, Potri.011G113000, Potri.012G022400, Potri.014G131300, Potri.015G022700, Potri.015G087700, Potri.016G074200, Potri.016G083500, Potri.016G124900, Potri.017G070600, Potri.019G130500
GO:0071310	0.00255721	1.52199	39.6746	58	1888	cellular response to organic substance	Potri.001G007000, Potri.001G042700, Potri.001G079900, Potri.001G189900, Potri.001G299700, Potri.001G392300, Potri.002G113400, Potri.002G118900, Potri.002G176300, Potri.002G176400, Potri.003G112600, Potri.003G150700, Potri.004G000700, Potri.004G000800, Potri.004G074300, Potri.004G140600, Potri.004G182000, Potri.005G027900, Potri.005G085200, Potri.005G089500, Potri.005G099300, Potri.005G142600, Pot…
GO:0055078	0.00282854	12.7585	0.294197	3	14	sodium ion homeostasis	Potri.005G162300, Potri.008G089100, Potri.009G144200
GO:0012501	0.00321033	2.14864	8.69984	18	414	programmed cell death	Potri.001G392300, Potri.004G182000, Potri.005G009900, Potri.005G034900, Potri.005G035700, Potri.008G106400, Potri.009G066100, Potri.011G165700, Potri.014G130300, Potri.015G045300, Potri.017G103100, Potri.017G105500, Potri.019G014900, Potri.019G055200, Potri.T051700, Potri.T065800, Potri.T143000, Potri.T172000
GO:0000302	0.00334064	2.32863	6.7035	15	319	response to reactive oxygen species	Potri.001G238700, Potri.001G299700, Potri.003G071100, Potri.006G093500, Potri.006G109100, Potri.008G054900, Potri.008G106400, Potri.010G195700, Potri.012G022400, Potri.013G090300, Potri.014G127700, Potri.015G087700, Potri.016G124900, Potri.016G137900, Potri.018G065600
GO:0042537	0.00334173	3.15815	3.00502	9	143	benzene-containing compound metabolic process	Potri.004G116500, Potri.007G037300, Potri.007G037700, Potri.010G225300, Potri.011G150200, Potri.013G109300, Potri.014G130300, Potri.015G045300, Potri.019G130500
GO:0044272	0.00340185	2.61731	4.79122	12	228	sulfur compound biosynthetic process	Potri.001G299700, Potri.002G025300, Potri.002G185200, Potri.003G017400, Potri.006G109100, Potri.009G066100, Potri.011G118100, Potri.012G032700, Potri.012G043200, Potri.013G090300, Potri.015G071900, Potri.016G137900
GO:0043605	0.00422754	31.1486	0.105071	2	5	cellular amide catabolic process	Potri.001G150800, Potri.008G177900
GO:0009696	0.00466725	3.61107	2.05938	7	98	salicylic acid metabolic process	Potri.004G116500, Potri.007G037300, Potri.007G037700, Potri.010G225300, Potri.011G150200, Potri.014G130300, Potri.015G045300
GO:0010035	0.00478375	1.49424	37.4892	54	1784	response to inorganic substance	Potri.001G024800, Potri.001G024900, Potri.001G145200, Potri.001G238700, Potri.001G299700, Potri.001G331700, Potri.001G393800, Potri.002G004500, Potri.002G013200, Potri.002G081800, Potri.002G113400, Potri.002G176300, Potri.002G234100, Potri.003G071100, Potri.003G076000, Potri.004G140600, Potri.004G156600, Potri.004G156700, Potri.004G182000, Potri.005G006800, Potri.005G077200, Potri.005G142600, Pot…
GO:0071229	0.00509171	1.65818	21.2032	34	1009	cellular response to acid chemical	Potri.001G392300, Potri.002G113400, Potri.002G176300, Potri.003G112600, Potri.004G140600, Potri.005G027900, Potri.005G085200, Potri.005G089500, Potri.006G002600, Potri.006G109100, Potri.006G247700, Potri.007G079800, Potri.007G099400, Potri.008G106400, Potri.009G066100, Potri.010G049600, Potri.010G072300, Potri.011G016100, Potri.011G058800, Potri.011G113000, Potri.013G090300, Potri.013G133500, Pot…
GO:0042742	0.00545808	1.66316	20.5098	33	976	defense response to bacterium	Potri.001G102400, Potri.001G107600, Potri.001G127200, Potri.001G162500, Potri.001G162600, Potri.002G025300, Potri.002G185200, Potri.003G002100, Potri.004G026000, Potri.005G085200, Potri.006G109100, Potri.006G256700, Potri.007G079800, Potri.008G106400, Potri.009G086100, Potri.010G225300, Potri.011G028400, Potri.013G090300, Potri.014G003600, Potri.014G005400, Potri.014G130300, Potri.014G185800, Pot…
GO:0042343	0.00565494	3.96364	1.61809	6	77	indole glucosinolate metabolic process	Potri.002G025300, Potri.006G109100, Potri.013G090300, Potri.013G125300, Potri.016G137900, Potri.017G028200
GO:0043436	0.00566923	1.45995	41.2087	58	1961	oxoacid metabolic process	Potri.001G012700, Potri.001G162800, Potri.001G299700, Potri.001G393800, Potri.002G025300, Potri.002G126100, Potri.002G185200, Potri.003G013000, Potri.003G013300, Potri.003G013900, Potri.003G025000, Potri.003G025200, Potri.003G025500, Potri.003G028100, Potri.003G029000, Potri.003G029100, Potri.004G116500, Potri.004G140900, Potri.005G142600, Potri.006G109100, Potri.006G247700, Potri.007G037300, Pot…
GO:0006082	0.00584723	1.4575	41.2717	58	1964	organic acid metabolic process	Potri.001G012700, Potri.001G162800, Potri.001G299700, Potri.001G393800, Potri.002G025300, Potri.002G126100, Potri.002G185200, Potri.003G013000, Potri.003G013300, Potri.003G013900, Potri.003G025000, Potri.003G025200, Potri.003G025500, Potri.003G028100, Potri.003G029000, Potri.003G029100, Potri.004G116500, Potri.004G140900, Potri.005G142600, Potri.006G109100, Potri.006G247700, Potri.007G037300, Pot…
GO:1901659	0.00601992	3.90846	1.6391	6	78	glycosyl compound biosynthetic process	Potri.002G025300, Potri.006G109100, Potri.012G032700, Potri.013G090300, Potri.015G071900, Potri.016G137900
GO:0008219	0.00614671	1.92942	10.7172	20	510	cell death	Potri.001G392300, Potri.004G182000, Potri.005G009900, Potri.005G034900, Potri.005G035700, Potri.008G106400, Potri.009G066100, Potri.010G006800, Potri.011G165700, Potri.013G029100, Potri.014G130300, Potri.015G045300, Potri.017G103100, Potri.017G105500, Potri.019G014900, Potri.019G055200, Potri.T051700, Potri.T065800, Potri.T143000, Potri.T172000
GO:0008300	0.00687466	4.50585	1.1978	5	57	isoprenoid catabolic process	Potri.001G393800, Potri.002G126100, Potri.004G140900, Potri.011G095600, Potri.019G093400
GO:0009864	0.00696496	8.77008	0.399268	3	19	induced systemic resistance, jasmonic acid mediated signaling pathway	Potri.006G109100, Potri.013G090300, Potri.016G137900
GO:0008610	0.00808362	1.59141	22.6952	35	1080	lipid biosynthetic process	Potri.001G012700, Potri.001G393800, Potri.001G424300, Potri.001G424400, Potri.001G440200, Potri.002G033000, Potri.002G118900, Potri.003G013000, Potri.003G013300, Potri.003G013900, Potri.003G025000, Potri.003G025200, Potri.003G025500, Potri.003G028100, Potri.003G029000, Potri.003G029100, Potri.005G035300, Potri.006G247700, Potri.008G106400, Potri.010G234700, Potri.010G240800, Potri.011G095600, Pot…
GO:0070887	0.0082969	1.40205	48.0593	65	2287	cellular response to chemical stimulus	Potri.001G007000, Potri.001G042700, Potri.001G079900, Potri.001G189900, Potri.001G299700, Potri.001G392300, Potri.002G113400, Potri.002G118900, Potri.002G176300, Potri.002G176400, Potri.003G112600, Potri.003G150700, Potri.004G000700, Potri.004G000800, Potri.004G074300, Potri.004G140600, Potri.004G182000, Potri.005G027900, Potri.005G085200, Potri.005G089500, Potri.005G099300, Potri.005G142600, Pot…
GO:0047484	0.00852018	4.25966	1.26085	5	60	regulation of response to osmotic stress	Potri.005G142600, Potri.005G162300, Potri.006G109100, Potri.013G090300, Potri.016G137900
GO:1900457	0.0092673	7.79512	0.441296	3	21	regulation of brassinosteroid mediated signaling pathway	Potri.006G109100, Potri.013G090300, Potri.016G137900
GO:0046351	0.00975729	4.10993	1.30287	5	62	disaccharide biosynthetic process	Potri.005G077200, Potri.007G090900, Potri.007G123400, Potri.010G104500, Potri.012G001000

## Sheet: Fast-growth Neva
Additional file 8: Data S5. Gene Ontology annotation and enrichment analysis of differential expressed genes between Neva and I-214 at different growth stages.
GOBPID	Pvalue	OddsRatio	ExpCount	Count	Size	Term	Genes
GO:0006952	1.06416e-07	1.85052	60.5159	102	3139	defense response	Potri.001G017500, Potri.001G310700, Potri.001G315000, Potri.001G427100, Potri.001G443400, Potri.001G444500, Potri.003G084200, Potri.003G198900, Potri.003G199100, Potri.003G199400, Potri.003G199500, Potri.003G200100, Potri.003G200200, Potri.003G200500, Potri.004G088500, Potri.004G170200, Potri.004G170700, Potri.004G197800, Potri.004G197900, Potri.004G198600, Potri.004G235400, Potri.005G004400, Pot…
GO:0050896	3.00018e-07	1.51705	218.061	278	11311	response to stimulus	Potri.001G017500, Potri.001G020800, Potri.001G051500, Potri.001G052500, Potri.001G061700, Potri.001G083700, Potri.001G086700, Potri.001G136200, Potri.001G140700, Potri.001G144400, Potri.001G234400, Potri.001G240600, Potri.001G242600, Potri.001G265400, Potri.001G274700, Potri.001G289300, Potri.001G293800, Potri.001G310700, Potri.001G315000, Potri.001G322700, Potri.001G333400, Potri.001G374300, Pot…
GO:0006950	1.102e-05	1.4942	127.799	172	6629	response to stress	Potri.001G017500, Potri.001G020800, Potri.001G051500, Potri.001G083700, Potri.001G136200, Potri.001G240600, Potri.001G265400, Potri.001G310700, Potri.001G315000, Potri.001G333400, Potri.001G408300, Potri.001G427100, Potri.001G443400, Potri.001G444500, Potri.002G148200, Potri.002G193700, Potri.002G200300, Potri.002G205500, Potri.002G214100, Potri.002G214300, Potri.002G242000, Potri.003G029500, Pot…
GO:0007169	1.65931e-05	3.29312	6.14991	19	319	transmembrane receptor protein tyrosine kinase signaling pathway	Potri.001G052500, Potri.001G310700, Potri.003G175700, Potri.004G063500, Potri.005G117700, Potri.006G057500, Potri.006G114400, Potri.007G002600, Potri.007G016700, Potri.008G009300, Potri.010G183400, Potri.010G228200, Potri.011G102800, Potri.012G033200, Potri.014G001200, Potri.014G196600, Potri.016G144100, Potri.017G119000, Potri.T151000
GO:0007167	1.80963e-05	3.2711	6.18846	19	321	enzyme linked receptor protein signaling pathway	Potri.001G052500, Potri.001G310700, Potri.003G175700, Potri.004G063500, Potri.005G117700, Potri.006G057500, Potri.006G114400, Potri.007G002600, Potri.007G016700, Potri.008G009300, Potri.010G183400, Potri.010G228200, Potri.011G102800, Potri.012G033200, Potri.014G001200, Potri.014G196600, Potri.016G144100, Potri.017G119000, Potri.T151000
GO:0007166	6.08482e-05	2.97262	6.76683	19	351	cell surface receptor signaling pathway	Potri.001G052500, Potri.001G310700, Potri.003G175700, Potri.004G063500, Potri.005G117700, Potri.006G057500, Potri.006G114400, Potri.007G002600, Potri.007G016700, Potri.008G009300, Potri.010G183400, Potri.010G228200, Potri.011G102800, Potri.012G033200, Potri.014G001200, Potri.014G196600, Potri.016G144100, Potri.017G119000, Potri.T151000
GO:0009308	7.0561e-05	3.65782	4.08709	14	212	amine metabolic process	Potri.001G265300, Potri.002G030500, Potri.004G181800, Potri.005G070300, Potri.006G222200, Potri.008G198800, Potri.009G097200, Potri.009G141500, Potri.010G028500, Potri.010G181500, Potri.012G084400, Potri.014G103700, Potri.015G018900, Potri.015G082900
GO:0009061	0.00023554	38.3363	0.134951	3	7	anaerobic respiration	Potri.001G334800, Potri.002G034500, Potri.013G064200
GO:0006595	0.000293932	9.85529	0.59764	5	31	polyamine metabolic process	Potri.006G222200, Potri.008G198800, Potri.010G028500, Potri.010G181500, Potri.015G018900
GO:0006597	0.000371462	30.6681	0.15423	3	8	spermine biosynthetic process	Potri.008G198800, Potri.010G028500, Potri.015G018900
GO:0006468	0.000374675	1.61589	43.0493	66	2233	protein phosphorylation	Potri.001G052500, Potri.001G053400, Potri.001G061700, Potri.001G082900, Potri.001G274700, Potri.001G310700, Potri.001G315000, Potri.001G386500, Potri.003G027100, Potri.003G175700, Potri.004G063500, Potri.004G191900, Potri.004G192100, Potri.004G192700, Potri.005G014800, Potri.005G014900, Potri.005G018100, Potri.005G018300, Potri.005G117700, Potri.006G057500, Potri.006G114400, Potri.007G002600, Pot…
GO:0006596	0.000518348	12.7949	0.385574	4	20	polyamine biosynthetic process	Potri.006G222200, Potri.008G198800, Potri.010G028500, Potri.015G018900
GO:0009963	0.000602453	8.2644	0.694033	5	36	positive regulation of flavonoid biosynthetic process	Potri.001G086700, Potri.003G144300, Potri.004G002700, Potri.005G028000, Potri.014G103700
GO:0016320	0.000630601	12.0419	0.404853	4	21	endoplasmic reticulum membrane fusion	Potri.012G116100, Potri.012G117300, Potri.T123100, Potri.T123300
GO:0048308	0.000630601	12.0419	0.404853	4	21	organelle inheritance	Potri.012G116100, Potri.012G117300, Potri.T123100, Potri.T123300
GO:0048309	0.000630601	12.0419	0.404853	4	21	endoplasmic reticulum inheritance	Potri.012G116100, Potri.012G117300, Potri.T123100, Potri.T123300
GO:0006576	0.000765775	4.42076	1.94715	8	101	cellular biogenic amine metabolic process	Potri.005G070300, Potri.006G222200, Potri.008G198800, Potri.009G097200, Potri.010G028500, Potri.010G181500, Potri.014G103700, Potri.015G018900
GO:2000652	0.00113233	5.59465	1.176	6	61	regulation of secondary cell wall biogenesis	Potri.003G113000, Potri.006G114400, Potri.013G155200, Potri.014G103700, Potri.016G144100, Potri.019G128500
GO:0015893	0.00122168	3.16511	3.66295	11	190	drug transport	Potri.002G132300, Potri.002G161200, Potri.002G205500, Potri.008G095600, Potri.008G099000, Potri.008G126500, Potri.010G116900, Potri.011G146900, Potri.013G069700, Potri.014G000800, Potri.018G032900
GO:0007154	0.00164322	1.41767	71.4854	96	3708	cell communication	Potri.001G017500, Potri.001G052500, Potri.001G061700, Potri.001G083700, Potri.001G144400, Potri.001G274700, Potri.001G310700, Potri.001G322700, Potri.002G045000, Potri.002G175700, Potri.002G214100, Potri.002G214300, Potri.002G242000, Potri.003G056900, Potri.003G175700, Potri.004G002700, Potri.004G063500, Potri.004G080400, Potri.005G004400, Potri.005G014800, Potri.005G014900, Potri.005G018100, Pot…
GO:0006968	0.00176536	15.3316	0.250623	3	13	cellular defense response	Potri.017G034500, Potri.017G034700, Potri.017G035500
GO:0010451	0.0021698	51.0345	0.0771148	2	4	floral meristem growth	Potri.007G011600, Potri.008G215600
GO:0034754	0.00257104	3.60397	2.352	8	122	cellular hormone metabolic process	Potri.001G265300, Potri.002G030500, Potri.004G181800, Potri.009G139800, Potri.009G141500, Potri.012G083300, Potri.014G106500, Potri.014G106600
GO:0051552	0.00284702	7.57947	0.59764	4	31	flavone metabolic process	Potri.001G086700, Potri.003G144300, Potri.014G106500, Potri.014G106600
GO:0051553	0.00284702	7.57947	0.59764	4	31	flavone biosynthetic process	Potri.001G086700, Potri.003G144300, Potri.014G106500, Potri.014G106600
GO:0051554	0.00284702	7.57947	0.59764	4	31	flavonol metabolic process	Potri.001G086700, Potri.003G144300, Potri.014G106500, Potri.014G106600
GO:0051555	0.00284702	7.57947	0.59764	4	31	flavonol biosynthetic process	Potri.001G086700, Potri.003G144300, Potri.014G106500, Potri.014G106600
GO:0019400	0.00296278	5.5668	0.983214	5	51	alditol metabolic process	Potri.004G190100, Potri.017G034500, Potri.017G034700, Potri.017G035500, Potri.017G036700
GO:0009962	0.00306275	4.52319	1.42662	6	74	regulation of flavonoid biosynthetic process	Potri.001G051500, Potri.001G086700, Potri.003G144300, Potri.004G002700, Potri.005G028000, Potri.014G103700
GO:1903338	0.00308938	3.90387	1.90859	7	99	regulation of cell wall organization or biogenesis	Potri.003G113000, Potri.006G114400, Potri.007G058200, Potri.013G155200, Potri.014G103700, Potri.016G144100, Potri.019G128500
GO:0009813	0.00321539	2.77498	4.14492	11	215	flavonoid biosynthetic process	Potri.001G051500, Potri.001G086700, Potri.003G144300, Potri.004G002700, Potri.005G028000, Potri.007G085000, Potri.008G086700, Potri.014G103700, Potri.014G106500, Potri.014G106600, Potri.T168400
GO:0009992	0.0033111	11.7924	0.308459	3	16	cellular water homeostasis	Potri.004G191900, Potri.004G192100, Potri.004G192700
GO:0006438	0.00357014	34.0219	0.0963935	2	5	valyl-tRNA aminoacylation	Potri.005G087800, Potri.005G087900
GO:0006670	0.00357014	34.0219	0.0963935	2	5	sphingosine metabolic process	Potri.002G013300, Potri.015G103800
GO:0018158	0.00357014	34.0219	0.0963935	2	5	protein oxidation	Potri.004G129400, Potri.013G064200
GO:0018171	0.00357014	34.0219	0.0963935	2	5	peptidyl-cysteine oxidation	Potri.004G129400, Potri.013G064200
GO:0046512	0.00357014	34.0219	0.0963935	2	5	sphingosine biosynthetic process	Potri.002G013300, Potri.015G103800
GO:0048838	0.00357014	34.0219	0.0963935	2	5	release of seed from dormancy	Potri.001G242600, Potri.004G235400
GO:0097438	0.00357014	34.0219	0.0963935	2	5	exit from dormancy	Potri.001G242600, Potri.004G235400
GO:0009832	0.00375714	2.29609	6.7861	15	352	plant-type cell wall biogenesis	Potri.001G136200, Potri.002G200300, Potri.003G105200, Potri.003G113000, Potri.004G210600, Potri.006G114400, Potri.008G168900, Potri.011G152300, Potri.013G120600, Potri.013G155200, Potri.014G103700, Potri.014G125300, Potri.016G144100, Potri.019G093300, Potri.019G128500
GO:0071669	0.00389314	2.05923	9.56224	19	496	plant-type cell wall organization or biogenesis	Potri.001G136200, Potri.001G147200, Potri.002G200300, Potri.003G105200, Potri.003G113000, Potri.004G210600, Potri.006G114400, Potri.007G058200, Potri.008G094300, Potri.008G168900, Potri.011G152300, Potri.013G120600, Potri.013G155200, Potri.014G075200, Potri.014G103700, Potri.014G125300, Potri.016G144100, Potri.019G093300, Potri.019G128500
GO:0008215	0.00396349	10.9497	0.327738	3	17	spermine metabolic process	Potri.008G198800, Potri.010G028500, Potri.015G018900
GO:1900037	0.00396349	10.9497	0.327738	3	17	regulation of cellular response to hypoxia	Potri.006G117500, Potri.007G108400, Potri.T107500
GO:0016310	0.00497029	1.41015	54.7708	74	2841	phosphorylation	Potri.001G037900, Potri.001G052500, Potri.001G053400, Potri.001G061700, Potri.001G082900, Potri.001G274700, Potri.001G289300, Potri.001G310700, Potri.001G315000, Potri.001G386500, Potri.003G027100, Potri.003G175700, Potri.003G223100, Potri.004G063500, Potri.004G191900, Potri.004G192100, Potri.004G192700, Potri.005G014800, Potri.005G014900, Potri.005G018100, Potri.005G018300, Potri.005G117700, Pot…
GO:0006557	0.00528694	25.5156	0.115672	2	6	S-adenosylmethioninamine biosynthetic process	Potri.008G198800, Potri.010G028500
GO:0046499	0.00528694	25.5156	0.115672	2	6	S-adenosylmethioninamine metabolic process	Potri.008G198800, Potri.010G028500
GO:1900386	0.00528694	25.5156	0.115672	2	6	positive regulation of flavonol biosynthetic process	Potri.001G086700, Potri.003G144300
GO:0008361	0.00598178	4.65452	1.15672	5	60	regulation of cell size	Potri.004G191900, Potri.004G192100, Potri.004G192700, Potri.007G070200, Potri.016G093600
GO:0071554	0.0060395	1.6385	21.4572	34	1113	cell wall organization or biogenesis	Potri.001G012200, Potri.001G136200, Potri.001G147200, Potri.001G319200, Potri.002G175700, Potri.002G200300, Potri.003G105200, Potri.003G113000, Potri.004G086600, Potri.004G210600, Potri.005G028000, Potri.005G117700, Potri.006G001100, Potri.006G081200, Potri.006G114400, Potri.007G016700, Potri.007G058200, Potri.008G094300, Potri.008G168900, Potri.009G023800, Potri.010G177300, Potri.011G152300, Pot…
GO:0061640	0.00607884	3.41909	2.15921	7	112	cytoskeleton-dependent cytokinesis	Potri.001G136200, Potri.002G200300, Potri.003G105200, Potri.009G107000, Potri.011G152300, Potri.017G119000, Potri.T058000
GO:0009817	0.00608786	2.67696	3.8943	10	202	defense response to fungus, incompatible interaction	Potri.003G198900, Potri.003G200500, Potri.004G170200, Potri.004G198600, Potri.006G271900, Potri.014G002900, Potri.014G011400, Potri.016G088000, Potri.017G015400, Potri.017G121900
GO:0044106	0.00616852	3.08722	2.7183	8	141	cellular amine metabolic process	Potri.005G070300, Potri.006G222200, Potri.008G198800, Potri.009G097200, Potri.010G028500, Potri.010G181500, Potri.014G103700, Potri.015G018900
GO:0010262	0.00636601	9.01654	0.385574	3	20	somatic embryogenesis	Potri.001G322700, Potri.006G053500, Potri.019G093800
GO:0019751	0.00700086	3.3238	2.21705	7	115	polyol metabolic process	Potri.002G013300, Potri.004G190100, Potri.015G103800, Potri.017G034500, Potri.017G034700, Potri.017G035500, Potri.017G036700
GO:0003032	0.0073075	20.4118	0.134951	2	7	detection of oxygen	Potri.004G129400, Potri.013G064200
GO:0046168	0.0073075	20.4118	0.134951	2	7	glycerol-3-phosphate catabolic process	Potri.001G020800, Potri.017G070900
GO:0070483	0.0073075	20.4118	0.134951	2	7	detection of hypoxia	Potri.004G129400, Potri.013G064200
GO:0006884	0.00732191	8.51535	0.404853	3	21	cell volume homeostasis	Potri.004G191900, Potri.004G192100, Potri.004G192700
GO:0009413	0.00732191	8.51535	0.404853	3	21	response to flooding	Potri.001G020800, Potri.007G108400, Potri.T107500
GO:0010077	0.00732191	8.51535	0.404853	3	21	maintenance of inflorescence meristem identity	Potri.003G169900, Potri.003G170200, Potri.009G009900
GO:0031099	0.00732191	8.51535	0.404853	3	21	regeneration	Potri.001G322700, Potri.006G053500, Potri.019G093800
GO:0009812	0.00746535	2.45922	4.64617	11	241	flavonoid metabolic process	Potri.001G051500, Potri.001G086700, Potri.003G144300, Potri.004G002700, Potri.005G028000, Potri.007G085000, Potri.008G086700, Potri.014G103700, Potri.014G106500, Potri.014G106600, Potri.T168400
GO:0009423	0.00835815	8.06691	0.424132	3	22	chorismate biosynthetic process	Potri.007G095700, Potri.014G135500, Potri.T107000
GO:0042546	0.00894187	1.97037	8.90676	17	462	cell wall biogenesis	Potri.001G136200, Potri.002G175700, Potri.002G200300, Potri.003G105200, Potri.003G113000, Potri.004G210600, Potri.006G114400, Potri.008G168900, Potri.011G152300, Potri.013G055600, Potri.013G120600, Potri.013G155200, Potri.014G103700, Potri.014G125300, Potri.016G144100, Potri.019G093300, Potri.019G128500
GO:0006855	0.0091724	2.8704	2.91108	8	151	drug transmembrane transport	Potri.002G132300, Potri.002G161200, Potri.002G205500, Potri.008G099000, Potri.008G126500, Potri.010G116900, Potri.013G069700, Potri.018G032900
GO:0098771	0.00936567	2.00673	8.23201	16	427	inorganic ion homeostasis	Potri.001G152300, Potri.001G374300, Potri.002G133400, Potri.003G179800, Potri.004G131300, Potri.007G111400, Potri.008G089300, Potri.008G089400, Potri.008G166600, Potri.010G183000, Potri.011G062600, Potri.011G146100, Potri.012G004000, Potri.018G096300, Potri.018G096500, Potri.T146700
GO:0042451	0.00947613	7.66332	0.44341	3	23	purine nucleoside biosynthetic process	Potri.001G121400, Potri.008G198800, Potri.010G028500
GO:0046129	0.00947613	7.66332	0.44341	3	23	purine ribonucleoside biosynthetic process	Potri.001G121400, Potri.008G198800, Potri.010G028500
GO:0046520	0.00961951	17.0093	0.15423	2	8	sphingoid biosynthetic process	Potri.002G013300, Potri.015G103800
GO:0031668	0.00983431	2.10781	6.86322	14	356	cellular response to extracellular stimulus	Potri.002G214100, Potri.002G242000, Potri.004G080400, Potri.006G035100, Potri.006G151600, Potri.007G140300, Potri.008G086700, Potri.011G146900, Potri.012G083300, Potri.014G103700, Potri.017G034600, Potri.017G086800, Potri.018G123000, Potri.T146700

## Sheet: Fast-growth I-214
Additional file 8: Data S5. Gene Ontology annotation and enrichment analysis of differential expressed genes between Neva and I-214 at different growth stages.
GOBPID	Pvalue	OddsRatio	ExpCount	Count	Size	Term	Genes
GO:0045723	9.965e-13	22.4066	1.13968	14	30	positive regulation of fatty acid biosynthetic process	Potri.003G013000, Potri.003G013300, Potri.003G013900, Potri.003G025000, Potri.003G025200, Potri.003G025500, Potri.003G027300, Potri.003G027500, Potri.003G028100, Potri.003G029000, Potri.003G029100, Potri.T040900, Potri.T041200, Potri.T041500
GO:0045923	8.27239e-12	17.9229	1.29164	14	34	positive regulation of fatty acid metabolic process	Potri.003G013000, Potri.003G013300, Potri.003G013900, Potri.003G025000, Potri.003G025200, Potri.003G025500, Potri.003G027300, Potri.003G027500, Potri.003G028100, Potri.003G029000, Potri.003G029100, Potri.T040900, Potri.T041200, Potri.T041500
GO:0006952	8.65258e-10	1.69228	119.249	185	3139	defense response	Potri.001G011200, Potri.001G056200, Potri.001G063000, Potri.001G066500, Potri.001G102400, Potri.001G107600, Potri.001G143900, Potri.001G162500, Potri.001G162600, Potri.001G236700, Potri.001G288600, Potri.001G290600, Potri.001G397200, Potri.001G406100, Potri.001G407800, Potri.001G427000, Potri.001G429700, Potri.001G432300, Potri.001G444200, Potri.001G445800, Potri.001G446700, Potri.002G025300, Pot…
GO:0042304	9.30411e-10	11.1974	1.74752	14	46	regulation of fatty acid biosynthetic process	Potri.003G013000, Potri.003G013300, Potri.003G013900, Potri.003G025000, Potri.003G025200, Potri.003G025500, Potri.003G027300, Potri.003G027500, Potri.003G028100, Potri.003G029000, Potri.003G029100, Potri.T040900, Potri.T041200, Potri.T041500
GO:0019217	1.7101e-09	9.36881	2.12741	15	56	regulation of fatty acid metabolic process	Potri.001G287400, Potri.003G013000, Potri.003G013300, Potri.003G013900, Potri.003G025000, Potri.003G025200, Potri.003G025500, Potri.003G027300, Potri.003G027500, Potri.003G028100, Potri.003G029000, Potri.003G029100, Potri.T040900, Potri.T041200, Potri.T041500
GO:0046889	2.91512e-09	8.93246	2.20339	15	58	positive regulation of lipid biosynthetic process	Potri.003G013000, Potri.003G013300, Potri.003G013900, Potri.003G025000, Potri.003G025200, Potri.003G025500, Potri.003G027300, Potri.003G027500, Potri.003G028100, Potri.003G029000, Potri.003G029100, Potri.004G059600, Potri.T040900, Potri.T041200, Potri.T041500
GO:0045834	7.90655e-09	8.17118	2.35535	15	62	positive regulation of lipid metabolic process	Potri.003G013000, Potri.003G013300, Potri.003G013900, Potri.003G025000, Potri.003G025200, Potri.003G025500, Potri.003G027300, Potri.003G027500, Potri.003G028100, Potri.003G029000, Potri.003G029100, Potri.004G059600, Potri.T040900, Potri.T041200, Potri.T041500
GO:0062013	2.45906e-08	7.38428	2.54529	15	67	positive regulation of small molecule metabolic process	Potri.003G013000, Potri.003G013300, Potri.003G013900, Potri.003G025000, Potri.003G025200, Potri.003G025500, Potri.003G027300, Potri.003G027500, Potri.003G028100, Potri.003G029000, Potri.003G029100, Potri.004G059600, Potri.T040900, Potri.T041200, Potri.T041500
GO:0042493	1.24718e-06	1.87125	43.7259	77	1151	response to drug	Potri.001G060900, Potri.001G174500, Potri.001G235800, Potri.001G242000, Potri.001G242100, Potri.001G251100, Potri.001G288600, Potri.001G397200, Potri.002G119300, Potri.003G013000, Potri.003G013300, Potri.003G013900, Potri.003G025000, Potri.003G025200, Potri.003G025500, Potri.003G027300, Potri.003G027500, Potri.003G028100, Potri.003G029000, Potri.003G029100, Potri.003G116700, Potri.004G001900, Pot…
GO:0050896	2.10422e-06	1.32064	429.699	506	11311	response to stimulus	Potri.001G011000, Potri.001G011200, Potri.001G044100, Potri.001G056200, Potri.001G060400, Potri.001G060900, Potri.001G063000, Potri.001G066500, Potri.001G074300, Potri.001G074700, Potri.001G084400, Potri.001G102400, Potri.001G107000, Potri.001G107600, Potri.001G118200, Potri.001G134600, Potri.001G142500, Potri.001G143900, Potri.001G145200, Potri.001G147600, Potri.001G162500, Potri.001G162600, Pot…
GO:0009751	2.10796e-06	2.43189	17.2092	39	453	response to salicylic acid	Potri.001G060900, Potri.003G013000, Potri.003G013300, Potri.003G013900, Potri.003G025000, Potri.003G025200, Potri.003G025500, Potri.003G027300, Potri.003G027500, Potri.003G028100, Potri.003G029000, Potri.003G029100, Potri.004G015100, Potri.006G109100, Potri.008G106400, Potri.009G134000, Potri.010G004300, Potri.010G039300, Potri.011G016100, Potri.011G058800, Potri.012G060300, Potri.013G133500, Pot…
GO:0009834	3.9994e-06	3.33924	7.25599	22	191	plant-type secondary cell wall biogenesis	Potri.001G068100, Potri.001G320800, Potri.002G257900, Potri.003G132000, Potri.004G059600, Potri.004G121500, Potri.005G141300, Potri.005G176900, Potri.006G131000, Potri.006G181900, Potri.009G012200, Potri.010G184000, Potri.010G193100, Potri.011G058400, Potri.011G153300, Potri.013G014200, Potri.013G151400, Potri.013G151500, Potri.015G060100, Potri.016G086400, Potri.016G112000, Potri.017G016700
GO:0046677	6.37936e-06	2.0885	24.9211	49	656	response to antibiotic	Potri.001G060900, Potri.003G013000, Potri.003G013300, Potri.003G013900, Potri.003G025000, Potri.003G025200, Potri.003G025500, Potri.003G027300, Potri.003G027500, Potri.003G028100, Potri.003G029000, Potri.003G029100, Potri.004G015100, Potri.006G093400, Potri.006G109100, Potri.007G089000, Potri.007G140700, Potri.008G054800, Potri.008G054900, Potri.008G106400, Potri.009G052500, Potri.009G134000, Pot…
GO:0006950	4.18969e-05	1.31431	251.832	308	6629	response to stress	Potri.001G011000, Potri.001G011200, Potri.001G056200, Potri.001G060900, Potri.001G063000, Potri.001G066500, Potri.001G074300, Potri.001G074700, Potri.001G102400, Potri.001G107000, Potri.001G107600, Potri.001G134600, Potri.001G143900, Potri.001G162500, Potri.001G162600, Potri.001G162800, Potri.001G236700, Potri.001G242000, Potri.001G242100, Potri.001G288600, Potri.001G290600, Potri.001G397200, Pot…
GO:0010410	4.36997e-05	3.22072	6.1163	18	161	hemicellulose metabolic process	Potri.001G033800, Potri.001G068100, Potri.001G416800, Potri.004G021000, Potri.004G080600, Potri.005G141300, Potri.005G168400, Potri.006G071200, Potri.006G131000, Potri.009G006600, Potri.009G154000, Potri.010G184000, Potri.011G132600, Potri.016G025700, Potri.016G026600, Potri.016G086400, Potri.016G119100, Potri.018G094900
GO:0009773	0.000106008	7.74625	1.13968	7	30	photosynthetic electron transport in photosystem I	Potri.001G113000, Potri.002G180400, Potri.010G110100, Potri.012G068500, Potri.015G121100, Potri.016G109000, Potri.019G034000
GO:0045491	0.000109557	4.08242	3.30508	12	87	xylan metabolic process	Potri.001G068100, Potri.001G416800, Potri.004G080600, Potri.005G141300, Potri.005G168400, Potri.006G131000, Potri.010G184000, Potri.011G132600, Potri.016G025700, Potri.016G026600, Potri.016G086400, Potri.016G119100
GO:0050832	0.000159201	1.92973	22.3378	41	588	defense response to fungus	Potri.001G011200, Potri.001G056200, Potri.001G063000, Potri.001G102400, Potri.001G107600, Potri.002G257900, Potri.003G026900, Potri.003G084700, Potri.004G059600, Potri.004G182000, Potri.005G230200, Potri.006G039300, Potri.006G109100, Potri.006G129900, Potri.007G036800, Potri.007G039800, Potri.007G089000, Potri.008G106400, Potri.009G109700, Potri.009G109900, Potri.009G143500, Potri.011G025400, Pot…
GO:0055114	0.000168313	1.42256	100.33	136	2641	oxidation-reduction process	Potri.001G011000, Potri.001G011200, Potri.001G012700, Potri.001G054800, Potri.001G086900, Potri.001G113000, Potri.001G118200, Potri.001G128100, Potri.001G278200, Potri.001G285100, Potri.001G287400, Potri.001G382400, Potri.001G431400, Potri.001G436700, Potri.001G452500, Potri.001G462500, Potri.001G462600, Potri.002G025300, Potri.002G025400, Potri.002G033000, Potri.002G065300, Potri.002G081800, Pot…
GO:0006633	0.000175805	2.20824	13.9041	29	366	fatty acid biosynthetic process	Potri.001G012700, Potri.001G209900, Potri.001G220800, Potri.003G013000, Potri.003G013300, Potri.003G013900, Potri.003G025000, Potri.003G025200, Potri.003G025500, Potri.003G027300, Potri.003G027500, Potri.003G028100, Potri.003G029000, Potri.003G029100, Potri.005G032500, Potri.005G248000, Potri.008G031500, Potri.008G106400, Potri.008G219700, Potri.009G109700, Potri.009G109900, Potri.015G092300, Pot…
GO:0046890	0.000181664	3.21964	5.09059	15	134	regulation of lipid biosynthetic process	Potri.003G013000, Potri.003G013300, Potri.003G013900, Potri.003G025000, Potri.003G025200, Potri.003G025500, Potri.003G027300, Potri.003G027500, Potri.003G028100, Potri.003G029000, Potri.003G029100, Potri.004G059600, Potri.T040900, Potri.T041200, Potri.T041500
GO:0009626	0.000194598	2.40199	10.637	24	280	plant-type hypersensitive response	Potri.001G143900, Potri.001G407800, Potri.003G099000, Potri.004G182000, Potri.005G009900, Potri.005G034900, Potri.005G035700, Potri.006G199100, Potri.008G002900, Potri.008G106400, Potri.009G143500, Potri.010G104600, Potri.010G254700, Potri.011G165700, Potri.014G130300, Potri.015G087400, Potri.017G103100, Potri.017G105500, Potri.019G014900, Potri.T065800, Potri.T143000, Potri.T171900, Potri.T17200…
GO:0034050	0.000194598	2.40199	10.637	24	280	host programmed cell death induced by symbiont	Potri.001G143900, Potri.001G407800, Potri.003G099000, Potri.004G182000, Potri.005G009900, Potri.005G034900, Potri.005G035700, Potri.006G199100, Potri.008G002900, Potri.008G106400, Potri.009G143500, Potri.010G104600, Potri.010G254700, Potri.011G165700, Potri.014G130300, Potri.015G087400, Potri.017G103100, Potri.017G105500, Potri.019G014900, Potri.T065800, Potri.T143000, Potri.T171900, Potri.T17200…
GO:2001057	0.000236569	4.39424	2.58328	10	68	reactive nitrogen species metabolic process	Potri.001G118200, Potri.001G220800, Potri.004G140800, Potri.005G172400, Potri.006G033900, Potri.008G045100, Potri.012G089300, Potri.016G032000, Potri.017G127300, Potri.017G131100
GO:0030308	0.000245341	6.59779	1.29164	7	34	negative regulation of cell growth	Potri.002G100600, Potri.005G176900, Potri.017G096000, Potri.017G096200, Potri.017G096600, Potri.017G097800, Potri.017G098200
GO:0010565	0.00025718	2.66997	7.63588	19	201	regulation of cellular ketone metabolic process	Potri.001G287400, Potri.003G013000, Potri.003G013300, Potri.003G013900, Potri.003G025000, Potri.003G025200, Potri.003G025500, Potri.003G027300, Potri.003G027500, Potri.003G028100, Potri.003G029000, Potri.003G029100, Potri.004G029100, Potri.004G059600, Potri.012G083000, Potri.014G130300, Potri.T040900, Potri.T041200, Potri.T041500
GO:0071554	0.000260611	1.63088	42.2823	66	1113	cell wall organization or biogenesis	Potri.001G033800, Potri.001G068100, Potri.001G162500, Potri.001G162600, Potri.001G299000, Potri.001G320800, Potri.001G416800, Potri.002G025300, Potri.002G257900, Potri.003G001900, Potri.003G002100, Potri.003G113600, Potri.003G132000, Potri.004G021000, Potri.004G059600, Potri.004G065400, Potri.004G080600, Potri.004G121500, Potri.004G182000, Potri.005G141300, Potri.005G168400, Potri.005G176900, Pot…
GO:0019216	0.000267239	2.96208	5.85038	16	154	regulation of lipid metabolic process	Potri.001G287400, Potri.003G013000, Potri.003G013300, Potri.003G013900, Potri.003G025000, Potri.003G025200, Potri.003G025500, Potri.003G027300, Potri.003G027500, Potri.003G028100, Potri.003G029000, Potri.003G029100, Potri.004G059600, Potri.T040900, Potri.T041200, Potri.T041500
GO:0071941	0.00026736	4.31962	2.62127	10	69	nitrogen cycle metabolic process	Potri.001G220800, Potri.004G140800, Potri.005G172400, Potri.006G033900, Potri.008G045100, Potri.008G177900, Potri.012G089300, Potri.016G032000, Potri.017G127300, Potri.017G131100
GO:0044036	0.000333011	2.26325	11.7008	25	308	cell wall macromolecule metabolic process	Potri.001G033800, Potri.001G068100, Potri.001G299000, Potri.001G416800, Potri.004G021000, Potri.004G080600, Potri.004G182000, Potri.005G141300, Potri.005G168400, Potri.006G071200, Potri.006G131000, Potri.006G181900, Potri.009G006600, Potri.009G154000, Potri.010G141600, Potri.010G184000, Potri.011G132600, Potri.015G060100, Potri.015G137500, Potri.016G025700, Potri.016G026600, Potri.016G086400, Pot…
GO:0009620	0.000379717	1.74168	29.4038	49	774	response to fungus	Potri.001G011200, Potri.001G056200, Potri.001G063000, Potri.001G102400, Potri.001G107600, Potri.001G162500, Potri.001G162600, Potri.002G257900, Potri.003G001900, Potri.003G002100, Potri.003G026900, Potri.003G084700, Potri.004G059600, Potri.004G182000, Potri.005G172400, Potri.005G230200, Potri.006G039300, Potri.006G109100, Potri.006G129900, Potri.006G256700, Potri.007G036800, Potri.007G039800, Pot…
GO:0010383	0.000500905	2.38769	9.34541	21	246	cell wall polysaccharide metabolic process	Potri.001G033800, Potri.001G068100, Potri.001G299000, Potri.001G416800, Potri.004G021000, Potri.004G080600, Potri.005G141300, Potri.005G168400, Potri.006G071200, Potri.006G131000, Potri.006G181900, Potri.009G006600, Potri.009G154000, Potri.010G184000, Potri.011G132600, Potri.015G060100, Potri.016G025700, Potri.016G026600, Potri.016G086400, Potri.016G119100, Potri.018G094900
GO:0042126	0.000530097	4.325	2.35535	9	62	nitrate metabolic process	Potri.001G220800, Potri.004G140800, Potri.005G172400, Potri.006G033900, Potri.008G045100, Potri.012G089300, Potri.016G032000, Potri.017G127300, Potri.017G131100
GO:0042128	0.000530097	4.325	2.35535	9	62	nitrate assimilation	Potri.001G220800, Potri.004G140800, Potri.005G172400, Potri.006G033900, Potri.008G045100, Potri.012G089300, Potri.016G032000, Potri.017G127300, Potri.017G131100
GO:0014070	0.000555365	1.69943	30.6955	50	808	response to organic cyclic compound	Potri.001G060900, Potri.001G288600, Potri.003G013000, Potri.003G013300, Potri.003G013900, Potri.003G025000, Potri.003G025200, Potri.003G025500, Potri.003G027300, Potri.003G027500, Potri.003G028100, Potri.003G029000, Potri.003G029100, Potri.004G015100, Potri.006G037000, Potri.006G109100, Potri.008G002900, Potri.008G106400, Potri.009G134000, Potri.010G004300, Potri.010G039300, Potri.010G139300, Pot…
GO:0010483	0.000584437	9.07751	0.7218	5	19	pollen tube reception	Potri.017G096000, Potri.017G096200, Potri.017G096600, Potri.017G097800, Potri.017G098200
GO:0009605	0.000618101	1.35034	117.729	152	3099	response to external stimulus	Potri.001G011200, Potri.001G056200, Potri.001G063000, Potri.001G102400, Potri.001G107600, Potri.001G143900, Potri.001G147600, Potri.001G162500, Potri.001G162600, Potri.001G174500, Potri.001G220800, Potri.001G220900, Potri.001G236700, Potri.001G272900, Potri.001G288600, Potri.001G290600, Potri.001G302400, Potri.001G342000, Potri.001G352100, Potri.001G397200, Potri.001G407800, Potri.001G431400, Pot…
GO:0045492	0.000631275	4.7361	1.93746	8	51	xylan biosynthetic process	Potri.001G068100, Potri.001G416800, Potri.004G080600, Potri.005G141300, Potri.006G131000, Potri.011G132600, Potri.016G086400, Potri.016G119100
GO:0062012	0.000878836	2.39211	8.43366	19	222	regulation of small molecule metabolic process	Potri.001G287400, Potri.003G013000, Potri.003G013300, Potri.003G013900, Potri.003G025000, Potri.003G025200, Potri.003G025500, Potri.003G027300, Potri.003G027500, Potri.003G028100, Potri.003G029000, Potri.003G029100, Potri.004G029100, Potri.004G059600, Potri.012G083000, Potri.014G130300, Potri.T040900, Potri.T041200, Potri.T041500
GO:0042430	0.000884206	2.45933	7.78784	18	205	indole-containing compound metabolic process	Potri.002G025300, Potri.003G007000, Potri.005G144000, Potri.006G109100, Potri.007G140700, Potri.009G108600, Potri.009G108800, Potri.010G092100, Potri.010G162300, Potri.011G059600, Potri.012G145600, Potri.013G158200, Potri.014G188400, Potri.015G003100, Potri.017G028200, Potri.019G061700, Potri.019G093100, Potri.019G102900
GO:0043207	0.000886033	1.38167	91.2507	121	2402	response to external biotic stimulus	Potri.001G011200, Potri.001G056200, Potri.001G063000, Potri.001G102400, Potri.001G107600, Potri.001G143900, Potri.001G147600, Potri.001G162500, Potri.001G162600, Potri.001G220900, Potri.001G236700, Potri.001G272900, Potri.001G288600, Potri.001G290600, Potri.001G302400, Potri.001G352100, Potri.001G397200, Potri.001G407800, Potri.002G025300, Potri.002G115100, Potri.002G193000, Potri.002G257900, Pot…
GO:0051707	0.000886033	1.38167	91.2507	121	2402	response to other organism	Potri.001G011200, Potri.001G056200, Potri.001G063000, Potri.001G102400, Potri.001G107600, Potri.001G143900, Potri.001G147600, Potri.001G162500, Potri.001G162600, Potri.001G220900, Potri.001G236700, Potri.001G272900, Potri.001G288600, Potri.001G290600, Potri.001G302400, Potri.001G352100, Potri.001G397200, Potri.001G407800, Potri.002G025300, Potri.002G115100, Potri.002G193000, Potri.002G257900, Pot…
GO:0042546	0.000889039	1.90866	17.5511	32	462	cell wall biogenesis	Potri.001G033800, Potri.001G068100, Potri.001G320800, Potri.001G416800, Potri.002G257900, Potri.003G132000, Potri.004G021000, Potri.004G059600, Potri.004G080600, Potri.004G121500, Potri.005G141300, Potri.005G176900, Potri.006G071200, Potri.006G131000, Potri.006G181900, Potri.009G006600, Potri.009G012200, Potri.009G154000, Potri.010G184000, Potri.010G193100, Potri.011G058400, Potri.011G132600, Pot…
GO:0010413	0.000960141	7.9423	0.797779	5	21	glucuronoxylan metabolic process	Potri.001G068100, Potri.001G416800, Potri.006G131000, Potri.011G132600, Potri.016G086400
GO:0010417	0.000960141	7.9423	0.797779	5	21	glucuronoxylan biosynthetic process	Potri.001G068100, Potri.001G416800, Potri.006G131000, Potri.011G132600, Potri.016G086400
GO:0044419	0.000977221	1.37227	94.1379	124	2478	interspecies interaction between organisms	Potri.001G011200, Potri.001G056200, Potri.001G063000, Potri.001G102400, Potri.001G107600, Potri.001G143900, Potri.001G147600, Potri.001G162500, Potri.001G162600, Potri.001G220900, Potri.001G236700, Potri.001G272900, Potri.001G288600, Potri.001G290600, Potri.001G302400, Potri.001G352100, Potri.001G397200, Potri.001G407800, Potri.002G025300, Potri.002G115100, Potri.002G193000, Potri.002G257900, Pot…
GO:0010447	0.00100342	25.3838	0.227937	3	6	response to acidic pH	Potri.008G045100, Potri.009G119900, Potri.019G085400
GO:1901700	0.00104329	1.32737	121.908	155	3209	response to oxygen-containing compound	Potri.001G060900, Potri.001G107000, Potri.001G118200, Potri.001G142500, Potri.001G143900, Potri.001G145200, Potri.001G235800, Potri.001G242000, Potri.001G242100, Potri.001G288600, Potri.001G331700, Potri.001G397200, Potri.001G431400, Potri.001G436700, Potri.001G453100, Potri.002G004500, Potri.002G052100, Potri.002G081800, Potri.002G113400, Potri.002G119300, Potri.002G126300, Potri.002G151700, Pot…
GO:0044550	0.00109918	1.95037	15.5757	29	410	secondary metabolite biosynthetic process	Potri.002G004500, Potri.002G025300, Potri.003G132000, Potri.004G019300, Potri.004G156600, Potri.004G156700, Potri.004G167300, Potri.005G117500, Potri.006G109100, Potri.006G195300, Potri.006G199100, Potri.007G016400, Potri.007G019300, Potri.007G036500, Potri.008G136600, Potri.009G108600, Potri.009G108800, Potri.009G118100, Potri.009G134000, Potri.009G144900, Potri.010G081200, Potri.010G141600, Pot…
GO:0009607	0.00114088	1.37062	91.8965	121	2419	response to biotic stimulus	Potri.001G011200, Potri.001G056200, Potri.001G063000, Potri.001G102400, Potri.001G107600, Potri.001G143900, Potri.001G147600, Potri.001G162500, Potri.001G162600, Potri.001G220900, Potri.001G236700, Potri.001G272900, Potri.001G288600, Potri.001G290600, Potri.001G302400, Potri.001G352100, Potri.001G397200, Potri.001G407800, Potri.002G025300, Potri.002G115100, Potri.002G193000, Potri.002G257900, Pot…
GO:0098542	0.00131967	1.41326	71.3062	97	1877	defense response to other organism	Potri.001G011200, Potri.001G056200, Potri.001G063000, Potri.001G102400, Potri.001G107600, Potri.001G143900, Potri.001G162500, Potri.001G162600, Potri.001G236700, Potri.001G288600, Potri.001G290600, Potri.001G397200, Potri.001G407800, Potri.002G025300, Potri.002G257900, Potri.003G001900, Potri.003G002100, Potri.003G026900, Potri.003G066300, Potri.003G084700, Potri.003G099000, Potri.003G187900, Pot…
GO:0006631	0.00141398	1.81295	19.5646	34	515	fatty acid metabolic process	Potri.001G012700, Potri.001G209900, Potri.001G220800, Potri.001G287400, Potri.003G013000, Potri.003G013300, Potri.003G013900, Potri.003G025000, Potri.003G025200, Potri.003G025500, Potri.003G027300, Potri.003G027500, Potri.003G028100, Potri.003G029000, Potri.003G029100, Potri.005G032500, Potri.005G248000, Potri.006G199100, Potri.008G031500, Potri.008G104500, Potri.008G106400, Potri.008G219700, Pot…
GO:0002376	0.00149537	1.57134	37.0017	56	974	immune system process	Potri.001G102400, Potri.001G107600, Potri.001G143900, Potri.001G236700, Potri.001G288600, Potri.001G290600, Potri.001G397200, Potri.001G407800, Potri.002G025300, Potri.003G026900, Potri.003G099000, Potri.003G187900, Potri.003G188100, Potri.003G194700, Potri.004G182000, Potri.005G009900, Potri.005G032500, Potri.005G034900, Potri.005G035700, Potri.005G128200, Potri.005G230200, Potri.006G109100, Pot…
GO:0015979	0.0017459	1.84309	17.5511	31	462	photosynthesis	Potri.001G074300, Potri.001G113000, Potri.001G254400, Potri.001G438800, Potri.002G083500, Potri.002G119300, Potri.002G180400, Potri.004G088700, Potri.005G010700, Potri.005G049000, Potri.005G206200, Potri.005G258600, Potri.006G034300, Potri.006G222300, Potri.008G063800, Potri.008G157800, Potri.009G062500, Potri.009G089400, Potri.010G110100, Potri.011G122400, Potri.012G068500, Potri.014G029700, Pot…
GO:0006730	0.00211678	4.34289	1.82349	7	48	one-carbon metabolic process	Potri.004G212800, Potri.005G230700, Potri.006G047500, Potri.008G002900, Potri.009G010200, Potri.010G254700, Potri.011G100800
GO:0009699	0.00221252	1.98651	12.6505	24	333	phenylpropanoid biosynthetic process	Potri.002G004500, Potri.003G132000, Potri.004G019300, Potri.004G156600, Potri.004G156700, Potri.004G167300, Potri.005G117500, Potri.006G195300, Potri.006G199100, Potri.007G016400, Potri.007G019300, Potri.007G036500, Potri.008G136600, Potri.009G108600, Potri.009G108800, Potri.009G118100, Potri.009G134000, Potri.009G144900, Potri.010G141600, Potri.010G193100, Potri.011G153300, Potri.015G003100, Pot…
GO:0045087	0.00226544	1.5728	33.6207	51	885	innate immune response	Potri.001G102400, Potri.001G107600, Potri.001G143900, Potri.001G236700, Potri.001G288600, Potri.001G397200, Potri.001G407800, Potri.002G025300, Potri.003G026900, Potri.003G099000, Potri.003G187900, Potri.003G188100, Potri.003G194700, Potri.004G182000, Potri.005G009900, Potri.005G032500, Potri.005G034900, Potri.005G035700, Potri.005G128200, Potri.006G109100, Potri.006G199100, Potri.007G036800, Pot…
GO:0001101	0.00255846	1.33601	93.1881	120	2453	response to acid chemical	Potri.001G060900, Potri.001G118200, Potri.001G142500, Potri.001G145200, Potri.001G288600, Potri.001G331700, Potri.001G397200, Potri.001G431400, Potri.001G436700, Potri.002G004500, Potri.002G052100, Potri.002G081800, Potri.002G113400, Potri.002G119300, Potri.002G126300, Potri.002G151700, Potri.002G180400, Potri.002G199200, Potri.003G013000, Potri.003G013300, Potri.003G013900, Potri.003G025000, Pot…
GO:0072330	0.0026203	1.73941	20.3244	34	535	monocarboxylic acid biosynthetic process	Potri.001G012700, Potri.001G209900, Potri.001G220800, Potri.002G025300, Potri.003G013000, Potri.003G013300, Potri.003G013900, Potri.003G025000, Potri.003G025200, Potri.003G025500, Potri.003G027300, Potri.003G027500, Potri.003G028100, Potri.003G029000, Potri.003G029100, Potri.004G059600, Potri.005G032500, Potri.005G248000, Potri.008G031500, Potri.008G106400, Potri.008G219700, Potri.009G109700, Pot…
GO:0019748	0.00289111	1.58262	30.7715	47	810	secondary metabolic process	Potri.001G290800, Potri.001G291800, Potri.001G431400, Potri.001G436700, Potri.002G004500, Potri.002G015100, Potri.002G025300, Potri.002G115100, Potri.003G007000, Potri.003G111900, Potri.003G132000, Potri.003G218400, Potri.004G019300, Potri.004G059600, Potri.004G156600, Potri.004G156700, Potri.004G167300, Potri.005G117500, Potri.005G144000, Potri.006G069600, Potri.006G109100, Potri.006G195300, Pot…
GO:0042221	0.00317688	1.22967	205.903	242	5420	response to chemical	Potri.001G011200, Potri.001G044100, Potri.001G060400, Potri.001G060900, Potri.001G084400, Potri.001G107000, Potri.001G118200, Potri.001G142500, Potri.001G143900, Potri.001G145200, Potri.001G174500, Potri.001G235800, Potri.001G242000, Potri.001G242100, Potri.001G251100, Potri.001G288600, Potri.001G302400, Potri.001G331700, Potri.001G397200, Potri.001G431400, Potri.001G436700, Potri.001G438800, Pot…
GO:0071236	0.00321584	2.3617	6.72413	15	177	cellular response to antibiotic	Potri.001G060900, Potri.006G109100, Potri.007G140700, Potri.008G106400, Potri.011G016100, Potri.011G058800, Potri.013G133500, Potri.014G152200, Potri.016G123400, Potri.019G106200, Potri.019G106700, Potri.019G107400, Potri.019G115900, Potri.T171900, Potri.T172000
GO:0006955	0.00369408	1.53124	34.4564	51	907	immune response	Potri.001G102400, Potri.001G107600, Potri.001G143900, Potri.001G236700, Potri.001G288600, Potri.001G397200, Potri.001G407800, Potri.002G025300, Potri.003G026900, Potri.003G099000, Potri.003G187900, Potri.003G188100, Potri.003G194700, Potri.004G182000, Potri.005G009900, Potri.005G032500, Potri.005G034900, Potri.005G035700, Potri.005G128200, Potri.006G109100, Potri.006G199100, Potri.007G036800, Pot…
GO:0009268	0.00386775	12.6907	0.341905	3	9	response to pH	Potri.008G045100, Potri.009G119900, Potri.019G085400
GO:0016053	0.00397473	1.51214	36.2419	53	954	organic acid biosynthetic process	Potri.001G012700, Potri.001G209900, Potri.001G220800, Potri.002G025300, Potri.002G052100, Potri.003G013000, Potri.003G013300, Potri.003G013900, Potri.003G025000, Potri.003G025200, Potri.003G025500, Potri.003G027300, Potri.003G027500, Potri.003G028100, Potri.003G029000, Potri.003G029100, Potri.004G059600, Potri.004G106400, Potri.005G032500, Potri.005G230700, Potri.005G248000, Potri.007G103800, Pot…
GO:0046394	0.00397473	1.51214	36.2419	53	954	carboxylic acid biosynthetic process	Potri.001G012700, Potri.001G209900, Potri.001G220800, Potri.002G025300, Potri.002G052100, Potri.003G013000, Potri.003G013300, Potri.003G013900, Potri.003G025000, Potri.003G025200, Potri.003G025500, Potri.003G027300, Potri.003G027500, Potri.003G028100, Potri.003G029000, Potri.003G029100, Potri.004G059600, Potri.004G106400, Potri.005G032500, Potri.005G230700, Potri.005G248000, Potri.007G103800, Pot…
GO:0071446	0.00409222	2.47262	5.58445	13	147	cellular response to salicylic acid stimulus	Potri.001G060900, Potri.006G109100, Potri.008G106400, Potri.011G016100, Potri.011G058800, Potri.013G133500, Potri.016G123400, Potri.019G106200, Potri.019G106700, Potri.019G107400, Potri.019G115900, Potri.T171900, Potri.T172000
GO:0033473	0.00421675	50.7288	0.113968	2	3	indoleacetic acid conjugate metabolic process	Potri.013G158200, Potri.019G061700
GO:0071289	0.00421675	50.7288	0.113968	2	3	cellular response to nickel ion	Potri.001G235800, Potri.008G051200
GO:0000122	0.00455376	3.33659	2.62127	8	69	negative regulation of transcription by RNA polymerase II	Potri.002G208700, Potri.002G209000, Potri.008G214600, Potri.011G058800, Potri.014G134000, Potri.014G134200, Potri.015G099200, Potri.017G056100
GO:0042180	0.00481827	1.95034	11.2449	21	296	cellular ketone metabolic process	Potri.001G287400, Potri.003G013000, Potri.003G013300, Potri.003G013900, Potri.003G025000, Potri.003G025200, Potri.003G025500, Potri.003G027300, Potri.003G027500, Potri.003G028100, Potri.003G029000, Potri.003G029100, Potri.004G029100, Potri.004G059600, Potri.004G214900, Potri.011G164100, Potri.012G083000, Potri.014G130300, Potri.T040900, Potri.T041200, Potri.T041500
GO:0012501	0.00486741	1.78432	15.7276	27	414	programmed cell death	Potri.001G143900, Potri.001G407800, Potri.002G037100, Potri.003G099000, Potri.004G182000, Potri.005G009900, Potri.005G034900, Potri.005G035700, Potri.005G064100, Potri.005G225800, Potri.006G199100, Potri.008G002900, Potri.008G106400, Potri.009G143500, Potri.010G104600, Potri.010G254700, Potri.011G165700, Potri.014G130300, Potri.015G087400, Potri.017G103100, Potri.017G105500, Potri.019G014900, Pot…
GO:0071669	0.00500129	1.70639	18.8428	31	496	plant-type cell wall organization or biogenesis	Potri.001G033800, Potri.001G068100, Potri.001G320800, Potri.002G257900, Potri.003G113600, Potri.003G132000, Potri.004G059600, Potri.004G121500, Potri.005G141300, Potri.005G176900, Potri.006G069600, Potri.006G131000, Potri.006G181900, Potri.009G012200, Potri.009G100500, Potri.010G184000, Potri.010G193100, Potri.011G058400, Potri.011G153300, Potri.013G014200, Potri.013G060800, Potri.013G151400, Pot…
GO:2000031	0.00513217	3.63289	2.12741	7	56	regulation of salicylic acid mediated signaling pathway	Potri.006G109100, Potri.011G016100, Potri.013G133500, Potri.019G106200, Potri.019G106700, Potri.019G107400, Potri.019G115900
GO:0010035	0.00537298	1.35596	67.7732	89	1784	response to inorganic substance	Potri.001G084400, Potri.001G143900, Potri.001G145200, Potri.001G235800, Potri.001G288600, Potri.001G331700, Potri.001G431400, Potri.001G436700, Potri.001G453100, Potri.002G004500, Potri.002G081800, Potri.002G094500, Potri.002G113400, Potri.002G119300, Potri.002G180100, Potri.002G234300, Potri.003G116700, Potri.004G001900, Potri.004G029100, Potri.004G059600, Potri.004G106400, Potri.004G140800, Pot…
GO:0051703	0.00585692	4.88596	1.17767	5	31	intraspecies interaction between organisms	Potri.017G096000, Potri.017G096200, Potri.017G096600, Potri.017G097800, Potri.017G098200
GO:0050829	0.00590277	3.17987	2.73524	8	72	defense response to Gram-negative bacterium	Potri.001G162500, Potri.001G162600, Potri.001G290600, Potri.003G001900, Potri.003G002100, Potri.006G256700, Potri.016G092600, Potri.T116800
GO:0006979	0.0060264	1.51532	32.0251	47	843	response to oxidative stress	Potri.001G011000, Potri.001G011200, Potri.001G074300, Potri.001G143900, Potri.001G242000, Potri.001G242100, Potri.001G431400, Potri.001G436700, Potri.001G453100, Potri.002G015100, Potri.002G065300, Potri.002G119300, Potri.005G106400, Potri.005G161900, Potri.005G195700, Potri.006G069600, Potri.006G093400, Potri.006G109100, Potri.006G129900, Potri.007G019300, Potri.007G089000, Potri.007G126600, Pot…
GO:0009637	0.00648398	2.42593	5.24255	12	138	response to blue light	Potri.001G342000, Potri.002G100600, Potri.004G202900, Potri.005G258600, Potri.008G157800, Potri.008G194400, Potri.011G114500, Potri.014G165100, Potri.017G114600, Potri.017G118900, Potri.019G063100, Potri.019G131600
GO:0034754	0.00686603	2.52341	4.63471	11	122	cellular hormone metabolic process	Potri.002G025300, Potri.005G237600, Potri.006G002600, Potri.008G202200, Potri.010G030500, Potri.011G059600, Potri.013G158200, Potri.015G003100, Potri.019G061700, Potri.019G093100, Potri.019G102900
GO:0051091	0.00717696	9.51738	0.417884	3	11	positive regulation of DNA-binding transcription factor activity	Potri.003G194700, Potri.006G038900, Potri.016G036600
GO:2001023	0.00750245	3.35827	2.27937	7	60	regulation of response to drug	Potri.006G109100, Potri.011G016100, Potri.013G133500, Potri.019G106200, Potri.019G106700, Potri.019G107400, Potri.019G115900
GO:2001038	0.00750245	3.35827	2.27937	7	60	regulation of cellular response to drug	Potri.006G109100, Potri.011G016100, Potri.013G133500, Potri.019G106200, Potri.019G106700, Potri.019G107400, Potri.019G115900
GO:0009698	0.00863415	1.69974	16.4494	27	433	phenylpropanoid metabolic process	Potri.002G004500, Potri.003G132000, Potri.003G218400, Potri.004G019300, Potri.004G156600, Potri.004G156700, Potri.004G167300, Potri.005G117500, Potri.006G069600, Potri.006G195300, Potri.006G199100, Potri.007G016400, Potri.007G019300, Potri.007G036500, Potri.008G136600, Potri.009G108600, Potri.009G108800, Potri.009G118100, Potri.009G134000, Potri.009G144900, Potri.010G141600, Potri.010G193100, Pot…
GO:0009832	0.00867242	1.78531	13.3723	23	352	plant-type cell wall biogenesis	Potri.001G033800, Potri.001G068100, Potri.001G320800, Potri.002G257900, Potri.003G132000, Potri.004G059600, Potri.004G121500, Potri.005G141300, Potri.005G176900, Potri.006G131000, Potri.006G181900, Potri.009G012200, Potri.010G184000, Potri.010G193100, Potri.011G058400, Potri.011G153300, Potri.013G014200, Potri.013G151400, Potri.013G151500, Potri.015G060100, Potri.016G086400, Potri.016G112000, Pot…
GO:0007338	0.00873532	4.38009	1.29164	5	34	single fertilization	Potri.017G096000, Potri.017G096200, Potri.017G096600, Potri.017G097800, Potri.017G098200
GO:0009636	0.00888498	1.69551	16.4874	27	434	response to toxic substance	Potri.001G143900, Potri.001G302400, Potri.001G431400, Potri.001G436700, Potri.002G015100, Potri.004G096100, Potri.004G096300, Potri.005G172400, Potri.006G069600, Potri.006G093400, Potri.007G089000, Potri.007G140700, Potri.008G054800, Potri.008G054900, Potri.011G001600, Potri.011G117100, Potri.011G140500, Potri.014G131300, Potri.014G193800, Potri.015G087700, Potri.016G023200, Potri.016G083500, Pot…
GO:0019684	0.00894641	1.90104	10.4091	19	274	photosynthesis, light reaction	Potri.001G074300, Potri.001G113000, Potri.001G438800, Potri.002G180400, Potri.004G088700, Potri.005G010700, Potri.005G049000, Potri.005G206200, Potri.005G258600, Potri.010G110100, Potri.012G068500, Potri.014G029700, Potri.014G165100, Potri.015G121100, Potri.015G135400, Potri.016G109000, Potri.018G129600, Potri.019G034000, Potri.019G063100
GO:0035690	0.0090507	1.93729	9.68731	18	255	cellular response to drug	Potri.001G060900, Potri.003G116700, Potri.004G001900, Potri.005G128200, Potri.006G109100, Potri.007G039800, Potri.007G140700, Potri.008G106400, Potri.011G016100, Potri.011G058800, Potri.013G133500, Potri.016G123400, Potri.019G106200, Potri.019G106700, Potri.019G107400, Potri.019G115900, Potri.T171900, Potri.T172000
GO:0009809	0.00993499	2.12332	6.91408	14	182	lignin biosynthetic process	Potri.002G004500, Potri.003G132000, Potri.004G019300, Potri.005G117500, Potri.006G199100, Potri.007G016400, Potri.007G019300, Potri.008G136600, Potri.010G141600, Potri.010G193100, Potri.011G153300, Potri.015G003100, Potri.016G112000, Potri.016G132700

## Sheet: Post-growth Neva
Additional file 8: Data S5. Gene Ontology annotation and enrichment analysis of differential expressed genes between Neva and I-214 at different growth stages.
GOBPID	Pvalue	OddsRatio	ExpCount	Count	Size	Term	Genes
GO:0050896	4.19863e-07	1.43429	286.585	354	11311	response to stimulus	Potri.001G002700, Potri.001G020800, Potri.001G031800, Potri.001G048700, Potri.001G049000, Potri.001G060100, Potri.001G062500, Potri.001G066700, Potri.001G068700, Potri.001G079600, Potri.001G079900, Potri.001G090300, Potri.001G092100, Potri.001G108300, Potri.001G108800, Potri.001G144400, Potri.001G154300, Potri.001G156700, Potri.001G182000, Potri.001G234400, Potri.001G235500, Potri.001G240600, Pot…
GO:0007623	7.30062e-06	3.39011	6.35954	20	251	circadian rhythm	Potri.001G031800, Potri.002G125900, Potri.002G144700, Potri.003G087700, Potri.005G027800, Potri.005G027900, Potri.005G117100, Potri.006G133000, Potri.006G251800, Potri.007G015200, Potri.008G068800, Potri.008G101500, Potri.008G105200, Potri.008G135200, Potri.009G035000, Potri.009G101400, Potri.010G105700, Potri.014G029000, Potri.016G083900, Potri.019G043200
GO:0048511	1.22787e-05	3.26203	6.58757	20	260	rhythmic process	Potri.001G031800, Potri.002G125900, Potri.002G144700, Potri.003G087700, Potri.005G027800, Potri.005G027900, Potri.005G117100, Potri.006G133000, Potri.006G251800, Potri.007G015200, Potri.008G068800, Potri.008G101500, Potri.008G105200, Potri.008G135200, Potri.009G035000, Potri.009G101400, Potri.010G105700, Potri.014G029000, Potri.016G083900, Potri.019G043200
GO:0042752	3.90305e-05	4.91746	2.48301	11	98	regulation of circadian rhythm	Potri.002G125900, Potri.005G027800, Potri.005G027900, Potri.006G133000, Potri.006G251800, Potri.008G105200, Potri.009G035000, Potri.009G101400, Potri.014G029000, Potri.016G083900, Potri.019G043200
GO:0006351	0.000169073	1.46296	86.956	120	3432	transcription, DNA-templated	Potri.001G006300, Potri.001G031800, Potri.001G035600, Potri.001G079600, Potri.001G079900, Potri.001G111300, Potri.001G132600, Potri.001G144400, Potri.001G235500, Potri.001G270000, Potri.001G328400, Potri.001G336700, Potri.001G390900, Potri.001G453100, Potri.002G023200, Potri.002G045000, Potri.002G048000, Potri.002G089900, Potri.002G125300, Potri.002G144700, Potri.002G182300, Potri.002G182400, Pot…
GO:0097659	0.000175137	1.46148	87.032	120	3435	nucleic acid-templated transcription	Potri.001G006300, Potri.001G031800, Potri.001G035600, Potri.001G079600, Potri.001G079900, Potri.001G111300, Potri.001G132600, Potri.001G144400, Potri.001G235500, Potri.001G270000, Potri.001G328400, Potri.001G336700, Potri.001G390900, Potri.001G453100, Potri.002G023200, Potri.002G045000, Potri.002G048000, Potri.002G089900, Potri.002G125300, Potri.002G144700, Potri.002G182300, Potri.002G182400, Pot…
GO:0032774	0.000201447	1.45557	87.336	120	3447	RNA biosynthetic process	Potri.001G006300, Potri.001G031800, Potri.001G035600, Potri.001G079600, Potri.001G079900, Potri.001G111300, Potri.001G132600, Potri.001G144400, Potri.001G235500, Potri.001G270000, Potri.001G328400, Potri.001G336700, Potri.001G390900, Potri.001G453100, Potri.002G023200, Potri.002G045000, Potri.002G048000, Potri.002G089900, Potri.002G125300, Potri.002G144700, Potri.002G182300, Potri.002G182400, Pot…
GO:0006355	0.000206777	1.46744	82.1927	114	3244	regulation of transcription, DNA-templated	Potri.001G006300, Potri.001G031800, Potri.001G035600, Potri.001G079600, Potri.001G079900, Potri.001G132600, Potri.001G144400, Potri.001G235500, Potri.001G270000, Potri.001G328400, Potri.001G336700, Potri.001G453100, Potri.002G023200, Potri.002G045000, Potri.002G048000, Potri.002G089900, Potri.002G125300, Potri.002G144700, Potri.002G182300, Potri.002G182400, Potri.002G200500, Potri.003G050700, Pot…
GO:1903506	0.000214292	1.46588	82.2687	114	3247	regulation of nucleic acid-templated transcription	Potri.001G006300, Potri.001G031800, Potri.001G035600, Potri.001G079600, Potri.001G079900, Potri.001G132600, Potri.001G144400, Potri.001G235500, Potri.001G270000, Potri.001G328400, Potri.001G336700, Potri.001G453100, Potri.002G023200, Potri.002G045000, Potri.002G048000, Potri.002G089900, Potri.002G125300, Potri.002G144700, Potri.002G182300, Potri.002G182400, Potri.002G200500, Potri.003G050700, Pot…
GO:2001141	0.000214292	1.46588	82.2687	114	3247	regulation of RNA biosynthetic process	Potri.001G006300, Potri.001G031800, Potri.001G035600, Potri.001G079600, Potri.001G079900, Potri.001G132600, Potri.001G144400, Potri.001G235500, Potri.001G270000, Potri.001G328400, Potri.001G336700, Potri.001G453100, Potri.002G023200, Potri.002G045000, Potri.002G048000, Potri.002G089900, Potri.002G125300, Potri.002G144700, Potri.002G182300, Potri.002G182400, Potri.002G200500, Potri.003G050700, Pot…
GO:0034654	0.000302904	1.41994	97.0147	130	3829	nucleobase-containing compound biosynthetic process	Potri.001G006300, Potri.001G031800, Potri.001G035600, Potri.001G073100, Potri.001G079600, Potri.001G079900, Potri.001G111300, Potri.001G132600, Potri.001G144400, Potri.001G235500, Potri.001G270000, Potri.001G328400, Potri.001G336700, Potri.001G390900, Potri.001G453100, Potri.002G023200, Potri.002G045000, Potri.002G048000, Potri.002G089900, Potri.002G125300, Potri.002G144700, Potri.002G182300, Pot…
GO:1901362	0.000344303	1.37938	119.59	155	4720	organic cyclic compound biosynthetic process	Potri.001G006300, Potri.001G031800, Potri.001G035600, Potri.001G073100, Potri.001G079600, Potri.001G079900, Potri.001G111300, Potri.001G132600, Potri.001G144400, Potri.001G182000, Potri.001G234900, Potri.001G235500, Potri.001G263700, Potri.001G270000, Potri.001G328400, Potri.001G336700, Potri.001G349600, Potri.001G390900, Potri.001G453100, Potri.002G023200, Potri.002G025800, Potri.002G045000, Pot…
GO:0019438	0.000530951	1.37416	112.648	146	4446	aromatic compound biosynthetic process	Potri.001G006300, Potri.001G031800, Potri.001G035600, Potri.001G073100, Potri.001G079600, Potri.001G079900, Potri.001G111300, Potri.001G132600, Potri.001G144400, Potri.001G235500, Potri.001G270000, Potri.001G328400, Potri.001G336700, Potri.001G349600, Potri.001G390900, Potri.001G453100, Potri.002G023200, Potri.002G025800, Potri.002G045000, Potri.002G048000, Potri.002G089900, Potri.002G125300, Pot…
GO:0018130	0.00059717	1.37743	107.58	140	4246	heterocycle biosynthetic process	Potri.001G006300, Potri.001G031800, Potri.001G035600, Potri.001G073100, Potri.001G079600, Potri.001G079900, Potri.001G111300, Potri.001G132600, Potri.001G144400, Potri.001G182000, Potri.001G234900, Potri.001G235500, Potri.001G270000, Potri.001G328400, Potri.001G336700, Potri.001G390900, Potri.001G453100, Potri.002G023200, Potri.002G025800, Potri.002G045000, Potri.002G048000, Potri.002G089900, Pot…
GO:0010351	0.000641175	Inf	0.0506737	2	2	lithium ion transport	Potri.006G099900, Potri.016G115500
GO:0009891	0.000862449	1.75869	24.2727	41	958	positive regulation of biosynthetic process	Potri.001G079900, Potri.001G328400, Potri.002G125300, Potri.002G200500, Potri.003G027400, Potri.003G050700, Potri.003G064600, Potri.003G087700, Potri.003G144300, Potri.005G058500, Potri.005G068700, Potri.005G109500, Potri.006G129300, Potri.006G133000, Potri.006G251800, Potri.007G036400, Potri.007G135000, Potri.008G070000, Potri.008G088200, Potri.008G140400, Potri.008G142400, Potri.009G017700, Pot…
GO:0045893	0.000964755	1.83644	19.8387	35	783	positive regulation of transcription, DNA-templated	Potri.001G079900, Potri.001G328400, Potri.002G125300, Potri.002G200500, Potri.003G050700, Potri.003G064600, Potri.003G087700, Potri.003G144300, Potri.005G058500, Potri.005G109500, Potri.006G129300, Potri.006G133000, Potri.007G036400, Potri.007G135000, Potri.008G070000, Potri.008G088200, Potri.008G142400, Potri.009G017700, Potri.010G076800, Potri.010G082000, Potri.010G128600, Potri.010G223300, Pot…
GO:0051252	0.000971289	1.39801	85.7145	114	3383	regulation of RNA metabolic process	Potri.001G006300, Potri.001G031800, Potri.001G035600, Potri.001G079600, Potri.001G079900, Potri.001G132600, Potri.001G144400, Potri.001G235500, Potri.001G270000, Potri.001G328400, Potri.001G336700, Potri.001G453100, Potri.002G023200, Potri.002G045000, Potri.002G048000, Potri.002G089900, Potri.002G125300, Potri.002G144700, Potri.002G182300, Potri.002G182400, Potri.002G200500, Potri.003G050700, Pot…
GO:1902680	0.00107571	1.82395	19.9654	35	788	positive regulation of RNA biosynthetic process	Potri.001G079900, Potri.001G328400, Potri.002G125300, Potri.002G200500, Potri.003G050700, Potri.003G064600, Potri.003G087700, Potri.003G144300, Potri.005G058500, Potri.005G109500, Potri.006G129300, Potri.006G133000, Potri.007G036400, Potri.007G135000, Potri.008G070000, Potri.008G088200, Potri.008G142400, Potri.009G017700, Potri.010G076800, Potri.010G082000, Potri.010G128600, Potri.010G223300, Pot…
GO:1903508	0.00107571	1.82395	19.9654	35	788	positive regulation of nucleic acid-templated transcription	Potri.001G079900, Potri.001G328400, Potri.002G125300, Potri.002G200500, Potri.003G050700, Potri.003G064600, Potri.003G087700, Potri.003G144300, Potri.005G058500, Potri.005G109500, Potri.006G129300, Potri.006G133000, Potri.007G036400, Potri.007G135000, Potri.008G070000, Potri.008G088200, Potri.008G142400, Potri.009G017700, Potri.010G076800, Potri.010G082000, Potri.010G128600, Potri.010G223300, Pot…
GO:0042753	0.00117024	10.3045	0.4814	4	19	positive regulation of circadian rhythm	Potri.006G133000, Potri.006G251800, Potri.009G035000, Potri.016G083900
GO:0031328	0.00132894	1.74082	23.2845	39	919	positive regulation of cellular biosynthetic process	Potri.001G079900, Potri.001G328400, Potri.002G125300, Potri.002G200500, Potri.003G027400, Potri.003G050700, Potri.003G064600, Potri.003G087700, Potri.003G144300, Potri.005G058500, Potri.005G068700, Potri.005G109500, Potri.006G129300, Potri.006G133000, Potri.007G036400, Potri.007G135000, Potri.008G070000, Potri.008G088200, Potri.008G140400, Potri.008G142400, Potri.009G017700, Potri.010G076800, Pot…
GO:0019219	0.00168918	1.37046	87.9948	115	3473	regulation of nucleobase-containing compound metabolic process	Potri.001G006300, Potri.001G031800, Potri.001G035600, Potri.001G079600, Potri.001G079900, Potri.001G132600, Potri.001G144400, Potri.001G235500, Potri.001G270000, Potri.001G328400, Potri.001G336700, Potri.001G453100, Potri.002G023200, Potri.002G045000, Potri.002G048000, Potri.002G089900, Potri.002G125300, Potri.002G144700, Potri.002G182300, Potri.002G182400, Potri.002G200500, Potri.003G050700, Pot…
GO:0045935	0.00202747	1.73641	21.511	36	849	positive regulation of nucleobase-containing compound metabolic process	Potri.001G079900, Potri.001G328400, Potri.002G125300, Potri.002G200500, Potri.003G050700, Potri.003G064600, Potri.003G087700, Potri.003G144300, Potri.005G026400, Potri.005G058500, Potri.005G109500, Potri.006G129300, Potri.006G133000, Potri.007G036400, Potri.007G135000, Potri.008G070000, Potri.008G088200, Potri.008G142400, Potri.009G017700, Potri.010G076800, Potri.010G082000, Potri.010G128600, Pot…
GO:0009719	0.00205936	1.36969	84.0676	110	3318	response to endogenous stimulus	Potri.001G048700, Potri.001G049000, Potri.001G060100, Potri.001G062500, Potri.001G079600, Potri.001G079900, Potri.001G092100, Potri.001G108800, Potri.001G144400, Potri.001G235500, Potri.001G246400, Potri.001G289300, Potri.001G389200, Potri.001G412900, Potri.001G453100, Potri.001G473100, Potri.002G045000, Potri.002G073000, Potri.002G082400, Potri.002G089900, Potri.002G098000, Potri.002G129700, Pot…
GO:0031326	0.00209902	1.34783	95.7225	123	3778	regulation of cellular biosynthetic process	Potri.001G006300, Potri.001G031800, Potri.001G035600, Potri.001G079600, Potri.001G079900, Potri.001G132600, Potri.001G144400, Potri.001G235500, Potri.001G270000, Potri.001G319100, Potri.001G328400, Potri.001G336700, Potri.001G453100, Potri.002G023200, Potri.002G045000, Potri.002G048000, Potri.002G089900, Potri.002G108400, Potri.002G125300, Potri.002G144700, Potri.002G148000, Potri.002G182300, Pot…
GO:0051254	0.00239585	1.73189	20.9536	35	827	positive regulation of RNA metabolic process	Potri.001G079900, Potri.001G328400, Potri.002G125300, Potri.002G200500, Potri.003G050700, Potri.003G064600, Potri.003G087700, Potri.003G144300, Potri.005G058500, Potri.005G109500, Potri.006G129300, Potri.006G133000, Potri.007G036400, Potri.007G135000, Potri.008G070000, Potri.008G088200, Potri.008G142400, Potri.009G017700, Potri.010G076800, Potri.010G082000, Potri.010G128600, Potri.010G223300, Pot…
GO:0006857	0.00250656	3.32332	2.8884	9	114	oligopeptide transport	Potri.001G272900, Potri.001G351200, Potri.003G212900, Potri.006G034000, Potri.010G068100, Potri.010G126300, Potri.012G027800, Potri.012G028300, Potri.016G004800
GO:0009889	0.00257382	1.33709	97.1921	124	3836	regulation of biosynthetic process	Potri.001G006300, Potri.001G031800, Potri.001G035600, Potri.001G079600, Potri.001G079900, Potri.001G132600, Potri.001G144400, Potri.001G235500, Potri.001G270000, Potri.001G319100, Potri.001G328400, Potri.001G336700, Potri.001G453100, Potri.002G023200, Potri.002G045000, Potri.002G048000, Potri.002G089900, Potri.002G108400, Potri.002G125300, Potri.002G144700, Potri.002G148000, Potri.002G182300, Pot…
GO:1901699	0.00278223	3.03062	3.49648	10	138	cellular response to nitrogen compound	Potri.001G234400, Potri.001G289300, Potri.005G216700, Potri.006G151600, Potri.007G090300, Potri.008G098800, Potri.011G010000, Potri.014G040000, Potri.014G103700, Potri.015G085400
GO:0009725	0.00355998	1.34765	82.8514	107	3270	response to hormone	Potri.001G048700, Potri.001G049000, Potri.001G060100, Potri.001G062500, Potri.001G079600, Potri.001G079900, Potri.001G092100, Potri.001G108800, Potri.001G144400, Potri.001G235500, Potri.001G246400, Potri.001G289300, Potri.001G389200, Potri.001G412900, Potri.001G453100, Potri.001G473100, Potri.002G045000, Potri.002G073000, Potri.002G082400, Potri.002G089900, Potri.002G098000, Potri.002G129700, Pot…
GO:0010557	0.00356572	1.68597	21.4856	35	848	positive regulation of macromolecule biosynthetic process	Potri.001G079900, Potri.001G328400, Potri.002G125300, Potri.002G200500, Potri.003G050700, Potri.003G064600, Potri.003G087700, Potri.003G144300, Potri.005G058500, Potri.005G109500, Potri.006G129300, Potri.006G133000, Potri.007G036400, Potri.007G135000, Potri.008G070000, Potri.008G088200, Potri.008G142400, Potri.009G017700, Potri.010G076800, Potri.010G082000, Potri.010G128600, Potri.010G223300, Pot…
GO:0010628	0.00382783	1.66482	22.3724	36	883	positive regulation of gene expression	Potri.001G079900, Potri.001G314800, Potri.001G328400, Potri.002G125300, Potri.002G200500, Potri.003G050700, Potri.003G064600, Potri.003G087700, Potri.003G144300, Potri.005G058500, Potri.005G109500, Potri.006G129300, Potri.006G133000, Potri.007G036400, Potri.007G135000, Potri.008G070000, Potri.008G088200, Potri.008G142400, Potri.009G017700, Potri.010G076800, Potri.010G082000, Potri.010G128600, Pot…
GO:0042221	0.00440364	1.27154	137.326	166	5420	response to chemical	Potri.001G020800, Potri.001G048700, Potri.001G049000, Potri.001G060100, Potri.001G062500, Potri.001G068700, Potri.001G079600, Potri.001G079900, Potri.001G092100, Potri.001G108800, Potri.001G144400, Potri.001G234400, Potri.001G235500, Potri.001G246400, Potri.001G265400, Potri.001G289300, Potri.001G389200, Potri.001G412900, Potri.001G437400, Potri.001G453100, Potri.001G473100, Potri.002G045000, Pot…
GO:0010556	0.00476527	1.3204	90.8579	115	3586	regulation of macromolecule biosynthetic process	Potri.001G006300, Potri.001G031800, Potri.001G035600, Potri.001G079600, Potri.001G079900, Potri.001G132600, Potri.001G144400, Potri.001G235500, Potri.001G270000, Potri.001G328400, Potri.001G336700, Potri.001G453100, Potri.002G023200, Potri.002G045000, Potri.002G048000, Potri.002G089900, Potri.002G125300, Potri.002G144700, Potri.002G182300, Potri.002G182400, Potri.002G200500, Potri.002G263300, Pot…
GO:0009605	0.00517418	1.33854	78.5188	101	3099	response to external stimulus	Potri.001G048700, Potri.001G049000, Potri.001G062500, Potri.001G066700, Potri.001G079900, Potri.001G272900, Potri.001G303700, Potri.001G327500, Potri.001G389200, Potri.001G437400, Potri.001G455500, Potri.002G020500, Potri.002G025800, Potri.002G082400, Potri.002G231900, Potri.003G100500, Potri.003G109400, Potri.003G181900, Potri.003G198900, Potri.004G041800, Potri.004G050000, Potri.004G067900, Pot…
GO:0016226	0.00545168	4.83239	1.14016	5	45	iron-sulfur cluster assembly	Potri.002G062200, Potri.006G200900, Potri.008G022000, Potri.011G165400, Potri.015G085300
GO:0031163	0.00545168	4.83239	1.14016	5	45	metallo-sulfur cluster assembly	Potri.002G062200, Potri.006G200900, Potri.008G022000, Potri.011G165400, Potri.015G085300
GO:2000112	0.00578234	1.31213	90.5285	114	3573	regulation of cellular macromolecule biosynthetic process	Potri.001G006300, Potri.001G031800, Potri.001G035600, Potri.001G079600, Potri.001G079900, Potri.001G132600, Potri.001G144400, Potri.001G235500, Potri.001G270000, Potri.001G328400, Potri.001G336700, Potri.001G453100, Potri.002G023200, Potri.002G045000, Potri.002G048000, Potri.002G089900, Potri.002G125300, Potri.002G144700, Potri.002G182300, Potri.002G182400, Potri.002G200500, Potri.003G050700, Pot…
GO:0044247	0.00583957	3.47384	2.15363	7	85	cellular polysaccharide catabolic process	Potri.001G092200, Potri.003G139600, Potri.008G093900, Potri.009G123900, Potri.010G177300, Potri.016G014800, Potri.019G048600
GO:0006438	0.00609373	25.707	0.126684	2	5	valyl-tRNA aminoacylation	Potri.005G087800, Potri.005G087900
GO:0030856	0.00609373	25.707	0.126684	2	5	regulation of epithelial cell differentiation	Potri.006G129300, Potri.016G088500
GO:0045604	0.00609373	25.707	0.126684	2	5	regulation of epidermal cell differentiation	Potri.006G129300, Potri.016G088500
GO:0045682	0.00609373	25.707	0.126684	2	5	regulation of epidermis development	Potri.006G129300, Potri.016G088500
GO:0001101	0.00622789	1.36798	62.1512	82	2453	response to acid chemical	Potri.001G020800, Potri.001G048700, Potri.001G049000, Potri.001G062500, Potri.001G092100, Potri.001G108800, Potri.001G144400, Potri.001G235500, Potri.001G246400, Potri.001G265400, Potri.001G389200, Potri.001G412900, Potri.001G437400, Potri.002G082400, Potri.002G129700, Potri.002G200500, Potri.003G004200, Potri.003G004600, Potri.003G027400, Potri.003G088300, Potri.003G089800, Potri.003G122800, Pot…
GO:0010228	0.00627108	2.0066	9.29861	18	367	vegetative to reproductive phase transition of meristem	Potri.001G270000, Potri.002G003800, Potri.002G125900, Potri.005G055500, Potri.005G109500, Potri.005G117100, Potri.006G133000, Potri.007G015200, Potri.008G045300, Potri.008G105200, Potri.009G009900, Potri.009G101400, Potri.012G098500, Potri.014G029000, Potri.016G083900, Potri.016G084500, Potri.016G134600, Potri.019G036800
GO:0071495	0.0069323	1.42848	44.1367	61	1742	cellular response to endogenous stimulus	Potri.001G062500, Potri.001G079600, Potri.001G079900, Potri.001G092100, Potri.001G144400, Potri.001G246400, Potri.001G289300, Potri.001G389200, Potri.001G453100, Potri.002G045000, Potri.002G089900, Potri.002G129700, Potri.003G050700, Potri.003G071000, Potri.003G088300, Potri.003G089800, Potri.005G027800, Potri.005G027900, Potri.005G068700, Potri.005G096400, Potri.005G140900, Potri.005G159900, Pot…
GO:0009809	0.00694212	2.49505	4.6113	11	182	lignin biosynthetic process	Potri.001G349600, Potri.002G168600, Potri.004G230900, Potri.006G024300, Potri.006G067400, Potri.008G059800, Potri.009G063400, Potri.011G150500, Potri.014G041900, Potri.014G106500, Potri.018G104700
GO:0071417	0.00747923	3.30396	2.25498	7	89	cellular response to organonitrogen compound	Potri.001G289300, Potri.005G216700, Potri.008G098800, Potri.011G010000, Potri.014G040000, Potri.014G103700, Potri.015G085400
GO:0046916	0.00793748	3.26405	2.28031	7	90	cellular transition metal ion homeostasis	Potri.006G093200, Potri.006G099900, Potri.006G103900, Potri.006G219200, Potri.014G088000, Potri.016G115500, Potri.016G124700
GO:0009628	0.00823139	1.28079	101.651	125	4012	response to abiotic stimulus	Potri.001G002700, Potri.001G020800, Potri.001G031800, Potri.001G090300, Potri.001G182000, Potri.001G240600, Potri.001G246400, Potri.001G254800, Potri.001G265400, Potri.001G270000, Potri.001G327500, Potri.001G328400, Potri.001G351200, Potri.001G389200, Potri.001G390900, Potri.001G412900, Potri.001G437400, Potri.001G470700, Potri.002G003800, Potri.002G025800, Potri.002G088500, Potri.002G119100, Pot…
GO:0006189	0.00845163	8.27036	0.430726	3	17	'de novo' IMP biosynthetic process	Potri.009G125600, Potri.013G043500, Potri.019G012300
GO:0009755	0.00911345	1.44313	37.8786	53	1495	hormone-mediated signaling pathway	Potri.001G062500, Potri.001G079600, Potri.001G079900, Potri.001G092100, Potri.001G144400, Potri.001G246400, Potri.001G453100, Potri.002G045000, Potri.002G089900, Potri.002G129700, Potri.003G050700, Potri.003G071000, Potri.003G088300, Potri.003G089800, Potri.005G027800, Potri.005G027900, Potri.005G068700, Potri.005G096400, Potri.005G140900, Potri.005G159900, Potri.005G230100, Potri.005G245000, Pot…
GO:0030245	0.00933859	5.32752	0.836115	4	33	cellulose catabolic process	Potri.001G092200, Potri.003G139600, Potri.009G123900, Potri.010G177300
GO:0051275	0.00933859	5.32752	0.836115	4	33	beta-glucan catabolic process	Potri.001G092200, Potri.003G139600, Potri.009G123900, Potri.010G177300
GO:0009251	0.00984954	3.51591	1.82425	6	72	glucan catabolic process	Potri.001G092200, Potri.003G139600, Potri.008G093900, Potri.009G123900, Potri.010G177300, Potri.019G048600
GO:0007205	0.00995342	7.71875	0.456063	3	18	protein kinase C-activating G protein-coupled receptor signaling pathway	Potri.001G408500, Potri.005G070900, Potri.006G172400

## Sheet: Post-growth I-214
Additional file 8: Data S5. Gene Ontology annotation and enrichment analysis of differential expressed genes between Neva and I-214 at different growth stages.
GOBPID	Pvalue	OddsRatio	ExpCount	Count	Size	Term	Genes
GO:0050896	5.92305e-16	1.72347	326.914	444	11311	response to stimulus	Potri.001G028700, Potri.001G036600, Potri.001G036900, Potri.001G041500, Potri.001G051600, Potri.001G056200, Potri.001G056700, Potri.001G060400, Potri.001G066500, Potri.001G086300, Potri.001G095200, Potri.001G102000, Potri.001G113100, Potri.001G118200, Potri.001G155100, Potri.001G179700, Potri.001G189500, Potri.001G225600, Potri.001G237600, Potri.001G242000, Potri.001G255800, Potri.001G256900, Pot…
GO:0009768	6.42042e-11	19.4412	0.953775	12	33	photosynthesis, light harvesting in photosystem I	Potri.001G056700, Potri.003G171500, Potri.005G239200, Potri.006G099500, Potri.008G067300, Potri.010G221100, Potri.011G079500, Potri.014G165100, Potri.014G172400, Potri.015G062200, Potri.016G115200, Potri.019G063100
GO:0009765	5.86339e-09	8.11638	2.25438	15	78	photosynthesis, light harvesting	Potri.001G056700, Potri.003G171500, Potri.005G206200, Potri.005G239200, Potri.006G099500, Potri.008G067300, Potri.010G221100, Potri.011G079500, Potri.013G026400, Potri.014G165100, Potri.014G172400, Potri.015G062200, Potri.016G115200, Potri.018G129600, Potri.019G063100
GO:0015979	9.81752e-09	3.09831	13.3529	38	462	photosynthesis	Potri.001G056700, Potri.001G254400, Potri.001G373100, Potri.001G403300, Potri.001G438800, Potri.001G471900, Potri.002G180400, Potri.003G171500, Potri.004G168000, Potri.005G206200, Potri.005G206700, Potri.005G239200, Potri.005G257800, Potri.006G099500, Potri.006G144000, Potri.006G222300, Potri.007G033700, Potri.008G067300, Potri.008G151600, Potri.009G080800, Potri.010G052000, Potri.010G221100, Pot…
GO:0019684	1.34173e-07	3.5962	7.91923	26	274	photosynthesis, light reaction	Potri.001G056700, Potri.001G373100, Potri.001G438800, Potri.001G471900, Potri.002G180400, Potri.003G171500, Potri.005G206200, Potri.005G206700, Potri.005G239200, Potri.006G099500, Potri.007G033700, Potri.008G067300, Potri.010G052000, Potri.010G221100, Potri.011G031300, Potri.011G079500, Potri.011G142300, Potri.013G026400, Potri.014G165100, Potri.014G172400, Potri.015G022100, Potri.015G062200, Pot…
GO:0006950	2.60979e-07	1.47696	191.593	255	6629	response to stress	Potri.001G028700, Potri.001G036900, Potri.001G041500, Potri.001G051600, Potri.001G056200, Potri.001G056700, Potri.001G066500, Potri.001G086300, Potri.001G113100, Potri.001G179700, Potri.001G189500, Potri.001G225600, Potri.001G242000, Potri.001G256900, Potri.001G272700, Potri.001G286700, Potri.001G289700, Potri.001G299700, Potri.001G393800, Potri.001G419800, Potri.001G428700, Potri.001G429700, Pot…
GO:0009628	3.91267e-07	1.57365	115.956	168	4012	response to abiotic stimulus	Potri.001G036900, Potri.001G041500, Potri.001G051600, Potri.001G056700, Potri.001G155100, Potri.001G255800, Potri.001G256900, Potri.001G272700, Potri.001G274600, Potri.001G286700, Potri.001G289700, Potri.001G393800, Potri.001G403300, Potri.001G465800, Potri.001G466000, Potri.002G004100, Potri.002G004500, Potri.002G025300, Potri.002G057700, Potri.002G064400, Potri.002G081800, Potri.002G092700, Pot…
GO:0042221	8.51557e-07	1.48788	156.65	213	5420	response to chemical	Potri.001G036600, Potri.001G041500, Potri.001G051600, Potri.001G060400, Potri.001G102000, Potri.001G113100, Potri.001G118200, Potri.001G155100, Potri.001G179700, Potri.001G189500, Potri.001G242000, Potri.001G256900, Potri.001G272700, Potri.001G274600, Potri.001G280200, Potri.001G289700, Potri.001G299700, Potri.001G393800, Potri.001G395400, Potri.001G403300, Potri.001G438800, Potri.001G465800, Pot…
GO:0051761	8.78142e-07	13.5493	0.809264	8	28	sesquiterpene metabolic process	Potri.019G016700, Potri.019G016900, Potri.019G023100, Potri.019G045400, Potri.T001100, Potri.T072200, Potri.T072300, Potri.T112600
GO:0051762	8.78142e-07	13.5493	0.809264	8	28	sesquiterpene biosynthetic process	Potri.019G016700, Potri.019G016900, Potri.019G023100, Potri.019G045400, Potri.T001100, Potri.T072200, Potri.T072300, Potri.T112600
GO:0009408	1.20313e-06	2.88522	11.1852	30	387	response to heat	Potri.001G286700, Potri.001G289700, Potri.001G466000, Potri.002G004100, Potri.002G004500, Potri.002G166300, Potri.003G109200, Potri.003G173900, Potri.004G073600, Potri.005G105100, Potri.005G138400, Potri.006G093400, Potri.006G226800, Potri.008G054000, Potri.008G054900, Potri.008G112700, Potri.009G039200, Potri.009G049800, Potri.010G053400, Potri.010G175200, Potri.010G195700, Potri.010G206600, Pot…
GO:0019748	2.67693e-06	2.17824	23.4108	48	810	secondary metabolic process	Potri.001G036900, Potri.001G051600, Potri.001G113100, Potri.001G189500, Potri.001G249700, Potri.001G290800, Potri.001G403900, Potri.002G004100, Potri.002G004500, Potri.002G025300, Potri.002G068600, Potri.002G121100, Potri.002G173900, Potri.003G119100, Potri.003G176900, Potri.003G218400, Potri.004G019300, Potri.004G031800, Potri.004G105000, Potri.004G156600, Potri.004G156700, Potri.004G174400, Pot…
GO:0044550	3.87501e-06	2.70854	11.8499	30	410	secondary metabolite biosynthetic process	Potri.001G051600, Potri.001G113100, Potri.001G249700, Potri.001G403900, Potri.002G004100, Potri.002G004500, Potri.002G025300, Potri.002G173900, Potri.003G119100, Potri.003G176900, Potri.004G019300, Potri.004G105000, Potri.004G156600, Potri.004G156700, Potri.004G174400, Potri.005G072800, Potri.007G016400, Potri.008G038200, Potri.008G159000, Potri.009G108600, Potri.009G118100, Potri.010G141600, Pot…
GO:0009698	4.19369e-06	2.64672	12.5147	31	433	phenylpropanoid metabolic process	Potri.001G036900, Potri.001G051600, Potri.001G113100, Potri.001G249700, Potri.001G403900, Potri.002G004100, Potri.002G004500, Potri.002G173900, Potri.003G119100, Potri.003G176900, Potri.003G218400, Potri.004G019300, Potri.004G105000, Potri.004G156600, Potri.004G156700, Potri.004G174400, Potri.005G072800, Potri.006G069600, Potri.006G196900, Potri.007G016400, Potri.008G038200, Potri.009G108600, Pot…
GO:0009699	5.3422e-06	2.89946	9.62446	26	333	phenylpropanoid biosynthetic process	Potri.001G051600, Potri.001G113100, Potri.001G249700, Potri.001G403900, Potri.002G004100, Potri.002G004500, Potri.002G173900, Potri.003G119100, Potri.003G176900, Potri.004G019300, Potri.004G105000, Potri.004G156600, Potri.004G156700, Potri.004G174400, Potri.005G072800, Potri.007G016400, Potri.008G038200, Potri.009G108600, Potri.009G118100, Potri.010G141600, Potri.010G224100, Potri.010G224200, Pot…
GO:0009800	7.97281e-06	28.1476	0.317925	5	11	cinnamic acid biosynthetic process	Potri.002G173900, Potri.008G038200, Potri.010G224100, Potri.010G224200, Potri.013G109300
GO:0009803	7.97281e-06	28.1476	0.317925	5	11	cinnamic acid metabolic process	Potri.002G173900, Potri.008G038200, Potri.010G224100, Potri.010G224200, Potri.013G109300
GO:0006091	1.12228e-05	2.19246	19.7981	41	685	generation of precursor metabolites and energy	Potri.001G056700, Potri.001G285100, Potri.001G373100, Potri.001G438800, Potri.001G471900, Potri.002G093300, Potri.002G141700, Potri.002G180400, Potri.003G151100, Potri.003G171500, Potri.004G168000, Potri.005G206200, Potri.005G206700, Potri.005G239200, Potri.005G257800, Potri.006G036800, Potri.006G099500, Potri.007G033700, Potri.007G060900, Potri.008G020100, Potri.008G067300, Potri.008G113700, Pot…
GO:0009644	1.17198e-05	4.14905	3.98851	15	138	response to high light intensity	Potri.001G056700, Potri.001G289700, Potri.002G166300, Potri.003G171500, Potri.006G226800, Potri.007G033700, Potri.008G054900, Potri.010G052000, Potri.010G053400, Potri.010G206600, Potri.010G221100, Potri.014G165100, Potri.014G172400, Potri.015G062200, Potri.016G041600
GO:0045723	1.8739e-05	10.2969	0.867068	7	30	positive regulation of fatty acid biosynthetic process	Potri.001G041500, Potri.003G013000, Potri.003G025500, Potri.003G028100, Potri.003G029000, Potri.T040900, Potri.T041500
GO:0018298	3.22557e-05	4.62927	2.89023	12	100	protein-chromophore linkage	Potri.001G056700, Potri.003G171500, Potri.005G239200, Potri.006G099500, Potri.008G067300, Potri.010G221100, Potri.011G079500, Potri.014G165100, Potri.014G172400, Potri.015G062200, Potri.016G115200, Potri.019G063100
GO:0045923	4.47756e-05	8.77032	0.982678	7	34	positive regulation of fatty acid metabolic process	Potri.001G041500, Potri.003G013000, Potri.003G025500, Potri.003G028100, Potri.003G029000, Potri.T040900, Potri.T041500
GO:0080027	4.65315e-05	7.12706	1.3295	8	46	response to herbivore	Potri.019G016700, Potri.019G016900, Potri.019G023100, Potri.019G045400, Potri.T001100, Potri.T072200, Potri.T072300, Potri.T112600
GO:0009645	4.93999e-05	11.267	0.693655	6	24	response to low light intensity stimulus	Potri.001G056700, Potri.003G171500, Potri.010G221100, Potri.014G165100, Potri.014G172400, Potri.015G062200
GO:0009642	6.08401e-05	2.72949	8.58398	22	297	response to light intensity	Potri.001G056700, Potri.001G289700, Potri.001G403300, Potri.001G465800, Potri.002G166300, Potri.003G171500, Potri.005G206200, Potri.006G226800, Potri.007G033700, Potri.008G054900, Potri.008G219700, Potri.009G080800, Potri.010G052000, Potri.010G053400, Potri.010G206600, Potri.010G221100, Potri.011G122400, Potri.014G165100, Potri.014G172400, Potri.015G062200, Potri.016G041600, Potri.017G016900
GO:0006952	6.32989e-05	1.48378	90.7243	127	3139	defense response	Potri.001G028700, Potri.001G056200, Potri.001G066500, Potri.001G086300, Potri.001G189500, Potri.001G419800, Potri.001G428700, Potri.001G429700, Potri.001G432300, Potri.001G433500, Potri.001G443900, Potri.001G444000, Potri.001G444100, Potri.001G444200, Potri.001G444500, Potri.001G445800, Potri.001G446600, Potri.001G446700, Potri.001G446900, Potri.001G447200, Potri.002G025300, Potri.002G056100, Pot…
GO:0046148	8.58488e-05	2.81647	7.5724	20	262	pigment biosynthetic process	Potri.001G051600, Potri.001G113100, Potri.001G254400, Potri.001G403300, Potri.002G107800, Potri.002G159400, Potri.003G119100, Potri.003G128000, Potri.003G176900, Potri.005G138400, Potri.006G262100, Potri.007G128200, Potri.010G015200, Potri.011G122400, Potri.011G122900, Potri.013G134400, Potri.013G135500, Potri.014G100800, Potri.016G025000, Potri.T010900
GO:0010035	0.000116502	1.60936	51.5617	79	1784	response to inorganic substance	Potri.001G041500, Potri.001G102000, Potri.001G256900, Potri.001G272700, Potri.001G289700, Potri.001G299700, Potri.001G393800, Potri.001G465800, Potri.002G004100, Potri.002G004500, Potri.002G064400, Potri.002G081800, Potri.002G141700, Potri.002G166300, Potri.002G176300, Potri.003G006100, Potri.003G109200, Potri.003G143000, Potri.003G173900, Potri.004G075200, Potri.004G156600, Potri.004G156700, Pot…
GO:0009416	0.000121712	1.66208	43.5557	69	1507	response to light stimulus	Potri.001G036900, Potri.001G051600, Potri.001G056700, Potri.001G155100, Potri.001G256900, Potri.001G274600, Potri.001G289700, Potri.001G403300, Potri.001G465800, Potri.002G025300, Potri.002G064400, Potri.002G100600, Potri.002G107800, Potri.002G166300, Potri.003G079800, Potri.003G171500, Potri.003G176900, Potri.004G089800, Potri.004G174400, Potri.005G026900, Potri.005G076300, Potri.005G138400, Pot…
GO:0009266	0.000134407	1.77357	31.9081	54	1104	response to temperature stimulus	Potri.001G056700, Potri.001G272700, Potri.001G286700, Potri.001G289700, Potri.001G466000, Potri.002G004100, Potri.002G004500, Potri.002G064400, Potri.002G092700, Potri.002G166300, Potri.003G109200, Potri.003G171500, Potri.003G173900, Potri.004G073600, Potri.005G006800, Potri.005G099000, Potri.005G105100, Potri.005G138400, Potri.005G167400, Potri.006G014900, Potri.006G093400, Potri.006G226800, Pot…
GO:0034605	0.000163279	3.84092	3.41047	12	118	cellular response to heat	Potri.001G286700, Potri.001G466000, Potri.004G073600, Potri.006G226800, Potri.008G054000, Potri.008G054900, Potri.010G206600, Potri.012G111200, Potri.013G135600, Potri.014G149400, Potri.016G003400, Potri.017G146600
GO:0009314	0.00021848	1.62529	44.4517	69	1538	response to radiation	Potri.001G036900, Potri.001G051600, Potri.001G056700, Potri.001G155100, Potri.001G256900, Potri.001G274600, Potri.001G289700, Potri.001G403300, Potri.001G465800, Potri.002G025300, Potri.002G064400, Potri.002G100600, Potri.002G107800, Potri.002G166300, Potri.003G079800, Potri.003G171500, Potri.003G176900, Potri.004G089800, Potri.004G174400, Potri.005G026900, Potri.005G076300, Potri.005G138400, Pot…
GO:0016106	0.000228217	4.34412	2.5434	10	88	sesquiterpenoid biosynthetic process	Potri.001G393800, Potri.005G138400, Potri.019G016700, Potri.019G016900, Potri.019G023100, Potri.019G045400, Potri.T001100, Potri.T072200, Potri.T072300, Potri.T112600
GO:0006779	0.000233015	3.96747	3.03474	11	105	porphyrin-containing compound biosynthetic process	Potri.001G254400, Potri.001G403300, Potri.002G107800, Potri.006G262100, Potri.007G128200, Potri.010G015200, Potri.011G122400, Potri.011G122900, Potri.013G135500, Potri.016G025000, Potri.T010900
GO:0046889	0.000251929	5.41445	1.67633	8	58	positive regulation of lipid biosynthetic process	Potri.001G041500, Potri.003G013000, Potri.003G025500, Potri.003G028100, Potri.003G029000, Potri.012G111200, Potri.T040900, Potri.T041500
GO:0042440	0.000277778	2.49271	8.9019	21	308	pigment metabolic process	Potri.001G051600, Potri.001G113100, Potri.001G254400, Potri.001G403300, Potri.002G107800, Potri.002G159400, Potri.003G119100, Potri.003G128000, Potri.003G176900, Potri.005G138400, Potri.006G262100, Potri.007G128200, Potri.010G015200, Potri.011G122400, Potri.011G122900, Potri.013G134400, Potri.013G135500, Potri.014G100800, Potri.016G025000, Potri.019G055200, Potri.T010900
GO:0032787	0.000291713	1.76296	29.0468	49	1005	monocarboxylic acid metabolic process	Potri.001G006600, Potri.001G036600, Potri.001G041500, Potri.001G249700, Potri.001G393800, Potri.002G025300, Potri.002G057700, Potri.002G092700, Potri.002G093300, Potri.002G173900, Potri.003G013000, Potri.003G025500, Potri.003G028100, Potri.003G029000, Potri.003G049300, Potri.003G151100, Potri.004G168000, Potri.004G214900, Potri.005G020200, Potri.005G084600, Potri.005G133800, Potri.005G138400, Pot…
GO:0050821	0.000325677	7.50916	0.953775	6	33	protein stabilization	Potri.001G286700, Potri.001G466000, Potri.001G471900, Potri.004G073600, Potri.016G003400, Potri.017G146600
GO:0010218	0.000328767	4.13167	2.65901	10	92	response to far red light	Potri.002G064400, Potri.004G089800, Potri.006G099500, Potri.008G067300, Potri.010G221100, Potri.014G165100, Potri.015G006200, Potri.015G022100, Potri.016G115200, Potri.019G063100
GO:0042304	0.000329724	6.06939	1.3295	7	46	regulation of fatty acid biosynthetic process	Potri.001G041500, Potri.003G013000, Potri.003G025500, Potri.003G028100, Potri.003G029000, Potri.T040900, Potri.T041500
GO:0033014	0.000350084	3.76648	3.17925	11	110	tetrapyrrole biosynthetic process	Potri.001G254400, Potri.001G403300, Potri.002G107800, Potri.006G262100, Potri.007G128200, Potri.010G015200, Potri.011G122400, Potri.011G122900, Potri.013G135500, Potri.016G025000, Potri.T010900
GO:0046246	0.000358698	5.10747	1.76304	8	61	terpene biosynthetic process	Potri.019G016700, Potri.019G016900, Potri.019G023100, Potri.019G045400, Potri.T001100, Potri.T072200, Potri.T072300, Potri.T112600
GO:0015995	0.000358984	4.08176	2.68791	10	93	chlorophyll biosynthetic process	Potri.001G254400, Potri.001G403300, Potri.002G107800, Potri.006G262100, Potri.007G128200, Potri.010G015200, Potri.011G122400, Potri.011G122900, Potri.013G135500, Potri.016G025000
GO:0080167	0.000378469	2.49411	8.46837	20	293	response to karrikin	Potri.001G255800, Potri.002G057700, Potri.002G064400, Potri.002G121100, Potri.005G150400, Potri.006G014900, Potri.007G038300, Potri.007G099800, Potri.008G038200, Potri.008G205200, Potri.010G035500, Potri.010G224100, Potri.010G224200, Potri.012G081000, Potri.013G073500, Potri.014G080100, Potri.015G006200, Potri.015G062200, Potri.018G100500, Potri.018G126400
GO:0045834	0.000401535	5.01273	1.79194	8	62	positive regulation of lipid metabolic process	Potri.001G041500, Potri.003G013000, Potri.003G025500, Potri.003G028100, Potri.003G029000, Potri.012G111200, Potri.T040900, Potri.T041500
GO:0006457	0.000442286	2.16908	12.5725	26	435	protein folding	Potri.001G086300, Potri.001G164700, Potri.001G286700, Potri.001G466000, Potri.002G166300, Potri.003G173900, Potri.004G073600, Potri.004G186000, Potri.004G213400, Potri.005G240700, Potri.006G093400, Potri.008G054000, Potri.008G054900, Potri.008G112700, Potri.009G039200, Potri.009G049800, Potri.010G113400, Potri.010G175200, Potri.010G195700, Potri.010G206600, Potri.011G057600, Potri.014G055600, Pot…
GO:0046283	0.000463838	3.93899	2.77462	10	96	anthocyanin-containing compound metabolic process	Potri.001G051600, Potri.001G113100, Potri.002G159400, Potri.003G119100, Potri.003G128000, Potri.003G176900, Potri.006G262100, Potri.011G122900, Potri.013G134400, Potri.019G055200
GO:0043436	0.000522165	1.51213	56.6774	82	1961	oxoacid metabolic process	Potri.001G006600, Potri.001G036600, Potri.001G041500, Potri.001G189500, Potri.001G249700, Potri.001G299700, Potri.001G393800, Potri.002G025300, Potri.002G057700, Potri.002G068600, Potri.002G092700, Potri.002G093300, Potri.002G121100, Potri.002G141700, Potri.002G173900, Potri.003G013000, Potri.003G025500, Potri.003G028100, Potri.003G029000, Potri.003G049300, Potri.003G143000, Potri.003G151100, Pot…
GO:0006082	0.000546477	1.50956	56.7641	82	1964	organic acid metabolic process	Potri.001G006600, Potri.001G036600, Potri.001G041500, Potri.001G189500, Potri.001G249700, Potri.001G299700, Potri.001G393800, Potri.002G025300, Potri.002G057700, Potri.002G068600, Potri.002G092700, Potri.002G093300, Potri.002G121100, Potri.002G141700, Potri.002G173900, Potri.003G013000, Potri.003G025500, Potri.003G028100, Potri.003G029000, Potri.003G049300, Potri.003G143000, Potri.003G151100, Pot…
GO:0042214	0.000546959	3.84921	2.83242	10	98	terpene metabolic process	Potri.001G393800, Potri.019G016700, Potri.019G016900, Potri.019G023100, Potri.019G045400, Potri.019G093400, Potri.T001100, Potri.T072200, Potri.T072300, Potri.T112600
GO:0045492	0.000629465	5.37881	1.47402	7	51	xylan biosynthetic process	Potri.001G068100, Potri.002G132900, Potri.004G080600, Potri.005G187900, Potri.007G107200, Potri.014G029900, Potri.016G125600
GO:0042493	0.000643593	1.66001	33.2665	53	1151	response to drug	Potri.001G189500, Potri.001G242000, Potri.001G256900, Potri.001G289700, Potri.001G299700, Potri.001G465800, Potri.002G064400, Potri.002G166300, Potri.002G173900, Potri.002G191000, Potri.003G013000, Potri.003G025500, Potri.003G028100, Potri.003G029000, Potri.004G089800, Potri.004G174400, Potri.005G099000, Potri.005G259600, Potri.006G093400, Potri.006G226800, Potri.007G032100, Potri.008G054900, Pot…
GO:0062013	0.00068253	4.58717	1.93645	8	67	positive regulation of small molecule metabolic process	Potri.001G041500, Potri.003G013000, Potri.003G025500, Potri.003G028100, Potri.003G029000, Potri.012G111200, Potri.T040900, Potri.T041500
GO:0009637	0.000690443	3.22914	3.98851	12	138	response to blue light	Potri.002G064400, Potri.002G100600, Potri.006G099500, Potri.006G123900, Potri.008G067300, Potri.010G221100, Potri.014G165100, Potri.015G022100, Potri.016G115200, Potri.017G016900, Potri.019G063100, Potri.019G131600
GO:0016126	0.00083186	4.43648	1.99426	8	69	sterol biosynthetic process	Potri.004G097500, Potri.005G035300, Potri.005G146700, Potri.005G257000, Potri.008G005200, Potri.T028900, Potri.T052100, Potri.T052200
GO:0010207	0.000893501	5.03499	1.56072	7	54	photosystem II assembly	Potri.001G373100, Potri.001G438800, Potri.005G206200, Potri.007G033700, Potri.011G142300, Potri.015G022100, Potri.019G063100
GO:0009718	0.000915776	4.36479	2.02316	8	70	anthocyanin-containing compound biosynthetic process	Potri.001G051600, Potri.001G113100, Potri.002G159400, Potri.003G119100, Potri.003G128000, Potri.003G176900, Potri.011G122900, Potri.013G134400
GO:0045491	0.000926574	3.90539	2.5145	9	87	xylan metabolic process	Potri.001G068100, Potri.002G132900, Potri.004G080600, Potri.005G187900, Potri.007G107200, Potri.010G125800, Potri.014G029900, Potri.016G026600, Potri.016G125600
GO:0009636	0.000954211	2.08332	12.5436	25	434	response to toxic substance	Potri.001G289700, Potri.001G395400, Potri.002G064400, Potri.002G166300, Potri.004G096100, Potri.004G096300, Potri.004G103200, Potri.006G024200, Potri.006G069600, Potri.006G093400, Potri.006G226800, Potri.008G054900, Potri.009G039200, Potri.009G049800, Potri.010G035500, Potri.010G053400, Potri.010G175200, Potri.010G195700, Potri.010G206600, Potri.011G113400, Potri.014G096100, Potri.014G131300, Pot…
GO:0019217	0.00111322	4.82917	1.61853	7	56	regulation of fatty acid metabolic process	Potri.001G041500, Potri.003G013000, Potri.003G025500, Potri.003G028100, Potri.003G029000, Potri.T040900, Potri.T041500
GO:0006714	0.00116892	3.45531	3.12145	10	108	sesquiterpenoid metabolic process	Potri.001G393800, Potri.005G138400, Potri.019G016700, Potri.019G016900, Potri.019G023100, Potri.019G045400, Potri.T001100, Potri.T072200, Potri.T072300, Potri.T112600
GO:0010114	0.00125432	3.4203	3.15035	10	109	response to red light	Potri.002G025300, Potri.005G138400, Potri.006G099500, Potri.008G067300, Potri.010G221100, Potri.014G165100, Potri.015G006200, Potri.015G022100, Potri.016G115200, Potri.019G063100
GO:0031647	0.00158554	5.33355	1.2717	6	44	regulation of protein stability	Potri.001G286700, Potri.001G466000, Potri.001G471900, Potri.004G073600, Potri.016G003400, Potri.017G146600
GO:0042542	0.00178882	2.8638	4.45095	12	154	response to hydrogen peroxide	Potri.001G289700, Potri.002G064400, Potri.002G166300, Potri.006G093400, Potri.006G226800, Potri.008G054900, Potri.009G039200, Potri.009G049800, Potri.010G053400, Potri.010G175200, Potri.010G195700, Potri.010G206600
GO:0009639	0.00230601	1.97329	12.6592	24	438	response to red or far red light	Potri.001G155100, Potri.001G403300, Potri.002G025300, Potri.002G064400, Potri.003G079800, Potri.004G089800, Potri.005G076300, Potri.005G138400, Potri.006G099500, Potri.006G123900, Potri.008G067300, Potri.008G076800, Potri.008G112700, Potri.010G035500, Potri.010G221100, Potri.011G122400, Potri.011G145800, Potri.014G165100, Potri.014G180800, Potri.015G006200, Potri.015G022100, Potri.016G115200, Pot…
GO:0046685	0.00232061	8.43229	0.578046	4	20	response to arsenic-containing substance	Potri.004G073600, Potri.010G169900, Potri.014G131300, Potri.017G146600
GO:0019752	0.00240517	1.4617	50.4056	71	1744	carboxylic acid metabolic process	Potri.001G006600, Potri.001G036600, Potri.001G041500, Potri.001G249700, Potri.001G299700, Potri.001G393800, Potri.002G025300, Potri.002G057700, Potri.002G092700, Potri.002G093300, Potri.002G141700, Potri.002G173900, Potri.003G013000, Potri.003G025500, Potri.003G028100, Potri.003G029000, Potri.003G049300, Potri.003G151100, Potri.003G205400, Potri.004G075200, Potri.004G157400, Potri.004G168000, Pot…
GO:0010105	0.00276786	5.8193	0.982678	5	34	negative regulation of ethylene-activated signaling pathway	Potri.002G072200, Potri.002G201500, Potri.008G164400, Potri.010G234700, Potri.018G130800
GO:0070298	0.00276786	5.8193	0.982678	5	34	negative regulation of phosphorelay signal transduction system	Potri.002G072200, Potri.002G201500, Potri.008G164400, Potri.010G234700, Potri.018G130800
GO:0010413	0.00280169	7.93602	0.606948	4	21	glucuronoxylan metabolic process	Potri.001G068100, Potri.002G132900, Potri.007G107200, Potri.014G029900
GO:0010417	0.00280169	7.93602	0.606948	4	21	glucuronoxylan biosynthetic process	Potri.001G068100, Potri.002G132900, Potri.007G107200, Potri.014G029900
GO:1901700	0.00379568	1.32446	92.7474	118	3209	response to oxygen-containing compound	Potri.001G036600, Potri.001G041500, Potri.001G051600, Potri.001G113100, Potri.001G118200, Potri.001G189500, Potri.001G242000, Potri.001G256900, Potri.001G289700, Potri.001G299700, Potri.001G393800, Potri.001G465800, Potri.002G004100, Potri.002G004500, Potri.002G025200, Potri.002G050800, Potri.002G064400, Potri.002G081800, Potri.002G126300, Potri.002G159400, Potri.002G166300, Potri.002G173900, Pot…
GO:0006790	0.00382654	1.7381	18.4686	31	639	sulfur compound metabolic process	Potri.001G189500, Potri.001G299700, Potri.002G025300, Potri.002G068600, Potri.002G092700, Potri.002G121100, Potri.002G212800, Potri.003G205400, Potri.004G031800, Potri.005G035300, Potri.005G167400, Potri.005G257000, Potri.006G014900, Potri.006G024200, Potri.006G279000, Potri.008G119500, Potri.008G159000, Potri.008G205200, Potri.009G052600, Potri.009G108600, Potri.010G015200, Potri.010G035500, Pot…
GO:0072330	0.0039831	1.80966	15.4627	27	535	monocarboxylic acid biosynthetic process	Potri.001G041500, Potri.001G393800, Potri.002G025300, Potri.002G092700, Potri.002G173900, Potri.003G013000, Potri.003G025500, Potri.003G028100, Potri.003G029000, Potri.003G049300, Potri.005G020200, Potri.005G138400, Potri.005G167400, Potri.007G040300, Potri.007G040400, Potri.008G038200, Potri.008G219700, Potri.009G143500, Potri.010G224100, Potri.010G224200, Potri.011G162000, Potri.013G109300, Pot…
GO:0006778	0.00412873	2.69861	4.30644	11	149	porphyrin-containing compound metabolic process	Potri.001G254400, Potri.001G403300, Potri.002G107800, Potri.006G262100, Potri.007G128200, Potri.010G015200, Potri.011G122400, Potri.011G122900, Potri.013G135500, Potri.016G025000, Potri.T010900
GO:0042546	0.00450422	1.86369	13.3529	24	462	cell wall biogenesis	Potri.001G033800, Potri.001G068100, Potri.001G275200, Potri.001G320800, Potri.002G132900, Potri.002G236200, Potri.003G114100, Potri.003G142500, Potri.004G080600, Potri.005G187900, Potri.005G258900, Potri.006G004200, Potri.006G018000, Potri.006G022000, Potri.006G039200, Potri.006G181900, Potri.007G107200, Potri.007G135300, Potri.011G153700, Potri.012G127900, Potri.013G082200, Potri.014G029900, Pot…
GO:0033013	0.00456454	2.65988	4.36424	11	151	tetrapyrrole metabolic process	Potri.001G254400, Potri.001G403300, Potri.002G107800, Potri.006G262100, Potri.007G128200, Potri.010G015200, Potri.011G122400, Potri.011G122900, Potri.013G135500, Potri.016G025000, Potri.T010900
GO:0009808	0.00481237	2.24054	6.99435	15	242	lignin metabolic process	Potri.001G403900, Potri.002G004100, Potri.002G004500, Potri.004G019300, Potri.004G105000, Potri.005G072800, Potri.006G069600, Potri.007G016400, Potri.008G038200, Potri.010G141600, Potri.010G224100, Potri.010G224200, Potri.014G096100, Potri.017G110500, Potri.018G100500
GO:0015994	0.00482999	2.79642	3.7862	10	131	chlorophyll metabolic process	Potri.001G254400, Potri.001G403300, Potri.002G107800, Potri.006G262100, Potri.007G128200, Potri.010G015200, Potri.011G122400, Potri.011G122900, Potri.013G135500, Potri.016G025000
GO:0009414	0.00525487	1.65391	21.2432	34	735	response to water deprivation	Potri.001G041500, Potri.001G393800, Potri.002G004100, Potri.002G004500, Potri.002G081800, Potri.002G176300, Potri.003G006100, Potri.003G143000, Potri.005G006800, Potri.005G037000, Potri.005G138400, Potri.005G219000, Potri.006G199500, Potri.006G262100, Potri.008G038200, Potri.008G112700, Potri.009G013900, Potri.010G035500, Potri.010G224100, Potri.010G224200, Potri.011G066700, Potri.012G090100, Pot…
GO:0046677	0.00555871	1.68987	18.9599	31	656	response to antibiotic	Potri.001G256900, Potri.001G289700, Potri.002G064400, Potri.002G166300, Potri.002G173900, Potri.003G013000, Potri.003G025500, Potri.003G028100, Potri.003G029000, Potri.004G089800, Potri.004G174400, Potri.006G093400, Potri.006G226800, Potri.008G054900, Potri.008G066000, Potri.008G110500, Potri.009G039200, Potri.009G049800, Potri.010G004300, Potri.010G053400, Potri.010G175200, Potri.010G195700, Pot…
GO:1902532	0.00631596	4.6867	1.18499	5	41	negative regulation of intracellular signal transduction	Potri.002G072200, Potri.002G201500, Potri.008G164400, Potri.010G234700, Potri.018G130800
GO:0055114	0.00639869	1.33014	76.3309	98	2641	oxidation-reduction process	Potri.001G086900, Potri.001G113100, Potri.001G118200, Potri.001G118400, Potri.001G118500, Potri.001G249700, Potri.001G274600, Potri.001G285100, Potri.001G393800, Potri.001G403300, Potri.001G462500, Potri.001G471900, Potri.002G025300, Potri.002G025400, Potri.002G057700, Potri.002G081800, Potri.002G107800, Potri.002G121100, Potri.002G141700, Potri.002G180400, Potri.002G249300, Potri.002G263800, Pot…
GO:0009415	0.00679733	1.6231	21.6189	34	748	response to water	Potri.001G041500, Potri.001G393800, Potri.002G004100, Potri.002G004500, Potri.002G081800, Potri.002G176300, Potri.003G006100, Potri.003G143000, Potri.005G006800, Potri.005G037000, Potri.005G138400, Potri.005G219000, Potri.006G199500, Potri.006G262100, Potri.008G038200, Potri.008G112700, Potri.009G013900, Potri.010G035500, Potri.010G224100, Potri.010G224200, Potri.011G066700, Potri.012G090100, Pot…
GO:0055078	0.00690134	9.19028	0.404632	3	14	sodium ion homeostasis	Potri.001G234700, Potri.005G162300, Potri.008G089100
GO:0009832	0.00728249	1.93651	10.1736	19	352	plant-type cell wall biogenesis	Potri.001G033800, Potri.001G068100, Potri.001G275200, Potri.001G320800, Potri.003G114100, Potri.003G142500, Potri.005G187900, Potri.006G004200, Potri.006G018000, Potri.006G022000, Potri.006G039200, Potri.006G181900, Potri.007G107200, Potri.007G135300, Potri.011G153700, Potri.012G127900, Potri.013G082200, Potri.014G029900, Potri.016G036300
GO:0010410	0.00731985	2.48175	4.65327	11	161	hemicellulose metabolic process	Potri.001G033800, Potri.001G068100, Potri.002G132900, Potri.002G236200, Potri.004G080600, Potri.005G187900, Potri.007G107200, Potri.010G125800, Potri.014G029900, Potri.016G026600, Potri.016G125600
GO:0046713	0.00844331	8.42415	0.433534	3	15	borate transport	Potri.002G191000, Potri.008G100300, Potri.014G116000
GO:0009074	0.00852791	4.32576	1.2717	5	44	aromatic amino acid family catabolic process	Potri.008G038200, Potri.008G066000, Potri.010G224100, Potri.010G224200, Potri.017G014100
GO:0050801	0.00863062	1.75775	14.1043	24	488	ion homeostasis	Potri.001G124200, Potri.001G234700, Potri.002G191000, Potri.003G037800, Potri.004G083300, Potri.005G127800, Potri.005G162300, Potri.006G013900, Potri.006G033900, Potri.006G230200, Potri.007G031400, Potri.007G063300, Potri.008G089100, Potri.008G100300, Potri.009G030800, Potri.010G211300, Potri.012G055100, Potri.013G131200, Potri.014G116000, Potri.014G152200, Potri.016G006500, Potri.016G043100, Pot…
GO:0042537	0.00881052	2.54311	4.13303	10	143	benzene-containing compound metabolic process	Potri.002G173900, Potri.005G020200, Potri.005G133800, Potri.007G117200, Potri.008G038200, Potri.008G066000, Potri.010G224100, Potri.010G224200, Potri.011G113400, Potri.013G109300
GO:1901615	0.00908495	1.62609	19.6536	31	680	organic hydroxy compound metabolic process	Potri.001G113100, Potri.001G393800, Potri.003G119100, Potri.004G017700, Potri.004G097500, Potri.004G168000, Potri.004G174400, Potri.004G214900, Potri.005G020200, Potri.005G035300, Potri.005G084600, Potri.005G133800, Potri.005G138400, Potri.005G146700, Potri.005G190500, Potri.005G257000, Potri.006G014900, Potri.007G060900, Potri.007G081000, Potri.007G117200, Potri.008G005200, Potri.008G038200, Pot…
GO:0015893	0.00954213	2.28192	5.49143	12	190	drug transport	Potri.001G189500, Potri.002G191000, Potri.008G100300, Potri.009G013900, Potri.012G131300, Potri.013G069700, Potri.014G000800, Potri.014G116000, Potri.015G133100, Potri.017G045100, Potri.017G047800, Potri.017G120400
GO:0008610	0.00960623	1.48465	31.2145	45	1080	lipid biosynthetic process	Potri.001G041500, Potri.001G086300, Potri.001G393800, Potri.002G092700, Potri.003G013000, Potri.003G025500, Potri.003G028100, Potri.003G029000, Potri.003G049300, Potri.004G017700, Potri.004G097500, Potri.005G035300, Potri.005G138400, Potri.005G146700, Potri.005G167400, Potri.005G257000, Potri.007G040300, Potri.007G040400, Potri.008G005200, Potri.008G198100, Potri.008G219700, Potri.010G015200, Pot…
