# Supplementary material for: Comparative transcriptome analyses define genes and gene modules differing between two Populus genotypes with contrasting stem growth rates
Source: Biotechnol Biofuels. 2020 Aug 9;13:139. doi: 10.1186/s13068-020-01758-0 (PMC7415184; doi:10.1186/s13068-020-01758-0)
Supplement: Supplementary file 9 — Additional file 9: Data S6. Summary of differentially expressed transcription factors at different growth stages. [file 13068_2020_1758_MOESM9_ESM.xlsx]

## Sheet: Pre-growth
Additional file 9: Data S6. Summary of differentially expressed transcription factors at different growth stages.
genes	logFC	logCPM	PValue	FDR	de	Arabidopsis	Name	Function	Family
Potri.001G062900	-1.96207	1.59229	0.000509168	0.0147925	-1	AT5G50915.1		basic helix-loop-helix (bHLH) DNA-binding superfamily protein	bHLH
Potri.001G079900	-1.81414	2.33427	0.00163122	0.0352558	-1	AT4G17500.1	ATERF-1,ERF-1	ethylene responsive element binding factor 1	AP2/ERF-ERF
Potri.001G112200	1.55564	4.65301	5.02293e-08	7.17741e-06	1	AT1G62990.1	IXR11,KNAT7	KNOTTED-like homeobox of Arabidopsis thaliana 7	HB-KNOX
Potri.001G118800	1.26217	3.04578	0.00253231	0.0484265	1	AT4G12350.1	AtMYB42,MYB42	myb domain protein 42	MYB
Potri.001G120200	2.82407	2.68486	1.88371e-07	2.36666e-05	1	AT2G45190.1	AFO,FIL,YAB1	Plant-specific transcription factor YABBY family protein	C2C2-YABBY
Potri.001G214700	1.36479	5.87203	0.000175759	0.00647314	1	AT1G08465.1	YAB2	Plant-specific transcription factor YABBY family protein	C2C2-YABBY
Potri.001G267300	2.02258	1.3981	0.0023198	0.0454059	1	AT3G08500.1	AtMYB83,MYB83	myb domain protein 83	MYB
Potri.001G276200	1.4983	3.48435	2.24892e-06	0.000192482	1	AT5G12330.4	LRP1	Lateral root primordium (LRP) protein-related	SRS
Potri.001G300200	2.80729	1.34956	3.27926e-05	0.00172277	1	AT4G37260.1	ATMYB73,MYB73	myb domain protein 73	MYB
Potri.002G008800	1.04906	5.36518	0.00011277	0.00460683	1	AT4G35550.1	ATWOX13,HB-4,WOX13	WUSCHEL related homeobox 13	HB-WOX
Potri.002G028400	1.87526	2.21428	0.000107787	0.00444587	1	AT3G54340.1	AP3,ATAP3	K-box region and MADS-box transcription factor family protein	MADS-MIKC
Potri.002G031000	1.77336	3.62514	3.08982e-05	0.0016381	1	AT2G16400.1	BLH7	BEL1-like homeodomain 7	HB-BELL
Potri.002G113400	-1.91755	3.02747	0.000151791	0.00578893	-1	AT4G37790.1	HAT22	Homeobox-leucine zipper protein family	HB-HD-ZIP
Potri.002G151700	-1.4994	5.38543	2.0356e-05	0.00118485	-1	AT2G45660.1	AGL20,ATSOC1,SOC1	AGAMOUS-like 20	MADS-MIKC
Potri.002G154000	-1.06305	5.1055	0.00110096	0.026221	-1	AT1G33060.2	ANAC014,NAC014	NAC 014	NAC
Potri.002G176300	-2.34888	4.90538	6.00573e-05	0.00276946	-1	AT2G46680.1	ATHB-7,ATHB7,HB-7	homeobox 7	HB-HD-ZIP
Potri.002G182000	-1.67734	3.45376	0.00144389	0.0320914	-1	AT4G35580.2	NTL9	NAC transcription factor-like 9	NAC
Potri.003G050700	1.50142	2.15408	0.00192193	0.0394749	1	AT5G11590.1	TINY2	Integrase-type DNA-binding superfamily protein	AP2/ERF-ERF
Potri.003G114100	2.20782	3.8171	8.81169e-07	8.55325e-05	1	AT4G12350.1	AtMYB42,MYB42	myb domain protein 42	MYB
Potri.003G132000	1.65687	3.30764	5.1731e-05	0.00247462	1	AT1G63910.1	AtMYB103,MYB103	myb domain protein 103	MYB
Potri.003G144300	1.79005	2.99848	0.00243772	0.0471321	1	AT2G47460.1	ATMYB12,MYB12,PFG1	myb domain protein 12	MYB
Potri.003G150700	-2.8541	3.7214	0.000152405	0.00579242	-1	AT4G17500.1	ATERF-1,ERF-1	ethylene responsive element binding factor 1	AP2/ERF-ERF
Potri.003G169700	2.07863	3.20253	0.000152316	0.00579242	1	AT5G65070.1	AGL69,FCL4,MAF4	K-box region and MADS-box transcription factor family protein	MADS-MIKC
Potri.003G170000	2.36014	4.43635	2.26922e-06	0.000193722	1	AT5G65070.1	AGL69,FCL4,MAF4	K-box region and MADS-box transcription factor family protein	MADS-MIKC
Potri.003G200000	-2.06586	1.37456	0.00069291	0.0187711	-1	AT3G14180.1		sequence-specific DNA binding transcription factors	Trihelix
Potri.004G046700	1.61238	2.84167	1.90148e-05	0.00113252	1	AT2G33810.1	SPL3	squamosa promoter binding protein-like 3	SBP
Potri.004G074300	-1.02937	6.20111	0.00239172	0.0464585	-1	AT5G17300.1	RVE1	Homeodomain-like superfamily protein	MYB-related
Potri.004G108300	-1.93373	3.3432	0.00141458	0.0316938	-1	AT3G02380.1	ATCOL2,COL2	CONSTANS-like 2	C2C2-CO-like
Potri.004G108300	-1.93373	3.3432	0.00141458	0.0316938	-1	AT3G02380.1	ATCOL2,COL2	CONSTANS-like 2	DBB
Potri.004G140600	-1.0095	8.00983	0.000585837	0.0165295	-1	AT4G34000.1	ABF3,DPBF5	abscisic acid responsive elements-binding factor 3	bZIP
Potri.005G061400	-1.43386	4.0853	2.68885e-06	0.000217989	-1	AT1G55750.1		BSD domain (BTF2-like transcription factors, Synapse-associated proteins and DOS2-like proteins)	BSD
Potri.005G085200	-4.93364	2.52759	1.70406e-05	0.00103342	-1	AT5G64810.1	ATWRKY51,WRKY51	WRKY DNA-binding protein 51	WRKY
Potri.005G103200	-3.65607	2.36995	0.000775782	0.0204829	-1	AT2G17040.1	anac036,NAC036	NAC domain containing protein 36	NAC
Potri.005G118000	2.11572	1.57882	0.000119582	0.00479683	1	AT3G54340.1	AP3,ATAP3	K-box region and MADS-box transcription factor family protein	MADS-MIKC
Potri.005G118200	2.61585	0.633048	0.00121952	0.0283936	1	AT3G51060.1	SRS1,STY1	Lateral root primordium (LRP) protein-related	SRS
Potri.005G129500	1.27824	3.53648	0.000315398	0.0103969	1	AT2G23760.1	BLH4,SAW2	BEL1-like homeodomain 4	HB-BELL
Potri.005G142600	-1.02911	4.54095	0.000932365	0.0233904	-1	AT4G37260.1	ATMYB73,MYB73	myb domain protein 73	MYB
Potri.005G164900	2.65287	1.2252	0.000156266	0.00589879	1	AT1G34670.1	AtMYB93,MYB93	myb domain protein 93	MYB
Potri.006G074600	-1.11597	3.72786	0.00175386	0.037122	-1	AT5G57150.1		basic helix-loop-helix (bHLH) DNA-binding superfamily protein	bHLH
Potri.006G097300	1.36517	5.35064	8.07665e-06	0.000556737	1	AT2G38090.1		Duplicated homeodomain-like superfamily protein	MYB
Potri.006G109100	-2.62886	5.40953	0.00023863	0.00831061	-1	AT3G56400.1	ATWRKY70,WRKY70	WRKY DNA-binding protein 70	WRKY
Potri.006G186300	3.22309	0.406385	0.000241321	0.00836059	1	AT1G51120.1		AP2_B3 transcription factor family protein	AP2/ERF-ERF
Potri.007G029500	-1.85133	3.43345	0.000217703	0.00771086	-1	AT4G36740.1	ATHB40,HB-5,HB40	homeobox protein 40	HB-other
Potri.007G032700	1.35096	3.0289	0.000511984	0.0148484	1	AT2G23760.1	BLH4,SAW2	BEL1-like homeodomain 4	HB-BELL
Potri.007G079800	-5.95754	0.709865	0.000391181	0.0120928	-1	AT5G64810.1	ATWRKY51,WRKY51	WRKY DNA-binding protein 51	WRKY
Potri.007G099400	-2.30009	4.3954	0.00081798	0.0212393	-1	AT1G01720.1	ANAC002,ATAF1	NAC (No Apical Meristem) domain transcriptional regulator superfamily protein	NAC
Potri.007G105000	1.58354	4.2232	5.9261e-07	6.12744e-05	1	AT5G64530.1	ANAC104,XND1	xylem NAC domain 1	NAC
Potri.007G132000	1.0465	4.93046	0.00159971	0.0348546	1	AT4G37650.1	SGR7,SHR	GRAS family transcription factor	GRAS
Potri.008G017500	2.8887	0.545315	0.000428464	0.0129917	1	AT5G04820.1	ATOFP13,OFP13	ovate family protein 13	OFP
Potri.008G089000	-2.58286	1.53514	0.00172971	0.0368283	-1	AT1G69490.1	ANAC029,ATNAP,NAP	NAC-like, activated by AP3_PI	NAC
Potri.008G161800	-1.43548	4.20097	1.87269e-06	0.000164077	-1	AT5G43650.1	BHLH92	basic helix-loop-helix (bHLH) DNA-binding superfamily protein	bHLH
Potri.009G009900	1.09977	7.52324	2.60506e-07	3.08658e-05	1	AT5G02030.1	BLH9,BLR,HB-6,LSN,PNY,RPL,VAN	POX (plant homeobox) family protein	HB-BELL
Potri.010G006800	-1.07823	6.69308	0.000200762	0.00723394	-1	AT3G16770.1	ATEBP,EBP,ERF72,RAP2.3	ethylene-responsive element binding protein	AP2/ERF-ERF
Potri.010G072300	-5.24379	0.272013	0.000731612	0.0195964	-1	AT3G23240.1	ATERF1,ERF1	ethylene response factor 1	AP2/ERF-ERF
Potri.010G099100	1.64531	4.0281	4.3552e-06	0.0003303	1	AT2G02070.1	AtIDD5,IDD5	indeterminate(ID)-domain 5	C2H2
Potri.010G240800	-1.55659	5.61793	0.000287024	0.00968204	-1	AT5G04760.1		Duplicated homeodomain-like superfamily protein	MYB
Potri.012G070900	-1.02258	6.72976	8.3527e-05	0.00361632	-1	AT3G01470.1	ATHB-1,ATHB1,HAT5,HB-1,HD-ZIP-1	homeobox 1	HB-HD-ZIP
Potri.012G084100	1.49906	2.1427	0.00158909	0.0347388	1	AT5G26660.1	ATMYB86,MYB86	myb domain protein 86	MYB
Potri.012G132100	-6.29439	0.967348	2.59339e-06	0.000212148	-1	AT4G25410.1		basic helix-loop-helix (bHLH) DNA-binding superfamily protein	bHLH
Potri.012G133000	2.87053	1.71227	3.47987e-06	0.000273252	1	AT5G62165.1	AGL42	AGAMOUS-like 42	MADS-MIKC
Potri.013G008600	-1.30061	6.34621	3.34506e-06	0.000263911	-1	AT1G23380.1	KNAT6,KNAT6L,KNAT6S	KNOTTED1-like homeobox gene 6	HB-KNOX
Potri.013G059600	-3.1287	4.07538	3.69258e-18	3.07352e-15	-1	AT5G25830.1	GATA12	GATA transcription factor 12	C2C2-GATA
Potri.013G090300	-3.52913	3.12419	0.00032338	0.0105971	-1	AT3G56400.1	ATWRKY70,WRKY70	WRKY DNA-binding protein 70	WRKY
Potri.013G102600	-1.09006	5.34394	0.000613611	0.0170914	-1	AT1G71692.1	AGL12,XAL1	AGAMOUS-like 12	MADS-MIKC
Potri.013G109300	-1.05453	4.88606	0.000169212	0.00627364	-1	AT1G22640.1	ATMYB3,MYB3	myb domain protein 3	MYB
Potri.013G156200	2.63824	0.40811	0.00199451	0.0404909	1	AT2G40470.1	ASL11,LBD15	LOB domain-containing protein 15	LBD
Potri.014G000700	1.92725	2.52303	0.000131493	0.00519943	1	AT3G13040.1		myb-like HTH transcriptional regulator family protein	GARP-G2-like
Potri.014G057700	1.26919	4.34843	0.000145167	0.00559398	1	AT1G02065.1	SPL8	squamosa promoter binding protein-like 8	SBP
Potri.014G075900	-2.04864	4.71427	6.69701e-11	1.8737e-08	-1	AT1G33060.1	ANAC014,NAC014	NAC 014	NAC
Potri.014G076000	-1.55898	3.48088	6.4774e-05	0.00293014	-1	AT4G35580.2	NTL9	NAC transcription factor-like 9	NAC
Potri.014G076100	-1.52397	5.70663	4.18701e-06	0.00031827	-1	AT1G33060.2	ANAC014,NAC014	NAC 014	NAC
Potri.014G094200	-1.02385	6.7653	0.0020654	0.0416507	-1	AT2G46270.1	GBF3	G-box binding factor 3	bZIP
Potri.014G096300	3.04693	1.34245	2.79938e-06	0.000224584	1	AT2G46410.1	CPC	Homeodomain-like superfamily protein	MYB-related
Potri.014G119800	-1.27131	4.48648	0.00166422	0.0359097	-1	AT2G34830.1	AtWRKY35,MEE24,WRKY35	WRKY DNA-binding protein 35	WRKY
Potri.014G134400	-3.45445	4.69414	4.77593e-26	9.35353e-23	-1	AT3G62970.1		zinc finger (C3HC4-type RING finger) family protein	C2H2
Potri.015G032700	2.60115	0.990968	0.000251845	0.00867714	1	AT3G28920.1	AtHB34,HB34	homeobox protein 34	zf-HD
Potri.015G075800	-2.94118	2.91333	1.23274e-08	2.13764e-06	-1	AT5G14750.1	ATMYB66,MYB66,WER,WER1	myb domain protein 66	MYB
Potri.015G082700	1.63945	3.64303	2.54822e-05	0.00141066	1	AT1G57560.1	AtMYB50,MYB50	myb domain protein 50	MYB
Potri.015G093600	-1.5253	2.68859	0.000339742	0.0109183	-1	AT5G63420.1	emb2746	RNA-metabolising metallo-beta-lactamase family protein	Trihelix
Potri.015G126500	-2.783	4.43402	1.88443e-17	1.36392e-14	-1				B3
Potri.015G129100	1.52029	2.33043	0.000815564	0.0212121	1	AT4G22680.1	AtMYB85,MYB85	myb domain protein 85	MYB
Potri.016G025800	-1.56694	2.97241	0.000119852	0.00480188	-1	AT3G42170.1		BED zinc finger ;hAT family dimerisation domain	GRAS
Potri.016G026300	-2.58069	3.7208	1.26685e-10	3.34751e-08	-1	AT3G42170.1		BED zinc finger ;hAT family dimerisation domain	GRAS
Potri.016G058600	-1.28306	2.49738	0.00263257	0.0498288	-1	AT5G06710.1	HAT14	homeobox from Arabidopsis thaliana	HB-HD-ZIP
Potri.016G072800	1.70306	2.55697	9.11218e-05	0.00386209	1	AT3G52525.1	ATOFP6,OFP6	ovate family protein 6	OFP
Potri.016G074200	-1.84575	2.93167	4.03208e-06	0.000309835	-1	AT5G22300.1	AtNIT4,NIT4	nitrilase 4	TCP
Potri.016G123400	-5.61016	0.498992	4.19115e-05	0.00209693	-1	AT3G03450.1	RGL2	RGA-like 2	GRAS
Potri.016G137900	-2.83264	5.0187	0.000979758	0.0241451	-1	AT3G56400.1	ATWRKY70,WRKY70	WRKY DNA-binding protein 70	WRKY
Potri.017G016700	1.00347	4.54995	7.97286e-05	0.00348357	1	AT4G28500.1	ANAC073,NAC073,SND2	NAC domain containing protein 73	NAC
Potri.017G044200	3.50573	4.12017	2.85033e-17	2.01913e-14	1	AT2G22540.1	AGL22,SVP	K-box region and MADS-box transcription factor family protein	MADS-MIKC
Potri.017G044500	1.98966	4.21308	1.75945e-06	0.000155382	1	AT2G22540.1	AGL22,SVP	K-box region and MADS-box transcription factor family protein	MADS-MIKC
Potri.017G081700	1.95629	2.67081	1.30068e-06	0.000120291	1	AT5G15150.1	ATHB-3,ATHB3,HAT7,HB-3	homeobox 3	HB-HD-ZIP
Potri.017G144800	-1.53492	6.35414	9.63847e-05	0.0040416	-1	AT5G17300.1	RVE1	Homeodomain-like superfamily protein	MYB-related
Potri.018G151400	-4.62566	1.27461	3.84617e-07	4.28275e-05	-1	AT3G13040.1		myb-like HTH transcriptional regulator family protein	GARP-G2-like
Potri.019G099300	-3.03473	1.86476	0.000890994	0.0226621	-1	AT4G20970.1		basic helix-loop-helix (bHLH) DNA-binding superfamily protein	bHLH
Potri.019G099500	-5.05216	1.54251	0.000178979	0.00658446	-1	AT4G20970.1		basic helix-loop-helix (bHLH) DNA-binding superfamily protein	bHLH
Potri.019G123500	-2.13915	4.37642	5.06919e-05	0.00244039	-1	AT5G07100.1	WRKY26	WRKY DNA-binding protein 26	WRKY
Potri.T094400	-1.3686	4.21233	0.00159972	0.0348546	-1	AT5G57660.1	ATCOL5,COL5	CONSTANS-like 5	C2C2-CO-like
Potri.T137400	-2.42634	4.68668	0.000352072	0.0111425	-1	AT3G24520.1	AT-HSFC1,HSFC1	heat shock transcription factor C1	HSF

## Sheet: Fast-growth
Additional file 9: Data S6. Summary of differentially expressed transcription factors at different growth stages.
genes	logFC	logCPM	PValue	FDR	de	Arabidopsis	Name	Function	Family
Potri.001G060000	-1.09769	4.54045	3.87761e-10	2.04566e-08	-1	AT3G27010.1	AT-TCP20,ATTCP20,PCF1,TCP20	TEOSINTE BRANCHED 1, cycloidea, PCF (TCP)-domain family protein 20	TCP
Potri.001G063000	-2.50727	1.21119	4.51767e-05	0.000656522	-1	AT4G20970.1		basic helix-loop-helix (bHLH) DNA-binding superfamily protein	bHLH
Potri.001G082700	-1.46471	1.87282	0.00405526	0.0272515	-1	AT4G24150.1	AtGRF8,GRF8	growth-regulating factor 8	GRF
Potri.001G083700	1.02044	3.84953	0.000211119	0.00245226	1	AT2G46680.1	ATHB-7,ATHB7,HB-7	homeobox 7	HB-HD-ZIP
Potri.001G086700	3.26447	-0.124569	0.00476714	0.030976	1	AT5G49330.1	ATMYB111,MYB111,PFG3	myb domain protein 111	MYB
Potri.001G114000	1.77114	1.78819	0.000157503	0.00191561	1	AT4G37740.1	AtGRF2,GRF2	growth-regulating factor 2	GRF
Potri.001G133400	-1.10437	5.35989	2.22768e-17	3.46442e-15	-1	AT5G45580.1		Homeodomain-like superfamily protein	GARP-G2-like
Potri.001G143900	-2.6473	3.13366	3.21075e-20	6.71067e-18	-1	AT1G32540.2	LOL1	lsd one like 1	C2C2-LSD
Potri.001G144400	1.18406	2.98455	0.000280774	0.00309068	1	AT5G46590.1	anac096,NAC096	NAC domain containing protein 96	NAC
Potri.001G235800	-1.43848	1.986	0.00169046	0.0135261	-1	AT2G37430.1		C2H2 and C2HC zinc fingers superfamily protein	C2H2
Potri.001G242000	-2.27154	0.839978	0.00113333	0.00980727	-1	AT1G07530.1	ATGRAS2,GRAS2,SCL14	SCARECROW-like 14	GRAS
Potri.001G242100	-1.13543	2.01112	0.00293894	0.0210794	-1	AT1G07530.1	ATGRAS2,GRAS2,SCL14	SCARECROW-like 14	GRAS
Potri.001G287200	-1.43659	3.14828	0.000213674	0.00247406	-1	AT4G37850.1		basic helix-loop-helix (bHLH) DNA-binding superfamily protein	bHLH
Potri.001G322700	1.28272	3.40403	4.24273e-05	0.000624589	1	AT3G26790.1	FUS3	AP2_B3-like transcriptional factor family protein	B3
Potri.001G336700	2.05898	0.90694	0.00035122	0.00372132	1	AT5G14340.1	AtMYB40,MYB40	myb domain protein 40	MYB
Potri.001G375800	-1.41316	2.09947	0.000981633	0.00870994	-1	AT3G15030.1	MEE35,TCP4	TCP family transcription factor 4	TCP
Potri.001G397200	-1.09386	3.71172	0.000288495	0.00316083	-1	AT3G15210.1	ATERF-4,ATERF4,ERF4,RAP2.5	ethylene responsive element binding factor 4	AP2/ERF-ERF
Potri.001G453100	-1.79944	1.03894	0.00107202	0.00937445	-1	AT5G19790.1	RAP2.11	related to AP2 11	AP2/ERF-ERF
Potri.001G454500	-1.12841	4.12084	4.3683e-06	8.92537e-05	-1	AT1G76890.2	AT-GT2,GT2	Duplicated homeodomain-like superfamily protein	Trihelix
Potri.002G037100	-1.45882	3.09424	1.30194e-08	5.09808e-07	-1	AT4G28530.1	anac074,NAC074	NAC domain containing protein 74	NAC
Potri.002G100600	-1.09626	5.50875	1.28078e-10	7.4385e-09	-1	AT4G40060.1	ATHB-16,ATHB16,HB16	homeobox protein 16	HB-HD-ZIP
Potri.002G113400	-1.18879	2.04147	0.00255276	0.0188366	-1	AT4G37790.1	HAT22	Homeobox-leucine zipper protein family	HB-HD-ZIP
Potri.002G115100	-1.92252	1.59854	0.000123108	0.00155193	-1	AT2G22840.1	AtGRF1,GRF1	growth-regulating factor 1	GRF
Potri.002G119300	-1.7223	2.79528	0.00357981	0.0246781	-1	AT1G27730.1	STZ,ZAT10	salt tolerance zinc finger	C2H2
Potri.002G119400	-2.63005	2.22276	1.05972e-08	4.25106e-07	-1	AT3G49940.1	LBD38	LOB domain-containing protein 38	LBD
Potri.002G141200	-1.34275	3.55227	5.99763e-08	2.02268e-06	-1	AT2G44940.1		Integrase-type DNA-binding superfamily protein	AP2/ERF-ERF
Potri.002G142800	-1.29742	1.96738	0.000603275	0.00581889	-1	AT2G45050.1	GATA2	GATA transcription factor 2	C2C2-GATA
Potri.002G151700	-1.8626	3.69372	1.75597e-10	1.00035e-08	-1	AT2G45660.1	AGL20,ATSOC1,SOC1	AGAMOUS-like 20	MADS-MIKC
Potri.002G182000	-1.09804	2.31127	0.00494125	0.03183	-1	AT4G35580.2	NTL9	NAC transcription factor-like 9	NAC
Potri.002G193000	-1.53939	2.32674	3.34336e-05	0.000510037	-1	AT2G47260.1	ATWRKY23,WRKY23	WRKY DNA-binding protein 23	WRKY
Potri.002G199200	-4.80623	-0.190798	0.00222746	0.0168843	-1	AT1G67030.1	ZFP6	zinc finger protein 6	C2H2
Potri.002G262500	3.7843	0.149692	0.000237748	0.0026976	1	AT5G19650.1	ATOFP8,OFP8	ovate family protein 8	OFP
Potri.003G016700	1.77859	0.751967	0.00263472	0.0193111	1				B3
Potri.003G072900	-5.73052	0.367551	4.26437e-05	0.00062665	-1	AT1G68840.1	EDF2,RAP2.8,RAV2,TEM2	related to ABI3_VP1 2	B3
Potri.003G100100	-1.17032	2.55855	0.000190454	0.00225697	-1	AT5G45580.1		Homeodomain-like superfamily protein	GARP-G2-like
Potri.003G111900	-1.75417	0.711671	0.00831371	0.048097	-1	AT2G30590.1	WRKY21	WRKY DNA-binding protein 21	WRKY
Potri.003G112800	-1.34249	3.16114	0.000816914	0.00751506	-1	AT2G45190.1	AFO,FIL,YAB1	Plant-specific transcription factor YABBY family protein	C2C2-YABBY
Potri.003G113000	1.2593	1.93977	0.000508056	0.00506112	1	AT1G12260.1	ANAC007,EMB2749,NAC007,VND4	NAC 007	NAC
Potri.003G132000	-2.94631	1.88364	2.45813e-07	7.20819e-06	-1	AT1G63910.1	AtMYB103,MYB103	myb domain protein 103	MYB
Potri.003G144300	1.20386	3.50687	0.000462639	0.00468406	1	AT2G47460.1	ATMYB12,MYB12,PFG1	myb domain protein 12	MYB
Potri.003G169700	3.20914	2.7965	6.99518e-06	0.000133765	1	AT5G65070.1	AGL69,FCL4,MAF4	K-box region and MADS-box transcription factor family protein	MADS-MIKC
Potri.003G170000	3.06733	3.74428	1.28239e-08	5.03691e-07	1	AT5G65070.1	AGL69,FCL4,MAF4	K-box region and MADS-box transcription factor family protein	MADS-MIKC
Potri.003G170200	5.773	1.63683	2.11658e-05	0.000347614	1	AT5G60910.1	AGL8,FUL	AGAMOUS-like 8	MADS-MIKC
Potri.004G015100	-1.57671	4.19337	1.41404e-12	1.19897e-10	-1	AT2G46410.1	CPC	Homeodomain-like superfamily protein	MYB-related
Potri.004G147200	1.6579	1.19978	0.000947146	0.00846874	1	AT3G18990.1	REM39,VRN1	AP2_B3-like transcriptional factor family protein	B3
Potri.005G017200	1.79961	1.10178	0.00070762	0.00665516	1	AT1G23380.1	KNAT6,KNAT6L,KNAT6S	KNOTTED1-like homeobox gene 6	HB-KNOX
Potri.005G051700	-1.05205	2.5549	0.000783178	0.00724738	-1	AT1G76890.2	AT-GT2,GT2	Duplicated homeodomain-like superfamily protein	Trihelix
Potri.005G064100	-2.19278	2.05909	4.13253e-07	1.13667e-05	-1	AT5G64530.1	ANAC104,XND1	xylem NAC domain 1	NAC
Potri.005G122700	-1.23342	2.88277	5.66522e-06	0.000111785	-1	AT3G50870.1	GATA18,HAN,MNP	GATA type zinc finger transcription factor family protein	C2C2-GATA
Potri.005G134600	-1.09362	4.21438	2.34533e-09	1.06005e-07	-1	AT4G37180.1		Homeodomain-like superfamily protein	GARP-G2-like
Potri.005G145500	-2.71998	4.08157	1.90328e-31	9.75849e-29	-1	AT3G49940.1	LBD38	LOB domain-containing protein 38	LBD
Potri.005G176900	-1.35031	1.4733	0.00286157	0.0206418	-1	AT1G66810.1		Zinc finger C-x8-C-x5-C-x3-H type family protein	C3H
Potri.005G191900	-1.3986	3.94218	2.12888e-10	1.19041e-08	-1	AT1G76890.2	AT-GT2,GT2	Duplicated homeodomain-like superfamily protein	Trihelix
Potri.005G214300	-1.02446	4.55036	1.19879e-06	2.87529e-05	-1	AT4G14720.1	PPD2,TIFY4B	TIFY domain_Divergent CCT motif family protein	Tify
Potri.005G225800	-1.758	3.20287	1.00258e-05	0.000182649	-1	AT4G28530.1	anac074,NAC074	NAC domain containing protein 74	NAC
Potri.006G053500	1.1728	2.71378	2.51358e-05	0.00040156	1	AT3G14020.1	NF-YA6	nuclear factor Y, subunit A6	NF-YA
Potri.006G060500	2.3942	2.47609	1.70561e-12	1.42051e-10	1	AT2G12646.1		PLATZ transcription factor family protein	PLATZ
Potri.006G066400	1.37471	3.77653	2.77999e-06	6.00985e-05	1	AT5G52600.1	AtMYB82,MYB82	myb domain protein 82	MYB
Potri.006G074600	-1.29148	2.96939	6.06312e-05	0.000846617	-1	AT5G57150.1		basic helix-loop-helix (bHLH) DNA-binding superfamily protein	bHLH
Potri.006G107700	-1.20223	2.58051	0.000737448	0.0068883	-1	AT2G30400.1	ATOFP2,OFP2	ovate family protein 2	OFP
Potri.006G109100	-1.34657	2.83895	0.000301033	0.00327632	-1	AT3G56400.1	ATWRKY70,WRKY70	WRKY DNA-binding protein 70	WRKY
Potri.006G117500	1.05401	4.35381	0.00368716	0.0252542	1	AT3G10040.1		sequence-specific DNA binding transcription factors	Trihelix
Potri.006G191000	-1.32738	5.15871	1.12493e-06	2.71423e-05	-1	AT5G06800.1		myb-like HTH transcriptional regulator family protein	GARP-G2-like
Potri.007G011600	1.41547	3.33333	1.52859e-08	5.87343e-07	1	AT5G10510.2	AIL6,PLT3	AINTEGUMENTA-like 6	AP2/ERF-AP2
Potri.007G017000	-4.05028	0.569743	3.84796e-06	7.99911e-05	-1	AT3G54340.1	AP3,ATAP3	K-box region and MADS-box transcription factor family protein	MADS-MIKC
Potri.007G029000	-4.5305	-0.320896	0.00842249	0.0485271	-1	AT5G12440.1		CCCH-type zinc fingerfamily protein with RNA-binding domain	C3H
Potri.007G039400	-1.33253	4.44052	2.46838e-12	1.9717e-10	-1	AT4G37180.1		Homeodomain-like superfamily protein	GARP-G2-like
Potri.007G058200	1.56546	1.46284	0.000904517	0.00816978	1	AT5G65590.1		Dof-type zinc finger DNA-binding family protein	C2C2-Dof
Potri.007G066700	-1.83221	2.12796	0.000530803	0.00524	-1	AT1G31320.1	LBD4	LOB domain-containing protein 4	LBD
Potri.007G097600	1.77948	3.7688	4.05035e-15	5.07283e-13	1	AT1G72210.1		basic helix-loop-helix (bHLH) DNA-binding superfamily protein	bHLH
Potri.007G133400	1.17268	2.51838	0.000203124	0.00238008	1	AT2G43500.1		Plant regulator RWP-RK family protein	RWP-RK
Potri.007G138300	-2.45983	0.490762	0.00364032	0.0250112	-1	AT1G03790.1	SOM	Zinc finger C-x8-C-x5-C-x3-H type family protein	C3H
Potri.008G051200	-2.72226	0.284569	0.00123352	0.0105026	-1	AT2G37430.1		C2H2 and C2HC zinc fingers superfamily protein	C2H2
Potri.008G064200	-1.00908	5.78747	1.13628e-11	8.21278e-10	-1	AT5G05790.1		Duplicated homeodomain-like superfamily protein	MYB
Potri.008G070800	-1.23115	4.70397	1.54912e-05	0.000266281	-1	AT2G40200.1		basic helix-loop-helix (bHLH) DNA-binding superfamily protein	bHLH
Potri.008G103300	-1.81655	2.26471	2.6984e-07	7.81511e-06	-1	AT5G49520.1	ATWRKY48,WRKY48	WRKY DNA-binding protein 48	WRKY
Potri.008G113400	-1.81856	4.31182	1.97432e-20	4.20684e-18	-1	AT3G30530.1	ATBZIP42,bZIP42	basic leucine-zipper 42	bZIP
Potri.008G116000	2.9229	1.88748	4.70301e-07	1.26807e-05	1	AT1G68810.1		basic helix-loop-helix (bHLH) DNA-binding superfamily protein	bHLH
Potri.008G118300	-1.21119	2.11471	0.00425708	0.0283396	-1	AT1G68640.1	PAN	bZIP transcription factor family protein	bZIP
Potri.008G148200	-2.83967	3.44129	2.31544e-18	3.8568e-16	-1	AT1G69780.1	ATHB13	Homeobox-leucine zipper protein family	HB-HD-ZIP
Potri.008G153500	-3.83988	0.451119	0.000106827	0.00136931	-1	AT1G05420.1	ATOFP12,OFP12	ovate family protein 12	OFP
Potri.008G161800	-1.94427	5.23109	1.21832e-38	9.29723e-36	-1	AT5G43650.1	BHLH92	basic helix-loop-helix (bHLH) DNA-binding superfamily protein	bHLH
Potri.008G166100	-3.48443	2.70327	6.24939e-20	1.28167e-17	-1	AT3G23230.1		Integrase-type DNA-binding superfamily protein	AP2/ERF-ERF
Potri.008G194400	-1.7484	3.18737	3.81889e-09	1.65103e-07	-1	AT3G01470.1	ATHB-1,ATHB1,HAT5,HB-1,HD-ZIP-1	homeobox 1	HB-HD-ZIP
Potri.008G210900	-2.71716	1.9528	2.33767e-09	1.05805e-07	-1	AT3G16770.1	ATEBP,EBP,ERF72,RAP2.3	ethylene-responsive element binding protein	AP2/ERF-ERF
Potri.008G215600	3.26463	-0.124441	0.00453338	0.0296864	1	AT5G18560.1	PUCHI	Integrase-type DNA-binding superfamily protein	AP2/ERF-ERF
Potri.009G009900	1.01294	7.27389	5.81138e-26	2.02867e-23	1	AT5G02030.1	BLH9,BLR,HB-6,LSN,PNY,RPL,VAN	POX (plant homeobox) family protein	HB-BELL
Potri.009G023800	1.40054	1.78664	0.000531758	0.00524628	1	AT1G06170.1		basic helix-loop-helix (bHLH) DNA-binding superfamily protein	bHLH
Potri.009G089400	-1.57099	0.900069	0.00783623	0.0458684	-1	AT1G27730.1	STZ,ZAT10	salt tolerance zinc finger	C2H2
Potri.009G089600	-2.72777	1.6744	8.19535e-07	2.06071e-05	-1	AT3G49940.1	LBD38	LOB domain-containing protein 38	LBD
Potri.009G096000	1.45719	2.54591	7.55217e-06	0.000142916	1	AT4G37260.1	ATMYB73,MYB73	myb domain protein 73	MYB
Potri.009G134000	-1.4633	2.57893	6.25148e-05	0.000869957	-1	AT4G38620.1	ATMYB4,MYB4	myb domain protein 4	MYB-related
Potri.009G134000	-1.4633	2.57893	6.25148e-05	0.000869957	-1	AT4G38620.1	ATMYB4,MYB4	myb domain protein 4	MYB
Potri.010G004300	-1.25874	4.81461	9.53525e-15	1.11746e-12	-1	AT1G57560.1	AtMYB50,MYB50	myb domain protein 50	MYB
Potri.010G039300	-1.39496	3.96457	1.17045e-08	4.6554e-07	-1	AT1G70000.1		myb-like transcription factor family protein	MYB-related
Potri.010G093400	-1.44427	4.46013	9.83491e-14	9.96058e-12	-1	AT1G69780.1	ATHB13	Homeobox-leucine zipper protein family	HB-HD-ZIP
Potri.010G099200	-1.79588	3.60822	3.36949e-13	3.15154e-11	-1	AT2G02070.1	AtIDD5,IDD5	indeterminate(ID)-domain 5	C2H2
Potri.010G112600	3.10776	1.29625	6.2558e-09	2.615e-07	1	AT2G01430.1	ATHB-17,ATHB17,HB17	homeobox-leucine zipper protein 17	HB-HD-ZIP
Potri.010G125100	-2.45365	0.957763	0.000154336	0.00188267	-1	AT1G68520.1		B-box type zinc finger protein with CCT domain	C2C2-CO-like
Potri.010G167600	-2.01325	2.76846	6.38189e-10	3.20697e-08	-1	AT5G39660.1	CDF2	cycling DOF factor 2	C2C2-Dof
Potri.011G026300	-1.84597	2.28276	2.72967e-05	0.000430012	-1	AT1G01380.1	ETC1	Homeodomain-like superfamily protein	MYB-related
Potri.011G047500	-1.60297	4.41593	1.16131e-08	4.62647e-07	-1	AT5G60850.1	OBP4	OBF binding protein 4	C2C2-Dof
Potri.011G055900	-1.12662	3.43968	8.19771e-05	0.00109483	-1	AT2G33810.1	SPL3	squamosa promoter binding protein-like 3	SBP
Potri.011G058400	-1.45788	2.08645	0.000826547	0.00759303	-1	AT4G28500.1	ANAC073,NAC073,SND2	NAC domain containing protein 73	NAC
Potri.011G065900	-1.75921	2.52615	2.59093e-06	5.66792e-05	-1	AT1G29160.1		Dof-type zinc finger DNA-binding family protein	C2C2-Dof
Potri.011G114500	-3.16819	0.0398448	0.0025621	0.0188842	-1	AT5G53980.1	ATHB52,HB52	homeobox protein 52	HB-other
Potri.011G123300	-2.28443	1.19456	0.000684078	0.00647831	-1	AT4G27410.2	ANAC072,RD26	NAC (No Apical Meristem) domain transcriptional regulator superfamily protein	NAC
Potri.011G123500	-1.13325	4.02281	8.05486e-05	0.00107795	-1	AT3G15510.1	ANAC056,ATNAC2,NAC2,NARS1	NAC domain containing protein 2	NAC
Potri.011G131100	-1.18041	3.18611	1.86319e-05	0.000312091	-1	AT1G50600.1	SCL5	scarecrow-like 5	GRAS
Potri.011G147400	-1.02283	4.62653	1.64614e-06	3.79862e-05	-1	AT1G76890.2	AT-GT2,GT2	Duplicated homeodomain-like superfamily protein	Trihelix
Potri.011G153300	-1.67418	3.55711	6.78893e-05	0.00093171	-1	AT2G46770.1	ANAC043,EMB2301,NST1	NAC (No Apical Meristem) domain transcriptional regulator superfamily protein	NAC
Potri.012G001400	-1.396	2.64362	0.000692273	0.00654082	-1	AT5G61430.1	ANAC100,ATNAC5,NAC100	NAC domain containing protein 100	NAC
Potri.012G042100	-1.03868	5.2387	4.64881e-08	1.60406e-06	-1	AT5G16560.1	KAN,KAN1	Homeodomain-like superfamily protein	GARP-G2-like
Potri.012G056800	1.35433	2.84583	1.16322e-05	0.000207896	1	AT3G02550.1	LBD41	LOB domain-containing protein 41	LBD
Potri.012G060300	-2.02028	0.870587	0.00285517	0.0206183	-1	AT1G49010.1		Duplicated homeodomain-like superfamily protein	MYB
Potri.012G100200	2.1789	2.57476	0.00800966	0.0466505	1	AT1G26310.1	AGL10,CAL,CAL1	K-box region and MADS-box transcription factor family protein	MADS-MIKC
Potri.012G103500	-1.40474	2.72285	7.07006e-06	0.000134882	-1	AT5G13180.1	ANAC083,NAC083,VNI2	NAC domain containing protein 83	NAC
Potri.012G108500	3.78721	0.150391	0.00375827	0.0256657	1	AT5G61890.1		Integrase-type DNA-binding superfamily protein	AP2/ERF-ERF
Potri.012G132100	-7.08477	1.34338	4.44377e-14	4.87685e-12	-1	AT4G25410.1		basic helix-loop-helix (bHLH) DNA-binding superfamily protein	bHLH
Potri.013G059600	-2.75655	4.57906	2.17938e-46	3.10932e-43	-1	AT5G25830.1	GATA12	GATA transcription factor 12	C2C2-GATA
Potri.013G078500	-1.06639	1.91478	0.00548211	0.0344587	-1	AT4G17900.1		PLATZ transcription factor family protein	PLATZ
Potri.013G102600	-1.87406	4.54068	2.28572e-20	4.83895e-18	-1	AT1G71692.1	AGL12,XAL1	AGAMOUS-like 12	MADS-MIKC
Potri.013G155200	1.06803	2.10159	0.00173796	0.0138421	1	AT1G06920.1	ATOFP4,OFP4	ovate family protein 4	OFP
Potri.014G000700	1.22552	3.72529	1.53116e-09	7.17766e-08	1	AT3G13040.1		myb-like HTH transcriptional regulator family protein	GARP-G2-like
Potri.014G025200	-1.50377	1.39333	0.00337419	0.0235086	-1	AT1G46768.1	RAP2.1	related to AP2 1	AP2/ERF-ERF
Potri.014G066500	-1.7849	2.80713	7.56e-08	2.4882e-06	-1	AT4G00050.1	UNE10	basic helix-loop-helix (bHLH) DNA-binding superfamily protein	bHLH
Potri.014G075200	2.05354	1.56533	0.000239896	0.00271915	1	AT4G00730.1	AHDP,ANL2	Homeobox-leucine zipper family protein _ lipid-binding START domain-containing protein	HB-HD-ZIP
Potri.014G075900	-2.03434	1.93692	6.0296e-06	0.000117422	-1	AT1G33060.1	ANAC014,NAC014	NAC 014	NAC
Potri.014G081200	1.37041	2.45811	0.00167796	0.0134388	1	AT3G61250.1	AtMYB17,MYB17	myb domain protein 17	MYB
Potri.014G103700	1.37676	2.77175	0.00242591	0.0180754	1	AT1G32640.1	ATMYC2,JAI1,JIN1,MYC2,RD22BP1,ZBF1	Basic helix-loop-helix (bHLH) DNA-binding family protein	bHLH
Potri.014G134400	-4.5024	4.77313	7.58731e-79	3.55671e-75	-1	AT3G62970.1		zinc finger (C3HC4-type RING finger) family protein	C2H2
Potri.015G041100	1.81455	2.0391	8.23765e-05	0.00109882	1	AT1G22640.1	ATMYB3,MYB3	myb domain protein 3	MYB
Potri.015G046300	-1.26129	4.09044	0.000167355	0.0020212	-1	AT1G73830.1	BEE3	BR enhanced expression 3	bHLH
Potri.015G054600	-3.61809	0.287012	0.000219126	0.00252739	-1	AT1G25440.1		B-box type zinc finger protein with CCT domain	C2C2-CO-like
Potri.015G099200	-1.75741	1.89648	8.79593e-06	0.000162243	-1	AT5G13080.1	ATWRKY75,WRKY75	WRKY DNA-binding protein 75	WRKY
Potri.015G126500	-2.06211	4.08683	4.70119e-24	1.35321e-21	-1				B3
Potri.015G143500	-4.78536	-0.192067	0.00360652	0.0248257	-1	AT3G61250.1	AtMYB17,MYB17	myb domain protein 17	MYB
Potri.016G026300	-1.51369	2.57221	3.675e-06	7.68587e-05	-1	AT3G42170.1		BED zinc finger ;hAT family dimerisation domain	GRAS
Potri.016G123400	-4.39431	0.80765	7.8468e-07	1.98677e-05	-1	AT3G03450.1	RGL2	RGA-like 2	GRAS
Potri.017G016700	-1.54926	3.06403	2.20276e-05	0.00035933	-1	AT4G28500.1	ANAC073,NAC073,SND2	NAC domain containing protein 73	NAC
Potri.017G028300	-1.11767	3.46445	2.87397e-06	6.2003e-05	-1	AT1G06040.1	STO	B-box zinc finger family protein	DBB
Potri.017G107500	-1.02747	4.48368	0.000527917	0.00521937	-1	AT3G02380.1	ATCOL2,COL2	CONSTANS-like 2	C2C2-CO-like
Potri.017G112000	-1.77666	1.01438	0.00594349	0.036708	-1	AT1G67260.1	TCP1	TCP family transcription factor	TCP
Potri.017G112300	-1.12093	2.81719	0.00320199	0.0225714	-1	AT2G37630.1	AS1,ATMYB91,ATPHAN,MYB91	myb-like HTH transcriptional regulator family protein	MYB
Potri.018G053600	-1.78102	0.872564	0.00824649	0.0477671	-1	AT5G56860.1	GATA21,GNC	GATA type zinc finger transcription factor family protein	C2C2-GATA
Potri.018G065400	-1.1504	2.76984	6.56909e-05	0.000906468	-1	AT3G13960.1	AtGRF5,GRF5	growth-regulating factor 5	GRF
Potri.018G151400	-1.50612	1.09436	0.00709798	0.0423786	-1	AT3G13040.1		myb-like HTH transcriptional regulator family protein	GARP-G2-like
Potri.019G031600	-1.25211	3.53265	1.13531e-07	3.59249e-06	-1	AT5G18270.1	ANAC087	Arabidopsis NAC domain containing protein 87	NAC
Potri.019G032700	-1.44872	6.70778	6.8433e-14	7.17348e-12	-1	AT3G04030.3		Homeodomain-like superfamily protein	GARP-G2-like
Potri.019G076800	-1.32481	4.09483	1.08853e-07	3.45111e-06	-1	AT1G71692.1	AGL12,XAL1	AGAMOUS-like 12	MADS-MIKC
Potri.019G085400	-1.14365	2.54486	0.00018292	0.00217792	-1	AT1G34370.1	STOP1	C2H2 and C2HC zinc fingers superfamily protein	C2H2
Potri.019G099300	-1.77237	0.895146	0.00759084	0.0446951	-1	AT4G20970.1		basic helix-loop-helix (bHLH) DNA-binding superfamily protein	bHLH
Potri.019G128500	1.29899	1.61689	0.00163597	0.0131704	1	AT1G06920.1	ATOFP4,OFP4	ovate family protein 4	OFP

## Sheet: Post-growth
Additional file 9: Data S6. Summary of differentially expressed transcription factors at different growth stages.
genes	logFC	logCPM	PValue	FDR	de	Arabidopsis	Name	Function	Family
Potri.001G041500	-3.34492	0.363318	0.00331769	0.0376597	-1	AT1G16060.1	ADAP	ARIA-interacting double AP2 domain protein	AP2/ERF-AP2
Potri.001G062500	5.14475	0.553251	0.00146639	0.0204013	1	AT5G13220.1	JAS1,JAZ10,TIFY9	jasmonate-zim-domain protein 10	Tify
Potri.001G079600	3.14538	2.4619	1.80817e-07	1.20792e-05	1	AT5G07580.1		Integrase-type DNA-binding superfamily protein	AP2/ERF-ERF
Potri.001G079900	1.24277	6.17123	1.48216e-08	1.31378e-06	1	AT4G17500.1	ATERF-1,ERF-1	ethylene responsive element binding factor 1	AP2/ERF-ERF
Potri.001G120200	3.27878	2.24825	1.99395e-06	9.5127e-05	1	AT2G45190.1	AFO,FIL,YAB1	Plant-specific transcription factor YABBY family protein	C2C2-YABBY
Potri.001G132600	1.00669	4.20098	0.000798172	0.012978	1	AT4G37740.1	AtGRF2,GRF2	growth-regulating factor 2	GRF
Potri.001G144400	1.50663	3.71305	0.000368486	0.00713753	1	AT5G46590.1	anac096,NAC096	NAC domain containing protein 96	NAC
Potri.001G155100	-2.11554	4.51724	6.87627e-06	0.000270978	-1	AT5G47370.1	HAT2	Homeobox-leucine zipper protein 4 (HB-4) _ HD-ZIP protein	HB-HD-ZIP
Potri.001G235500	2.10702	4.29685	1.52185e-06	7.69318e-05	1	AT3G46130.1	ATMYB48,ATMYB48-1,ATMYB48-2,ATMYB48-3,MYB48	myb domain protein 48	MYB
Potri.001G235500	2.10702	4.29685	1.52185e-06	7.69318e-05	1	AT3G46130.1	ATMYB48,ATMYB48-1,ATMYB48-2,ATMYB48-3,MYB48	myb domain protein 48	MYB-related
Potri.001G242000	-1.98993	2.47567	0.00149486	0.0206895	-1	AT1G07530.1	ATGRAS2,GRAS2,SCL14	SCARECROW-like 14	GRAS
Potri.001G270000	1.10075	3.95758	0.00399566	0.0430786	1	AT2G42280.1		basic helix-loop-helix (bHLH) DNA-binding superfamily protein	bHLH
Potri.001G287200	-3.45309	3.05105	4.02622e-09	4.36729e-07	-1	AT4G37850.1		basic helix-loop-helix (bHLH) DNA-binding superfamily protein	bHLH
Potri.001G314800	1.53657	6.73485	1.33512e-13	4.35944e-11	1	AT4G13640.1	UNE16	Homeodomain-like superfamily protein	GARP-G2-like
Potri.001G328400	3.60795	0.88366	0.00120559	0.0176637	1	AT2G22540.1	AGL22,SVP	K-box region and MADS-box transcription factor family protein	MADS-M-type
Potri.001G336700	5.40385	0.66231	0.00416381	0.0444274	1	AT5G14340.1	AtMYB40,MYB40	myb domain protein 40	MYB
Potri.001G453100	1.65619	3.12871	0.000447599	0.00830303	1	AT5G19790.1	RAP2.11	related to AP2 11	AP2/ERF-ERF
Potri.002G023200	1.88829	3.01433	0.000668471	0.01127	1	AT1G75710.1		C2H2-like zinc finger protein	C2H2
Potri.002G048000	1.25691	3.52995	0.0029679	0.0345848	1	AT4G02670.1	AtIDD12,IDD12	indeterminate(ID)-domain 12	C2H2
Potri.002G068600	-1.08424	5.58519	1.58622e-05	0.000545777	-1	AT1G76880.1		Duplicated homeodomain-like superfamily protein	Trihelix
Potri.002G089900	1.21633	3.59632	0.000813789	0.0132051	1	AT1G77850.1	ARF17	auxin response factor 17	B3-ARF
Potri.002G100600	-1.54698	4.47902	3.03126e-05	0.000944471	-1	AT4G40060.1	ATHB-16,ATHB16,HB16	homeobox protein 16	HB-HD-ZIP
Potri.002G108400	1.06118	5.61115	0.000163625	0.00372392	1	AT5G65640.1	bHLH093	beta HLH protein 93	bHLH
Potri.002G144700	1.07722	4.52096	9.64739e-05	0.00242885	1	AT4G00150.1	ATHAM3,HAM3	GRAS family transcription factor	GRAS
Potri.002G173900	-1.01357	5.22564	0.000524073	0.00932911	-1	AT1G22640.1	ATMYB3,MYB3	myb domain protein 3	MYB
Potri.002G176300	-1.86433	4.52191	4.88171e-09	5.10489e-07	-1	AT2G46680.1	ATHB-7,ATHB7,HB-7	homeobox 7	HB-HD-ZIP
Potri.002G182300	1.41468	3.96981	0.000173703	0.00391706	1	AT4G35580.2	NTL9	NAC transcription factor-like 9	NAC
Potri.002G182400	1.17678	5.42664	6.28919e-05	0.00170405	1	AT4G35580.2	NTL9	NAC transcription factor-like 9	NAC
Potri.002G248500	-2.40349	3.31259	1.14611e-05	0.00041189	-1	AT3G07340.1		basic helix-loop-helix (bHLH) DNA-binding superfamily protein	bHLH
Potri.003G050700	1.8275	4.16052	2.66381e-05	0.000842727	1	AT5G11590.1	TINY2	Integrase-type DNA-binding superfamily protein	AP2/ERF-ERF
Potri.003G064600	1.34355	6.214	0.000144748	0.00336369	1	AT5G14750.1	ATMYB66,MYB66,WER,WER1	myb domain protein 66	MYB
Potri.003G072900	-2.99038	1.03758	0.00290562	0.0340647	-1	AT1G68840.1	EDF2,RAP2.8,RAV2,TEM2	related to ABI3_VP1 2	B3
Potri.003G079800	-2.39817	5.93988	4.15135e-13	1.17557e-10	-1	AT5G47370.1	HAT2	Homeobox-leucine zipper protein 4 (HB-4) _ HD-ZIP protein	HB-HD-ZIP
Potri.003G087700	1.44058	4.16235	1.41496e-05	0.00049161	1	AT4G18020.1	APRR2,PRR2	CheY-like two-component responsive regulator family protein	GARP-ARR-B
Potri.003G089800	1.86102	5.20633	2.09938e-10	3.1838e-08	1	AT5G46590.1	anac096,NAC096	NAC domain containing protein 96	NAC
Potri.003G114100	-1.54885	3.67675	0.00163007	0.0221046	-1	AT4G12350.1	AtMYB42,MYB42	myb domain protein 42	MYB
Potri.003G128000	-1.64108	3.0304	0.00187978	0.0247028	-1	AT5G41315.1	GL3,MYC6.2	basic helix-loop-helix (bHLH) DNA-binding superfamily protein	bHLH
Potri.003G143000	-2.34827	2.32593	9.84843e-05	0.00246975	-1	AT4G24020.1	NLP7	NIN like protein 7	RWP-RK
Potri.003G144300	1.00056	5.56167	0.00014451	0.00336258	1	AT2G47460.1	ATMYB12,MYB12,PFG1	myb domain protein 12	MYB
Potri.003G144500	-1.42859	3.42291	0.00134019	0.0190853	-1	AT4G24060.1		Dof-type zinc finger DNA-binding family protein	C2C2-Dof
Potri.003G170000	1.12553	4.74917	0.000320593	0.00640765	1	AT5G65070.1	AGL69,FCL4,MAF4	K-box region and MADS-box transcription factor family protein	MADS-MIKC
Potri.004G031800	-1.06128	3.41645	0.00274453	0.0325992	-1	AT5G54680.1	bHLH105,ILR3	basic helix-loop-helix (bHLH) DNA-binding superfamily protein	bHLH
Potri.004G046600	1.18862	5.3856	3.36282e-06	0.000147004	1	AT1G28310.2		Dof-type zinc finger DNA-binding family protein	C2C2-Dof
Potri.004G055700	1.54857	5.76967	8.188e-11	1.4396e-08	1	AT3G56770.1		basic helix-loop-helix (bHLH) DNA-binding superfamily protein	bHLH
Potri.004G089800	-1.23987	6.70462	6.00002e-09	5.96257e-07	-1	AT2G01570.1	RGA,RGA1	GRAS family transcription factor family protein	GRAS
Potri.004G102600	2.35065	1.49895	0.00104743	0.0159376	1	AT2G37630.1	AS1,ATMYB91,ATPHAN,MYB91	myb-like HTH transcriptional regulator family protein	MYB
Potri.004G174400	-2.0887	4.35734	4.52755e-11	8.65438e-09	-1	AT4G38620.1	ATMYB4,MYB4	myb domain protein 4	MYB
Potri.004G208700	2.84093	3.6075	1.21914e-09	1.52985e-07	1	AT1G50420.1	SCL-3,SCL3	scarecrow-like 3	GRAS
Potri.005G001600	-1.39622	3.03831	0.000603525	0.0104547	-1	AT1G09540.1	ATMYB61,MYB61	myb domain protein 61	MYB
Potri.005G014200	-2.77556	0.860049	0.0023569	0.0292773	-1	AT1G23380.1	KNAT6,KNAT6L,KNAT6S	KNOTTED1-like homeobox gene 6	HB-KNOX
Potri.005G061400	-1.00393	4.33975	0.000475657	0.00868753	-1	AT1G55750.1		BSD domain (BTF2-like transcription factors, Synapse-associated proteins and DOS2-like proteins)	BSD
Potri.005G123800	-1.31821	5.4473	7.34478e-07	4.1524e-05	-1	AT5G66770.1		GRAS family transcription factor	GRAS
Potri.005G125800	1.4844	3.06625	0.00411775	0.044083	1	AT4G36710.1		GRAS family transcription factor	GRAS
Potri.005G137600	1.1476	4.83871	1.03452e-05	0.000378919	1	AT3G19184.1		AP2_B3-like transcriptional factor family protein	B3
Potri.005G140700	1.60356	5.05476	5.6072e-08	4.30487e-06	1	AT4G36920.1	AP2,FL1,FLO2	Integrase-type DNA-binding superfamily protein	AP2/ERF-AP2
Potri.005G140900	1.37348	4.78978	1.44917e-05	0.000502407	1	AT5G67190.1	DEAR2	DREB and EAR motif protein 2	AP2/ERF-ERF
Potri.005G141400	1.42801	3.97572	3.72666e-05	0.00112077	1	AT4G24240.1	ATWRKY7,WRKY7	WRKY DNA-binding protein 7	WRKY
Potri.005G145500	-3.22153	3.21213	2.50745e-09	2.92832e-07	-1	AT3G49940.1	LBD38	LOB domain-containing protein 38	LBD
Potri.005G158800	4.0517	1.23109	0.000332941	0.00661725	1	AT4G24660.1	ATHB22,HB22,MEE68	homeobox protein 22	zf-HD
Potri.006G053500	1.09894	5.91915	1.75603e-05	0.000596134	1	AT3G14020.1	NF-YA6	nuclear factor Y, subunit A6	NF-YA
Potri.006G057600	-1.20789	2.94103	0.00398517	0.0430089	-1	AT2G42280.1		basic helix-loop-helix (bHLH) DNA-binding superfamily protein	bHLH
Potri.006G074600	-5.26244	0.512162	0.00387642	0.0421337	-1	AT5G57150.1		basic helix-loop-helix (bHLH) DNA-binding superfamily protein	bHLH
Potri.006G074700	2.16359	3.60461	1.00439e-06	5.41069e-05	1	AT5G57150.1		basic helix-loop-helix (bHLH) DNA-binding superfamily protein	bHLH
Potri.006G122100	1.20841	3.1071	0.00464149	0.0484262	1	AT3G53200.1	AtMYB27,MYB27	myb domain protein 27	MYB
Potri.006G129300	1.9179	4.07841	1.10188e-08	1.01029e-06	1	AT5G03150.1	JKD	C2H2-like zinc finger protein	C2H2
Potri.006G133000	1.5688	4.95472	1.06013e-09	1.36787e-07	1	AT3G09600.1		Homeodomain-like superfamily protein	MYB-related
Potri.006G139400	1.07581	6.65049	0.000273419	0.00561202	1	AT1G19180.1	JAZ1,TIFY10A	jasmonate-zim-domain protein 1	Tify
Potri.006G145300	1.39851	5.2407	3.23361e-08	2.6262e-06	1	AT5G20510.1	AL5	alfin-like 5	Alfin-like
Potri.006G186300	5.72045	0.935419	0.000152864	0.00350748	1	AT1G51120.1		AP2_B3 transcription factor family protein	AP2/ERF-ERF
Potri.006G193700	1.36298	3.53904	0.000133121	0.00315303	1	AT5G06710.1	HAT14	homeobox from Arabidopsis thaliana	HB-HD-ZIP
Potri.006G201900	1.8249	5.86692	1.2615e-11	2.69111e-09	1	AT5G06510.1	NF-YA10	nuclear factor Y, subunit A10	NF-YA
Potri.006G226800	-1.16804	8.07473	1.65124e-07	1.11005e-05	-1	AT2G26150.1	ATHSFA2,HSFA2	heat shock transcription factor A2	HSF
Potri.006G251800	1.19508	5.37631	1.00133e-05	0.000369144	1	AT5G11260.1	HY5,TED 5	Basic-leucine zipper (bZIP) transcription factor family protein	bZIP
Potri.006G259400	1.01039	5.70928	1.43892e-06	7.34352e-05	1	AT5G25220.1	KNAT3	KNOTTED1-like homeobox gene 3	HB-KNOX
Potri.006G262100	-2.52894	5.16572	2.80902e-16	1.54976e-13	-1	AT2G25180.1	ARR12,RR12	response regulator 12	GARP-ARR-B
Potri.007G015200	1.65115	6.28783	1.65085e-13	5.33592e-11	1	AT4G38960.1		B-box type zinc finger family protein	DBB
Potri.007G036400	1.85721	5.1722	3.91732e-06	0.000167782	1	AT3G50410.1	OBP1	OBF binding protein 1	C2C2-Dof
Potri.007G046500	2.00291	4.16492	8.84256e-07	4.88051e-05	1	AT5G67190.1	DEAR2	DREB and EAR motif protein 2	AP2/ERF-ERF
Potri.007G063300	-2.56607	1.88508	0.00078186	0.0127582	-1	AT4G37650.1	SGR7,SHR	GRAS family transcription factor	GRAS
Potri.007G076800	2.84398	3.65575	3.2857e-11	6.65437e-09	1	AT5G64750.1	ABR1	Integrase-type DNA-binding superfamily protein	AP2/ERF-ERF
Potri.007G105000	1.34441	5.97408	4.33961e-09	4.62878e-07	1	AT5G64530.1	ANAC104,XND1	xylem NAC domain 1	NAC
Potri.007G129000	1.32988	3.13334	0.001257	0.0181757	1	AT2G43280.1		Far-red impaired responsive (FAR1) family protein	FAR1
Potri.007G135000	2.02552	4.15273	1.20306e-09	1.51561e-07	1	AT1G03840.1	MGP	C2H2 and C2HC zinc fingers superfamily protein	C2H2
Potri.007G135300	-4.07578	0.786573	0.000221639	0.00472468	-1	AT4G28500.1	ANAC073,NAC073,SND2	NAC domain containing protein 73	NAC
Potri.007G135500	-1.12271	6.15866	1.9491e-06	9.39294e-05	-1	AT5G44180.1		Homeodomain-like transcriptional regulator	DDT
Potri.007G135500	-1.12271	6.15866	1.9491e-06	9.39294e-05	-1	AT5G44180.1		Homeodomain-like transcriptional regulator	HB-other
Potri.008G010800	-1.70875	2.11832	0.00200358	0.0259215	-1	AT3G56850.1	AREB3,DPBF3	ABA-responsive element binding protein 3	bZIP
Potri.008G039000	1.27497	6.36859	4.16388e-09	4.45618e-07	1	AT4G30080.1	ARF16	auxin response factor 16	B3-ARF
Potri.008G045300	2.08365	6.49726	3.19403e-15	1.34481e-12	1	AT2G28550.3	RAP2.7,TOE1	related to AP2.7	AP2/ERF-ERF
Potri.008G045300	2.08365	6.49726	3.19403e-15	1.34481e-12	1	AT2G28550.3	RAP2.7,TOE1	related to AP2.7	AP2/ERF-AP2
Potri.008G072800	3.45668	2.98417	8.55558e-11	1.48788e-08	1	AT2G30130.1	ASL5,LBD12,PCK1	Lateral organ boundaries (LOB) domain family protein	LBD
Potri.008G076800	-1.02822	4.08415	0.00113523	0.016864	-1	AT3G59470.1		Far-red impaired responsive (FAR1) family protein	FAR1
Potri.008G088200	2.59499	2.93902	4.38023e-06	0.000185646	1	AT2G03060.2	AGL30	AGAMOUS-like 30	MADS-M-type
Potri.008G097900	1.20803	4.08188	0.00454677	0.0476243	1	AT1G69170.1		Squamosa promoter-binding protein-like (SBP domain) transcription factor family protein	SBP
Potri.008G120400	-2.09745	2.71787	2.01927e-05	0.000667508	-1	AT1G25440.1		B-box type zinc finger protein with CCT domain	C2C2-CO-like
Potri.008G137300	1.06986	3.93291	0.00165389	0.0223397	1	AT2G01818.1		PLATZ transcription factor family protein	PLATZ
Potri.008G140400	1.00178	5.66172	4.90444e-06	0.000203287	1	AT2G01940.1	ATIDD15,SGR5	C2H2-like zinc finger protein	C2H2
Potri.008G142400	1.23263	6.1444	7.0064e-08	5.23063e-06	1	AT2G02070.1	AtIDD5,IDD5	indeterminate(ID)-domain 5	C2H2
Potri.008G161800	1.25307	5.92611	6.09618e-08	4.64456e-06	1	AT5G43650.1	BHLH92	basic helix-loop-helix (bHLH) DNA-binding superfamily protein	bHLH
Potri.009G009900	1.02391	7.35902	4.06766e-07	2.51276e-05	1	AT5G02030.1	BLH9,BLR,HB-6,LSN,PNY,RPL,VAN	POX (plant homeobox) family protein	HB-BELL
Potri.009G014500	1.0986	5.71624	0.00149417	0.0206889	1	AT5G60690.1	IFL,IFL1,REV	Homeobox-leucine zipper family protein _ lipid-binding START domain-containing protein	HB-HD-ZIP
Potri.009G035000	1.34521	3.68614	0.0011434	0.0169231	1	AT3G46640.1	LUX,PCL1	Homeodomain-like superfamily protein	GARP-G2-like
Potri.009G053500	-1.41555	3.95865	0.000946661	0.0148159	-1	AT5G12850.1		CCCH-type zinc finger protein with ARM repeat domain	C3H
Potri.009G089600	-2.52397	2.10674	0.000170737	0.00385835	-1	AT3G49940.1	LBD38	LOB domain-containing protein 38	LBD
Potri.009G141600	-1.949	3.18983	0.00104471	0.0159113	-1	AT2G17040.1	anac036,NAC036	NAC domain containing protein 36	NAC
Potri.010G004300	-1.46417	4.72285	0.000993272	0.015288	-1	AT1G57560.1	AtMYB50,MYB50	myb domain protein 50	MYB
Potri.010G036400	-1.59028	2.38261	0.00200655	0.0259215	-1	AT1G10480.1	ZFP5	zinc finger protein 5	C2H2
Potri.010G082000	1.55708	4.6372	6.24078e-06	0.000249936	1	AT3G22830.1	AT-HSFA6B,HSFA6B	heat shock transcription factor A6B	HSF
Potri.010G093000	-1.62406	2.40759	0.0013439	0.0191212	-1	AT2G02820.2	AtMYB88,MYB88	myb domain protein 88	MYB
Potri.010G102700	-1.47646	4.5905	5.53009e-08	4.26403e-06	-1	AT1G66140.1	ZFP4	zinc finger protein 4	C2H2
Potri.010G112600	2.72108	1.25092	0.000725574	0.0120236	1	AT2G01430.1	ATHB-17,ATHB17,HB17	homeobox-leucine zipper protein 17	HB-HD-ZIP
Potri.010G125600	1.3518	5.51672	9.55882e-09	8.86588e-07	1	AT1G68550.1		Integrase-type DNA-binding superfamily protein	AP2/ERF-ERF
Potri.010G154300	1.05961	5.58975	1.69129e-05	0.00057537	1	AT1G69170.1		Squamosa promoter-binding protein-like (SBP domain) transcription factor family protein	SBP
Potri.010G223300	1.39948	6.67774	7.17248e-10	9.64337e-08	1	AT3G60530.1	GATA4	GATA transcription factor 4	C2C2-GATA
Potri.011G056900	1.56109	3.46175	0.000680844	0.0114424	1	AT1G28360.1	ATERF12,ERF12	ERF domain protein 12	AP2/ERF-ERF
Potri.011G145800	-1.11341	3.87028	0.00290623	0.0340647	-1	AT4G38180.1	FRS5	FAR1-related sequence 5	FAR1
Potri.012G062300	1.77938	5.90313	4.91244e-12	1.13089e-09	1	AT5G60910.1	AGL8,FUL	AGAMOUS-like 8	MADS-MIKC
Potri.012G098500	1.70306	3.16977	0.000110611	0.00271846	1	AT5G63470.1	NF-YC4	nuclear factor Y, subunit C4	NF-YC
Potri.012G103500	-3.21693	2.29737	9.23464e-06	0.000344807	-1	AT5G13180.1	ANAC083,NAC083,VNI2	NAC domain containing protein 83	NAC
Potri.012G104900	3.14126	1.17538	0.00121512	0.0177465	1	AT5G50915.1		basic helix-loop-helix (bHLH) DNA-binding superfamily protein	bHLH
Potri.012G132100	-5.17038	0.32036	0.00303848	0.0351894	-1	AT4G25410.1		basic helix-loop-helix (bHLH) DNA-binding superfamily protein	bHLH
Potri.012G133000	2.5098	2.05202	0.000169436	0.00383978	1	AT5G62165.1	AGL42	AGAMOUS-like 42	MADS-MIKC
Potri.012G145800	-1.25327	3.03565	0.00449769	0.0471874	-1	AT2G40140.1	ATSZF2,CZF1,SZF2,ZFAR1	zinc finger (CCCH-type) family protein	C3H
Potri.013G056400	2.31053	3.09074	2.07932e-07	1.36905e-05	1	AT3G13540.1	ATMYB5,MYB5	myb domain protein 5	MYB
Potri.013G056500	3.23035	3.18519	1.52461e-10	2.40325e-08	1	AT3G13540.1	ATMYB5,MYB5	myb domain protein 5	MYB
Potri.013G059600	-1.78858	4.925	2.05199e-10	3.12674e-08	-1	AT5G25830.1	GATA12	GATA transcription factor 12	C2C2-GATA
Potri.013G109300	-1.38443	3.08223	0.000877253	0.0139676	-1	AT1G22640.1	ATMYB3,MYB3	myb domain protein 3	MYB
Potri.013G135600	-4.28506	1.5849	9.62323e-06	0.000356818	-1	AT2G20880.1		Integrase-type DNA-binding superfamily protein	AP2/ERF-ERF
Potri.014G000700	-3.4971	4.28391	2.03252e-22	2.64174e-19	-1	AT3G13040.1		myb-like HTH transcriptional regulator family protein	GARP-G2-like
Potri.014G012800	2.48277	2.32898	4.43804e-05	0.00128868	1	AT2G22840.1	AtGRF1,GRF1	growth-regulating factor 1	GRF
Potri.014G025200	2.49638	6.28319	1.51223e-28	6.04871e-25	1	AT1G46768.1	RAP2.1	related to AP2 1	AP2/ERF-ERF
Potri.014G057700	1.55905	3.26234	0.000212548	0.00457077	1	AT1G02065.1	SPL8	squamosa promoter binding protein-like 8	SBP
Potri.014G057800	1.06254	4.80859	0.000131882	0.00312601	1	AT1G27370.1	SPL10	squamosa promoter binding protein-like 10	SBP
Potri.014G071800	1.29781	3.43868	0.00192846	0.0251462	1	AT2G45480.1	AtGRF9,GRF9	growth-regulating factor 9	GRF
Potri.014G075900	-1.77738	2.27055	0.00117609	0.0173303	-1	AT1G33060.1	ANAC014,NAC014	NAC 014	NAC
Potri.014G100800	-4.85521	2.65567	5.52727e-14	1.96519e-11	-1	AT2G16720.1	ATMYB7,ATY49,MYB7	myb domain protein 7	MYB-related
Potri.014G100800	-4.85521	2.65567	5.52727e-14	1.96519e-11	-1	AT2G16720.1	ATMYB7,ATY49,MYB7	myb domain protein 7	MYB
Potri.014G103700	2.22345	2.41286	0.00312262	0.0359815	1	AT1G32640.1	ATMYC2,JAI1,JIN1,MYC2,RD22BP1,ZBF1	Basic helix-loop-helix (bHLH) DNA-binding family protein	bHLH
Potri.014G134400	-1.88129	4.38564	7.3251e-11	1.3022e-08	-1	AT3G62970.1		zinc finger (C3HC4-type RING finger) family protein	C2H2
Potri.014G146200	-1.191	3.89327	0.000634935	0.0108831	-1	AT4G14200.1		Pentatricopeptide repeat (PPR) superfamily protein	C2H2
Potri.014G148900	-1.86738	4.28048	1.54626e-07	1.04803e-05	-1	AT3G23690.1		basic helix-loop-helix (bHLH) DNA-binding superfamily protein	bHLH
Potri.015G004100	-1.15826	5.00606	3.22167e-05	0.000995081	-1	AT3G49530.1	ANAC062,NAC062,NTL6	NAC domain containing protein 62	NAC
Potri.015G006200	-1.35671	2.73972	0.00406492	0.0437104	-1	AT5G53660.1	AtGRF7,GRF7	growth-regulating factor 7	GRF
Potri.015G009300	1.30489	4.55747	0.000530124	0.00940844	1	AT3G61850.2	DAG1	Dof-type zinc finger DNA-binding family protein	C2C2-Dof
Potri.015G031600	-1.01681	4.96106	0.00196942	0.0255944	-1	AT5G16560.1	KAN,KAN1	Homeodomain-like superfamily protein	GARP-G2-like
Potri.015G034100	1.75812	2.41326	0.00103223	0.0157663	1	AT1G73360.1	ATHDG11,EDT1,HDG11	homeodomain GLABROUS 11	HB-HD-ZIP
Potri.015G041100	1.35593	5.2438	2.18851e-08	1.87748e-06	1	AT1G22640.1	ATMYB3,MYB3	myb domain protein 3	MYB
Potri.015G046300	-1.88497	3.81396	6.56692e-06	0.000260068	-1	AT1G73830.1	BEE3	BR enhanced expression 3	bHLH
Potri.015G048000	1.04734	4.67287	0.000756344	0.0124305	1	AT5G08130.2	BIM1	basic helix-loop-helix (bHLH) DNA-binding superfamily protein	bHLH
Potri.015G069000	-1.01675	6.23345	3.15044e-05	0.000977797	-1	AT1G19000.1		Homeodomain-like superfamily protein	MYB-related
Potri.015G126500	-1.44183	3.4239	0.000696747	0.0116424	-1				B3
Potri.016G026300	-2.27049	2.12328	8.18811e-05	0.00211771	-1	AT3G42170.1		BED zinc finger ;hAT family dimerisation domain	GRAS
Potri.016G032600	-1.74691	5.06504	2.42761e-09	2.84547e-07	-1	AT3G10760.1		Homeodomain-like superfamily protein	GARP-G2-like
Potri.016G056500	1.1284	4.57585	0.00236668	0.0293646	1	AT2G41690.1	AT-HSFB3,HSFB3	heat shock transcription factor B3	HSF
Potri.016G068500	5.18488	0.563592	0.000969315	0.0150059	1	AT2G31210.1		basic helix-loop-helix (bHLH) DNA-binding superfamily protein	bHLH
Potri.016G083900	1.56763	4.66115	3.35784e-08	2.70649e-06	1	AT3G09600.1		Homeodomain-like superfamily protein	MYB-related
Potri.016G084500	1.48209	5.71359	2.84314e-10	4.16889e-08	1	AT2G28550.3	RAP2.7,TOE1	related to AP2.7	AP2/ERF-ERF
Potri.016G084500	1.48209	5.71359	2.84314e-10	4.16889e-08	1	AT2G28550.3	RAP2.7,TOE1	related to AP2.7	AP2/ERF-AP2
Potri.016G088500	1.7777	6.01777	5.07696e-11	9.39061e-09	1	AT5G03150.1	JKD	C2H2-like zinc finger protein	C2H2
Potri.016G090300	1.29072	3.80399	0.00122975	0.0179111	1	AT4G30080.1	ARF16	auxin response factor 16	B3-ARF
Potri.016G136500	-1.32064	3.81716	0.00404269	0.0435416	-1	AT4G32010.1	HSI2-L1,HSL1,VAL2	HSI2-like 1	B3
Potri.017G016900	-2.30938	1.74231	0.00250944	0.0304423	-1	AT5G53980.1	ATHB52,HB52	homeobox protein 52	HB-other
Potri.017G044200	2.32984	3.14912	0.00219255	0.0276762	1	AT2G22540.1	AGL22,SVP	K-box region and MADS-box transcription factor family protein	MADS-MIKC
Potri.017G082700	1.24785	4.44114	0.000129306	0.0030809	1	AT3G28917.1	MIF2	mini zinc finger 2	zf-HD
Potri.018G127700	-1.03732	5.05005	5.34743e-05	0.00149313	-1	AT5G52600.1	AtMYB82,MYB82	myb domain protein 82	MYB-related
Potri.018G127700	-1.03732	5.05005	5.34743e-05	0.00149313	-1	AT5G52600.1	AtMYB82,MYB82	myb domain protein 82	MYB
Potri.018G141700	2.1159	1.6998	0.00195244	0.0254278	1	AT5G57150.1		basic helix-loop-helix (bHLH) DNA-binding superfamily protein	bHLH
Potri.019G032700	-1.77073	6.6495	2.01965e-06	9.58856e-05	-1	AT3G04030.3		Homeodomain-like superfamily protein	GARP-G2-like
Potri.019G051200	1.28264	5.30224	1.61644e-07	1.09123e-05	1	AT4G17900.1		PLATZ transcription factor family protein	PLATZ
Potri.019G085400	-1.6048	2.44438	0.00233887	0.0291212	-1	AT1G34370.1	STOP1	C2H2 and C2HC zinc fingers superfamily protein	C2H2
Potri.T078200	-1.12391	4.38363	0.000673432	0.0113357	-1	AT2G43500.1		Plant regulator RWP-RK family protein	RWP-RK
Potri.T094400	2.0507	4.04908	1.59429e-05	0.000547965	1	AT5G57660.1	ATCOL5,COL5	CONSTANS-like 5	C2C2-CO-like
