# Supplementary material for: Comparative transcriptome analyses define genes and gene modules differing between two Populus genotypes with contrasting stem growth rates
Source: Biotechnol Biofuels. 2020 Aug 9;13:139. doi: 10.1186/s13068-020-01758-0 (PMC7415184; doi:10.1186/s13068-020-01758-0)
Supplement: Supplementary file 10 — Additional file 10: Data S7. Gene Ontology annotation and enrichment analysis of genes clustered in each module. [file 13068_2020_1758_MOESM10_ESM.xlsx]

## Sheet: cyan
Additional file 10: Data S7. Gene Ontology annotation and enrichment analysis of genes clustered in each module.
GOBPID	Pvalue	OddsRatio	ExpCount	Count	Size	Term	Genes
GO:0001112	0.00227012	49.853	0.0788994	2	4	DNA-templated transcriptional open complex formation	Potri.008G139200, Potri.008G139400
GO:0001113	0.00227012	49.853	0.0788994	2	4	transcriptional open complex formation at RNA polymerase II promoter	Potri.008G139200, Potri.008G139400
GO:0001120	0.00227012	49.853	0.0788994	2	4	protein-DNA complex remodeling	Potri.008G139200, Potri.008G139400
GO:0006139	1.06047e-06	1.57337	118.507	167	6008	nucleobase-containing compound metabolic process	Potri.001G003700, Potri.001G044500, Potri.001G061800, Potri.001G083800, Potri.001G107500, Potri.001G144400, Potri.001G150600, Potri.001G168200, Potri.001G168800, Potri.001G219100, Potri.001G220100, Potri.001G235500, Potri.001G253200, Potri.001G269100, Potri.001G270000, Potri.001G287600, Potri.001G318100, Potri.001G328400, Potri.001G361600, Potri.001G404400, Potri.001G452700, Potri.001G473200, Pot…
GO:0006351	2.96073e-09	1.87885	75.0334	126	3804	transcription, DNA-templated	Potri.001G003700, Potri.001G044500, Potri.001G061800, Potri.001G083800, Potri.001G107500, Potri.001G144400, Potri.001G150600, Potri.001G168800, Potri.001G219100, Potri.001G235500, Potri.001G269100, Potri.001G270000, Potri.001G328400, Potri.001G361600, Potri.001G404400, Potri.001G452700, Potri.001G473200, Potri.002G032300, Potri.002G035200, Potri.002G073500, Potri.002G105300, Potri.002G138900, Pot…
GO:0006355	1.55994e-08	1.84228	72.3311	120	3667	regulation of transcription, DNA-templated	Potri.001G044500, Potri.001G061800, Potri.001G083800, Potri.001G107500, Potri.001G144400, Potri.001G150600, Potri.001G168800, Potri.001G219100, Potri.001G235500, Potri.001G269100, Potri.001G270000, Potri.001G328400, Potri.001G361600, Potri.001G404400, Potri.001G452700, Potri.001G473200, Potri.002G032300, Potri.002G035200, Potri.002G073500, Potri.002G105300, Potri.002G138900, Potri.002G143800, Pot…
GO:0006366	0.00416381	2.54587	4.91149	12	249	transcription from RNA polymerase II promoter	Potri.001G083800, Potri.001G107500, Potri.001G270000, Potri.003G092200, Potri.007G020200, Potri.008G139200, Potri.008G139400, Potri.009G031100, Potri.010G235900, Potri.014G103700, Potri.015G057100, Potri.019G017900
GO:0006725	7.41945e-07	1.55714	134.642	186	6826	cellular aromatic compound metabolic process	Potri.001G003700, Potri.001G010800, Potri.001G044500, Potri.001G046100, Potri.001G061800, Potri.001G083800, Potri.001G107500, Potri.001G144400, Potri.001G150600, Potri.001G168200, Potri.001G168800, Potri.001G219100, Potri.001G220100, Potri.001G235500, Potri.001G253200, Potri.001G269100, Potri.001G270000, Potri.001G287600, Potri.001G318100, Potri.001G328400, Potri.001G349600, Potri.001G361600, Pot…
GO:0006807	3.99254e-05	1.42307	156.122	200	7915	nitrogen compound metabolic process	Potri.001G003700, Potri.001G010800, Potri.001G044500, Potri.001G059000, Potri.001G061800, Potri.001G083800, Potri.001G107500, Potri.001G144400, Potri.001G150600, Potri.001G168200, Potri.001G168800, Potri.001G193600, Potri.001G211600, Potri.001G219100, Potri.001G220100, Potri.001G224400, Potri.001G235500, Potri.001G253200, Potri.001G269100, Potri.001G270000, Potri.001G287600, Potri.001G318100, Pot…
GO:0008152	8.09154e-05	1.36767	341.141	388	17295	metabolic process	Potri.001G003700, Potri.001G010800, Potri.001G011400, Potri.001G025600, Potri.001G034000, Potri.001G036800, Potri.001G044500, Potri.001G046100, Potri.001G059000, Potri.001G061800, Potri.001G083800, Potri.001G107500, Potri.001G120500, Potri.001G144400, Potri.001G150600, Potri.001G151100, Potri.001G168200, Potri.001G168600, Potri.001G168800, Potri.001G193600, Potri.001G198500, Potri.001G211600, Pot…
GO:0009058	0.000134727	1.38533	158.351	199	8028	biosynthetic process	Potri.001G003700, Potri.001G010800, Potri.001G034000, Potri.001G044500, Potri.001G046100, Potri.001G061800, Potri.001G083800, Potri.001G107500, Potri.001G120500, Potri.001G144400, Potri.001G150600, Potri.001G168800, Potri.001G219100, Potri.001G235500, Potri.001G253200, Potri.001G269100, Potri.001G270000, Potri.001G328400, Potri.001G334400, Potri.001G349600, Potri.001G361600, Potri.001G393000, Pot…
GO:0009059	2.12756e-05	1.50188	108.566	149	5504	macromolecule biosynthetic process	Potri.001G003700, Potri.001G034000, Potri.001G044500, Potri.001G061800, Potri.001G083800, Potri.001G107500, Potri.001G144400, Potri.001G150600, Potri.001G168800, Potri.001G219100, Potri.001G235500, Potri.001G269100, Potri.001G270000, Potri.001G328400, Potri.001G361600, Potri.001G404400, Potri.001G452700, Potri.001G473200, Potri.002G032300, Potri.002G035200, Potri.002G073500, Potri.002G095400, Pot…
GO:0009889	3.5827e-07	1.70563	80.7536	125	4094	regulation of biosynthetic process	Potri.001G044500, Potri.001G061800, Potri.001G083800, Potri.001G107500, Potri.001G144400, Potri.001G150600, Potri.001G168800, Potri.001G219100, Potri.001G235500, Potri.001G269100, Potri.001G270000, Potri.001G328400, Potri.001G361600, Potri.001G404400, Potri.001G452700, Potri.001G473200, Potri.002G032300, Potri.002G035200, Potri.002G073500, Potri.002G095400, Potri.002G105300, Potri.002G138900, Pot…
GO:0009900	0.00713846	5.70971	0.769269	4	39	dehiscence	Potri.002G137900, Potri.002G207000, Potri.015G102400, Potri.016G054800
GO:0009911	0.00754428	3.70716	1.71606	6	87	positive regulation of flower development	Potri.002G207000, Potri.008G135200, Potri.015G102400, Potri.017G017800, Potri.018G005200, Potri.018G033200
GO:0009987	0.000906304	1.30527	378.974	417	19213	cellular process	Potri.001G003700, Potri.001G010800, Potri.001G011400, Potri.001G019100, Potri.001G023900, Potri.001G025600, Potri.001G034000, Potri.001G036800, Potri.001G044500, Potri.001G046100, Potri.001G050800, Potri.001G059000, Potri.001G061800, Potri.001G063700, Potri.001G064200, Potri.001G083800, Potri.001G107500, Potri.001G120500, Potri.001G144400, Potri.001G150600, Potri.001G168200, Potri.001G168800, Pot…
GO:0010018	0.00552808	24.9249	0.118349	2	6	far-red light signaling pathway	Potri.006G020600, Potri.016G018200
GO:0010047	0.00422575	10.6958	0.335323	3	17	fruit dehiscence	Potri.002G207000, Potri.015G102400, Potri.016G054800
GO:0010200	0.00756033	2.45514	4.65507	11	236	response to chitin	Potri.001G044500, Potri.002G001600, Potri.002G105300, Potri.002G132800, Potri.003G092200, Potri.003G182200, Potri.009G073900, Potri.010G147700, Potri.011G061800, Potri.013G025800, Potri.014G103700
GO:0010227	0.00713846	5.70971	0.769269	4	39	floral organ abscission	Potri.002G207000, Potri.013G074000, Potri.015G102400, Potri.016G054800
GO:0010230	0.00552808	24.9249	0.118349	2	6	alternative respiration	Potri.006G252200, Potri.018G029100
GO:0010243	0.00582381	2.33502	5.77938	13	293	response to organonitrogen compound	Potri.001G044500, Potri.001G361600, Potri.002G001600, Potri.002G105300, Potri.002G132800, Potri.003G092200, Potri.003G182200, Potri.005G253800, Potri.009G073900, Potri.010G147700, Potri.011G061800, Potri.013G025800, Potri.014G103700
GO:0010467	7.06429e-06	1.53224	110.735	154	5614	gene expression	Potri.001G003700, Potri.001G036800, Potri.001G044500, Potri.001G061800, Potri.001G083800, Potri.001G107500, Potri.001G144400, Potri.001G150600, Potri.001G168800, Potri.001G219100, Potri.001G235500, Potri.001G253200, Potri.001G269100, Potri.001G270000, Potri.001G287600, Potri.001G328400, Potri.001G361600, Potri.001G404400, Potri.001G452700, Potri.001G473200, Potri.002G032300, Potri.002G035200, Pot…
GO:0010468	3.85249e-08	1.77805	80.004	128	4056	regulation of gene expression	Potri.001G036800, Potri.001G044500, Potri.001G061800, Potri.001G083800, Potri.001G107500, Potri.001G144400, Potri.001G150600, Potri.001G168800, Potri.001G219100, Potri.001G235500, Potri.001G269100, Potri.001G270000, Potri.001G328400, Potri.001G361600, Potri.001G404400, Potri.001G452700, Potri.001G473200, Potri.002G032300, Potri.002G035200, Potri.002G073500, Potri.002G095400, Potri.002G105300, Pot…
GO:0010556	4.44823e-08	1.78344	77.7554	125	3942	regulation of macromolecule biosynthetic process	Potri.001G044500, Potri.001G061800, Potri.001G083800, Potri.001G107500, Potri.001G144400, Potri.001G150600, Potri.001G168800, Potri.001G219100, Potri.001G235500, Potri.001G269100, Potri.001G270000, Potri.001G328400, Potri.001G361600, Potri.001G404400, Potri.001G452700, Potri.001G473200, Potri.002G032300, Potri.002G035200, Potri.002G073500, Potri.002G095400, Potri.002G105300, Potri.002G138900, Pot…
GO:0016070	3.5325e-07	1.65176	97.5394	145	4945	RNA metabolic process	Potri.001G003700, Potri.001G044500, Potri.001G061800, Potri.001G083800, Potri.001G107500, Potri.001G144400, Potri.001G150600, Potri.001G168800, Potri.001G219100, Potri.001G220100, Potri.001G235500, Potri.001G253200, Potri.001G269100, Potri.001G270000, Potri.001G287600, Potri.001G328400, Potri.001G361600, Potri.001G404400, Potri.001G452700, Potri.001G473200, Potri.002G032300, Potri.002G035200, Pot…
GO:0018130	2.20838e-07	1.69356	88.3476	135	4479	heterocycle biosynthetic process	Potri.001G003700, Potri.001G010800, Potri.001G044500, Potri.001G061800, Potri.001G083800, Potri.001G107500, Potri.001G144400, Potri.001G150600, Potri.001G168800, Potri.001G219100, Potri.001G235500, Potri.001G269100, Potri.001G270000, Potri.001G328400, Potri.001G361600, Potri.001G404400, Potri.001G452700, Potri.001G473200, Potri.002G032300, Potri.002G035200, Potri.002G046500, Potri.002G073500, Pot…
GO:0019219	4.2285e-08	1.79652	75.2503	122	3815	regulation of nucleobase-containing compound metabolic process	Potri.001G044500, Potri.001G061800, Potri.001G083800, Potri.001G107500, Potri.001G144400, Potri.001G150600, Potri.001G168800, Potri.001G219100, Potri.001G220100, Potri.001G235500, Potri.001G269100, Potri.001G270000, Potri.001G328400, Potri.001G361600, Potri.001G404400, Potri.001G452700, Potri.001G473200, Potri.002G032300, Potri.002G035200, Potri.002G073500, Potri.002G105300, Potri.002G138900, Pot…
GO:0019222	6.99282e-07	1.63531	96.1192	142	4873	regulation of metabolic process	Potri.001G036800, Potri.001G044500, Potri.001G061800, Potri.001G083800, Potri.001G107500, Potri.001G144400, Potri.001G150600, Potri.001G168800, Potri.001G219100, Potri.001G220100, Potri.001G224400, Potri.001G235500, Potri.001G269100, Potri.001G270000, Potri.001G328400, Potri.001G361600, Potri.001G404400, Potri.001G452700, Potri.001G473200, Potri.002G032300, Potri.002G035200, Potri.002G073500, Pot…
GO:0019369	0.00552808	24.9249	0.118349	2	6	arachidonic acid metabolic process	Potri.004G149000, Potri.014G038700
GO:0019373	0.00552808	24.9249	0.118349	2	6	epoxygenase P450 pathway	Potri.004G149000, Potri.014G038700
GO:0019438	2.9775e-07	1.66978	93.0224	140	4716	aromatic compound biosynthetic process	Potri.001G003700, Potri.001G010800, Potri.001G044500, Potri.001G046100, Potri.001G061800, Potri.001G083800, Potri.001G107500, Potri.001G144400, Potri.001G150600, Potri.001G168800, Potri.001G219100, Potri.001G235500, Potri.001G269100, Potri.001G270000, Potri.001G328400, Potri.001G349600, Potri.001G361600, Potri.001G404400, Potri.001G452700, Potri.001G473200, Potri.002G032300, Potri.002G035200, Pot…
GO:0031323	8.68917e-07	1.6498	88.8408	133	4504	regulation of cellular metabolic process	Potri.001G044500, Potri.001G061800, Potri.001G083800, Potri.001G107500, Potri.001G144400, Potri.001G150600, Potri.001G168800, Potri.001G219100, Potri.001G220100, Potri.001G235500, Potri.001G269100, Potri.001G270000, Potri.001G328400, Potri.001G361600, Potri.001G404400, Potri.001G452700, Potri.001G473200, Potri.002G032300, Potri.002G035200, Potri.002G073500, Potri.002G095400, Potri.002G105300, Pot…
GO:0031326	1.99834e-07	1.72753	79.8857	125	4050	regulation of cellular biosynthetic process	Potri.001G044500, Potri.001G061800, Potri.001G083800, Potri.001G107500, Potri.001G144400, Potri.001G150600, Potri.001G168800, Potri.001G219100, Potri.001G235500, Potri.001G269100, Potri.001G270000, Potri.001G328400, Potri.001G361600, Potri.001G404400, Potri.001G452700, Potri.001G473200, Potri.002G032300, Potri.002G035200, Potri.002G073500, Potri.002G095400, Potri.002G105300, Potri.002G138900, Pot…
GO:0032774	3.49778e-09	1.8687	76.0393	127	3855	RNA biosynthetic process	Potri.001G003700, Potri.001G044500, Potri.001G061800, Potri.001G083800, Potri.001G107500, Potri.001G144400, Potri.001G150600, Potri.001G168800, Potri.001G219100, Potri.001G235500, Potri.001G269100, Potri.001G270000, Potri.001G328400, Potri.001G361600, Potri.001G404400, Potri.001G452700, Potri.001G473200, Potri.002G032300, Potri.002G035200, Potri.002G073500, Potri.002G105300, Potri.002G138900, Pot…
GO:0034367	0.00227012	49.853	0.0788994	2	4	macromolecular complex remodeling	Potri.008G139200, Potri.008G139400
GO:0034641	0.000106237	1.40399	144.78	185	7340	cellular nitrogen compound metabolic process	Potri.001G003700, Potri.001G010800, Potri.001G044500, Potri.001G061800, Potri.001G083800, Potri.001G107500, Potri.001G144400, Potri.001G150600, Potri.001G168200, Potri.001G168800, Potri.001G211600, Potri.001G219100, Potri.001G220100, Potri.001G235500, Potri.001G253200, Potri.001G269100, Potri.001G270000, Potri.001G287600, Potri.001G318100, Potri.001G328400, Potri.001G361600, Potri.001G389200, Pot…
GO:0034645	1.58499e-05	1.51569	106.199	147	5384	cellular macromolecule biosynthetic process	Potri.001G003700, Potri.001G034000, Potri.001G044500, Potri.001G061800, Potri.001G083800, Potri.001G107500, Potri.001G144400, Potri.001G150600, Potri.001G168800, Potri.001G219100, Potri.001G235500, Potri.001G269100, Potri.001G270000, Potri.001G328400, Potri.001G361600, Potri.001G404400, Potri.001G452700, Potri.001G473200, Potri.002G032300, Potri.002G035200, Potri.002G073500, Potri.002G095400, Pot…
GO:0034654	2.57144e-08	1.78227	81.8976	131	4152	nucleobase-containing compound biosynthetic process	Potri.001G003700, Potri.001G044500, Potri.001G061800, Potri.001G083800, Potri.001G107500, Potri.001G144400, Potri.001G150600, Potri.001G168800, Potri.001G219100, Potri.001G235500, Potri.001G269100, Potri.001G270000, Potri.001G328400, Potri.001G361600, Potri.001G404400, Potri.001G452700, Potri.001G473200, Potri.002G032300, Potri.002G035200, Potri.002G073500, Potri.002G090500, Potri.002G105300, Pot…
GO:0042753	0.00188467	14.976	0.256423	3	13	positive regulation of circadian rhythm	Potri.006G020600, Potri.009G035000, Potri.016G018200
GO:0043170	1.52967e-05	1.41364	219.498	270	11128	macromolecule metabolic process	Potri.001G003700, Potri.001G025600, Potri.001G034000, Potri.001G036800, Potri.001G044500, Potri.001G061800, Potri.001G083800, Potri.001G107500, Potri.001G144400, Potri.001G150600, Potri.001G151100, Potri.001G168800, Potri.001G198500, Potri.001G219100, Potri.001G220100, Potri.001G234100, Potri.001G235500, Potri.001G240500, Potri.001G253200, Potri.001G269100, Potri.001G270000, Potri.001G287600, Pot…
GO:0043619	0.00552808	24.9249	0.118349	2	6	regulation of transcription from RNA polymerase II promoter in response to oxidative stress	Potri.003G092200, Potri.014G103700
GO:0044237	1.03448e-06	1.47141	274.807	334	13932	cellular metabolic process	Potri.001G003700, Potri.001G010800, Potri.001G011400, Potri.001G025600, Potri.001G034000, Potri.001G036800, Potri.001G044500, Potri.001G046100, Potri.001G059000, Potri.001G061800, Potri.001G083800, Potri.001G107500, Potri.001G120500, Potri.001G144400, Potri.001G150600, Potri.001G168200, Potri.001G168800, Potri.001G193600, Potri.001G198500, Potri.001G211600, Potri.001G219100, Potri.001G220100, Pot…
GO:0044238	0.000141251	1.34459	278.594	324	14124	primary metabolic process	Potri.001G003700, Potri.001G010800, Potri.001G025600, Potri.001G034000, Potri.001G036800, Potri.001G044500, Potri.001G059000, Potri.001G061800, Potri.001G083800, Potri.001G107500, Potri.001G120500, Potri.001G144400, Potri.001G150600, Potri.001G151100, Potri.001G168200, Potri.001G168800, Potri.001G193600, Potri.001G198500, Potri.001G211600, Potri.001G219100, Potri.001G220100, Potri.001G232800, Pot…
GO:0044249	9.58484e-05	1.4032	149.12	190	7560	cellular biosynthetic process	Potri.001G003700, Potri.001G010800, Potri.001G034000, Potri.001G044500, Potri.001G046100, Potri.001G061800, Potri.001G083800, Potri.001G107500, Potri.001G120500, Potri.001G144400, Potri.001G150600, Potri.001G168800, Potri.001G219100, Potri.001G235500, Potri.001G269100, Potri.001G270000, Potri.001G328400, Potri.001G334400, Potri.001G349600, Potri.001G361600, Potri.001G404400, Potri.001G452700, Pot…
GO:0044260	3.06689e-06	1.46203	201.174	255	10199	cellular macromolecule metabolic process	Potri.001G003700, Potri.001G025600, Potri.001G034000, Potri.001G036800, Potri.001G044500, Potri.001G061800, Potri.001G083800, Potri.001G107500, Potri.001G144400, Potri.001G150600, Potri.001G168800, Potri.001G198500, Potri.001G219100, Potri.001G220100, Potri.001G234100, Potri.001G235500, Potri.001G240500, Potri.001G253200, Potri.001G269100, Potri.001G270000, Potri.001G287600, Potri.001G313200, Pot…
GO:0044271	8.69325e-05	1.46113	105.39	142	5343	cellular nitrogen compound biosynthetic process	Potri.001G003700, Potri.001G010800, Potri.001G044500, Potri.001G061800, Potri.001G083800, Potri.001G107500, Potri.001G144400, Potri.001G150600, Potri.001G168800, Potri.001G219100, Potri.001G235500, Potri.001G269100, Potri.001G270000, Potri.001G328400, Potri.001G361600, Potri.001G404400, Potri.001G452700, Potri.001G473200, Potri.002G032300, Potri.002G035200, Potri.002G073500, Potri.002G090500, Pot…
GO:0045935	0.00929472	2.00864	8.22527	16	417	positive regulation of nucleobase-containing compound metabolic process	Potri.001G220100, Potri.001G361600, Potri.002G035200, Potri.003G092200, Potri.004G049300, Potri.006G020600, Potri.006G140800, Potri.009G164500, Potri.010G147700, Potri.011G091800, Potri.012G023700, Potri.014G025700, Potri.014G103700, Potri.016G018200, Potri.016G126100, Potri.019G017900
GO:0046483	1.53477e-06	1.54716	128.054	177	6492	heterocycle metabolic process	Potri.001G003700, Potri.001G010800, Potri.001G044500, Potri.001G061800, Potri.001G083800, Potri.001G107500, Potri.001G144400, Potri.001G150600, Potri.001G168200, Potri.001G168800, Potri.001G219100, Potri.001G220100, Potri.001G235500, Potri.001G253200, Potri.001G269100, Potri.001G270000, Potri.001G287600, Potri.001G318100, Potri.001G328400, Potri.001G361600, Potri.001G389200, Potri.001G404400, Pot…
GO:0050789	0.000689191	1.3351	156.477	192	7933	regulation of biological process	Potri.001G036800, Potri.001G044500, Potri.001G050800, Potri.001G061800, Potri.001G063700, Potri.001G083800, Potri.001G107500, Potri.001G144400, Potri.001G150600, Potri.001G168800, Potri.001G198500, Potri.001G219100, Potri.001G220100, Potri.001G224400, Potri.001G235500, Potri.001G269100, Potri.001G270000, Potri.001G328400, Potri.001G361600, Potri.001G404400, Potri.001G452700, Potri.001G473200, Pot…
GO:0050794	0.00156648	1.3186	140.323	172	7114	regulation of cellular process	Potri.001G044500, Potri.001G050800, Potri.001G061800, Potri.001G063700, Potri.001G083800, Potri.001G107500, Potri.001G144400, Potri.001G150600, Potri.001G168800, Potri.001G198500, Potri.001G219100, Potri.001G220100, Potri.001G235500, Potri.001G269100, Potri.001G270000, Potri.001G328400, Potri.001G361600, Potri.001G404400, Potri.001G452700, Potri.001G473200, Potri.002G022600, Potri.002G032300, Pot…
GO:0051171	8.06269e-08	1.75451	80.221	127	4067	regulation of nitrogen compound metabolic process	Potri.001G044500, Potri.001G061800, Potri.001G083800, Potri.001G107500, Potri.001G144400, Potri.001G150600, Potri.001G168800, Potri.001G219100, Potri.001G220100, Potri.001G235500, Potri.001G269100, Potri.001G270000, Potri.001G328400, Potri.001G361600, Potri.001G404400, Potri.001G452700, Potri.001G473200, Potri.002G032300, Potri.002G035200, Potri.002G073500, Potri.002G095400, Potri.002G105300, Pot…
GO:0051173	0.00361401	2.12225	8.79729	18	446	positive regulation of nitrogen compound metabolic process	Potri.001G220100, Potri.001G361600, Potri.002G035200, Potri.003G092200, Potri.004G049300, Potri.006G020600, Potri.006G140800, Potri.009G164500, Potri.010G147700, Potri.011G091800, Potri.011G148300, Potri.012G023700, Potri.014G025700, Potri.014G103700, Potri.016G018200, Potri.016G126100, Potri.016G138400, Potri.019G017900
GO:0051252	1.35352e-08	1.83933	73.7512	122	3739	regulation of RNA metabolic process	Potri.001G044500, Potri.001G061800, Potri.001G083800, Potri.001G107500, Potri.001G144400, Potri.001G150600, Potri.001G168800, Potri.001G219100, Potri.001G220100, Potri.001G235500, Potri.001G269100, Potri.001G270000, Potri.001G328400, Potri.001G361600, Potri.001G404400, Potri.001G452700, Potri.001G473200, Potri.002G032300, Potri.002G035200, Potri.002G073500, Potri.002G105300, Potri.002G138900, Pot…
GO:0051254	0.00667715	2.08771	7.92939	16	402	positive regulation of RNA metabolic process	Potri.001G220100, Potri.001G361600, Potri.002G035200, Potri.003G092200, Potri.004G049300, Potri.006G020600, Potri.006G140800, Potri.009G164500, Potri.010G147700, Potri.011G091800, Potri.012G023700, Potri.014G025700, Potri.014G103700, Potri.016G018200, Potri.016G126100, Potri.019G017900
GO:0060255	7.74607e-08	1.72756	87.5981	136	4441	regulation of macromolecule metabolic process	Potri.001G036800, Potri.001G044500, Potri.001G061800, Potri.001G083800, Potri.001G107500, Potri.001G144400, Potri.001G150600, Potri.001G168800, Potri.001G219100, Potri.001G220100, Potri.001G235500, Potri.001G269100, Potri.001G270000, Potri.001G328400, Potri.001G361600, Potri.001G404400, Potri.001G452700, Potri.001G473200, Potri.002G032300, Potri.002G035200, Potri.002G073500, Potri.002G095400, Pot…
GO:0065007	5.91395e-05	1.3993	172.928	217	8767	biological regulation	Potri.001G032200, Potri.001G036800, Potri.001G044500, Potri.001G050800, Potri.001G061800, Potri.001G063700, Potri.001G064200, Potri.001G083800, Potri.001G107500, Potri.001G144400, Potri.001G150600, Potri.001G168800, Potri.001G198500, Potri.001G219100, Potri.001G220100, Potri.001G224400, Potri.001G235500, Potri.001G269100, Potri.001G270000, Potri.001G328400, Potri.001G361600, Potri.001G389200, Pot…
GO:0071704	0.00020317	1.33478	299.66	344	15192	organic substance metabolic process	Potri.001G003700, Potri.001G010800, Potri.001G025600, Potri.001G034000, Potri.001G036800, Potri.001G044500, Potri.001G046100, Potri.001G059000, Potri.001G061800, Potri.001G083800, Potri.001G107500, Potri.001G120500, Potri.001G144400, Potri.001G150600, Potri.001G151100, Potri.001G168200, Potri.001G168800, Potri.001G193600, Potri.001G198500, Potri.001G211600, Potri.001G219100, Potri.001G220100, Pot…
GO:0080090	3.85475e-07	1.67921	87.5389	133	4438	regulation of primary metabolic process	Potri.001G044500, Potri.001G061800, Potri.001G083800, Potri.001G107500, Potri.001G144400, Potri.001G150600, Potri.001G168800, Potri.001G219100, Potri.001G220100, Potri.001G235500, Potri.001G269100, Potri.001G270000, Potri.001G328400, Potri.001G361600, Potri.001G404400, Potri.001G452700, Potri.001G473200, Potri.002G032300, Potri.002G035200, Potri.002G073500, Potri.002G095400, Potri.002G105300, Pot…
GO:0090304	2.22421e-08	1.70259	107.579	162	5454	nucleic acid metabolic process	Potri.001G003700, Potri.001G044500, Potri.001G061800, Potri.001G083800, Potri.001G107500, Potri.001G144400, Potri.001G150600, Potri.001G168800, Potri.001G219100, Potri.001G220100, Potri.001G235500, Potri.001G253200, Potri.001G269100, Potri.001G270000, Potri.001G287600, Potri.001G318100, Potri.001G328400, Potri.001G361600, Potri.001G404400, Potri.001G452700, Potri.001G473200, Potri.002G032300, Pot…
GO:0090567	0.00813377	1.67059	17.9102	29	908	reproductive shoot system development	Potri.001G328400, Potri.001G404400, Potri.002G032300, Potri.002G137900, Potri.002G207000, Potri.004G121800, Potri.005G055500, Potri.006G103900, Potri.006G125800, Potri.006G139400, Potri.008G087800, Potri.008G089000, Potri.008G135200, Potri.008G141800, Potri.010G143500, Potri.010G166200, Potri.011G123500, Potri.012G057600, Potri.013G074000, Potri.015G015800, Potri.015G102400, Potri.015G106900, Pot…
GO:0097659	3.08254e-09	1.87326	75.8815	127	3847	nucleic acid-templated transcription	Potri.001G003700, Potri.001G044500, Potri.001G061800, Potri.001G083800, Potri.001G107500, Potri.001G144400, Potri.001G150600, Potri.001G168800, Potri.001G219100, Potri.001G235500, Potri.001G269100, Potri.001G270000, Potri.001G328400, Potri.001G361600, Potri.001G404400, Potri.001G452700, Potri.001G473200, Potri.002G032300, Potri.002G035200, Potri.002G073500, Potri.002G105300, Potri.002G138900, Pot…
GO:1901334	0.00552808	24.9249	0.118349	2	6	lactone metabolic process	Potri.002G046500, Potri.018G044100
GO:1901336	0.00552808	24.9249	0.118349	2	6	lactone biosynthetic process	Potri.002G046500, Potri.018G044100
GO:1901360	2.8104e-07	1.57517	139.908	194	7093	organic cyclic compound metabolic process	Potri.001G003700, Potri.001G010800, Potri.001G044500, Potri.001G046100, Potri.001G061800, Potri.001G083800, Potri.001G107500, Potri.001G144400, Potri.001G150600, Potri.001G168200, Potri.001G168800, Potri.001G219100, Potri.001G220100, Potri.001G235500, Potri.001G253200, Potri.001G260100, Potri.001G269100, Potri.001G270000, Potri.001G287600, Potri.001G318100, Potri.001G328400, Potri.001G349600, Pot…
GO:1901362	9.53907e-07	1.62226	97.5	143	4943	organic cyclic compound biosynthetic process	Potri.001G003700, Potri.001G010800, Potri.001G044500, Potri.001G046100, Potri.001G061800, Potri.001G083800, Potri.001G107500, Potri.001G144400, Potri.001G150600, Potri.001G168800, Potri.001G219100, Potri.001G235500, Potri.001G269100, Potri.001G270000, Potri.001G328400, Potri.001G349600, Potri.001G361600, Potri.001G404400, Potri.001G452700, Potri.001G473200, Potri.002G032300, Potri.002G035200, Pot…
GO:1901576	0.000554386	1.3447	153.025	189	7758	organic substance biosynthetic process	Potri.001G003700, Potri.001G010800, Potri.001G034000, Potri.001G044500, Potri.001G046100, Potri.001G061800, Potri.001G083800, Potri.001G107500, Potri.001G120500, Potri.001G144400, Potri.001G150600, Potri.001G168800, Potri.001G219100, Potri.001G235500, Potri.001G269100, Potri.001G270000, Potri.001G328400, Potri.001G334400, Potri.001G349600, Potri.001G361600, Potri.001G404400, Potri.001G452700, Pot…
GO:1901600	0.00552808	24.9249	0.118349	2	6	strigolactone metabolic process	Potri.002G046500, Potri.018G044100
GO:1901601	0.00552808	24.9249	0.118349	2	6	strigolactone biosynthetic process	Potri.002G046500, Potri.018G044100
GO:1903506	1.38783e-08	1.84252	72.982	121	3700	regulation of nucleic acid-templated transcription	Potri.001G044500, Potri.001G061800, Potri.001G083800, Potri.001G107500, Potri.001G144400, Potri.001G150600, Potri.001G168800, Potri.001G219100, Potri.001G235500, Potri.001G269100, Potri.001G270000, Potri.001G328400, Potri.001G361600, Potri.001G404400, Potri.001G452700, Potri.001G473200, Potri.002G032300, Potri.002G035200, Potri.002G073500, Potri.002G105300, Potri.002G138900, Potri.002G143800, Pot…
GO:2000112	4.59476e-08	1.78589	76.9861	124	3903	regulation of cellular macromolecule biosynthetic process	Potri.001G044500, Potri.001G061800, Potri.001G083800, Potri.001G107500, Potri.001G144400, Potri.001G150600, Potri.001G168800, Potri.001G219100, Potri.001G235500, Potri.001G269100, Potri.001G270000, Potri.001G328400, Potri.001G361600, Potri.001G404400, Potri.001G452700, Potri.001G473200, Potri.002G032300, Potri.002G035200, Potri.002G073500, Potri.002G095400, Potri.002G105300, Potri.002G138900, Pot…
GO:2001141	1.38783e-08	1.84252	72.982	121	3700	regulation of RNA biosynthetic process	Potri.001G044500, Potri.001G061800, Potri.001G083800, Potri.001G107500, Potri.001G144400, Potri.001G150600, Potri.001G168800, Potri.001G219100, Potri.001G235500, Potri.001G269100, Potri.001G270000, Potri.001G328400, Potri.001G361600, Potri.001G404400, Potri.001G452700, Potri.001G473200, Potri.002G032300, Potri.002G035200, Potri.002G073500, Potri.002G105300, Potri.002G138900, Potri.002G143800, Pot…

## Sheet: grey60
Additional file 10: Data S7. Gene Ontology annotation and enrichment analysis of genes clustered in each module.
GOBPID	Pvalue	OddsRatio	ExpCount	Count	Size	Term	Genes
GO:0001101	0.000914226	1.64902	33.139	52	2029	response to acid chemical	Potri.001G437200, Potri.002G132500, Potri.002G207100, Potri.002G224100, Potri.003G012400, Potri.003G071400, Potri.003G111200, Potri.003G165000, Potri.003G165500, Potri.003G165600, Potri.003G165700, Potri.003G193200, Potri.004G012500, Potri.004G012800, Potri.004G027500, Potri.004G091500, Potri.004G148600, Potri.004G191400, Potri.005G077300, Potri.007G012400, Potri.007G111800, Potri.007G120500, Pot…
GO:0001666	4.34004e-05	4.77848	2.48257	11	152	response to hypoxia	Potri.001G335900, Potri.006G137600, Potri.007G049400, Potri.007G108700, Potri.008G022700, Potri.010G236900, Potri.014G033000, Potri.014G033700, Potri.018G115800, Potri.018G119900, Potri.T163000
GO:0002218	0.00052621	5.39574	1.40461	7	86	activation of innate immune response	Potri.001G129700, Potri.001G335900, Potri.003G071400, Potri.006G137600, Potri.013G065100, Potri.018G115800, Potri.018G119900
GO:0002229	0.00137636	9.32976	0.489981	4	30	defense response to oomycetes	Potri.012G054900, Potri.013G157200, Potri.013G157300, Potri.T004800
GO:0002239	0.00334527	7.13269	0.620642	4	38	response to oomycetes	Potri.012G054900, Potri.013G157200, Potri.013G157300, Potri.T004800
GO:0002253	0.00052621	5.39574	1.40461	7	86	activation of immune response	Potri.001G129700, Potri.001G335900, Potri.003G071400, Potri.006G137600, Potri.013G065100, Potri.018G115800, Potri.018G119900
GO:0002376	0.000189086	2.22228	13.2295	28	810	immune system process	Potri.001G112100, Potri.001G129700, Potri.001G335900, Potri.001G348900, Potri.003G071400, Potri.003G165000, Potri.004G027500, Potri.004G055900, Potri.005G128300, Potri.006G011900, Potri.006G013000, Potri.006G137600, Potri.007G012400, Potri.011G037700, Potri.011G057100, Potri.012G054900, Potri.013G043800, Potri.013G065100, Potri.013G157200, Potri.013G157300, Potri.014G033000, Potri.014G033700, Pot…
GO:0002682	0.000815675	3.32895	3.47886	11	213	regulation of immune system process	Potri.001G129700, Potri.001G335900, Potri.003G071400, Potri.003G165000, Potri.006G137600, Potri.012G054900, Potri.013G065100, Potri.014G171200, Potri.018G115800, Potri.018G119900, Potri.T004800
GO:0002684	0.000772872	4.39288	1.94359	8	119	positive regulation of immune system process	Potri.001G129700, Potri.001G335900, Potri.003G071400, Potri.006G137600, Potri.013G065100, Potri.014G171200, Potri.018G115800, Potri.018G119900
GO:0006040	0.00219454	5.95222	0.91463	5	56	amino sugar metabolic process	Potri.008G131400, Potri.014G092900, Potri.015G024000, Potri.018G086400, Potri.018G112000
GO:0006468	0.00225374	1.63795	28.0432	44	1717	protein phosphorylation	Potri.001G153900, Potri.001G409300, Potri.001G409400, Potri.001G411600, Potri.001G411700, Potri.001G413900, Potri.001G414000, Potri.001G441800, Potri.002G019300, Potri.002G147000, Potri.003G177500, Potri.004G027500, Potri.004G191400, Potri.004G213600, Potri.004G231400, Potri.006G024600, Potri.007G117000, Potri.007G141400, Potri.008G011400, Potri.009G021600, Potri.009G118700, Potri.010G017900, Pot…
GO:0006569	0.00888329	17.2703	0.146994	2	9	tryptophan catabolic process	Potri.013G157200, Potri.013G157300
GO:0006950	0.000161414	1.46565	98.5188	132	6032	response to stress	Potri.001G011500, Potri.001G096500, Potri.001G112100, Potri.001G127700, Potri.001G129700, Potri.001G168000, Potri.001G178100, Potri.001G259900, Potri.001G335900, Potri.001G348900, Potri.001G409300, Potri.001G409400, Potri.001G411600, Potri.001G411700, Potri.001G413900, Potri.001G414000, Potri.001G437200, Potri.001G441800, Potri.002G057200, Potri.002G123700, Potri.002G132500, Potri.002G224100, Pot…
GO:0006952	5.95816e-06	1.79491	47.7078	79	2921	defense response	Potri.001G011500, Potri.001G096500, Potri.001G112100, Potri.001G129700, Potri.001G168000, Potri.001G335900, Potri.001G348900, Potri.001G409300, Potri.001G409400, Potri.001G411600, Potri.001G411700, Potri.001G413900, Potri.001G414000, Potri.001G441800, Potri.002G123700, Potri.002G224100, Potri.003G071400, Potri.003G132700, Potri.003G134600, Potri.003G134800, Potri.003G165000, Potri.004G027500, Pot…
GO:0006955	0.000145859	2.29802	12.3475	27	756	immune response	Potri.001G112100, Potri.001G129700, Potri.001G335900, Potri.001G348900, Potri.003G071400, Potri.003G165000, Potri.004G027500, Potri.004G055900, Potri.005G128300, Potri.006G011900, Potri.006G013000, Potri.006G137600, Potri.007G012400, Potri.011G037700, Potri.011G057100, Potri.012G054900, Potri.013G043800, Potri.013G065100, Potri.013G157200, Potri.013G157300, Potri.014G033000, Potri.014G033700, Pot…
GO:0008152	0.00284527	1.28694	282.474	314	17295	metabolic process	Potri.001G003600, Potri.001G011500, Potri.001G016500, Potri.001G053900, Potri.001G096500, Potri.001G109100, Potri.001G112100, Potri.001G130400, Potri.001G135900, Potri.001G153500, Potri.001G153900, Potri.001G176500, Potri.001G178100, Potri.001G200300, Potri.001G201600, Potri.001G208600, Potri.001G246100, Potri.001G246300, Potri.001G259900, Potri.001G261000, Potri.001G269200, Potri.001G270700, Pot…
GO:0009074	0.000576589	12.131	0.391984	4	24	aromatic amino acid family catabolic process	Potri.013G052900, Potri.013G157200, Potri.013G157300, Potri.017G014200
GO:0009310	0.00294453	12.1095	0.293988	3	18	amine catabolic process	Potri.009G058200, Potri.013G157200, Potri.013G157300
GO:0009403	0.00067761	11.553	0.408317	4	25	toxin biosynthetic process	Potri.002G057200, Potri.003G149700, Potri.013G157200, Potri.013G157300
GO:0009404	0.00048718	4.73529	1.81293	8	111	toxin metabolic process	Potri.001G437200, Potri.002G057200, Potri.003G149700, Potri.010G061400, Potri.013G157200, Potri.013G157300, Potri.016G104500, Potri.017G138800
GO:0009605	8.9624e-06	1.86648	38.0388	66	2329	response to external stimulus	Potri.001G011500, Potri.001G112100, Potri.001G129700, Potri.001G153900, Potri.001G168000, Potri.001G221300, Potri.001G221400, Potri.001G221500, Potri.001G221700, Potri.001G335900, Potri.001G348900, Potri.001G437200, Potri.002G123700, Potri.002G224100, Potri.003G071400, Potri.003G165000, Potri.003G169100, Potri.004G027500, Potri.004G043100, Potri.004G055900, Potri.004G148600, Potri.004G160200, Pot…
GO:0009607	6.16031e-07	2.12633	30.0031	59	1837	response to biotic stimulus	Potri.001G011500, Potri.001G112100, Potri.001G129700, Potri.001G168000, Potri.001G221300, Potri.001G221400, Potri.001G221500, Potri.001G221700, Potri.001G335900, Potri.001G348900, Potri.002G123700, Potri.002G224100, Potri.003G071400, Potri.003G165000, Potri.004G027500, Potri.004G043100, Potri.004G055900, Potri.004G148600, Potri.005G095500, Potri.005G128300, Potri.005G216000, Potri.006G024600, Pot…
GO:0009611	0.00921929	2.00978	8.21534	16	503	response to wounding	Potri.003G071400, Potri.003G165000, Potri.004G148600, Potri.005G077300, Potri.005G132000, Potri.007G021300, Potri.009G145400, Potri.011G110400, Potri.012G138800, Potri.013G052900, Potri.013G065100, Potri.013G148300, Potri.014G092900, Potri.015G024000, Potri.018G129400, Potri.019G000100
GO:0009617	0.00173469	1.95751	13.8175	26	846	response to bacterium	Potri.001G112100, Potri.001G129700, Potri.001G168000, Potri.001G335900, Potri.001G348900, Potri.003G071400, Potri.004G027500, Potri.004G043100, Potri.005G128300, Potri.006G137600, Potri.007G012400, Potri.007G111800, Potri.011G029400, Potri.011G037700, Potri.012G054900, Potri.013G043800, Potri.013G065100, Potri.013G157200, Potri.013G157300, Potri.014G134800, Potri.018G115800, Potri.018G119900, Pot…
GO:0009625	0.00895478	5.26997	0.816634	4	50	response to insect	Potri.011G110400, Potri.013G157200, Potri.013G157300, Potri.019G000100
GO:0009626	0.000912393	3.08476	4.08317	12	250	plant-type hypersensitive response	Potri.001G335900, Potri.006G011900, Potri.006G013000, Potri.006G137600, Potri.007G012400, Potri.011G057100, Potri.012G054900, Potri.014G033000, Potri.014G033700, Potri.018G115800, Potri.018G119900, Potri.T014900
GO:0009627	0.000413576	4.32561	2.22125	9	136	systemic acquired resistance	Potri.001G335900, Potri.003G071400, Potri.003G165000, Potri.006G137600, Potri.012G054900, Potri.013G065100, Potri.014G171200, Potri.018G115800, Potri.018G119900
GO:0009683	0.00895478	5.26997	0.816634	4	50	indoleacetic acid metabolic process	Potri.005G132000, Potri.008G096900, Potri.013G157200, Potri.013G157300
GO:0009700	0.00067761	11.553	0.408317	4	25	indole phytoalexin biosynthetic process	Potri.002G057200, Potri.003G149700, Potri.013G157200, Potri.013G157300
GO:0009718	0.00202537	6.07146	0.898298	5	55	anthocyanin-containing compound biosynthetic process	Potri.002G057200, Potri.003G149700, Potri.012G138800, Potri.017G125800, Potri.017G125900
GO:0009812	0.00185517	2.98645	3.85451	11	236	flavonoid metabolic process	Potri.001G451100, Potri.002G057200, Potri.002G147600, Potri.002G198100, Potri.003G149700, Potri.010G138500, Potri.012G138800, Potri.017G125800, Potri.017G125900, Potri.017G138800, Potri.T003300
GO:0009813	0.00260774	3.03551	3.4462	10	211	flavonoid biosynthetic process	Potri.001G451100, Potri.002G057200, Potri.002G147600, Potri.002G198100, Potri.003G149700, Potri.012G138800, Potri.017G125800, Potri.017G125900, Potri.017G138800, Potri.T003300
GO:0009814	0.000413929	2.79275	6.01043	16	368	defense response, incompatible interaction	Potri.001G112100, Potri.001G335900, Potri.001G348900, Potri.003G071400, Potri.003G165000, Potri.004G027500, Potri.004G055900, Potri.006G137600, Potri.011G037700, Potri.012G054900, Potri.013G043800, Potri.013G065100, Potri.014G171200, Potri.018G115800, Potri.018G119900, Potri.T014900
GO:0009870	0.000136371	11.6848	0.506313	5	31	defense response signaling pathway, resistance gene-dependent	Potri.001G129700, Potri.001G335900, Potri.006G137600, Potri.018G115800, Potri.018G119900
GO:0010112	0.00462828	10.0903	0.342986	3	21	regulation of systemic acquired resistance	Potri.003G165000, Potri.012G054900, Potri.014G171200
GO:0010120	0.000486738	12.7699	0.375652	4	23	camalexin biosynthetic process	Potri.002G057200, Potri.003G149700, Potri.013G157200, Potri.013G157300
GO:0010150	0.00204154	3.14574	3.33187	10	204	leaf senescence	Potri.002G057200, Potri.002G207100, Potri.003G132700, Potri.003G149700, Potri.004G055900, Potri.011G065400, Potri.012G049500, Potri.014G135300, Potri.017G063300, Potri.T004800
GO:0010204	0.000576589	12.131	0.391984	4	24	defense response signaling pathway, resistance gene-independent	Potri.001G335900, Potri.006G137600, Potri.018G115800, Potri.018G119900
GO:0010231	0.00109658	18.1671	0.212325	3	13	maintenance of seed dormancy	Potri.003G165500, Potri.003G165600, Potri.003G165700
GO:0010260	0.00318739	2.94695	3.54419	10	217	organ senescence	Potri.002G057200, Potri.002G207100, Potri.003G132700, Potri.003G149700, Potri.004G055900, Potri.011G065400, Potri.012G049500, Potri.014G135300, Potri.017G063300, Potri.T004800
GO:0010431	0.00086203	4.31485	1.97625	8	121	seed maturation	Potri.001G347200, Potri.003G165500, Potri.003G165600, Potri.003G165700, Potri.004G012500, Potri.004G012800, Potri.004G091500, Potri.016G027800
GO:0010455	0.00698437	20.1493	0.130661	2	8	positive regulation of cell fate commitment	Potri.008G080000, Potri.010G176600
GO:0012501	0.00895971	2.07016	7.48037	15	458	programmed cell death	Potri.001G335900, Potri.004G055900, Potri.006G011900, Potri.006G013000, Potri.006G137600, Potri.007G012400, Potri.007G111800, Potri.011G057100, Potri.012G054900, Potri.014G033000, Potri.014G033700, Potri.018G115800, Potri.018G119900, Potri.019G006900, Potri.T014900
GO:0018958	0.00180685	4.30293	1.73126	7	106	phenol-containing compound metabolic process	Potri.001G096500, Potri.003G134600, Potri.003G134800, Potri.005G132000, Potri.008G096900, Potri.011G057100, Potri.012G054900
GO:0019748	0.000599068	2.28108	10.0773	22	617	secondary metabolic process	Potri.001G096500, Potri.001G291400, Potri.001G347200, Potri.001G437200, Potri.001G451100, Potri.002G057200, Potri.003G134600, Potri.003G134800, Potri.003G149700, Potri.006G117100, Potri.010G061400, Potri.012G048900, Potri.012G138800, Potri.013G157200, Potri.013G157300, Potri.014G166600, Potri.015G040400, Potri.015G040600, Potri.016G104500, Potri.017G138800, Potri.018G129400, Potri.T115400
GO:0031347	0.0098302	2.10658	6.85973	14	420	regulation of defense response	Potri.001G129700, Potri.001G335900, Potri.003G071400, Potri.003G165000, Potri.006G011900, Potri.006G013000, Potri.006G137600, Potri.012G054900, Potri.013G065100, Potri.014G171200, Potri.018G115800, Potri.018G119900, Potri.T004800, Potri.T075600
GO:0031349	0.000127535	4.59752	2.33557	10	143	positive regulation of defense response	Potri.001G129700, Potri.001G335900, Potri.003G071400, Potri.006G137600, Potri.012G054900, Potri.013G065100, Potri.014G171200, Potri.018G115800, Potri.018G119900, Potri.T004800
GO:0031540	0.00529475	9.55889	0.359319	3	22	regulation of anthocyanin biosynthetic process	Potri.012G138800, Potri.017G125800, Potri.017G125900
GO:0032504	0.00448983	2.64301	4.32816	11	265	multicellular organism reproduction	Potri.001G347200, Potri.002G207100, Potri.003G165500, Potri.003G165600, Potri.003G165700, Potri.004G012500, Potri.004G012800, Potri.004G091500, Potri.005G202200, Potri.014G135300, Potri.016G027800
GO:0033554	0.00751962	1.61411	21.8041	34	1335	cellular response to stress	Potri.001G178100, Potri.001G259900, Potri.001G335900, Potri.001G437200, Potri.003G169100, Potri.004G160200, Potri.005G077300, Potri.005G216000, Potri.006G011900, Potri.006G013000, Potri.006G137600, Potri.006G155100, Potri.007G012400, Potri.007G049400, Potri.007G107400, Potri.007G141700, Potri.008G022700, Potri.010G019700, Potri.010G236900, Potri.011G057100, Potri.012G054900, Potri.013G157200, Pot…
GO:0034050	0.000912393	3.08476	4.08317	12	250	host programmed cell death induced by symbiont	Potri.001G335900, Potri.006G011900, Potri.006G013000, Potri.006G137600, Potri.007G012400, Potri.011G057100, Potri.012G054900, Potri.014G033000, Potri.014G033700, Potri.018G115800, Potri.018G119900, Potri.T014900
GO:0036293	7.32071e-05	4.49048	2.62956	11	161	response to decreased oxygen levels	Potri.001G335900, Potri.006G137600, Potri.007G049400, Potri.007G108700, Potri.008G022700, Potri.010G236900, Potri.014G033000, Potri.014G033700, Potri.018G115800, Potri.018G119900, Potri.T163000
GO:0036294	6.51226e-07	8.88008	1.29028	10	79	cellular response to decreased oxygen levels	Potri.001G335900, Potri.006G137600, Potri.007G049400, Potri.008G022700, Potri.010G236900, Potri.014G033000, Potri.014G033700, Potri.018G115800, Potri.018G119900, Potri.T163000
GO:0042221	0.00237892	1.39571	76.1756	100	4664	response to chemical	Potri.001G112100, Potri.001G135900, Potri.001G335900, Potri.001G348900, Potri.001G437200, Potri.001G455200, Potri.002G053000, Potri.002G132500, Potri.002G207100, Potri.002G224100, Potri.003G010900, Potri.003G012400, Potri.003G039600, Potri.003G050300, Potri.003G071400, Potri.003G111200, Potri.003G132700, Potri.003G161000, Potri.003G165000, Potri.003G165500, Potri.003G165600, Potri.003G165700, Pot…
GO:0042402	0.00294453	12.1095	0.293988	3	18	cellular biogenic amine catabolic process	Potri.009G058200, Potri.013G157200, Potri.013G157300
GO:0042430	0.00585578	3.43265	2.13958	7	131	indole-containing compound metabolic process	Potri.002G057200, Potri.003G149700, Potri.005G132000, Potri.007G141700, Potri.008G096900, Potri.013G157200, Potri.013G157300
GO:0042742	0.00205722	2.05845	11.1062	22	680	defense response to bacterium	Potri.001G112100, Potri.001G129700, Potri.001G168000, Potri.001G335900, Potri.001G348900, Potri.003G071400, Potri.004G027500, Potri.006G137600, Potri.007G111800, Potri.011G029400, Potri.011G037700, Potri.012G054900, Potri.013G043800, Potri.013G065100, Potri.013G157200, Potri.013G157300, Potri.018G115800, Potri.018G119900, Potri.019G006900, Potri.T004800, Potri.T014900, Potri.T075600
GO:0043207	6.74018e-06	2.0033	29.4152	55	1801	response to external biotic stimulus	Potri.001G011500, Potri.001G112100, Potri.001G129700, Potri.001G168000, Potri.001G221300, Potri.001G221400, Potri.001G221500, Potri.001G221700, Potri.001G335900, Potri.001G348900, Potri.002G123700, Potri.002G224100, Potri.003G071400, Potri.003G165000, Potri.004G027500, Potri.004G043100, Potri.004G055900, Potri.004G148600, Potri.005G095500, Potri.005G128300, Potri.005G216000, Potri.006G024600, Pot…
GO:0044550	0.000245385	2.82691	6.32075	17	387	secondary metabolite biosynthetic process	Potri.001G096500, Potri.001G347200, Potri.001G451100, Potri.002G057200, Potri.003G134600, Potri.003G134800, Potri.003G149700, Potri.006G117100, Potri.012G048900, Potri.012G138800, Potri.013G157200, Potri.013G157300, Potri.014G166600, Potri.015G040400, Potri.015G040600, Potri.018G129400, Potri.T115400
GO:0045087	9.86274e-05	2.35759	12.0535	27	738	innate immune response	Potri.001G112100, Potri.001G129700, Potri.001G335900, Potri.001G348900, Potri.003G071400, Potri.003G165000, Potri.004G027500, Potri.004G055900, Potri.005G128300, Potri.006G011900, Potri.006G013000, Potri.006G137600, Potri.007G012400, Potri.011G037700, Potri.011G057100, Potri.012G054900, Potri.013G043800, Potri.013G065100, Potri.013G157200, Potri.013G157300, Potri.014G033000, Potri.014G033700, Pot…
GO:0045088	0.000672193	3.67966	2.87455	10	176	regulation of innate immune response	Potri.001G129700, Potri.001G335900, Potri.003G071400, Potri.003G165000, Potri.006G137600, Potri.012G054900, Potri.013G065100, Potri.014G171200, Potri.018G115800, Potri.018G119900
GO:0045089	0.00048718	4.73529	1.81293	8	111	positive regulation of innate immune response	Potri.001G129700, Potri.001G335900, Potri.003G071400, Potri.006G137600, Potri.013G065100, Potri.014G171200, Potri.018G115800, Potri.018G119900
GO:0046189	0.00834388	5.38725	0.800302	4	49	phenol-containing compound biosynthetic process	Potri.001G096500, Potri.003G134600, Potri.003G134800, Potri.012G054900
GO:0046217	0.00067761	11.553	0.408317	4	25	indole phytoalexin metabolic process	Potri.002G057200, Potri.003G149700, Potri.013G157200, Potri.013G157300
GO:0046218	0.00888329	17.2703	0.146994	2	9	indolalkylamine catabolic process	Potri.013G157200, Potri.013G157300
GO:0046283	0.00240915	4.73612	1.35561	6	83	anthocyanin-containing compound metabolic process	Potri.002G057200, Potri.003G149700, Potri.012G138800, Potri.017G125800, Potri.017G125900, Potri.017G138800
GO:0048609	0.00317212	2.77514	4.13217	11	253	multicellular organismal reproductive process	Potri.001G347200, Potri.002G207100, Potri.003G165500, Potri.003G165600, Potri.003G165700, Potri.004G012500, Potri.004G012800, Potri.004G091500, Potri.005G202200, Potri.014G135300, Potri.016G027800
GO:0050776	0.00125362	3.37309	3.11954	10	191	regulation of immune response	Potri.001G129700, Potri.001G335900, Potri.003G071400, Potri.003G165000, Potri.006G137600, Potri.012G054900, Potri.013G065100, Potri.014G171200, Potri.018G115800, Potri.018G119900
GO:0050778	0.000772872	4.39288	1.94359	8	119	positive regulation of immune response	Potri.001G129700, Potri.001G335900, Potri.003G071400, Potri.006G137600, Potri.013G065100, Potri.014G171200, Potri.018G115800, Potri.018G119900
GO:0050896	9.22958e-07	1.54709	169.876	222	10401	response to stimulus	Potri.001G011500, Potri.001G096500, Potri.001G112100, Potri.001G127700, Potri.001G129700, Potri.001G135900, Potri.001G153900, Potri.001G168000, Potri.001G178100, Potri.001G201600, Potri.001G221300, Potri.001G221400, Potri.001G221500, Potri.001G221700, Potri.001G259900, Potri.001G335900, Potri.001G348900, Potri.001G374700, Potri.001G409300, Potri.001G409400, Potri.001G411600, Potri.001G411700, Pot…
GO:0051704	0.000560734	1.63617	38.0715	59	2331	multi-organism process	Potri.001G011500, Potri.001G112100, Potri.001G129700, Potri.001G168000, Potri.001G221300, Potri.001G221400, Potri.001G221500, Potri.001G221700, Potri.001G335900, Potri.001G348900, Potri.002G123700, Potri.002G224100, Potri.003G071400, Potri.003G083200, Potri.003G165000, Potri.004G027500, Potri.004G043100, Potri.004G055900, Potri.004G148600, Potri.005G095500, Potri.005G128300, Potri.005G202200, Pot…
GO:0051707	6.74018e-06	2.0033	29.4152	55	1801	response to other organism	Potri.001G011500, Potri.001G112100, Potri.001G129700, Potri.001G168000, Potri.001G221300, Potri.001G221400, Potri.001G221500, Potri.001G221700, Potri.001G335900, Potri.001G348900, Potri.002G123700, Potri.002G224100, Potri.003G071400, Potri.003G165000, Potri.004G027500, Potri.004G043100, Potri.004G055900, Potri.004G148600, Potri.005G095500, Potri.005G128300, Potri.005G216000, Potri.006G024600, Pot…
GO:0052314	0.00067761	11.553	0.408317	4	25	phytoalexin metabolic process	Potri.002G057200, Potri.003G149700, Potri.013G157200, Potri.013G157300
GO:0052315	0.00067761	11.553	0.408317	4	25	phytoalexin biosynthetic process	Potri.002G057200, Potri.003G149700, Potri.013G157200, Potri.013G157300
GO:0052317	0.000486738	12.7699	0.375652	4	23	camalexin metabolic process	Potri.002G057200, Potri.003G149700, Potri.013G157200, Potri.013G157300
GO:0070482	8.64211e-05	4.40201	2.67856	11	164	response to oxygen levels	Potri.001G335900, Potri.006G137600, Potri.007G049400, Potri.007G108700, Potri.008G022700, Potri.010G236900, Potri.014G033000, Potri.014G033700, Potri.018G115800, Potri.018G119900, Potri.T163000
GO:0070887	0.00561042	1.55797	28.6802	43	1756	cellular response to chemical stimulus	Potri.001G135900, Potri.001G335900, Potri.001G437200, Potri.002G207100, Potri.002G224100, Potri.003G010900, Potri.003G071400, Potri.003G161000, Potri.003G165000, Potri.004G027500, Potri.005G077300, Potri.005G128300, Potri.005G171300, Potri.006G137600, Potri.007G012400, Potri.007G049400, Potri.007G141700, Potri.008G022700, Potri.008G186300, Potri.010G046600, Potri.010G072300, Potri.010G236900, Pot…
GO:0071453	6.51226e-07	8.88008	1.29028	10	79	cellular response to oxygen levels	Potri.001G335900, Potri.006G137600, Potri.007G049400, Potri.008G022700, Potri.010G236900, Potri.014G033000, Potri.014G033700, Potri.018G115800, Potri.018G119900, Potri.T163000
GO:0071456	3.97189e-07	9.42775	1.22495	10	75	cellular response to hypoxia	Potri.001G335900, Potri.006G137600, Potri.007G049400, Potri.008G022700, Potri.010G236900, Potri.014G033000, Potri.014G033700, Potri.018G115800, Potri.018G119900, Potri.T163000
GO:0080167	0.00926208	2.37844	4.78548	11	293	response to karrikin	Potri.001G441500, Potri.005G142900, Potri.005G202200, Potri.006G200000, Potri.007G049500, Potri.007G115500, Potri.007G141700, Potri.010G209800, Potri.013G050500, Potri.016G056700, Potri.T003300
GO:0097437	0.00109658	18.1671	0.212325	3	13	maintenance of dormancy	Potri.003G165500, Potri.003G165600, Potri.003G165700
GO:0098542	0.00881144	1.61912	20.4322	32	1251	defense response to other organism	Potri.001G011500, Potri.001G112100, Potri.001G129700, Potri.001G168000, Potri.001G335900, Potri.001G348900, Potri.003G071400, Potri.003G165000, Potri.004G027500, Potri.004G055900, Potri.006G137600, Potri.007G111800, Potri.011G029400, Potri.011G037700, Potri.011G065400, Potri.011G110400, Potri.012G054900, Potri.013G043800, Potri.013G065100, Potri.013G113100, Potri.013G157200, Potri.013G157300, Pot…
GO:0098755	4.22731e-05	90.8588	0.0816634	3	5	maintenance of seed dormancy by absisic acid	Potri.003G165500, Potri.003G165600, Potri.003G165700
GO:1901071	0.00524638	6.21725	0.702305	4	43	glucosamine-containing compound metabolic process	Potri.014G092900, Potri.015G024000, Potri.018G086400, Potri.018G112000
GO:1901598	0.000338154	30.2824	0.146994	3	9	(-)-pinoresinol metabolic process	Potri.001G096500, Potri.003G134600, Potri.003G134800
GO:1901599	0.000338154	30.2824	0.146994	3	9	(-)-pinoresinol biosynthetic process	Potri.001G096500, Potri.003G134600, Potri.003G134800
GO:1901700	0.00703968	1.44323	42.6283	59	2610	response to oxygen-containing compound	Potri.001G135900, Potri.001G348900, Potri.001G437200, Potri.002G132500, Potri.002G207100, Potri.002G224100, Potri.003G012400, Potri.003G071400, Potri.003G111200, Potri.003G132700, Potri.003G165000, Potri.003G165500, Potri.003G165600, Potri.003G165700, Potri.003G193200, Potri.004G012500, Potri.004G012800, Potri.004G027500, Potri.004G055900, Potri.004G091500, Potri.004G148600, Potri.004G191400, Pot…

## Sheet: lightcyan
Additional file 10: Data S7. Gene Ontology annotation and enrichment analysis of genes clustered in each module.
GOBPID	Pvalue	OddsRatio	ExpCount	Count	Size	Term	Genes
GO:0006397	0.000284798	2.69596	7.00813	18	425	mRNA processing	Potri.001G469500, Potri.002G214900, Potri.003G057600, Potri.003G068400, Potri.003G160100, Potri.004G020300, Potri.005G125500, Potri.005G151200, Potri.005G155000, Potri.006G020400, Potri.006G121300, Potri.006G158200, Potri.007G071600, Potri.009G044900, Potri.010G042500, Potri.010G070500, Potri.015G009000, Potri.018G152300
GO:0006557	0.00262594	39.9108	0.0824486	2	5	S-adenosylmethioninamine biosynthetic process	Potri.004G106800, Potri.017G108800
GO:0006597	0.00711498	19.9535	0.131918	2	8	spermine biosynthetic process	Potri.004G106800, Potri.017G108800
GO:0006721	0.00523256	2.58608	4.41925	11	268	terpenoid metabolic process	Potri.001G126600, Potri.006G094700, Potri.006G206500, Potri.006G239400, Potri.008G101600, Potri.013G033600, Potri.015G032100, Potri.018G043400, Potri.019G000700, Potri.T000800, Potri.T001000
GO:0008295	0.00711498	19.9535	0.131918	2	8	spermidine biosynthetic process	Potri.004G106800, Potri.017G108800
GO:0009451	0.000542287	3.10475	4.40276	13	267	RNA modification	Potri.002G061600, Potri.002G159600, Potri.002G214900, Potri.003G015100, Potri.003G155600, Potri.003G160100, Potri.005G066300, Potri.005G151200, Potri.005G155000, Potri.009G064500, Potri.013G032600, Potri.013G034300, Potri.017G074700
GO:0016071	4.53452e-05	2.70257	8.9869	23	545	mRNA metabolic process	Potri.001G469500, Potri.002G159600, Potri.002G214900, Potri.003G057600, Potri.003G068400, Potri.003G160100, Potri.004G020300, Potri.004G225800, Potri.005G125500, Potri.005G151200, Potri.005G155000, Potri.006G020400, Potri.006G021900, Potri.006G121300, Potri.006G158200, Potri.007G071600, Potri.009G044900, Potri.010G042500, Potri.010G070500, Potri.013G032600, Potri.013G034300, Potri.015G009000, Pot…
GO:0016556	0.00076872	6.02177	1.08832	6	66	mRNA modification	Potri.002G159600, Potri.002G214900, Potri.005G151200, Potri.005G155000, Potri.013G032600, Potri.013G034300
GO:0019058	0.00112725	17.9902	0.214366	3	13	viral life cycle	Potri.003G087800, Potri.004G106800, Potri.017G108800
GO:0019079	0.000666516	22.4892	0.181387	3	11	viral genome replication	Potri.003G087800, Potri.004G106800, Potri.017G108800
GO:0032350	0.00589137	6.0025	0.725548	4	44	regulation of hormone metabolic process	Potri.010G102200, Potri.014G031100, Potri.017G019900, Potri.T175100
GO:0046499	0.00262594	39.9108	0.0824486	2	5	S-adenosylmethioninamine metabolic process	Potri.004G106800, Potri.017G108800
GO:0048513	0.00610652	1.86638	12.1859	22	739	animal organ development	Potri.001G469500, Potri.002G229100, Potri.003G057600, Potri.003G103500, Potri.003G160100, Potri.004G106800, Potri.005G098200, Potri.006G085900, Potri.007G064200, Potri.008G114600, Potri.008G121200, Potri.010G102200, Potri.010G186400, Potri.011G025000, Potri.012G047700, Potri.014G006900, Potri.014G014000, Potri.015G029400, Potri.015G067700, Potri.016G057300, Potri.017G108800, Potri.019G091300
GO:0050829	0.00255258	7.74738	0.577141	4	35	defense response to Gram-negative bacterium	Potri.004G128900, Potri.014G067100, Potri.018G051400, Potri.T007200
GO:0055114	2.04348e-05	1.82909	37.4812	64	2273	oxidation-reduction process	Potri.001G013100, Potri.001G071900, Potri.001G126600, Potri.001G283900, Potri.001G373200, Potri.001G431300, Potri.001G451700, Potri.001G451800, Potri.001G459100, Potri.001G461500, Potri.001G461700, Potri.001G462200, Potri.002G016700, Potri.002G026500, Potri.002G150200, Potri.002G150500, Potri.003G173800, Potri.003G182100, Potri.004G041400, Potri.004G163900, Potri.005G066300, Potri.006G094400, Pot…
GO:0080027	0.00498448	6.31882	0.692569	4	42	response to herbivore	Potri.013G041700, Potri.013G041900, Potri.015G032100, Potri.T101200

## Sheet: brown
Additional file 10: Data S7. Gene Ontology annotation and enrichment analysis of genes clustered in each module.
GOBPID	Pvalue	OddsRatio	ExpCount	Count	Size	Term	Genes
GO:0000023	0.00577638	11.4058	0.895722	4	6	maltose metabolic process	Potri.006G031700, Potri.007G081400, Potri.013G076100, Potri.016G028900
GO:0000025	0.00332532	Inf	0.447861	3	3	maltose catabolic process	Potri.006G031700, Potri.007G081400, Potri.016G028900
GO:0000303	0.00127824	4.66936	2.98574	9	20	response to superoxide	Potri.001G143900, Potri.003G090300, Potri.004G216700, Potri.005G044400, Potri.005G089600, Potri.006G049100, Potri.009G005100, Potri.013G092600, Potri.019G035800
GO:0000305	0.00127824	4.66936	2.98574	9	20	response to oxygen radical	Potri.001G143900, Potri.003G090300, Potri.004G216700, Potri.005G044400, Potri.005G089600, Potri.006G049100, Potri.009G005100, Potri.013G092600, Potri.019G035800
GO:0000578	0.00127824	4.66936	2.98574	9	20	embryonic axis specification	Potri.001G472800, Potri.002G024700, Potri.004G120500, Potri.005G236700, Potri.011G169300, Potri.012G095800, Potri.015G093600, Potri.017G078800, Potri.018G072600
GO:0005977	0.00349859	4.99207	2.23931	7	15	glycogen metabolic process	Potri.005G229700, Potri.005G251000, Potri.007G146100, Potri.009G118800, Potri.010G109500, Potri.014G110000, Potri.017G001700
GO:0005978	0.00349859	4.99207	2.23931	7	15	glycogen biosynthetic process	Potri.005G229700, Potri.005G251000, Potri.007G146100, Potri.009G118800, Potri.010G109500, Potri.014G110000, Potri.017G001700
GO:0005982	3.0616e-06	2.95432	14.033	32	94	starch metabolic process	Potri.001G351800, Potri.001G449500, Potri.002G100900, Potri.002G104000, Potri.003G143500, Potri.004G089300, Potri.005G210200, Potri.005G229700, Potri.005G251000, Potri.006G031700, Potri.006G049100, Potri.007G081400, Potri.008G029300, Potri.008G174100, Potri.009G118800, Potri.010G044100, Potri.010G092900, Potri.010G101200, Potri.010G109500, Potri.010G229300, Potri.010G232200, Potri.013G076100, Pot…
GO:0005983	1.09902e-05	5.3561	4.6279	15	31	starch catabolic process	Potri.002G100900, Potri.003G143500, Potri.006G031700, Potri.007G081400, Potri.008G029300, Potri.008G174100, Potri.010G044100, Potri.010G092900, Potri.010G229300, Potri.010G232200, Potri.013G076100, Potri.014G147900, Potri.016G028900, Potri.017G040800, Potri.017G093200
GO:0006006	0.00461461	2.57817	6.71792	14	45	glucose metabolic process	Potri.001G337400, Potri.002G104000, Potri.002G262000, Potri.006G113300, Potri.007G011200, Potri.007G081400, Potri.008G083900, Potri.009G031200, Potri.010G109500, Potri.010G172400, Potri.010G203500, Potri.012G094100, Potri.015G091400, Potri.017G070200
GO:0006073	0.000792095	1.62888	41.8004	62	280	cellular glucan metabolic process	Potri.001G230000, Potri.001G351800, Potri.001G449500, Potri.002G023900, Potri.002G060400, Potri.002G060500, Potri.002G081100, Potri.002G100900, Potri.002G104000, Potri.002G153200, Potri.003G143500, Potri.003G147600, Potri.004G089300, Potri.005G027600, Potri.005G203500, Potri.005G210200, Potri.005G229700, Potri.005G251000, Potri.006G031700, Potri.006G039800, Potri.006G045500, Potri.006G049100, Pot…
GO:0006112	0.00349859	4.99207	2.23931	7	15	energy reserve metabolic process	Potri.005G229700, Potri.005G251000, Potri.007G146100, Potri.009G118800, Potri.010G109500, Potri.014G110000, Potri.017G001700
GO:0006208	0.00577638	11.4058	0.895722	4	6	pyrimidine nucleobase catabolic process	Potri.001G273400, Potri.001G273500, Potri.012G043300, Potri.015G030600
GO:0006212	0.00577638	11.4058	0.895722	4	6	uracil catabolic process	Potri.001G273400, Potri.001G273500, Potri.012G043300, Potri.015G030600
GO:0006213	0.000709638	3.17269	6.27005	15	42	pyrimidine nucleoside metabolic process	Potri.001G091000, Potri.001G091100, Potri.001G153400, Potri.001G467800, Potri.002G044400, Potri.003G099400, Potri.005G218700, Potri.006G039800, Potri.006G150600, Potri.008G080100, Potri.008G094600, Potri.008G110500, Potri.011G165100, Potri.012G043300, Potri.015G030600
GO:0006325	1.46036e-06	1.73907	68.8213	107	461	chromatin organization	Potri.001G008800, Potri.001G016200, Potri.001G123400, Potri.001G160700, Potri.001G189200, Potri.001G219700, Potri.001G253400, Potri.001G305900, Potri.001G320500, Potri.001G330400, Potri.001G392800, Potri.001G392900, Potri.002G009000, Potri.002G037300, Potri.002G111600, Potri.002G122500, Potri.002G141300, Potri.002G161100, Potri.002G176000, Potri.002G212600, Potri.002G216200, Potri.002G243400, Pot…
GO:0006338	0.00128851	2.52404	9.25579	19	62	chromatin remodeling	Potri.002G009000, Potri.002G122500, Potri.002G216200, Potri.005G101400, Potri.005G252600, Potri.006G047100, Potri.008G106200, Potri.010G019200, Potri.010G039300, Potri.010G071200, Potri.010G144000, Potri.013G008300, Potri.014G022400, Potri.014G056700, Potri.014G086500, Potri.015G053100, Potri.016G043500, Potri.016G127200, Potri.018G036500
GO:0006396	0.000947427	1.32588	133.015	167	891	RNA processing	Potri.001G005000, Potri.001G006400, Potri.001G008700, Potri.001G027200, Potri.001G075800, Potri.001G094400, Potri.001G166600, Potri.001G207000, Potri.001G218700, Potri.001G219700, Potri.001G259000, Potri.001G264900, Potri.001G269900, Potri.001G273200, Potri.001G311000, Potri.001G324500, Potri.001G331900, Potri.001G340800, Potri.001G344000, Potri.001G344900, Potri.001G370400, Potri.001G376600, Pot…
GO:0006397	0.00266711	1.43236	63.447	85	425	mRNA processing	Potri.001G005000, Potri.001G006400, Potri.001G008700, Potri.001G075800, Potri.001G094400, Potri.001G166600, Potri.001G269900, Potri.001G273200, Potri.001G340800, Potri.001G344900, Potri.001G370400, Potri.002G015000, Potri.002G037800, Potri.002G062700, Potri.002G068800, Potri.002G070200, Potri.002G115500, Potri.002G151000, Potri.002G176000, Potri.003G130300, Potri.003G191000, Potri.003G218600, Pot…
GO:0006412	0.000250173	1.35277	144.361	184	967	translation	Potri.001G005000, Potri.001G067800, Potri.001G071100, Potri.001G072000, Potri.001G110200, Potri.001G117500, Potri.001G152200, Potri.001G184000, Potri.001G186100, Potri.001G191500, Potri.001G197900, Potri.001G218700, Potri.001G224700, Potri.001G243400, Potri.001G295900, Potri.001G305300, Potri.001G311000, Potri.001G329500, Potri.001G331600, Potri.001G342500, Potri.001G384600, Potri.001G396600, Pot…
GO:0006518	1.31239e-05	1.40048	167.5	219	1122	peptide metabolic process	Potri.001G005000, Potri.001G050000, Potri.001G067800, Potri.001G071100, Potri.001G072000, Potri.001G104500, Potri.001G105600, Potri.001G110200, Potri.001G117500, Potri.001G152200, Potri.001G184000, Potri.001G186100, Potri.001G191500, Potri.001G197900, Potri.001G199000, Potri.001G218700, Potri.001G224700, Potri.001G243400, Potri.001G295900, Potri.001G305300, Potri.001G311000, Potri.001G329500, Pot…
GO:0006520	0.00849238	1.29029	97.4844	120	653	cellular amino acid metabolic process	Potri.001G067800, Potri.001G083500, Potri.001G117700, Potri.001G153400, Potri.001G253300, Potri.001G273400, Potri.001G273500, Potri.001G278400, Potri.001G301600, Potri.001G367000, Potri.001G465300, Potri.002G025500, Potri.002G033700, Potri.002G100300, Potri.002G106200, Potri.002G122700, Potri.002G187000, Potri.002G232100, Potri.002G249700, Potri.003G003900, Potri.003G053900, Potri.003G091100, Pot…
GO:0006525	0.00931059	2.85315	4.47861	10	30	arginine metabolic process	Potri.001G153400, Potri.002G106200, Potri.003G091100, Potri.004G145700, Potri.004G201400, Potri.009G162600, Potri.010G023100, Potri.011G082800, Potri.014G005000, Potri.014G067700
GO:0006625	0.000190937	5.23343	3.4336	11	23	protein targeting to peroxisome	Potri.001G186000, Potri.006G240900, Potri.010G254600, Potri.011G170000, Potri.012G080800, Potri.013G047800, Potri.014G133000, Potri.014G173900, Potri.014G197200, Potri.017G018400, Potri.018G039200
GO:0006635	0.000738766	2.59695	9.55437	20	64	fatty acid beta-oxidation	Potri.001G186000, Potri.002G126200, Potri.005G033800, Potri.006G240900, Potri.007G092200, Potri.008G219000, Potri.008G220400, Potri.010G073700, Potri.011G135600, Potri.013G023200, Potri.013G047800, Potri.014G029300, Potri.014G133000, Potri.014G141900, Potri.014G173900, Potri.014G179000, Potri.014G197200, Potri.017G018400, Potri.018G039200, Potri.018G082900
GO:0006775	0.000757528	3.53458	5.07576	13	34	fat-soluble vitamin metabolic process	Potri.001G279900, Potri.001G329900, Potri.002G047100, Potri.005G215900, Potri.007G138000, Potri.008G159400, Potri.009G074700, Potri.010G232600, Potri.011G115100, Potri.013G077000, Potri.018G040200, Potri.T098300, Potri.T098400
GO:0006801	0.000237277	5.70841	2.98574	10	20	superoxide metabolic process	Potri.001G143900, Potri.003G090300, Potri.004G216700, Potri.005G044400, Potri.005G089600, Potri.006G049100, Potri.009G005100, Potri.013G092600, Potri.019G035800, Potri.019G045800
GO:0006807	2.36742e-06	1.17828	1181.61	1309	7915	nitrogen compound metabolic process	Potri.001G000400, Potri.001G003900, Potri.001G005000, Potri.001G005100, Potri.001G006400, Potri.001G008700, Potri.001G027000, Potri.001G027200, Potri.001G031400, Potri.001G035200, Potri.001G050000, Potri.001G050900, Potri.001G052400, Potri.001G053500, Potri.001G060600, Potri.001G067800, Potri.001G068200, Potri.001G071100, Potri.001G072000, Potri.001G072300, Potri.001G074700, Potri.001G075800, Pot…
GO:0006996	6.97517e-07	1.35726	279.167	354	1870	organelle organization	Potri.001G008800, Potri.001G016200, Potri.001G031400, Potri.001G086000, Potri.001G089700, Potri.001G097700, Potri.001G112700, Potri.001G117500, Potri.001G123400, Potri.001G130600, Potri.001G157900, Potri.001G160700, Potri.001G163200, Potri.001G163900, Potri.001G184000, Potri.001G186000, Potri.001G189200, Potri.001G190800, Potri.001G218700, Potri.001G219700, Potri.001G251900, Potri.001G253400, Pot…
GO:0007031	0.00288376	2.53785	7.76292	16	52	peroxisome organization	Potri.001G157900, Potri.001G186000, Potri.002G153800, Potri.006G240900, Potri.010G242600, Potri.010G254600, Potri.011G170000, Potri.012G080800, Potri.012G125300, Potri.013G047800, Potri.014G076400, Potri.014G133000, Potri.014G173900, Potri.014G197200, Potri.017G018400, Potri.018G039200
GO:0008104	1.50046e-05	1.4344	141.673	189	949	protein localization	Potri.001G050400, Potri.001G070100, Potri.001G094200, Potri.001G116900, Potri.001G157900, Potri.001G158700, Potri.001G186000, Potri.001G187000, Potri.001G190800, Potri.001G212700, Potri.001G219200, Potri.001G239900, Potri.001G248600, Potri.001G257500, Potri.001G276900, Potri.001G329400, Potri.001G330400, Potri.001G343500, Potri.001G354000, Potri.001G417000, Potri.001G471300, Potri.002G006900, Pot…
GO:0008380	0.00583916	1.47277	44.4875	61	298	RNA splicing	Potri.001G005000, Potri.001G006400, Potri.001G008700, Potri.001G094400, Potri.001G269900, Potri.001G273200, Potri.001G324500, Potri.001G370400, Potri.002G015000, Potri.002G068800, Potri.002G070200, Potri.002G115500, Potri.002G176000, Potri.003G051400, Potri.003G130300, Potri.003G218600, Potri.004G000600, Potri.004G155300, Potri.004G176200, Potri.005G210600, Potri.005G251100, Potri.006G024100, Pot…
GO:0008652	0.00689866	1.4539	45.6818	62	306	cellular amino acid biosynthetic process	Potri.001G153400, Potri.001G253300, Potri.001G273400, Potri.001G273500, Potri.001G278400, Potri.001G465300, Potri.002G025500, Potri.002G106200, Potri.002G122700, Potri.003G053900, Potri.003G091100, Potri.003G107800, Potri.003G215100, Potri.004G012100, Potri.004G043700, Potri.004G145700, Potri.005G043400, Potri.005G075700, Potri.005G083100, Potri.005G099700, Potri.005G162800, Potri.005G213100, Pot…
GO:0009058	0.0015649	1.11216	1198.48	1281	8028	biosynthetic process	Potri.001G000400, Potri.001G003900, Potri.001G005000, Potri.001G005100, Potri.001G027000, Potri.001G027200, Potri.001G031400, Potri.001G035200, Potri.001G046400, Potri.001G050900, Potri.001G053500, Potri.001G055400, Potri.001G060600, Potri.001G067800, Potri.001G068200, Potri.001G070100, Potri.001G071100, Potri.001G072000, Potri.001G082700, Potri.001G083500, Potri.001G086400, Potri.001G088200, Pot…
GO:0009062	0.00139548	2.43092	10.0022	20	67	fatty acid catabolic process	Potri.001G186000, Potri.002G126200, Potri.005G033800, Potri.006G240900, Potri.007G092200, Potri.008G219000, Potri.008G220400, Potri.010G073700, Potri.011G135600, Potri.013G023200, Potri.013G047800, Potri.014G029300, Potri.014G133000, Potri.014G141900, Potri.014G173900, Potri.014G179000, Potri.014G197200, Potri.017G018400, Potri.018G039200, Potri.018G082900
GO:0009070	0.00159678	2.85511	6.71792	15	45	serine family amino acid biosynthetic process	Potri.001G253300, Potri.002G122700, Potri.004G012100, Potri.005G099700, Potri.009G088100, Potri.010G249600, Potri.013G035200, Potri.013G035500, Potri.013G104200, Potri.013G109500, Potri.014G086300, Potri.015G147000, Potri.016G020300, Potri.019G045800, Potri.T104400
GO:0009116	0.00777813	1.43051	48.5183	65	325	nucleoside metabolic process	Potri.001G091000, Potri.001G091100, Potri.001G153400, Potri.001G207000, Potri.001G323000, Potri.001G467800, Potri.002G044400, Potri.002G104000, Potri.002G189000, Potri.002G262000, Potri.003G099400, Potri.004G177500, Potri.005G218700, Potri.005G238600, Potri.006G039800, Potri.006G113300, Potri.006G117400, Potri.006G150600, Potri.006G165700, Potri.006G231900, Potri.007G026400, Potri.008G002500, Pot…
GO:0009163	0.00857958	1.75785	17.7652	28	119	nucleoside biosynthetic process	Potri.001G091000, Potri.001G091100, Potri.001G153400, Potri.001G467800, Potri.002G044400, Potri.002G189000, Potri.003G099400, Potri.005G218700, Potri.006G039800, Potri.006G231900, Potri.008G080100, Potri.008G082500, Potri.008G082800, Potri.008G099300, Potri.008G110500, Potri.008G189500, Potri.009G061600, Potri.010G153500, Potri.010G173600, Potri.010G206900, Potri.010G217800, Potri.011G024700, Pot…
GO:0009251	0.00308011	2.18101	11.3458	21	76	glucan catabolic process	Potri.002G023900, Potri.002G100900, Potri.003G143500, Potri.003G147600, Potri.006G031700, Potri.007G081400, Potri.008G029300, Potri.008G132700, Potri.008G174100, Potri.009G042800, Potri.010G044100, Potri.010G092900, Potri.010G109200, Potri.010G229300, Potri.010G232200, Potri.013G076100, Potri.014G147900, Potri.016G028900, Potri.017G040800, Potri.017G093200, Potri.019G069300
GO:0009269	0.00259688	2.67647	7.01649	15	47	response to desiccation	Potri.001G083500, Potri.001G218400, Potri.002G028700, Potri.002G165000, Potri.003G067700, Potri.004G156100, Potri.005G179300, Potri.007G122100, Potri.009G117500, Potri.015G003500, Potri.015G003600, Potri.017G038100, Potri.T012400, Potri.T012500, Potri.T012700
GO:0009411	0.00468237	1.57784	33.1417	48	222	response to UV	Potri.001G099900, Potri.001G101300, Potri.001G167800, Potri.001G167900, Potri.001G193300, Potri.001G271700, Potri.001G331400, Potri.001G439000, Potri.001G465300, Potri.003G038800, Potri.003G066400, Potri.003G066600, Potri.003G066800, Potri.004G216700, Potri.005G044400, Potri.005G113700, Potri.005G114000, Potri.005G145900, Potri.005G195400, Potri.006G100500, Potri.006G123900, Potri.006G126800, Pot…
GO:0009581	0.00903996	1.90368	13.1373	22	88	detection of external stimulus	Potri.001G207900, Potri.001G357900, Potri.002G205200, Potri.003G022000, Potri.003G045000, Potri.003G198000, Potri.005G001800, Potri.005G207200, Potri.005G216600, Potri.005G246600, Potri.006G222500, Potri.006G233800, Potri.009G020900, Potri.010G004200, Potri.010G101200, Potri.010G109500, Potri.011G060000, Potri.013G001300, Potri.013G072800, Potri.013G123100, Potri.015G134700, Potri.019G092800
GO:0009582	0.00903996	1.90368	13.1373	22	88	detection of abiotic stimulus	Potri.001G207900, Potri.001G357900, Potri.002G205200, Potri.003G022000, Potri.003G045000, Potri.003G198000, Potri.005G001800, Potri.005G207200, Potri.005G216600, Potri.005G246600, Potri.006G222500, Potri.006G233800, Potri.009G020900, Potri.010G004200, Potri.010G101200, Potri.010G109500, Potri.011G060000, Potri.013G001300, Potri.013G072800, Potri.013G123100, Potri.015G134700, Potri.019G092800
GO:0009657	0.00725797	1.43609	48.369	65	324	plastid organization	Potri.001G130600, Potri.001G184000, Potri.001G282500, Potri.002G006300, Potri.002G078900, Potri.002G079600, Potri.002G100300, Potri.003G051400, Potri.003G058700, Potri.003G089700, Potri.003G103300, Potri.003G107800, Potri.003G113500, Potri.003G156800, Potri.003G177600, Potri.004G002600, Potri.004G067700, Potri.004G087100, Potri.004G124800, Potri.004G152900, Potri.004G209400, Potri.004G222600, Pot…
GO:0009798	0.00688453	2.08649	10.5994	19	71	axis specification	Potri.001G472800, Potri.002G024700, Potri.003G096300, Potri.003G098000, Potri.003G178600, Potri.004G082400, Potri.004G120500, Potri.005G236700, Potri.006G116500, Potri.006G248100, Potri.011G169300, Potri.012G042100, Potri.012G092800, Potri.012G095800, Potri.013G032100, Potri.015G093600, Potri.017G078800, Potri.018G033300, Potri.018G072600
GO:0009942	0.00167849	5.07219	2.53788	8	17	longitudinal axis specification	Potri.001G472800, Potri.002G024700, Potri.004G120500, Potri.005G236700, Potri.011G169300, Potri.012G095800, Potri.015G093600, Potri.017G078800
GO:0009957	0.00734413	4.88934	1.94073	6	13	epidermal cell fate specification	Potri.001G003900, Potri.001G184100, Potri.003G052400, Potri.006G133200, Potri.012G006100, Potri.015G002600
GO:0010038	0.0030735	1.29238	126.745	156	849	response to metal ion	Potri.001G010000, Potri.001G010100, Potri.001G050000, Potri.001G067800, Potri.001G068200, Potri.001G080400, Potri.001G087300, Potri.001G094300, Potri.001G095800, Potri.001G099600, Potri.001G104500, Potri.001G105800, Potri.001G197900, Potri.001G245800, Potri.001G321600, Potri.001G332500, Potri.001G390800, Potri.001G423500, Potri.001G431400, Potri.001G431700, Potri.001G436700, Potri.001G450900, Pot…
GO:0010087	0.004176	1.73978	22.3931	35	150	phloem or xylem histogenesis	Potri.001G086000, Potri.001G120000, Potri.001G216900, Potri.001G340200, Potri.001G340300, Potri.001G340400, Potri.001G340500, Potri.001G340600, Potri.002G113300, Potri.002G153200, Potri.002G241300, Potri.003G115500, Potri.005G064100, Potri.006G185000, Potri.006G237500, Potri.007G014400, Potri.008G061000, Potri.008G081800, Potri.010G050200, Potri.010G174100, Potri.010G191700, Potri.011G135700, Pot…
GO:0010088	0.00047153	4.48546	3.73218	11	25	phloem development	Potri.001G340200, Potri.001G340300, Potri.001G340400, Potri.001G340500, Potri.001G340600, Potri.008G081800, Potri.010G050200, Potri.010G174100, Potri.012G090400, Potri.017G071000, Potri.T067300
GO:0010189	0.0019918	3.262	4.92647	12	33	vitamin E biosynthetic process	Potri.001G279900, Potri.002G047100, Potri.005G215900, Potri.007G138000, Potri.008G159400, Potri.009G074700, Potri.010G232600, Potri.011G115100, Potri.013G077000, Potri.018G040200, Potri.T098300, Potri.T098400
GO:0010214	0.00645391	2.28372	8.36007	16	56	seed coat development	Potri.001G005100, Potri.001G099700, Potri.002G054100, Potri.002G216200, Potri.003G132100, Potri.003G178600, Potri.003G219900, Potri.005G193100, Potri.005G208600, Potri.006G133200, Potri.006G248100, Potri.007G005900, Potri.009G149700, Potri.013G001000, Potri.014G006100, Potri.018G033300
GO:0010467	0.0011631	1.13211	838.097	913	5614	gene expression	Potri.001G005000, Potri.001G005100, Potri.001G006400, Potri.001G008700, Potri.001G027000, Potri.001G027200, Potri.001G031400, Potri.001G035200, Potri.001G050900, Potri.001G053500, Potri.001G060600, Potri.001G067800, Potri.001G071100, Potri.001G072000, Potri.001G075800, Potri.001G082700, Potri.001G083500, Potri.001G086400, Potri.001G089400, Potri.001G094400, Potri.001G101300, Potri.001G110200, Pot…
GO:0010589	0.000616087	11.4102	1.34358	6	9	leaf proximal/distal pattern formation	Potri.001G465500, Potri.005G153200, Potri.011G163600, Potri.012G043400, Potri.015G029000, Potri.017G126700
GO:0010608	0.000454853	1.60564	49.1154	72	329	posttranscriptional regulation of gene expression	Potri.001G027200, Potri.001G117500, Potri.001G148100, Potri.001G186100, Potri.001G191500, Potri.001G213700, Potri.001G219700, Potri.001G243400, Potri.001G305300, Potri.001G320500, Potri.001G340800, Potri.001G344500, Potri.001G465500, Potri.002G004000, Potri.002G062700, Potri.002G099100, Potri.002G151000, Potri.003G051300, Potri.003G196900, Potri.004G031100, Potri.004G082200, Potri.004G104000, Pot…
GO:0015031	2.95792e-05	1.4326	131.97	176	884	protein transport	Potri.001G050400, Potri.001G070100, Potri.001G094200, Potri.001G116900, Potri.001G157900, Potri.001G158700, Potri.001G186000, Potri.001G187000, Potri.001G212700, Potri.001G219200, Potri.001G239900, Potri.001G248600, Potri.001G257500, Potri.001G329400, Potri.001G330400, Potri.001G343500, Potri.001G354000, Potri.001G417000, Potri.001G471300, Potri.002G006900, Potri.002G019800, Potri.002G022300, Pot…
GO:0015858	0.000199068	3.3489	6.8672	17	46	nucleoside transport	Potri.001G175200, Potri.002G006200, Potri.003G058900, Potri.004G207100, Potri.005G033800, Potri.005G085900, Potri.005G197200, Potri.005G255400, Potri.006G068100, Potri.006G226300, Potri.007G139100, Potri.009G062200, Potri.009G168500, Potri.012G110700, Potri.013G023200, Potri.016G115400, Potri.017G078800
GO:0015860	0.00147532	3.6935	4.18004	11	28	purine nucleoside transmembrane transport	Potri.001G175200, Potri.003G058900, Potri.005G033800, Potri.005G085900, Potri.005G197200, Potri.006G226300, Potri.007G139100, Potri.009G062200, Potri.013G023200, Potri.016G115400, Potri.017G078800
GO:0015865	0.00566962	3.42369	3.58289	9	24	purine nucleotide transport	Potri.001G175200, Potri.003G058900, Potri.005G033800, Potri.006G226300, Potri.007G139100, Potri.009G062200, Potri.012G110700, Potri.013G023200, Potri.017G078800
GO:0015868	0.00566962	3.42369	3.58289	9	24	purine ribonucleotide transport	Potri.001G175200, Potri.003G058900, Potri.005G033800, Potri.006G226300, Potri.007G139100, Potri.009G062200, Potri.012G110700, Potri.013G023200, Potri.017G078800
GO:0016050	0.00793865	2.15691	9.25579	17	62	vesicle organization	Potri.004G050800, Potri.004G215500, Potri.006G065100, Potri.006G075800, Potri.006G123600, Potri.006G154000, Potri.006G157000, Potri.006G255000, Potri.008G034700, Potri.010G039900, Potri.013G037900, Potri.014G019100, Potri.014G087400, Potri.016G030200, Potri.018G069900, Potri.018G093400, Potri.018G125300
GO:0016054	0.00836876	1.58787	27.4688	40	184	organic acid catabolic process	Potri.001G117700, Potri.001G185500, Potri.001G186000, Potri.001G278400, Potri.001G301600, Potri.002G126200, Potri.004G232600, Potri.005G033800, Potri.006G009200, Potri.006G020900, Potri.006G126800, Potri.006G240900, Potri.007G092200, Potri.008G187400, Potri.008G219000, Potri.008G220400, Potri.010G045100, Potri.010G073700, Potri.010G135500, Potri.011G062200, Potri.011G082800, Potri.011G135600, Pot…
GO:0016071	0.00454157	1.35156	81.3614	104	545	mRNA metabolic process	Potri.001G005000, Potri.001G006400, Potri.001G008700, Potri.001G075800, Potri.001G085200, Potri.001G094400, Potri.001G148100, Potri.001G166600, Potri.001G191500, Potri.001G269900, Potri.001G273200, Potri.001G275400, Potri.001G340800, Potri.001G344900, Potri.001G370400, Potri.001G465500, Potri.002G015000, Potri.002G037800, Potri.002G047600, Potri.002G062700, Potri.002G068800, Potri.002G070200, Pot…
GO:0016197	0.00573811	2.49751	6.8672	14	46	endosomal transport	Potri.001G029600, Potri.001G354000, Potri.007G061600, Potri.007G146600, Potri.010G246400, Potri.013G062000, Potri.013G156700, Potri.014G072600, Potri.015G037600, Potri.017G001200, Potri.017G078800, Potri.018G072600, Potri.019G121600, Potri.019G124200
GO:0016441	0.000212965	2.04751	22.0945	39	148	posttranscriptional gene silencing	Potri.001G027200, Potri.001G148100, Potri.001G213700, Potri.001G219700, Potri.001G320500, Potri.001G465500, Potri.002G004000, Potri.002G151000, Potri.003G196900, Potri.004G159000, Potri.004G216700, Potri.005G044400, Potri.005G089800, Potri.005G153200, Potri.006G188800, Potri.007G081300, Potri.007G137400, Potri.009G005100, Potri.009G169900, Potri.010G038500, Potri.010G105200, Potri.010G163800, Pot…
GO:0016444	0.00102179	5.70643	2.38859	8	16	somatic cell DNA recombination	Potri.003G021400, Potri.003G036500, Potri.003G040400, Potri.003G040700, Potri.006G047100, Potri.016G043500, Potri.017G080700, Potri.T007400
GO:0016458	0.000116945	1.77004	39.8596	63	267	gene silencing	Potri.001G027200, Potri.001G148100, Potri.001G189200, Potri.001G213700, Potri.001G219700, Potri.001G320500, Potri.001G392800, Potri.001G392900, Potri.001G465500, Potri.002G004000, Potri.002G151000, Potri.002G176000, Potri.002G212600, Potri.003G181000, Potri.003G196900, Potri.004G159000, Potri.004G161700, Potri.004G184900, Potri.004G216700, Potri.005G010100, Potri.005G010200, Potri.005G044400, Pot…
GO:0016558	0.000237277	5.70841	2.98574	10	20	protein import into peroxisome matrix	Potri.001G186000, Potri.006G240900, Potri.011G170000, Potri.012G080800, Potri.013G047800, Potri.014G133000, Potri.014G173900, Potri.014G197200, Potri.017G018400, Potri.018G039200
GO:0016568	4.18074e-06	1.78807	55.9826	89	375	chromatin modification	Potri.001G008800, Potri.001G016200, Potri.001G123400, Potri.001G160700, Potri.001G189200, Potri.001G219700, Potri.001G253400, Potri.001G305900, Potri.001G320500, Potri.001G330400, Potri.001G392800, Potri.001G392900, Potri.002G009000, Potri.002G037300, Potri.002G111600, Potri.002G122500, Potri.002G141300, Potri.002G161100, Potri.002G176000, Potri.002G212600, Potri.002G216200, Potri.002G243400, Pot…
GO:0016569	0.000351218	1.73657	36.5753	57	245	covalent chromatin modification	Potri.001G008800, Potri.001G016200, Potri.001G160700, Potri.001G189200, Potri.001G219700, Potri.001G305900, Potri.001G320500, Potri.001G330400, Potri.001G392800, Potri.001G392900, Potri.002G111600, Potri.002G122500, Potri.002G141300, Potri.002G161100, Potri.002G176000, Potri.002G212600, Potri.002G243400, Potri.002G257400, Potri.003G048900, Potri.004G039500, Potri.004G135800, Potri.004G159000, Pot…
GO:0016570	0.0011586	1.68728	33.4403	51	224	histone modification	Potri.001G008800, Potri.001G016200, Potri.001G160700, Potri.001G219700, Potri.001G305900, Potri.001G330400, Potri.001G392800, Potri.001G392900, Potri.002G111600, Potri.002G122500, Potri.002G141300, Potri.002G161100, Potri.002G243400, Potri.002G257400, Potri.003G048900, Potri.004G039500, Potri.004G135800, Potri.004G159000, Potri.004G209800, Potri.005G195400, Potri.005G227200, Potri.006G017300, Pot…
GO:0016574	6.74013e-05	34.233	1.04501	6	7	histone ubiquitination	Potri.001G008800, Potri.002G141300, Potri.013G064400, Potri.015G063900, Potri.015G064000, Potri.019G039200
GO:0016973	0.00966216	5.70345	1.49287	5	10	poly(A)+ mRNA export from nucleus	Potri.006G119000, Potri.006G134000, Potri.006G221700, Potri.008G001300, Potri.016G082900
GO:0019252	0.000940866	3.05927	6.41934	15	43	starch biosynthetic process	Potri.001G351800, Potri.001G449500, Potri.004G089300, Potri.005G229700, Potri.005G251000, Potri.006G049100, Potri.009G118800, Potri.010G109500, Potri.010G229300, Potri.014G110000, Potri.014G138600, Potri.015G012400, Potri.015G134700, Potri.015G134900, Potri.018G149500
GO:0019344	0.00714635	3.00343	4.32932	10	29	cysteine biosynthetic process	Potri.004G012100, Potri.005G099700, Potri.009G088100, Potri.013G035200, Potri.013G035500, Potri.013G109500, Potri.014G086300, Potri.015G147000, Potri.019G045800, Potri.T104400
GO:0019395	0.000812241	2.49972	10.3008	21	69	fatty acid oxidation	Potri.001G186000, Potri.001G420800, Potri.002G126200, Potri.005G033800, Potri.006G240900, Potri.007G092200, Potri.008G219000, Potri.008G220400, Potri.010G073700, Potri.011G135600, Potri.013G023200, Potri.013G047800, Potri.014G029300, Potri.014G133000, Potri.014G141900, Potri.014G173900, Potri.014G179000, Potri.014G197200, Potri.017G018400, Potri.018G039200, Potri.018G082900
GO:0019430	0.000153535	7.33865	2.38859	9	16	removal of superoxide radicals	Potri.001G143900, Potri.003G090300, Potri.004G216700, Potri.005G044400, Potri.005G089600, Potri.006G049100, Potri.009G005100, Potri.013G092600, Potri.019G035800
GO:0019482	0.00278834	9.50646	1.1943	5	8	beta-alanine metabolic process	Potri.001G273400, Potri.001G273500, Potri.006G020900, Potri.012G043300, Potri.015G030600
GO:0019483	0.00577638	11.4058	0.895722	4	6	beta-alanine biosynthetic process	Potri.001G273400, Potri.001G273500, Potri.012G043300, Potri.015G030600
GO:0019637	0.00806415	1.27107	112.712	137	755	organophosphate metabolic process	Potri.001G052400, Potri.001G068200, Potri.001G090300, Potri.001G091000, Potri.001G091100, Potri.001G095800, Potri.001G145900, Potri.001G153400, Potri.001G163900, Potri.001G172400, Potri.001G249200, Potri.001G259200, Potri.001G279100, Potri.001G279900, Potri.001G285200, Potri.001G323000, Potri.001G337400, Potri.002G004000, Potri.002G104000, Potri.002G138800, Potri.002G198600, Potri.002G248800, Pot…
GO:0019860	0.00577638	11.4058	0.895722	4	6	uracil metabolic process	Potri.001G273400, Potri.001G273500, Potri.012G043300, Potri.015G030600
GO:0030258	3.24612e-05	2.20642	22.5423	42	151	lipid modification	Potri.001G090300, Potri.001G116500, Potri.001G145900, Potri.001G186000, Potri.001G260700, Potri.001G420800, Potri.002G126200, Potri.003G067600, Potri.003G116000, Potri.004G095400, Potri.005G032700, Potri.005G033800, Potri.005G212700, Potri.006G063300, Potri.006G240900, Potri.007G092200, Potri.008G011000, Potri.008G079300, Potri.008G155700, Potri.008G219000, Potri.008G220400, Potri.010G073700, Pot…
GO:0031047	0.000100944	1.97902	27.3195	47	183	gene silencing by RNA	Potri.001G027200, Potri.001G148100, Potri.001G189200, Potri.001G219700, Potri.001G392800, Potri.001G392900, Potri.001G465500, Potri.002G004000, Potri.002G151000, Potri.003G181000, Potri.003G196900, Potri.004G159000, Potri.004G161700, Potri.004G216700, Potri.005G010100, Potri.005G010200, Potri.005G044400, Potri.005G089800, Potri.005G153200, Potri.006G188800, Potri.007G081300, Potri.007G137400, Pot…
GO:0032844	0.000541311	3.71145	4.92647	13	33	regulation of homeostatic process	Potri.001G010000, Potri.001G010100, Potri.001G245800, Potri.001G450900, Potri.003G035400, Potri.008G083600, Potri.008G149100, Potri.010G092500, Potri.010G172600, Potri.010G172800, Potri.010G172900, Potri.012G081500, Potri.019G078200
GO:0032984	0.00299354	2.23993	10.5994	20	71	macromolecular complex disassembly	Potri.001G072000, Potri.001G117500, Potri.001G319900, Potri.003G113500, Potri.003G159000, Potri.004G173800, Potri.004G177500, Potri.005G199600, Potri.005G204500, Potri.006G185000, Potri.008G052100, Potri.008G221200, Potri.008G226500, Potri.009G028100, Potri.009G133100, Potri.010G013400, Potri.010G208500, Potri.013G009200, Potri.013G093400, Potri.T158700
GO:0033036	0.00050896	1.28832	188.699	231	1264	macromolecule localization	Potri.001G048900, Potri.001G050400, Potri.001G070100, Potri.001G094200, Potri.001G104500, Potri.001G116900, Potri.001G157900, Potri.001G158700, Potri.001G186000, Potri.001G187000, Potri.001G190800, Potri.001G212700, Potri.001G219200, Potri.001G232700, Potri.001G236900, Potri.001G239900, Potri.001G248600, Potri.001G257500, Potri.001G276900, Potri.001G329400, Potri.001G330400, Potri.001G343500, Pot…
GO:0033523	6.74013e-05	34.233	1.04501	6	7	histone H2B ubiquitination	Potri.001G008800, Potri.002G141300, Potri.013G064400, Potri.015G063900, Potri.015G064000, Potri.019G039200
GO:0034440	0.000267437	2.35442	14.3316	28	96	lipid oxidation	Potri.001G116500, Potri.001G186000, Potri.001G420800, Potri.002G126200, Potri.003G067600, Potri.003G116000, Potri.005G032700, Potri.005G033800, Potri.006G240900, Potri.007G092200, Potri.008G219000, Potri.008G220400, Potri.010G073700, Potri.011G135600, Potri.013G022000, Potri.013G023200, Potri.013G047800, Potri.014G018200, Potri.014G029300, Potri.014G133000, Potri.014G141900, Potri.014G173900, Pot…
GO:0034641	0.000438156	1.13087	1095.77	1186	7340	cellular nitrogen compound metabolic process	Potri.001G003900, Potri.001G005000, Potri.001G005100, Potri.001G006400, Potri.001G008700, Potri.001G027000, Potri.001G027200, Potri.001G031400, Potri.001G035200, Potri.001G050000, Potri.001G050900, Potri.001G052400, Potri.001G053500, Potri.001G060600, Potri.001G067800, Potri.001G068200, Potri.001G071100, Potri.001G072000, Potri.001G072300, Potri.001G074700, Potri.001G075800, Potri.001G082700, Pot…
GO:0035194	0.00250209	1.86657	19.4073	32	130	posttranscriptional gene silencing by RNA	Potri.001G027200, Potri.001G148100, Potri.001G219700, Potri.001G465500, Potri.002G004000, Potri.002G151000, Potri.003G196900, Potri.004G159000, Potri.004G216700, Potri.005G044400, Potri.005G089800, Potri.005G153200, Potri.006G188800, Potri.007G137400, Potri.009G005100, Potri.009G169900, Potri.010G163800, Potri.010G181400, Potri.010G228800, Potri.011G136100, Potri.011G145000, Potri.011G163600, Pot…
GO:0035195	0.00493433	2.17011	10.3008	19	69	gene silencing by miRNA	Potri.001G465500, Potri.002G004000, Potri.002G151000, Potri.004G159000, Potri.004G216700, Potri.005G044400, Potri.005G153200, Potri.007G137400, Potri.009G005100, Potri.009G169900, Potri.010G163800, Potri.011G136100, Potri.011G145000, Potri.011G163600, Potri.012G058100, Potri.013G032100, Potri.015G029000, Potri.017G126700, Potri.019G037900
GO:0040029	0.00038101	1.67879	41.5018	63	278	regulation of gene expression, epigenetic	Potri.001G027200, Potri.001G031400, Potri.001G148100, Potri.001G189200, Potri.001G213700, Potri.001G219700, Potri.001G320500, Potri.001G465500, Potri.002G004000, Potri.002G151000, Potri.002G176000, Potri.002G212600, Potri.002G216200, Potri.003G196900, Potri.004G159000, Potri.004G161700, Potri.004G184900, Potri.004G216700, Potri.005G010100, Potri.005G010200, Potri.005G044400, Potri.005G068400, Pot…
GO:0042360	0.0019918	3.262	4.92647	12	33	vitamin E metabolic process	Potri.001G279900, Potri.002G047100, Potri.005G215900, Potri.007G138000, Potri.008G159400, Potri.009G074700, Potri.010G232600, Potri.011G115100, Potri.013G077000, Potri.018G040200, Potri.T098300, Potri.T098400
GO:0042362	0.000757528	3.53458	5.07576	13	34	fat-soluble vitamin biosynthetic process	Potri.001G279900, Potri.001G329900, Potri.002G047100, Potri.005G215900, Potri.007G138000, Potri.008G159400, Potri.009G074700, Potri.010G232600, Potri.011G115100, Potri.013G077000, Potri.018G040200, Potri.T098300, Potri.T098400
GO:0042938	0.00142169	4.07684	3.58289	10	24	dipeptide transport	Potri.001G248600, Potri.002G029200, Potri.002G258700, Potri.006G096800, Potri.009G042400, Potri.011G120000, Potri.013G106500, Potri.013G106700, Potri.019G079600, Potri.019G079700
GO:0043043	0.000238465	1.35206	146.003	186	978	peptide biosynthetic process	Potri.001G005000, Potri.001G067800, Potri.001G071100, Potri.001G072000, Potri.001G104500, Potri.001G110200, Potri.001G117500, Potri.001G152200, Potri.001G184000, Potri.001G186100, Potri.001G191500, Potri.001G197900, Potri.001G218700, Potri.001G224700, Potri.001G243400, Potri.001G295900, Potri.001G305300, Potri.001G311000, Potri.001G329500, Potri.001G331600, Potri.001G342500, Potri.001G384600, Pot…
GO:0043068	0.0019918	3.262	4.92647	12	33	positive regulation of programmed cell death	Potri.001G124000, Potri.001G143900, Potri.003G090300, Potri.007G097500, Potri.008G081100, Potri.009G018700, Potri.010G175000, Potri.011G089800, Potri.012G113100, Potri.014G052500, Potri.017G052900, Potri.017G053000
GO:0043097	0.00734413	4.88934	1.94073	6	13	pyrimidine nucleoside salvage	Potri.001G467800, Potri.002G044400, Potri.003G099400, Potri.005G218700, Potri.008G110500, Potri.011G165100
GO:0043171	0.00734413	4.88934	1.94073	6	13	peptide catabolic process	Potri.001G199000, Potri.005G082800, Potri.006G224500, Potri.008G045900, Potri.017G039200, Potri.018G069500
GO:0043241	0.00584328	2.12748	10.4501	19	70	protein complex disassembly	Potri.001G072000, Potri.001G117500, Potri.001G319900, Potri.003G159000, Potri.004G173800, Potri.004G177500, Potri.005G199600, Potri.005G204500, Potri.006G185000, Potri.008G052100, Potri.008G221200, Potri.008G226500, Potri.009G028100, Potri.009G133100, Potri.010G013400, Potri.010G208500, Potri.013G009200, Potri.013G093400, Potri.T158700
GO:0043487	0.00550367	7.12958	1.34358	5	9	regulation of RNA stability	Potri.001G340800, Potri.001G344500, Potri.006G127200, Potri.012G090200, Potri.015G086500
GO:0043489	0.00119266	14.2602	1.04501	5	7	RNA stabilization	Potri.001G340800, Potri.001G344500, Potri.006G127200, Potri.012G090200, Potri.015G086500
GO:0043574	0.00047153	4.48546	3.73218	11	25	peroxisomal transport	Potri.001G186000, Potri.006G240900, Potri.010G254600, Potri.011G170000, Potri.012G080800, Potri.013G047800, Potri.014G133000, Potri.014G173900, Potri.014G197200, Potri.017G018400, Potri.018G039200
GO:0043603	0.000150094	1.32534	182.13	228	1220	cellular amide metabolic process	Potri.001G005000, Potri.001G050000, Potri.001G067800, Potri.001G071100, Potri.001G072000, Potri.001G104500, Potri.001G105600, Potri.001G110200, Potri.001G117500, Potri.001G152200, Potri.001G184000, Potri.001G186100, Potri.001G191500, Potri.001G197900, Potri.001G199000, Potri.001G218700, Potri.001G224700, Potri.001G243400, Potri.001G278400, Potri.001G295900, Potri.001G305300, Potri.001G311000, Pot…
GO:0043604	0.000406238	1.3283	152.87	192	1024	amide biosynthetic process	Potri.001G005000, Potri.001G067800, Potri.001G071100, Potri.001G072000, Potri.001G104500, Potri.001G110200, Potri.001G117500, Potri.001G152200, Potri.001G184000, Potri.001G186100, Potri.001G191500, Potri.001G197900, Potri.001G218700, Potri.001G224700, Potri.001G243400, Potri.001G278400, Potri.001G295900, Potri.001G305300, Potri.001G311000, Potri.001G329500, Potri.001G331600, Potri.001G342500, Pot…
GO:0043624	0.00272567	2.39069	9.10651	18	61	cellular protein complex disassembly	Potri.001G072000, Potri.001G117500, Potri.003G159000, Potri.004G173800, Potri.004G177500, Potri.005G199600, Potri.005G204500, Potri.006G185000, Potri.008G052100, Potri.008G221200, Potri.008G226500, Potri.009G028100, Potri.009G133100, Potri.010G013400, Potri.010G208500, Potri.013G009200, Potri.013G093400, Potri.T158700
GO:0043933	0.000116916	1.32975	184.071	231	1233	macromolecular complex subunit organization	Potri.001G008800, Potri.001G016200, Potri.001G022500, Potri.001G044000, Potri.001G060200, Potri.001G072000, Potri.001G088200, Potri.001G094400, Potri.001G117500, Potri.001G123400, Potri.001G160700, Potri.001G161700, Potri.001G189200, Potri.001G189700, Potri.001G190800, Potri.001G207900, Potri.001G218700, Potri.001G219700, Potri.001G253400, Potri.001G275400, Potri.001G305900, Potri.001G319900, Pot…
GO:0044042	0.00131244	1.58231	43.4425	63	291	glucan metabolic process	Potri.001G230000, Potri.001G351800, Potri.001G449500, Potri.002G023900, Potri.002G060400, Potri.002G060500, Potri.002G081100, Potri.002G100900, Potri.002G104000, Potri.002G153200, Potri.003G143500, Potri.003G147600, Potri.004G089300, Potri.005G027600, Potri.005G203500, Potri.005G210200, Potri.005G229700, Potri.005G251000, Potri.006G031700, Potri.006G039800, Potri.006G045500, Potri.006G049100, Pot…
GO:0044247	0.000932486	2.34698	11.7937	23	79	cellular polysaccharide catabolic process	Potri.002G023900, Potri.002G100900, Potri.003G143500, Potri.003G147600, Potri.005G120500, Potri.005G229600, Potri.006G031700, Potri.007G081400, Potri.008G029300, Potri.008G132700, Potri.008G174100, Potri.010G044100, Potri.010G092900, Potri.010G109200, Potri.010G229300, Potri.010G232200, Potri.013G076100, Potri.013G130400, Potri.014G147900, Potri.016G028900, Potri.017G040800, Potri.017G093200, Pot…
GO:0044248	0.00210935	1.23001	220.497	260	1477	cellular catabolic process	Potri.001G013000, Potri.001G052400, Potri.001G088200, Potri.001G094900, Potri.001G105600, Potri.001G117700, Potri.001G124000, Potri.001G125800, Potri.001G148100, Potri.001G161700, Potri.001G167400, Potri.001G185500, Potri.001G186000, Potri.001G199000, Potri.001G242200, Potri.001G273400, Potri.001G273500, Potri.001G275400, Potri.001G278400, Potri.001G301600, Potri.001G302100, Potri.001G323100, Pot…
GO:0044249	0.00563856	1.09768	1128.61	1198	7560	cellular biosynthetic process	Potri.001G000400, Potri.001G003900, Potri.001G005000, Potri.001G005100, Potri.001G027000, Potri.001G027200, Potri.001G031400, Potri.001G035200, Potri.001G046400, Potri.001G050900, Potri.001G053500, Potri.001G055400, Potri.001G060600, Potri.001G067800, Potri.001G068200, Potri.001G070100, Potri.001G071100, Potri.001G072000, Potri.001G082700, Potri.001G083500, Potri.001G086400, Potri.001G089400, Pot…
GO:0044282	0.00103586	1.65262	37.3218	56	250	small molecule catabolic process	Potri.001G117700, Potri.001G145900, Potri.001G185500, Potri.001G186000, Potri.001G260700, Potri.001G278400, Potri.001G301600, Potri.002G126200, Potri.003G030900, Potri.004G076000, Potri.004G076200, Potri.004G232600, Potri.005G033800, Potri.006G009200, Potri.006G014900, Potri.006G020900, Potri.006G113300, Potri.006G126800, Potri.006G240900, Potri.007G092200, Potri.008G187400, Potri.008G219000, Pot…
GO:0045184	2.66476e-05	1.43288	133.463	178	894	establishment of protein localization	Potri.001G050400, Potri.001G070100, Potri.001G094200, Potri.001G116900, Potri.001G157900, Potri.001G158700, Potri.001G186000, Potri.001G187000, Potri.001G212700, Potri.001G219200, Potri.001G239900, Potri.001G248600, Potri.001G257500, Potri.001G329400, Potri.001G330400, Potri.001G343500, Potri.001G354000, Potri.001G417000, Potri.001G471300, Potri.002G006900, Potri.002G019800, Potri.002G022300, Pot…
GO:0045324	0.000311261	9.98562	1.64216	7	11	late endosome to vacuole transport	Potri.001G029600, Potri.010G246400, Potri.013G062000, Potri.013G156700, Potri.018G072600, Potri.019G121600, Potri.019G124200
GO:0046134	0.00104188	3.37379	5.22505	13	35	pyrimidine nucleoside biosynthetic process	Potri.001G091000, Potri.001G091100, Potri.001G153400, Potri.001G467800, Potri.002G044400, Potri.003G099400, Potri.005G218700, Potri.006G039800, Potri.008G080100, Potri.008G110500, Potri.011G165100, Potri.012G043300, Potri.015G030600
GO:0046395	0.00836876	1.58787	27.4688	40	184	carboxylic acid catabolic process	Potri.001G117700, Potri.001G185500, Potri.001G186000, Potri.001G278400, Potri.001G301600, Potri.002G126200, Potri.004G232600, Potri.005G033800, Potri.006G009200, Potri.006G020900, Potri.006G126800, Potri.006G240900, Potri.007G092200, Potri.008G187400, Potri.008G219000, Potri.008G220400, Potri.010G045100, Potri.010G073700, Potri.010G135500, Potri.011G062200, Potri.011G082800, Potri.011G135600, Pot…
GO:0046686	0.000589609	1.40772	95.5437	126	640	response to cadmium ion	Potri.001G067800, Potri.001G068200, Potri.001G080400, Potri.001G087300, Potri.001G094300, Potri.001G095800, Potri.001G099600, Potri.001G104500, Potri.001G197900, Potri.001G321600, Potri.001G332500, Potri.001G390800, Potri.001G423500, Potri.001G431400, Potri.001G431700, Potri.001G436700, Potri.002G072100, Potri.002G077400, Potri.002G082100, Potri.002G088900, Potri.002G128900, Potri.002G135100, Pot…
GO:0046907	0.00384207	1.28104	129.283	158	866	intracellular transport	Potri.001G004500, Potri.001G029600, Potri.001G070100, Potri.001G080400, Potri.001G094200, Potri.001G142600, Potri.001G152000, Potri.001G186000, Potri.001G187000, Potri.001G212700, Potri.001G239900, Potri.001G329400, Potri.001G330400, Potri.001G343500, Potri.001G354000, Potri.002G006900, Potri.002G038000, Potri.002G041500, Potri.002G078000, Potri.002G126200, Potri.002G131400, Potri.002G144000, Pot…
GO:0051276	0.000449203	1.41165	98.3801	130	659	chromosome organization	Potri.001G008800, Potri.001G016200, Potri.001G031400, Potri.001G123400, Potri.001G160700, Potri.001G189200, Potri.001G219700, Potri.001G253400, Potri.001G305900, Potri.001G320500, Potri.001G330400, Potri.001G392800, Potri.001G392900, Potri.001G439000, Potri.001G461200, Potri.001G461300, Potri.002G009000, Potri.002G037300, Potri.002G111600, Potri.002G122500, Potri.002G141300, Potri.002G161100, Pot…
GO:0051641	0.00497423	1.23371	172.277	204	1154	cellular localization	Potri.001G004500, Potri.001G029600, Potri.001G070100, Potri.001G080400, Potri.001G094200, Potri.001G104500, Potri.001G116900, Potri.001G142600, Potri.001G152000, Potri.001G186000, Potri.001G187000, Potri.001G190800, Potri.001G212700, Potri.001G239900, Potri.001G271200, Potri.001G276900, Potri.001G329400, Potri.001G330400, Potri.001G343500, Potri.001G354000, Potri.002G006900, Potri.002G019800, Pot…
GO:0051649	0.00616335	1.24097	152.87	182	1024	establishment of localization in cell	Potri.001G004500, Potri.001G029600, Potri.001G070100, Potri.001G080400, Potri.001G094200, Potri.001G116900, Potri.001G142600, Potri.001G152000, Potri.001G186000, Potri.001G187000, Potri.001G212700, Potri.001G239900, Potri.001G329400, Potri.001G330400, Potri.001G343500, Potri.001G354000, Potri.002G006900, Potri.002G019800, Potri.002G038000, Potri.002G041500, Potri.002G053900, Potri.002G078000, Pot…
GO:0055086	0.00587007	1.34965	76.7335	98	514	nucleobase-containing small molecule metabolic process	Potri.001G052400, Potri.001G068200, Potri.001G091000, Potri.001G091100, Potri.001G095800, Potri.001G153400, Potri.001G207000, Potri.001G273400, Potri.001G273500, Potri.001G285200, Potri.001G323000, Potri.001G337400, Potri.001G467800, Potri.002G044400, Potri.002G104000, Potri.002G138800, Potri.002G189000, Potri.002G198600, Potri.002G248800, Potri.002G262000, Potri.003G003300, Potri.003G099400, Pot…
GO:0061088	0.00806541	3.511	3.13503	8	21	regulation of sequestering of zinc ion	Potri.001G010000, Potri.001G010100, Potri.001G245800, Potri.001G450900, Potri.008G083600, Potri.010G172600, Potri.010G172800, Potri.010G172900
GO:0071450	0.000153535	7.33865	2.38859	9	16	cellular response to oxygen radical	Potri.001G143900, Potri.003G090300, Potri.004G216700, Potri.005G044400, Potri.005G089600, Potri.006G049100, Potri.009G005100, Potri.013G092600, Potri.019G035800
GO:0071451	0.000153535	7.33865	2.38859	9	16	cellular response to superoxide	Potri.001G143900, Potri.003G090300, Potri.004G216700, Potri.005G044400, Potri.005G089600, Potri.006G049100, Potri.009G005100, Potri.013G092600, Potri.019G035800
GO:0071457	0.00577638	11.4058	0.895722	4	6	cellular response to ozone	Potri.004G216700, Potri.005G044400, Potri.009G005100, Potri.019G035800
GO:0071702	0.00173635	1.2211	249.309	292	1670	organic substance transport	Potri.001G004500, Potri.001G048900, Potri.001G050400, Potri.001G070100, Potri.001G093600, Potri.001G094200, Potri.001G116900, Potri.001G142600, Potri.001G157900, Potri.001G158700, Potri.001G175200, Potri.001G186000, Potri.001G187000, Potri.001G212700, Potri.001G219200, Potri.001G232700, Potri.001G236900, Potri.001G239900, Potri.001G248600, Potri.001G257500, Potri.001G329400, Potri.001G330400, Pot…
GO:0071806	0.00605842	1.70459	22.0945	34	148	protein transmembrane transport	Potri.001G186000, Potri.001G239900, Potri.002G053900, Potri.003G019300, Potri.004G072200, Potri.004G087100, Potri.005G051800, Potri.006G059300, Potri.006G077500, Potri.006G240900, Potri.008G090700, Potri.008G107200, Potri.010G136800, Potri.010G142300, Potri.011G170000, Potri.012G004600, Potri.012G080800, Potri.012G097300, Potri.012G103400, Potri.013G047800, Potri.013G154300, Potri.014G128900, Pot…
GO:0072329	0.00121217	2.19803	13.4358	25	90	monocarboxylic acid catabolic process	Potri.001G186000, Potri.002G126200, Potri.004G232600, Potri.005G033800, Potri.006G009200, Potri.006G020900, Potri.006G126800, Potri.006G240900, Potri.007G092200, Potri.008G219000, Potri.008G220400, Potri.010G073700, Potri.011G135600, Potri.013G023200, Potri.013G047800, Potri.014G029300, Potri.014G133000, Potri.014G141900, Potri.014G173900, Potri.014G179000, Potri.014G197200, Potri.016G091100, Pot…
GO:0072527	0.000616201	2.28644	13.5851	26	91	pyrimidine-containing compound metabolic process	Potri.001G091000, Potri.001G091100, Potri.001G153400, Potri.001G249200, Potri.001G273400, Potri.001G273500, Potri.001G467800, Potri.002G044400, Potri.002G138800, Potri.003G099400, Potri.004G020500, Potri.005G057700, Potri.005G218700, Potri.006G039800, Potri.006G150600, Potri.007G110200, Potri.008G080100, Potri.008G094600, Potri.008G110500, Potri.009G043200, Potri.011G025200, Potri.011G165100, Pot…
GO:0072528	0.00308011	2.18101	11.3458	21	76	pyrimidine-containing compound biosynthetic process	Potri.001G091000, Potri.001G091100, Potri.001G153400, Potri.001G249200, Potri.001G467800, Potri.002G044400, Potri.003G099400, Potri.004G020500, Potri.005G057700, Potri.005G218700, Potri.006G039800, Potri.007G110200, Potri.008G080100, Potri.008G110500, Potri.009G043200, Potri.011G025200, Potri.011G165100, Potri.012G043300, Potri.015G030600, Potri.015G102600, Potri.018G017300
GO:0072529	0.00550367	7.12958	1.34358	5	9	pyrimidine-containing compound catabolic process	Potri.001G273400, Potri.001G273500, Potri.006G150600, Potri.012G043300, Potri.015G030600
GO:0072662	0.000190937	5.23343	3.4336	11	23	protein localization to peroxisome	Potri.001G186000, Potri.006G240900, Potri.010G254600, Potri.011G170000, Potri.012G080800, Potri.013G047800, Potri.014G133000, Potri.014G173900, Potri.014G197200, Potri.017G018400, Potri.018G039200
GO:0072663	0.000190937	5.23343	3.4336	11	23	establishment of protein localization to peroxisome	Potri.001G186000, Potri.006G240900, Potri.010G254600, Potri.011G170000, Potri.012G080800, Potri.013G047800, Potri.014G133000, Potri.014G173900, Potri.014G197200, Potri.017G018400, Potri.018G039200
GO:0080165	0.00119266	14.2602	1.04501	5	7	callose deposition in phloem sieve plate	Potri.004G081300, Potri.005G203500, Potri.012G037200, Potri.015G029100, Potri.017G139100
GO:0098754	0.00456281	2.85393	5.37433	12	36	detoxification	Potri.001G050000, Potri.001G105800, Potri.001G143900, Potri.003G090300, Potri.004G216700, Potri.005G044400, Potri.005G089600, Potri.006G049100, Potri.009G005100, Potri.013G092600, Potri.014G086300, Potri.019G035800
GO:0098869	0.000153535	7.33865	2.38859	9	16	cellular oxidant detoxification	Potri.001G143900, Potri.003G090300, Potri.004G216700, Potri.005G044400, Potri.005G089600, Potri.006G049100, Potri.009G005100, Potri.013G092600, Potri.019G035800
GO:1901070	0.00966216	5.70345	1.49287	5	10	guanosine-containing compound biosynthetic process	Potri.001G091000, Potri.001G091100, Potri.008G082500, Potri.008G082800, Potri.010G173600
GO:1901264	0.000797689	2.12554	15.9737	29	107	carbohydrate derivative transport	Potri.001G175200, Potri.002G006200, Potri.002G071100, Potri.003G058900, Potri.003G121000, Potri.004G019900, Potri.004G034700, Potri.004G207100, Potri.005G033800, Potri.005G085900, Potri.005G086700, Potri.005G177200, Potri.005G197200, Potri.005G255400, Potri.006G068100, Potri.006G226300, Potri.007G092800, Potri.007G139100, Potri.008G168800, Potri.008G177700, Potri.009G062200, Potri.009G168500, Pot…
GO:1901564	4.907e-10	1.38815	397.551	509	2663	organonitrogen compound metabolic process	Potri.001G000400, Potri.001G005000, Potri.001G027200, Potri.001G050000, Potri.001G067800, Potri.001G068200, Potri.001G071100, Potri.001G072000, Potri.001G083500, Potri.001G091000, Potri.001G091100, Potri.001G095800, Potri.001G099900, Potri.001G104500, Potri.001G105600, Potri.001G110200, Potri.001G117500, Potri.001G117700, Potri.001G118300, Potri.001G152200, Potri.001G153400, Potri.001G166000, Pot…
GO:1901566	2.40726e-07	1.38312	266.477	343	1785	organonitrogen compound biosynthetic process	Potri.001G000400, Potri.001G005000, Potri.001G067800, Potri.001G071100, Potri.001G072000, Potri.001G083500, Potri.001G091000, Potri.001G091100, Potri.001G099900, Potri.001G104500, Potri.001G110200, Potri.001G117500, Potri.001G152200, Potri.001G153400, Potri.001G166000, Potri.001G178800, Potri.001G184000, Potri.001G186100, Potri.001G191500, Potri.001G197900, Potri.001G214500, Potri.001G218700, Pot…
GO:1901576	0.00337061	1.10373	1158.17	1233	7758	organic substance biosynthetic process	Potri.001G000400, Potri.001G003900, Potri.001G005000, Potri.001G005100, Potri.001G027000, Potri.001G027200, Potri.001G031400, Potri.001G035200, Potri.001G046400, Potri.001G050900, Potri.001G053500, Potri.001G060600, Potri.001G067800, Potri.001G068200, Potri.001G070100, Potri.001G071100, Potri.001G072000, Potri.001G082700, Potri.001G083500, Potri.001G086400, Potri.001G088200, Potri.001G089400, Pot…
GO:1901607	0.00988095	1.46365	39.5611	54	265	alpha-amino acid biosynthetic process	Potri.001G153400, Potri.001G253300, Potri.001G278400, Potri.001G465300, Potri.002G025500, Potri.002G106200, Potri.002G122700, Potri.003G053900, Potri.003G091100, Potri.003G107800, Potri.003G215100, Potri.004G012100, Potri.004G043700, Potri.004G145700, Potri.005G075700, Potri.005G083100, Potri.005G099700, Potri.005G213100, Potri.006G045400, Potri.006G102700, Potri.006G118400, Potri.007G142300, Pot…
GO:1901642	0.000376788	3.26391	6.56863	16	44	nucleoside transmembrane transport	Potri.001G175200, Potri.002G006200, Potri.003G058900, Potri.004G207100, Potri.005G033800, Potri.005G085900, Potri.005G197200, Potri.005G255400, Potri.006G068100, Potri.006G226300, Potri.007G139100, Potri.009G062200, Potri.009G168500, Potri.013G023200, Potri.016G115400, Potri.017G078800
GO:1901657	0.00998194	1.36866	59.5655	77	399	glycosyl compound metabolic process	Potri.001G083500, Potri.001G091000, Potri.001G091100, Potri.001G104500, Potri.001G153400, Potri.001G207000, Potri.001G323000, Potri.001G467800, Potri.002G025500, Potri.002G030400, Potri.002G044400, Potri.002G104000, Potri.002G189000, Potri.002G262000, Potri.003G099400, Potri.003G107800, Potri.004G082000, Potri.004G177500, Potri.005G218700, Potri.005G232400, Potri.005G238600, Potri.006G039800, Pot…
GO:1902582	0.0011971	1.36357	103.456	133	693	single-organism intracellular transport	Potri.001G004500, Potri.001G029600, Potri.001G070100, Potri.001G080400, Potri.001G094200, Potri.001G142600, Potri.001G186000, Potri.001G212700, Potri.001G239900, Potri.001G329400, Potri.001G330400, Potri.001G343500, Potri.001G354000, Potri.002G006900, Potri.002G038000, Potri.002G041500, Potri.002G078000, Potri.002G126200, Potri.002G131400, Potri.002G167400, Potri.002G181700, Potri.002G183400, Pot…
GO:1902589	0.00197603	1.29921	134.358	166	900	single-organism organelle organization	Potri.001G008800, Potri.001G016200, Potri.001G031400, Potri.001G086000, Potri.001G112700, Potri.001G117500, Potri.001G160700, Potri.001G184000, Potri.001G186000, Potri.001G189200, Potri.001G190800, Potri.001G219700, Potri.001G251900, Potri.001G271200, Potri.001G275400, Potri.001G305900, Potri.001G320500, Potri.001G330400, Potri.001G337700, Potri.001G392800, Potri.001G392900, Potri.001G439000, Pot…
GO:1990748	0.000153535	7.33865	2.38859	9	16	cellular detoxification	Potri.001G143900, Potri.003G090300, Potri.004G216700, Potri.005G044400, Potri.005G089600, Potri.006G049100, Potri.009G005100, Potri.013G092600, Potri.019G035800
GO:2000021	0.00566962	3.42369	3.58289	9	24	regulation of ion homeostasis	Potri.001G010000, Potri.001G010100, Potri.001G245800, Potri.001G450900, Potri.003G035400, Potri.008G083600, Potri.010G172600, Potri.010G172800, Potri.010G172900

## Sheet: yellow
Additional file 10: Data S7. Gene Ontology annotation and enrichment analysis of genes clustered in each module.
GOBPID	Pvalue	OddsRatio	ExpCount	Count	Size	Term	Genes
GO:0000002	0.00725205	6.91596	0.840599	4	11	mitochondrial genome maintenance	Potri.002G129200, Potri.008G129600, Potri.011G136900, Potri.016G057700
GO:0000209	0.0099388	2.17603	7.03047	14	92	protein polyubiquitination	Potri.002G131200, Potri.002G131300, Potri.003G051500, Potri.003G109400, Potri.004G150100, Potri.005G081200, Potri.007G139300, Potri.008G149300, Potri.013G120300, Potri.015G117800, Potri.017G012600, Potri.018G064300, Potri.018G064400, Potri.018G114500
GO:0000375	3.31059e-05	2.39099	14.9015	32	195	RNA splicing, via transesterification reactions	Potri.001G126400, Potri.001G277700, Potri.001G310900, Potri.002G197600, Potri.003G201200, Potri.004G040900, Potri.004G123300, Potri.005G124300, Potri.006G045800, Potri.006G167000, Potri.006G211100, Potri.006G224900, Potri.008G078100, Potri.008G078200, Potri.008G196700, Potri.009G072500, Potri.010G172500, Potri.010G179000, Potri.010G227500, Potri.011G050400, Potri.012G093000, Potri.013G054300, Pot…
GO:0000377	3.31059e-05	2.39099	14.9015	32	195	RNA splicing, via transesterification reactions with bulged adenosine as nucleophile	Potri.001G126400, Potri.001G277700, Potri.001G310900, Potri.002G197600, Potri.003G201200, Potri.004G040900, Potri.004G123300, Potri.005G124300, Potri.006G045800, Potri.006G167000, Potri.006G211100, Potri.006G224900, Potri.008G078100, Potri.008G078200, Potri.008G196700, Potri.009G072500, Potri.010G172500, Potri.010G179000, Potri.010G227500, Potri.011G050400, Potri.012G093000, Potri.013G054300, Pot…
GO:0000398	1.31776e-05	2.56872	13.6024	31	178	mRNA splicing, via spliceosome	Potri.001G126400, Potri.001G277700, Potri.001G310900, Potri.002G197600, Potri.003G201200, Potri.004G040900, Potri.004G123300, Potri.005G124300, Potri.006G045800, Potri.006G167000, Potri.006G211100, Potri.006G224900, Potri.008G078100, Potri.008G078200, Potri.008G196700, Potri.009G072500, Potri.010G172500, Potri.010G179000, Potri.010G227500, Potri.011G050400, Potri.012G093000, Potri.013G054300, Pot…
GO:0001944	0.00123842	4.03988	2.75105	9	36	vasculature development	Potri.001G079900, Potri.001G154100, Potri.001G204200, Potri.004G167200, Potri.005G048900, Potri.006G220100, Potri.009G128700, Potri.016G090800, Potri.018G047900
GO:0006139	0.000256035	1.20049	459.12	525	6008	nucleobase-containing compound metabolic process	Potri.001G000700, Potri.001G015900, Potri.001G016000, Potri.001G030300, Potri.001G035600, Potri.001G036000, Potri.001G044400, Potri.001G047500, Potri.001G055900, Potri.001G059900, Potri.001G060000, Potri.001G065600, Potri.001G066100, Potri.001G079600, Potri.001G079900, Potri.001G104800, Potri.001G110000, Potri.001G120700, Potri.001G126400, Potri.001G132600, Potri.001G135800, Potri.001G154100, Pot…
GO:0006397	0.000937274	1.66195	32.4777	51	425	mRNA processing	Potri.001G126400, Potri.001G242900, Potri.001G277700, Potri.001G310900, Potri.002G125300, Potri.002G128100, Potri.002G197600, Potri.003G106200, Potri.003G201200, Potri.004G040900, Potri.004G123300, Potri.005G011000, Potri.005G021600, Potri.005G048900, Potri.005G124300, Potri.006G001400, Potri.006G045800, Potri.006G167000, Potri.006G211100, Potri.006G224900, Potri.008G078100, Potri.008G078200, Pot…
GO:0006511	0.00307799	1.5072	40.9601	59	536	ubiquitin-dependent protein catabolic process	Potri.001G169700, Potri.001G280100, Potri.001G392000, Potri.001G439600, Potri.002G069900, Potri.002G110500, Potri.002G131200, Potri.002G131300, Potri.002G160600, Potri.002G207800, Potri.002G214300, Potri.002G245500, Potri.003G064300, Potri.003G109400, Potri.003G129700, Potri.003G178700, Potri.004G132300, Potri.004G150100, Potri.004G174700, Potri.004G183700, Potri.005G027800, Potri.005G081200, Pot…
GO:0006580	0.00583751	Inf	0.152836	2	2	ethanolamine metabolic process	Potri.002G069800, Potri.005G190500
GO:0006725	0.000133553	1.20105	521.63	594	6826	cellular aromatic compound metabolic process	Potri.001G000700, Potri.001G015900, Potri.001G016000, Potri.001G030300, Potri.001G035600, Potri.001G036000, Potri.001G044400, Potri.001G047500, Potri.001G055900, Potri.001G059900, Potri.001G060000, Potri.001G065600, Potri.001G066100, Potri.001G079600, Potri.001G079900, Potri.001G099300, Potri.001G104800, Potri.001G110000, Potri.001G112500, Potri.001G120700, Potri.001G126400, Potri.001G132600, Pot…
GO:0006729	0.00747542	12.0996	0.458509	3	6	tetrahydrobiopterin biosynthetic process	Potri.001G352800, Potri.002G247100, Potri.011G078900
GO:0006778	0.000353009	2.40967	10.6221	23	139	porphyrin-containing compound metabolic process	Potri.001G099300, Potri.001G112500, Potri.001G226900, Potri.002G107800, Potri.002G185400, Potri.002G216100, Potri.002G252800, Potri.005G091600, Potri.006G240100, Potri.006G262100, Potri.009G080600, Potri.010G025200, Potri.010G062300, Potri.011G105400, Potri.011G122900, Potri.011G163900, Potri.012G103000, Potri.013G135500, Potri.014G034700, Potri.014G111600, Potri.015G105700, Potri.019G132800, Pot…
GO:0006779	0.00102845	2.57929	7.41256	17	97	porphyrin-containing compound biosynthetic process	Potri.001G099300, Potri.001G226900, Potri.002G107800, Potri.002G216100, Potri.002G252800, Potri.005G091600, Potri.006G262100, Potri.009G080600, Potri.011G105400, Potri.011G122900, Potri.012G103000, Potri.013G135500, Potri.014G034700, Potri.014G111600, Potri.015G105700, Potri.019G132800, Potri.T010900
GO:0006782	0.00117191	6.60614	1.29911	6	17	protoporphyrinogen IX biosynthetic process	Potri.002G107800, Potri.005G091600, Potri.009G080600, Potri.012G103000, Potri.014G034700, Potri.014G111600
GO:0006783	3.45061e-05	6.38313	2.21613	10	29	heme biosynthetic process	Potri.001G226900, Potri.002G107800, Potri.002G216100, Potri.002G252800, Potri.005G091600, Potri.009G080600, Potri.012G103000, Potri.014G034700, Potri.014G111600, Potri.T010900
GO:0006805	0.00490964	8.06889	0.764181	4	10	xenobiotic metabolic process	Potri.003G138200, Potri.014G041900, Potri.014G095900, Potri.018G069600
GO:0006807	0.000225394	1.18337	604.849	678	7915	nitrogen compound metabolic process	Potri.001G000700, Potri.001G004300, Potri.001G015900, Potri.001G016000, Potri.001G026100, Potri.001G030300, Potri.001G035600, Potri.001G036000, Potri.001G044400, Potri.001G047500, Potri.001G055900, Potri.001G059900, Potri.001G060000, Potri.001G060100, Potri.001G065600, Potri.001G066100, Potri.001G079600, Potri.001G079900, Potri.001G097800, Potri.001G099300, Potri.001G104800, Potri.001G110000, Pot…
GO:0006809	0.00747542	12.0996	0.458509	3	6	nitric oxide biosynthetic process	Potri.001G124900, Potri.002G088600, Potri.005G172400
GO:0006821	0.00117191	6.60614	1.29911	6	17	chloride transport	Potri.001G357300, Potri.001G357600, Potri.001G472700, Potri.006G064000, Potri.011G090900, Potri.T046200
GO:0008380	0.000184885	1.94401	22.7726	41	298	RNA splicing	Potri.001G126400, Potri.001G242900, Potri.001G277700, Potri.001G310900, Potri.002G125300, Potri.002G197600, Potri.003G201200, Potri.004G040900, Potri.004G123300, Potri.005G021600, Potri.005G124300, Potri.005G170300, Potri.006G045800, Potri.006G133700, Potri.006G167000, Potri.006G211100, Potri.006G224900, Potri.008G078100, Potri.008G078200, Potri.008G096800, Potri.008G196700, Potri.009G072500, Pot…
GO:0009057	0.00810836	1.29995	84.9769	107	1112	macromolecule catabolic process	Potri.001G162700, Potri.001G169700, Potri.001G280100, Potri.001G392000, Potri.001G439600, Potri.002G069900, Potri.002G093900, Potri.002G094000, Potri.002G110500, Potri.002G113100, Potri.002G131200, Potri.002G131300, Potri.002G160600, Potri.002G207200, Potri.002G207800, Potri.002G214300, Potri.002G245500, Potri.003G064300, Potri.003G109400, Potri.003G129700, Potri.003G178700, Potri.004G043500, Pot…
GO:0009640	0.00170054	2.19831	10.4693	21	137	photomorphogenesis	Potri.001G165000, Potri.002G003800, Potri.002G252800, Potri.003G051500, Potri.003G081100, Potri.005G117100, Potri.005G200000, Potri.005G257200, Potri.006G239900, Potri.006G251800, Potri.007G015200, Potri.008G105200, Potri.009G059600, Potri.009G124400, Potri.009G129700, Potri.011G105400, Potri.012G069500, Potri.014G047200, Potri.014G159300, Potri.014G180800, Potri.T033800
GO:0009723	0.00293921	1.51657	40.0431	58	524	response to ethylene	Potri.001G015900, Potri.001G016000, Potri.001G036000, Potri.001G048700, Potri.001G048800, Potri.001G049000, Potri.001G079600, Potri.001G079900, Potri.001G132900, Potri.001G154100, Potri.001G204200, Potri.001G453100, Potri.002G039000, Potri.002G065600, Potri.002G137800, Potri.002G201500, Potri.003G050700, Potri.003G144300, Potri.004G040400, Potri.004G047500, Potri.004G089800, Potri.005G026900, Pot…
GO:0009739	0.00327711	1.82586	16.9648	29	222	response to gibberellin	Potri.001G036000, Potri.001G108800, Potri.001G204200, Potri.002G129700, Potri.002G252800, Potri.003G057400, Potri.003G189700, Potri.004G089800, Potri.004G102600, Potri.004G123200, Potri.004G160600, Potri.004G208700, Potri.006G109300, Potri.006G133000, Potri.006G208900, Potri.006G251800, Potri.007G005000, Potri.008G082400, Potri.008G209300, Potri.009G048700, Potri.010G036400, Potri.010G110700, Pot…
GO:0009873	0.00426144	1.66014	23.5368	37	308	ethylene-activated signaling pathway	Potri.001G015900, Potri.001G016000, Potri.001G079600, Potri.001G079900, Potri.001G132900, Potri.001G154100, Potri.001G204200, Potri.001G453100, Potri.002G039000, Potri.002G065600, Potri.002G137800, Potri.002G201500, Potri.003G050700, Potri.004G040400, Potri.004G047500, Potri.005G048900, Potri.005G068700, Potri.005G140900, Potri.005G219600, Potri.006G069400, Potri.006G115800, Potri.006G132400, Pot…
GO:0009896	0.000828911	3.91064	3.13314	10	41	positive regulation of catabolic process	Potri.002G131200, Potri.002G131300, Potri.004G150100, Potri.005G048900, Potri.009G018100, Potri.013G120300, Potri.014G159300, Potri.015G117800, Potri.018G064300, Potri.018G064400
GO:0010099	0.00114917	4.61604	2.21613	8	29	regulation of photomorphogenesis	Potri.002G252800, Potri.005G117100, Potri.006G251800, Potri.007G015200, Potri.009G124400, Potri.009G129700, Potri.011G105400, Potri.014G180800
GO:0010100	0.00957341	4.65594	1.37553	5	18	negative regulation of photomorphogenesis	Potri.002G252800, Potri.005G117100, Potri.007G015200, Potri.009G124400, Potri.014G180800
GO:0010104	0.00457227	3.20737	3.28598	9	43	regulation of ethylene-activated signaling pathway	Potri.001G204200, Potri.002G201500, Potri.004G040400, Potri.005G068700, Potri.005G219600, Potri.006G115800, Potri.008G164400, Potri.008G195900, Potri.018G027700
GO:0010105	0.00642323	3.68605	2.29254	7	30	negative regulation of ethylene-activated signaling pathway	Potri.001G204200, Potri.002G201500, Potri.005G068700, Potri.005G219600, Potri.006G115800, Potri.008G164400, Potri.018G027700
GO:0010191	0.0050208	3.46121	2.75105	8	36	mucilage metabolic process	Potri.004G189000, Potri.008G035300, Potri.010G227100, Potri.013G056400, Potri.013G056500, Potri.017G012600, Potri.019G036300, Potri.019G036400
GO:0010192	0.00427219	4.03737	2.13971	7	28	mucilage biosynthetic process	Potri.004G189000, Potri.008G035300, Potri.010G227100, Potri.013G056400, Potri.013G056500, Potri.019G036300, Potri.019G036400
GO:0010214	0.00926069	2.63409	4.27941	10	56	seed coat development	Potri.002G066600, Potri.002G067100, Potri.004G189000, Potri.008G035300, Potri.010G227100, Potri.013G056400, Potri.013G056500, Potri.016G083600, Potri.019G036300, Potri.019G036400
GO:0010498	0.0062613	1.6041	24.9123	38	326	proteasomal protein catabolic process	Potri.001G280100, Potri.001G392000, Potri.001G439600, Potri.002G131200, Potri.002G131300, Potri.002G207800, Potri.002G214300, Potri.002G245500, Potri.003G109400, Potri.003G178700, Potri.004G132300, Potri.004G150100, Potri.004G183700, Potri.005G081200, Potri.005G121700, Potri.005G210500, Potri.006G105400, Potri.006G141300, Potri.007G075600, Potri.007G139300, Potri.008G149300, Potri.010G054600, Pot…
GO:0015994	0.00251591	2.21751	9.39943	19	123	chlorophyll metabolic process	Potri.001G099300, Potri.001G112500, Potri.002G107800, Potri.002G185400, Potri.002G252800, Potri.005G091600, Potri.006G240100, Potri.006G262100, Potri.009G080600, Potri.010G062300, Potri.011G105400, Potri.011G122900, Potri.011G163900, Potri.012G103000, Potri.013G135500, Potri.014G034700, Potri.014G111600, Potri.015G105700, Potri.019G132800
GO:0015995	0.00608484	2.32547	6.64838	14	87	chlorophyll biosynthetic process	Potri.001G099300, Potri.002G107800, Potri.002G252800, Potri.005G091600, Potri.006G262100, Potri.009G080600, Potri.011G105400, Potri.011G122900, Potri.012G103000, Potri.013G135500, Potri.014G034700, Potri.014G111600, Potri.015G105700, Potri.019G132800
GO:0016070	0.00260437	1.17253	377.888	427	4945	RNA metabolic process	Potri.001G000700, Potri.001G015900, Potri.001G016000, Potri.001G030300, Potri.001G035600, Potri.001G036000, Potri.001G047500, Potri.001G055900, Potri.001G060000, Potri.001G065600, Potri.001G066100, Potri.001G079600, Potri.001G079900, Potri.001G104800, Potri.001G110000, Potri.001G120700, Potri.001G126400, Potri.001G132600, Potri.001G154100, Potri.001G242900, Potri.001G246600, Potri.001G277700, Pot…
GO:0016071	0.00112336	1.56582	41.6479	62	545	mRNA metabolic process	Potri.001G126400, Potri.001G242900, Potri.001G277700, Potri.001G310900, Potri.002G111400, Potri.002G125300, Potri.002G128100, Potri.002G197600, Potri.003G018200, Potri.003G106200, Potri.003G201200, Potri.004G040900, Potri.004G123300, Potri.005G011000, Potri.005G021600, Potri.005G046200, Potri.005G048900, Potri.005G050100, Potri.005G124300, Potri.006G001400, Potri.006G045800, Potri.006G051200, Pot…
GO:0016226	0.000451851	3.92336	3.43882	11	45	iron-sulfur cluster assembly	Potri.001G135800, Potri.004G101100, Potri.006G084300, Potri.006G200900, Potri.008G005100, Potri.008G012500, Potri.008G020400, Potri.008G022000, Potri.008G048200, Potri.009G066000, Potri.015G085300
GO:0018130	0.00932069	1.15051	342.277	382	4479	heterocycle biosynthetic process	Potri.001G000700, Potri.001G015900, Potri.001G016000, Potri.001G030300, Potri.001G035600, Potri.001G036000, Potri.001G047500, Potri.001G055900, Potri.001G060000, Potri.001G065600, Potri.001G079600, Potri.001G079900, Potri.001G099300, Potri.001G104800, Potri.001G120700, Potri.001G132600, Potri.001G154100, Potri.001G156600, Potri.001G206400, Potri.001G207500, Potri.001G226900, Potri.001G246600, Pot…
GO:0019222	0.00858967	1.14717	372.385	414	4873	regulation of metabolic process	Potri.001G000700, Potri.001G015900, Potri.001G016000, Potri.001G026100, Potri.001G030300, Potri.001G035600, Potri.001G036000, Potri.001G047500, Potri.001G055900, Potri.001G060000, Potri.001G060100, Potri.001G065600, Potri.001G079600, Potri.001G079900, Potri.001G104800, Potri.001G124900, Potri.001G132600, Potri.001G154100, Potri.001G159600, Potri.001G280100, Potri.001G314800, Potri.001G319100, Pot…
GO:0019509	0.00313448	9.683	0.687763	4	9	L-methionine biosynthetic process from methylthioadenosine	Potri.004G167200, Potri.006G219900, Potri.009G094800, Potri.009G128700
GO:0019941	0.00231198	1.52365	41.2658	60	540	modification-dependent protein catabolic process	Potri.001G169700, Potri.001G280100, Potri.001G392000, Potri.001G439600, Potri.002G069900, Potri.002G110500, Potri.002G131200, Potri.002G131300, Potri.002G160600, Potri.002G207800, Potri.002G214300, Potri.002G245500, Potri.003G064300, Potri.003G109400, Potri.003G129700, Potri.003G178700, Potri.004G132300, Potri.004G150100, Potri.004G174700, Potri.004G183700, Potri.005G027800, Potri.005G081200, Pot…
GO:0030163	0.00370856	1.42274	54.8682	75	718	protein catabolic process	Potri.001G169700, Potri.001G280100, Potri.001G392000, Potri.001G439600, Potri.002G069900, Potri.002G110500, Potri.002G131200, Potri.002G131300, Potri.002G160600, Potri.002G207200, Potri.002G207800, Potri.002G214300, Potri.002G245500, Potri.003G064300, Potri.003G109400, Potri.003G129700, Potri.003G178700, Potri.004G043500, Potri.004G057700, Potri.004G089800, Potri.004G132300, Potri.004G150100, Pot…
GO:0031163	0.000451851	3.92336	3.43882	11	45	metallo-sulfur cluster assembly	Potri.001G135800, Potri.004G101100, Potri.006G084300, Potri.006G200900, Potri.008G005100, Potri.008G012500, Potri.008G020400, Potri.008G022000, Potri.008G048200, Potri.009G066000, Potri.015G085300
GO:0031323	0.0048283	1.16572	344.187	388	4504	regulation of cellular metabolic process	Potri.001G000700, Potri.001G015900, Potri.001G016000, Potri.001G026100, Potri.001G030300, Potri.001G035600, Potri.001G036000, Potri.001G047500, Potri.001G055900, Potri.001G060000, Potri.001G060100, Potri.001G065600, Potri.001G079600, Potri.001G079900, Potri.001G104800, Potri.001G124900, Potri.001G132600, Potri.001G154100, Potri.001G280100, Potri.001G314800, Potri.001G319100, Potri.001G358900, Pot…
GO:0031331	0.000431499	4.33008	2.90389	10	38	positive regulation of cellular catabolic process	Potri.002G131200, Potri.002G131300, Potri.004G150100, Potri.005G048900, Potri.009G018100, Potri.013G120300, Potri.014G159300, Potri.015G117800, Potri.018G064300, Potri.018G064400
GO:0031554	0.00747542	12.0996	0.458509	3	6	regulation of DNA-templated transcription, termination	Potri.001G104800, Potri.004G225600, Potri.017G059000
GO:0031555	0.00747542	12.0996	0.458509	3	6	transcriptional attenuation	Potri.001G104800, Potri.004G225600, Potri.017G059000
GO:0031564	0.00747542	12.0996	0.458509	3	6	transcription antitermination	Potri.001G104800, Potri.004G225600, Potri.017G059000
GO:0032436	0.00114917	4.61604	2.21613	8	29	positive regulation of proteasomal ubiquitin-dependent protein catabolic process	Potri.002G131200, Potri.002G131300, Potri.004G150100, Potri.013G120300, Potri.014G159300, Potri.015G117800, Potri.018G064300, Potri.018G064400
GO:0032446	0.00730093	1.33606	70.4575	91	922	protein modification by small protein conjugation	Potri.001G021500, Potri.001G024600, Potri.001G086100, Potri.001G169700, Potri.001G268200, Potri.001G277400, Potri.001G439600, Potri.002G006400, Potri.002G044100, Potri.002G069900, Potri.002G082500, Potri.002G110500, Potri.002G131200, Potri.002G131300, Potri.002G160600, Potri.002G207800, Potri.002G214300, Potri.002G245500, Potri.003G051500, Potri.003G064300, Potri.003G109400, Potri.003G129700, Pot…
GO:0033013	0.000435474	2.36867	10.775	23	141	tetrapyrrole metabolic process	Potri.001G099300, Potri.001G112500, Potri.001G226900, Potri.002G107800, Potri.002G185400, Potri.002G216100, Potri.002G252800, Potri.005G091600, Potri.006G240100, Potri.006G262100, Potri.009G080600, Potri.010G025200, Potri.010G062300, Potri.011G105400, Potri.011G122900, Potri.011G163900, Potri.012G103000, Potri.013G135500, Potri.014G034700, Potri.014G111600, Potri.015G105700, Potri.019G132800, Pot…
GO:0033014	0.00181761	2.42715	7.79465	17	102	tetrapyrrole biosynthetic process	Potri.001G099300, Potri.001G226900, Potri.002G107800, Potri.002G216100, Potri.002G252800, Potri.005G091600, Potri.006G262100, Potri.009G080600, Potri.011G105400, Potri.011G122900, Potri.012G103000, Potri.013G135500, Potri.014G034700, Potri.014G111600, Potri.015G105700, Potri.019G132800, Potri.T010900
GO:0034047	0.00989082	3.82356	1.91045	6	25	regulation of protein phosphatase type 2A activity	Potri.008G118500, Potri.008G180000, Potri.010G054400, Potri.015G012200, Potri.016G098400, Potri.017G070100
GO:0034641	0.000684368	1.17082	560.909	626	7340	cellular nitrogen compound metabolic process	Potri.001G000700, Potri.001G004300, Potri.001G015900, Potri.001G016000, Potri.001G026100, Potri.001G030300, Potri.001G035600, Potri.001G036000, Potri.001G044400, Potri.001G047500, Potri.001G055900, Potri.001G059900, Potri.001G060000, Potri.001G060100, Potri.001G065600, Potri.001G066100, Potri.001G079600, Potri.001G079900, Potri.001G097800, Potri.001G099300, Potri.001G104800, Potri.001G110000, Pot…
GO:0035434	0.000251746	15.1364	0.687763	5	9	copper ion transmembrane transport	Potri.003G024000, Potri.006G093200, Potri.006G140700, Potri.006G219200, Potri.009G038700
GO:0042168	8.98852e-05	5.51214	2.44538	10	32	heme metabolic process	Potri.001G226900, Potri.002G107800, Potri.002G216100, Potri.002G252800, Potri.005G091600, Potri.009G080600, Potri.012G103000, Potri.014G034700, Potri.014G111600, Potri.T010900
GO:0042762	0.00802646	4.03612	1.83403	6	24	regulation of sulfur metabolic process	Potri.001G015900, Potri.001G016000, Potri.001G280100, Potri.005G068700, Potri.015G085300, Potri.016G123800
GO:0042787	7.22651e-05	2.59889	10.8514	25	142	protein ubiquitination involved in ubiquitin-dependent protein catabolic process	Potri.001G169700, Potri.002G110500, Potri.002G131200, Potri.002G131300, Potri.003G064300, Potri.003G109400, Potri.004G150100, Potri.004G174700, Potri.005G027800, Potri.005G081200, Potri.006G011700, Potri.006G132000, Potri.006G141300, Potri.007G139300, Potri.008G101300, Potri.008G149300, Potri.013G120300, Potri.015G013000, Potri.015G117800, Potri.016G096500, Potri.017G012600, Potri.017G148100, Pot…
GO:0043102	0.00313448	9.683	0.687763	4	9	amino acid salvage	Potri.004G167200, Potri.006G219900, Potri.009G094800, Potri.009G128700
GO:0043161	0.0062613	1.6041	24.9123	38	326	proteasome-mediated ubiquitin-dependent protein catabolic process	Potri.001G280100, Potri.001G392000, Potri.001G439600, Potri.002G131200, Potri.002G131300, Potri.002G207800, Potri.002G214300, Potri.002G245500, Potri.003G109400, Potri.003G178700, Potri.004G132300, Potri.004G150100, Potri.004G183700, Potri.005G081200, Potri.005G121700, Potri.005G210500, Potri.006G105400, Potri.006G141300, Potri.007G075600, Potri.007G139300, Potri.008G149300, Potri.010G054600, Pot…
GO:0043632	0.0012286	1.55925	41.8007	62	547	modification-dependent macromolecule catabolic process	Potri.001G169700, Potri.001G280100, Potri.001G392000, Potri.001G439600, Potri.002G069900, Potri.002G110500, Potri.002G131200, Potri.002G131300, Potri.002G160600, Potri.002G207800, Potri.002G214300, Potri.002G245500, Potri.003G064300, Potri.003G109400, Potri.003G129700, Potri.003G178700, Potri.004G132300, Potri.004G150100, Potri.004G174700, Potri.004G183700, Potri.005G027800, Potri.005G081200, Pot…
GO:0044265	0.00400759	1.40759	57.6193	78	754	cellular macromolecule catabolic process	Potri.001G169700, Potri.001G280100, Potri.001G392000, Potri.001G439600, Potri.002G069900, Potri.002G110500, Potri.002G131200, Potri.002G131300, Potri.002G160600, Potri.002G207800, Potri.002G214300, Potri.002G245500, Potri.003G064300, Potri.003G109400, Potri.003G129700, Potri.003G178700, Potri.004G043500, Potri.004G057700, Potri.004G132300, Potri.004G150100, Potri.004G174700, Potri.004G183700, Pot…
GO:0045048	0.00396273	18.15	0.382091	3	5	protein insertion into ER membrane	Potri.005G101300, Potri.010G217400, Potri.014G078100
GO:0045732	0.00229284	4.03863	2.44538	8	32	positive regulation of protein catabolic process	Potri.002G131200, Potri.002G131300, Potri.004G150100, Potri.013G120300, Potri.014G159300, Potri.015G117800, Potri.018G064300, Potri.018G064400
GO:0045862	0.00114917	4.61604	2.21613	8	29	positive regulation of proteolysis	Potri.002G131200, Potri.002G131300, Potri.004G150100, Potri.013G120300, Potri.014G159300, Potri.015G117800, Potri.018G064300, Potri.018G064400
GO:0046146	0.00747542	12.0996	0.458509	3	6	tetrahydrobiopterin metabolic process	Potri.001G352800, Potri.002G247100, Potri.011G078900
GO:0046483	4.0922e-05	1.22237	496.106	573	6492	heterocycle metabolic process	Potri.001G000700, Potri.001G015900, Potri.001G016000, Potri.001G030300, Potri.001G035600, Potri.001G036000, Potri.001G044400, Potri.001G047500, Potri.001G055900, Potri.001G059900, Potri.001G060000, Potri.001G065600, Potri.001G066100, Potri.001G079600, Potri.001G079900, Potri.001G099300, Potri.001G104800, Potri.001G110000, Potri.001G112500, Potri.001G120700, Potri.001G126400, Potri.001G132600, Pot…
GO:0046501	0.00117191	6.60614	1.29911	6	17	protoporphyrinogen IX metabolic process	Potri.002G107800, Potri.005G091600, Potri.009G080600, Potri.012G103000, Potri.014G034700, Potri.014G111600
GO:0048354	0.00164492	6.05542	1.37553	6	18	mucilage biosynthetic process involved in seed coat development	Potri.008G035300, Potri.010G227100, Potri.013G056400, Potri.013G056500, Potri.019G036300, Potri.019G036400
GO:0048359	0.00929028	3.39093	2.44538	7	32	mucilage metabolic process involved in seed coat development	Potri.004G189000, Potri.008G035300, Potri.010G227100, Potri.013G056400, Potri.013G056500, Potri.019G036300, Potri.019G036400
GO:0048832	0.00185327	12.1042	0.611345	4	8	specification of organ number	Potri.005G225600, Potri.007G095300, Potri.008G167700, Potri.012G014100
GO:0048833	0.00185327	12.1042	0.611345	4	8	specification of floral organ number	Potri.005G225600, Potri.007G095300, Potri.008G167700, Potri.012G014100
GO:0051186	0.00424548	1.48193	41.5715	59	544	cofactor metabolic process	Potri.001G059900, Potri.001G099300, Potri.001G112500, Potri.001G156600, Potri.001G211500, Potri.001G212000, Potri.001G226900, Potri.001G247500, Potri.001G254800, Potri.001G352800, Potri.002G107800, Potri.002G185400, Potri.002G216100, Potri.002G247100, Potri.002G252800, Potri.004G129800, Potri.005G091600, Potri.005G139800, Potri.005G216700, Potri.005G257000, Potri.006G095800, Potri.006G114100, Pot…
GO:0052543	0.009726	3.02814	3.05672	8	40	callose deposition in cell wall	Potri.001G204200, Potri.002G025800, Potri.002G026300, Potri.002G045700, Potri.004G074600, Potri.014G195800, Potri.016G090800, Potri.017G126100
GO:0055064	0.00168094	36.3012	0.305672	3	4	chloride ion homeostasis	Potri.001G357300, Potri.001G357600, Potri.011G090900
GO:0060255	0.00566267	1.16302	339.373	382	4441	regulation of macromolecule metabolic process	Potri.001G000700, Potri.001G015900, Potri.001G016000, Potri.001G026100, Potri.001G030300, Potri.001G035600, Potri.001G036000, Potri.001G047500, Potri.001G055900, Potri.001G060000, Potri.001G065600, Potri.001G079600, Potri.001G079900, Potri.001G104800, Potri.001G124900, Potri.001G132600, Potri.001G154100, Potri.001G314800, Potri.001G358900, Potri.001G376400, Potri.001G417300, Potri.001G453100, Pot…
GO:0070297	0.00457227	3.20737	3.28598	9	43	regulation of phosphorelay signal transduction system	Potri.001G204200, Potri.002G201500, Potri.004G040400, Potri.005G068700, Potri.005G219600, Potri.006G115800, Potri.008G164400, Potri.008G195900, Potri.018G027700
GO:0070298	0.00642323	3.68605	2.29254	7	30	negative regulation of phosphorelay signal transduction system	Potri.001G204200, Potri.002G201500, Potri.005G068700, Potri.005G219600, Potri.006G115800, Potri.008G164400, Potri.018G027700
GO:0070647	0.00388344	1.35429	75.8068	99	992	protein modification by small protein conjugation or removal	Potri.001G021500, Potri.001G024600, Potri.001G067400, Potri.001G086100, Potri.001G169700, Potri.001G268200, Potri.001G277400, Potri.001G439600, Potri.002G006400, Potri.002G044100, Potri.002G069900, Potri.002G082500, Potri.002G110500, Potri.002G131200, Potri.002G131300, Potri.002G160600, Potri.002G207800, Potri.002G214300, Potri.002G245500, Potri.003G051500, Potri.003G064300, Potri.003G081100, Pot…
GO:0070727	0.00621802	1.40543	51.7351	70	677	cellular macromolecule localization	Potri.001G054900, Potri.001G138500, Potri.001G174100, Potri.001G204200, Potri.001G205300, Potri.001G281200, Potri.001G315800, Potri.001G338000, Potri.001G352900, Potri.001G360600, Potri.002G025800, Potri.002G026300, Potri.002G038300, Potri.002G045700, Potri.002G147300, Potri.002G245300, Potri.003G051500, Potri.003G095300, Potri.003G137400, Potri.004G074600, Potri.004G085800, Potri.005G030000, Pot…
GO:0071265	0.000810424	10.0903	0.840599	5	11	L-methionine biosynthetic process	Potri.004G167200, Potri.006G219900, Potri.009G094800, Potri.009G128700, Potri.016G038200
GO:0071267	0.00313448	9.683	0.687763	4	9	L-methionine salvage	Potri.004G167200, Potri.006G219900, Potri.009G094800, Potri.009G128700
GO:0071369	0.00280492	1.68239	24.5302	39	321	cellular response to ethylene stimulus	Potri.001G015900, Potri.001G016000, Potri.001G079600, Potri.001G079900, Potri.001G132900, Potri.001G154100, Potri.001G204200, Potri.001G453100, Potri.002G039000, Potri.002G065600, Potri.002G137800, Potri.002G201500, Potri.003G050700, Potri.004G040400, Potri.004G047500, Potri.005G048900, Potri.005G068700, Potri.005G140900, Potri.005G219600, Potri.006G069400, Potri.006G115800, Potri.006G132400, Pot…
GO:0071466	0.00490964	8.06889	0.764181	4	10	cellular response to xenobiotic stimulus	Potri.003G138200, Potri.014G041900, Potri.014G095900, Potri.018G069600
GO:0072358	0.00123842	4.03988	2.75105	9	36	cardiovascular system development	Potri.001G079900, Potri.001G154100, Potri.001G204200, Potri.004G167200, Potri.005G048900, Potri.006G220100, Potri.009G128700, Potri.016G090800, Potri.018G047900
GO:0072359	0.00123842	4.03988	2.75105	9	36	circulatory system development	Potri.001G079900, Potri.001G154100, Potri.001G204200, Potri.004G167200, Potri.005G048900, Potri.006G220100, Potri.009G128700, Potri.016G090800, Potri.018G047900
GO:0080119	0.00583751	Inf	0.152836	2	2	ER body organization	Potri.008G049700, Potri.010G211100
GO:0090304	0.0025164	1.16643	416.784	468	5454	nucleic acid metabolic process	Potri.001G000700, Potri.001G015900, Potri.001G016000, Potri.001G030300, Potri.001G035600, Potri.001G036000, Potri.001G044400, Potri.001G047500, Potri.001G055900, Potri.001G060000, Potri.001G065600, Potri.001G066100, Potri.001G079600, Potri.001G079900, Potri.001G104800, Potri.001G110000, Potri.001G120700, Potri.001G126400, Potri.001G132600, Potri.001G135800, Potri.001G154100, Potri.001G172800, Pot…
GO:1900424	0.009726	3.02814	3.05672	8	40	regulation of defense response to bacterium	Potri.002G182300, Potri.005G068700, Potri.008G091900, Potri.008G164500, Potri.011G082000, Potri.014G107700, Potri.014G107900, Potri.014G108000
GO:1901160	0.00583751	Inf	0.152836	2	2	primary amino compound metabolic process	Potri.002G069800, Potri.005G190500
GO:1901360	0.00051623	1.17746	542.034	608	7093	organic cyclic compound metabolic process	Potri.001G000700, Potri.001G015900, Potri.001G016000, Potri.001G030300, Potri.001G035600, Potri.001G036000, Potri.001G044400, Potri.001G047500, Potri.001G055900, Potri.001G059900, Potri.001G060000, Potri.001G065600, Potri.001G066100, Potri.001G079600, Potri.001G079900, Potri.001G099300, Potri.001G104800, Potri.001G110000, Potri.001G112500, Potri.001G120700, Potri.001G126400, Potri.001G132600, Pot…
GO:1901800	0.00114917	4.61604	2.21613	8	29	positive regulation of proteasomal protein catabolic process	Potri.002G131200, Potri.002G131300, Potri.004G150100, Potri.013G120300, Potri.014G159300, Potri.015G117800, Potri.018G064300, Potri.018G064400
GO:1902476	0.000541441	8.07472	1.14627	6	15	chloride transmembrane transport	Potri.001G357300, Potri.001G357600, Potri.001G472700, Potri.006G064000, Potri.011G090900, Potri.T046200
GO:1903052	0.00114917	4.61604	2.21613	8	29	positive regulation of proteolysis involved in cellular protein catabolic process	Potri.002G131200, Potri.002G131300, Potri.004G150100, Potri.013G120300, Potri.014G159300, Potri.015G117800, Potri.018G064300, Potri.018G064400
GO:1903364	0.00114917	4.61604	2.21613	8	29	positive regulation of cellular protein catabolic process	Potri.002G131200, Potri.002G131300, Potri.004G150100, Potri.013G120300, Potri.014G159300, Potri.015G117800, Potri.018G064300, Potri.018G064400
GO:1903409	0.00957341	4.65594	1.37553	5	18	reactive oxygen species biosynthetic process	Potri.001G124900, Potri.001G204200, Potri.002G088600, Potri.003G069400, Potri.005G172400

## Sheet: blue
Additional file 10: Data S7. Gene Ontology annotation and enrichment analysis of genes clustered in each module.
GOBPID	Pvalue	OddsRatio	ExpCount	Count	Size	Term	Genes
GO:0000003	0.00553594	1.12467	672.631	728	2655	reproduction	Potri.001G004800, Potri.001G009600, Potri.001G011900, Potri.001G019600, Potri.001G026000, Potri.001G026800, Potri.001G042300, Potri.001G050200, Potri.001G055200, Potri.001G057400, Potri.001G058200, Potri.001G058600, Potri.001G061700, Potri.001G066200, Potri.001G068400, Potri.001G073600, Potri.001G075900, Potri.001G081600, Potri.001G082100, Potri.001G084400, Potri.001G093200, Potri.001G094800, Pot…
GO:0000018	0.00174874	3.44262	6.58697	14	26	regulation of DNA recombination	Potri.001G180200, Potri.003G055700, Potri.004G041900, Potri.005G066600, Potri.005G218100, Potri.006G158300, Potri.006G159200, Potri.007G102800, Potri.008G191000, Potri.010G065000, Potri.012G005000, Potri.012G060000, Potri.014G121800, Potri.T171400
GO:0000059	4.4722e-05	3.57499	10.6405	23	42	protein import into nucleus, docking	Potri.001G004800, Potri.001G036100, Potri.002G172400, Potri.002G172700, Potri.002G232600, Potri.003G189500, Potri.003G220100, Potri.004G177700, Potri.006G103300, Potri.006G119600, Potri.006G119700, Potri.008G085800, Potri.008G109300, Potri.008G177500, Potri.010G152700, Potri.010G169800, Potri.013G056600, Potri.014G100000, Potri.014G149600, Potri.015G010400, Potri.016G051500, Potri.019G036200, Pot…
GO:0000070	2.57454e-07	6.17706	8.61373	23	34	mitotic sister chromatid segregation	Potri.001G125000, Potri.002G002900, Potri.003G021700, Potri.003G108400, Potri.004G034900, Potri.004G085500, Potri.004G192800, Potri.004G228900, Potri.005G258300, Potri.006G041500, Potri.007G023500, Potri.007G139000, Potri.008G071900, Potri.008G179600, Potri.009G089200, Potri.010G013300, Potri.010G055100, Potri.010G185500, Potri.011G049300, Potri.014G155900, Potri.016G070800, Potri.017G037700, Pot…
GO:0000075	5.44743e-09	8.86496	8.10704	24	32	cell cycle checkpoint	Potri.001G264000, Potri.001G269700, Potri.002G002900, Potri.002G087600, Potri.004G094400, Potri.004G228900, Potri.005G173300, Potri.005G258300, Potri.007G045300, Potri.007G139000, Potri.008G071900, Potri.008G116600, Potri.008G179600, Potri.009G058900, Potri.009G064200, Potri.009G089200, Potri.010G011800, Potri.010G055100, Potri.010G185500, Potri.012G033800, Potri.013G017500, Potri.014G132400, Pot…
GO:0000076	0.00493601	14.7444	1.52007	5	6	DNA replication checkpoint	Potri.007G045300, Potri.012G033800, Potri.013G017500, Potri.014G132400, Potri.T034700
GO:0000079	2.50118e-05	3.51635	11.6539	25	46	regulation of cyclin-dependent protein serine/threonine kinase activity	Potri.001G081600, Potri.001G177100, Potri.001G272000, Potri.002G010000, Potri.002G052800, Potri.002G080000, Potri.002G143400, Potri.002G242100, Potri.003G058200, Potri.005G097400, Potri.005G100000, Potri.005G181400, Potri.005G209800, Potri.005G251400, Potri.006G035200, Potri.007G042300, Potri.009G066600, Potri.009G165800, Potri.010G218000, Potri.014G050400, Potri.014G066400, Potri.015G112200, Pot…
GO:0000226	8.04429e-13	3.64228	32.1748	70	127	microtubule cytoskeleton organization	Potri.001G218100, Potri.001G289500, Potri.001G295800, Potri.001G337600, Potri.001G443200, Potri.002G027400, Potri.002G163200, Potri.002G167800, Potri.002G235500, Potri.002G253200, Potri.003G057800, Potri.003G117800, Potri.003G131800, Potri.003G157100, Potri.003G192400, Potri.004G031600, Potri.004G066400, Potri.004G066500, Potri.004G107000, Potri.004G114600, Potri.004G118700, Potri.005G074700, Pot…
GO:0000266	0.00237663	5.30974	3.54683	9	14	mitochondrial fission	Potri.005G061000, Potri.006G041900, Potri.007G107900, Potri.007G118300, Potri.009G047300, Potri.010G105900, Potri.010G112500, Potri.016G038900, Potri.017G041800
GO:0000278	1.23243e-23	2.99087	89.6842	177	354	mitotic cell cycle	Potri.001G009600, Potri.001G011900, Potri.001G042300, Potri.001G042400, Potri.001G125000, Potri.001G177100, Potri.001G225600, Potri.001G264000, Potri.001G266400, Potri.001G295100, Potri.001G301800, Potri.001G337600, Potri.001G357700, Potri.001G389300, Potri.001G389500, Potri.001G389700, Potri.001G443200, Potri.002G000500, Potri.002G002900, Potri.002G003400, Potri.002G026600, Potri.002G044800, Pot…
GO:0000280	5.80847e-29	3.80984	73.7234	163	291	nuclear division	Potri.001G011900, Potri.001G055200, Potri.001G099100, Potri.001G125000, Potri.001G126200, Potri.001G126800, Potri.001G150400, Potri.001G156200, Potri.001G213900, Potri.001G225600, Potri.001G264000, Potri.001G281500, Potri.001G295100, Potri.001G301800, Potri.001G337600, Potri.001G348200, Potri.001G357700, Potri.001G383900, Potri.001G389300, Potri.001G389500, Potri.001G389700, Potri.001G443200, Pot…
GO:0000281	5.67334e-05	2.48513	20.5209	37	81	mitotic cytokinesis	Potri.001G009600, Potri.001G266400, Potri.001G443200, Potri.002G000500, Potri.002G167800, Potri.002G235500, Potri.003G131800, Potri.004G080100, Potri.004G121000, Potri.004G134000, Potri.004G145800, Potri.005G033200, Potri.005G087500, Potri.006G259500, Potri.007G010700, Potri.008G017800, Potri.008G060700, Potri.008G195800, Potri.009G107000, Potri.010G031800, Potri.010G153000, Potri.010G162600, Pot…
GO:0000710	0.000383225	7.37587	3.54683	10	14	meiotic mismatch repair	Potri.001G150400, Potri.001G156200, Potri.003G078600, Potri.006G158300, Potri.006G159200, Potri.008G191000, Potri.010G065000, Potri.012G060000, Potri.014G121800, Potri.T171400
GO:0000712	0.00011806	23.5999	2.28011	8	9	resolution of meiotic recombination intermediates	Potri.001G150400, Potri.001G213900, Potri.001G264000, Potri.005G067100, Potri.009G058900, Potri.012G141100, Potri.014G175300, Potri.015G100200
GO:0000724	3.11322e-07	3.69568	15.9607	35	63	double-strand break repair via homologous recombination	Potri.001G150400, Potri.001G260600, Potri.001G358100, Potri.001G438900, Potri.002G210300, Potri.002G210400, Potri.002G259000, Potri.003G017500, Potri.003G107700, Potri.003G202300, Potri.004G094400, Potri.004G141500, Potri.004G189400, Potri.004G195600, Potri.005G036700, Potri.006G131900, Potri.006G135200, Potri.007G108200, Potri.008G056200, Potri.008G077800, Potri.008G103800, Potri.010G103700, Pot…
GO:0000725	6.10209e-08	3.90783	16.4674	37	65	recombinational repair	Potri.001G150400, Potri.001G180200, Potri.001G260600, Potri.001G358100, Potri.001G438900, Potri.002G210300, Potri.002G210400, Potri.002G259000, Potri.003G017500, Potri.003G055700, Potri.003G107700, Potri.003G202300, Potri.004G094400, Potri.004G141500, Potri.004G189400, Potri.004G195600, Potri.005G036700, Potri.006G131900, Potri.006G135200, Potri.007G108200, Potri.008G056200, Potri.008G077800, Pot…
GO:0000819	1.35673e-10	5.62143	14.694	38	58	sister chromatid segregation	Potri.001G050300, Potri.001G125000, Potri.001G126800, Potri.001G264000, Potri.002G002900, Potri.003G021700, Potri.003G107700, Potri.003G108400, Potri.004G034900, Potri.004G085500, Potri.004G192800, Potri.004G216000, Potri.004G228900, Potri.005G258300, Potri.006G041500, Potri.007G023500, Potri.007G139000, Potri.008G071900, Potri.008G072300, Potri.008G078500, Potri.008G179600, Potri.009G006100, Pot…
GO:0000902	0.00029227	1.36842	153.274	191	605	cell morphogenesis	Potri.001G011300, Potri.001G011900, Potri.001G012200, Potri.001G022700, Potri.001G081600, Potri.001G096200, Potri.001G103600, Potri.001G112900, Potri.001G120300, Potri.001G144700, Potri.001G160600, Potri.001G240900, Potri.001G274700, Potri.001G326600, Potri.001G360700, Potri.001G360800, Potri.001G405500, Potri.002G017200, Potri.002G023400, Potri.002G029100, Potri.002G055200, Potri.002G058700, Pot…
GO:0000910	1.70392e-06	2.42908	30.9081	55	122	cytokinesis	Potri.001G009600, Potri.001G149200, Potri.001G266400, Potri.001G334300, Potri.001G443200, Potri.002G000500, Potri.002G167800, Potri.002G235500, Potri.003G021700, Potri.003G085200, Potri.003G131800, Potri.004G080100, Potri.004G121000, Potri.004G134000, Potri.004G145800, Potri.005G033200, Potri.005G074700, Potri.005G087500, Potri.005G209600, Potri.006G136600, Potri.006G259500, Potri.007G010700, Pot…
GO:0000911	0.000152048	2.95324	12.6673	25	50	cytokinesis by cell plate formation	Potri.001G443200, Potri.002G167800, Potri.002G235500, Potri.003G131800, Potri.005G033200, Potri.006G259500, Potri.007G010700, Potri.008G017800, Potri.008G060700, Potri.008G195800, Potri.010G031800, Potri.010G197700, Potri.010G209700, Potri.010G241800, Potri.012G060800, Potri.012G129600, Potri.013G022600, Potri.014G070100, Potri.014G094900, Potri.014G149000, Potri.015G049500, Potri.015G131400, Pot…
GO:0000912	1.69267e-05	Inf	2.02676	8	8	assembly of actomyosin apparatus involved in cytokinesis	Potri.002G167800, Potri.002G235500, Potri.005G033200, Potri.008G195800, Potri.010G031800, Potri.013G022600, Potri.014G094900, Potri.014G149000
GO:0000914	1.69267e-05	Inf	2.02676	8	8	phragmoplast assembly	Potri.002G167800, Potri.002G235500, Potri.005G033200, Potri.008G195800, Potri.010G031800, Potri.013G022600, Potri.014G094900, Potri.014G149000
GO:0001932	9.81283e-05	1.98348	34.7083	55	137	regulation of protein phosphorylation	Potri.001G042300, Potri.001G042400, Potri.001G081600, Potri.001G177100, Potri.001G272000, Potri.002G010000, Potri.002G052800, Potri.002G080000, Potri.002G129100, Potri.002G143400, Potri.002G242100, Potri.003G058200, Potri.003G117800, Potri.004G118700, Potri.005G029300, Potri.005G029900, Potri.005G033400, Potri.005G094000, Potri.005G097400, Potri.005G100000, Potri.005G135100, Potri.005G139200, Pot…
GO:0005513	0.00816668	5.16119	2.7868	7	11	detection of calcium ion	Potri.010G080900, Potri.011G094900, Potri.012G015100, Potri.012G041000, Potri.015G013100, Potri.015G032600, Potri.016G003500
GO:0006139	0.00187066	1.09973	1522.1	1611	6008	nucleobase-containing compound metabolic process	Potri.001G001600, Potri.001G009600, Potri.001G013200, Potri.001G025500, Potri.001G026000, Potri.001G026300, Potri.001G026800, Potri.001G028400, Potri.001G029400, Potri.001G029700, Potri.001G029800, Potri.001G030700, Potri.001G030800, Potri.001G033200, Potri.001G033900, Potri.001G034600, Potri.001G034900, Potri.001G037100, Potri.001G041400, Potri.001G046700, Potri.001G048200, Potri.001G055000, Pot…
GO:0006166	0.00453951	8.84739	2.02676	6	8	purine ribonucleoside salvage	Potri.001G121400, Potri.005G198400, Potri.006G255900, Potri.010G224300, Potri.014G017200, Potri.018G026200
GO:0006167	0.00144715	17.6955	1.77342	6	7	AMP biosynthetic process	Potri.001G121400, Potri.006G255900, Potri.010G224300, Potri.014G017200, Potri.016G087900, Potri.018G026200
GO:0006168	0.00493601	14.7444	1.52007	5	6	adenine salvage	Potri.001G121400, Potri.005G198400, Potri.006G255900, Potri.014G017200, Potri.018G026200
GO:0006259	4.73763e-25	2.28034	176.328	300	696	DNA metabolic process	Potri.001G009600, Potri.001G055200, Potri.001G067700, Potri.001G070500, Potri.001G074000, Potri.001G099100, Potri.001G126800, Potri.001G150400, Potri.001G156200, Potri.001G180200, Potri.001G191200, Potri.001G213900, Potri.001G240700, Potri.001G247700, Potri.001G250200, Potri.001G260600, Potri.001G264000, Potri.001G269700, Potri.001G285600, Potri.001G320300, Potri.001G329700, Potri.001G348200, Pot…
GO:0006260	1.59827e-21	3.82136	53.2025	118	210	DNA replication	Potri.001G070500, Potri.001G074000, Potri.001G213900, Potri.001G247700, Potri.001G250200, Potri.001G260600, Potri.001G264000, Potri.001G285600, Potri.001G329700, Potri.001G387300, Potri.001G389300, Potri.001G389500, Potri.001G389700, Potri.001G394200, Potri.001G421300, Potri.002G023400, Potri.002G040100, Potri.002G210300, Potri.002G210400, Potri.003G017500, Potri.003G022600, Potri.003G094800, Pot…
GO:0006261	3.69165e-09	3.12594	28.1213	57	111	DNA-dependent DNA replication	Potri.001G070500, Potri.001G074000, Potri.001G250200, Potri.001G260600, Potri.001G264000, Potri.001G387300, Potri.001G389300, Potri.001G389500, Potri.001G389700, Potri.001G421300, Potri.002G023400, Potri.003G104700, Potri.003G157000, Potri.003G169300, Potri.003G211000, Potri.003G221100, Potri.004G131600, Potri.005G065800, Potri.005G067100, Potri.005G245800, Potri.006G020200, Potri.006G057800, Pot…
GO:0006268	0.000383225	7.37587	3.54683	10	14	DNA unwinding involved in DNA replication	Potri.001G070500, Potri.001G074000, Potri.003G157000, Potri.004G131600, Potri.005G067100, Potri.006G188700, Potri.006G279700, Potri.009G121500, Potri.014G121000, Potri.018G112800
GO:0006270	1.29522e-06	7.59319	6.33363	18	25	DNA replication initiation	Potri.001G070500, Potri.001G074000, Potri.001G250200, Potri.003G157000, Potri.004G131600, Potri.006G131900, Potri.006G142300, Potri.006G188700, Potri.008G056200, Potri.008G103800, Potri.008G126300, Potri.009G121500, Potri.009G134500, Potri.010G203600, Potri.014G121000, Potri.015G090600, Potri.018G112800, Potri.019G015000
GO:0006275	1.12113e-05	4.33163	9.37377	22	37	regulation of DNA replication	Potri.001G247700, Potri.001G389300, Potri.001G389500, Potri.001G389700, Potri.003G221100, Potri.005G058000, Potri.005G245800, Potri.006G241700, Potri.007G004000, Potri.007G023500, Potri.007G109900, Potri.009G040900, Potri.010G097400, Potri.011G108800, Potri.011G141200, Potri.011G161900, Potri.012G018300, Potri.012G046400, Potri.012G075300, Potri.015G009600, Potri.015G070300, Potri.018G049500
GO:0006281	1.33778e-11	2.03533	101.085	162	399	DNA repair	Potri.001G150400, Potri.001G156200, Potri.001G180200, Potri.001G191200, Potri.001G213900, Potri.001G247700, Potri.001G260600, Potri.001G269700, Potri.001G320300, Potri.001G329700, Potri.001G358100, Potri.001G421300, Potri.001G438900, Potri.002G041300, Potri.002G089500, Potri.002G114400, Potri.002G148200, Potri.002G152800, Potri.002G210300, Potri.002G210400, Potri.002G244000, Potri.002G259000, Pot…
GO:0006298	0.00174874	3.44262	6.58697	14	26	mismatch repair	Potri.001G150400, Potri.001G156200, Potri.003G078600, Potri.004G041900, Potri.004G087400, Potri.006G158300, Potri.006G159200, Potri.008G191000, Potri.009G046300, Potri.010G065000, Potri.012G005000, Potri.012G060000, Potri.014G121800, Potri.T171400
GO:0006302	7.45525e-10	3.68298	23.3077	51	92	double-strand break repair	Potri.001G150400, Potri.001G260600, Potri.001G269700, Potri.001G320300, Potri.001G358100, Potri.001G438900, Potri.002G148200, Potri.002G210300, Potri.002G210400, Potri.002G259000, Potri.003G017500, Potri.003G107700, Potri.003G202300, Potri.004G094200, Potri.004G094400, Potri.004G141500, Potri.004G179000, Potri.004G189400, Potri.004G195600, Potri.005G036700, Potri.006G131900, Potri.006G135200, Pot…
GO:0006310	2.40089e-14	3.09919	48.1356	97	190	DNA recombination	Potri.001G055200, Potri.001G099100, Potri.001G126800, Potri.001G150400, Potri.001G156200, Potri.001G180200, Potri.001G213900, Potri.001G260600, Potri.001G264000, Potri.001G320300, Potri.001G348200, Potri.001G358100, Potri.001G383900, Potri.001G438900, Potri.002G096300, Potri.002G148200, Potri.002G160100, Potri.002G210300, Potri.002G210400, Potri.002G232700, Potri.002G259000, Potri.003G017500, Pot…
GO:0006312	0.00818339	3.79235	4.05352	9	16	mitotic recombination	Potri.001G264000, Potri.001G320300, Potri.001G438900, Potri.003G202300, Potri.005G066600, Potri.006G135200, Potri.007G102800, Potri.009G058900, Potri.018G067900
GO:0006323	3.11322e-07	3.69568	15.9607	35	63	DNA packaging	Potri.001G067700, Potri.001G125000, Potri.002G199900, Potri.002G210300, Potri.002G210400, Potri.003G108400, Potri.003G162400, Potri.004G085500, Potri.005G069700, Potri.006G035900, Potri.006G041500, Potri.007G014200, Potri.007G108200, Potri.008G072300, Potri.008G077800, Potri.008G132400, Potri.008G162300, Potri.008G219100, Potri.010G013300, Potri.010G076800, Potri.010G109600, Potri.010G179600, Pot…
GO:0006325	2.52019e-06	1.5935	116.792	161	461	chromatin organization	Potri.001G009600, Potri.001G067700, Potri.001G093200, Potri.001G190000, Potri.001G207700, Potri.001G213900, Potri.001G240100, Potri.001G368100, Potri.002G003400, Potri.002G013100, Potri.002G046400, Potri.002G172000, Potri.002G195100, Potri.002G199900, Potri.002G210300, Potri.002G210400, Potri.002G226000, Potri.002G232800, Potri.002G238000, Potri.002G259000, Potri.003G074200, Potri.003G083100, Pot…
GO:0006333	0.000422526	2.3948	16.9741	30	67	chromatin assembly or disassembly	Potri.001G067700, Potri.002G199900, Potri.002G210300, Potri.002G210400, Potri.003G110100, Potri.003G162400, Potri.004G094400, Potri.005G069700, Potri.006G031900, Potri.006G035900, Potri.007G014200, Potri.007G108200, Potri.008G077800, Potri.008G132400, Potri.008G162300, Potri.010G076800, Potri.010G109600, Potri.010G179600, Potri.010G179800, Potri.010G189900, Potri.012G048500, Potri.012G069100, Pot…
GO:0006334	4.4722e-05	3.57499	10.6405	23	42	nucleosome assembly	Potri.002G199900, Potri.002G210300, Potri.002G210400, Potri.005G069700, Potri.006G035900, Potri.007G014200, Potri.007G108200, Potri.008G077800, Potri.008G132400, Potri.008G162300, Potri.010G076800, Potri.010G109600, Potri.010G179600, Potri.010G179800, Potri.012G048500, Potri.012G069100, Potri.012G129200, Potri.015G130900, Potri.016G034200, Potri.018G067800, Potri.018G092900, Potri.T034000, Potri.…
GO:0006342	0.000322714	2.04961	26.6012	43	105	chromatin silencing	Potri.001G009600, Potri.001G067700, Potri.001G213900, Potri.001G240100, Potri.001G368100, Potri.002G046400, Potri.002G172000, Potri.003G083100, Potri.003G162400, Potri.003G189400, Potri.004G031300, Potri.004G212700, Potri.005G026500, Potri.005G040700, Potri.005G040800, Potri.005G082900, Potri.005G091200, Potri.005G129800, Potri.006G025900, Potri.006G077600, Potri.006G116000, Potri.006G249300, Pot…
GO:0006461	1.12307e-10	1.8232	131.486	197	519	protein complex assembly	Potri.001G004800, Potri.001G036100, Potri.001G084000, Potri.001G102300, Potri.001G104600, Potri.001G106100, Potri.001G135200, Potri.001G157800, Potri.001G231200, Potri.001G253600, Potri.001G289500, Potri.001G295800, Potri.001G326600, Potri.001G337600, Potri.001G351400, Potri.001G366800, Potri.001G373100, Potri.001G380400, Potri.001G463200, Potri.002G140700, Potri.002G165900, Potri.002G167800, Pot…
GO:0006464	2.20693e-06	1.19956	929.523	1045	3669	cellular protein modification process	Potri.001G001500, Potri.001G001700, Potri.001G008000, Potri.001G009600, Potri.001G010500, Potri.001G010700, Potri.001G012300, Potri.001G014000, Potri.001G018000, Potri.001G018700, Potri.001G019600, Potri.001G025300, Potri.001G026200, Potri.001G031500, Potri.001G037200, Potri.001G042300, Potri.001G042400, Potri.001G043000, Potri.001G048500, Potri.001G050700, Potri.001G052000, Potri.001G052500, Pot…
GO:0006470	2.4018e-05	1.836	52.9491	80	209	protein dephosphorylation	Potri.001G043000, Potri.001G092100, Potri.001G144700, Potri.001G154700, Potri.001G278500, Potri.001G297200, Potri.001G349000, Potri.001G398100, Potri.002G007500, Potri.002G074500, Potri.002G127300, Potri.002G185000, Potri.002G190400, Potri.003G034300, Potri.003G080000, Potri.003G091700, Potri.003G139200, Potri.003G173700, Potri.004G066200, Potri.004G177900, Potri.005G021200, Potri.005G130400, Pot…
GO:0006479	0.00645892	1.64499	31.1614	44	123	protein methylation	Potri.001G009600, Potri.001G190000, Potri.001G213900, Potri.002G013100, Potri.002G232800, Potri.002G238000, Potri.002G259000, Potri.003G074200, Potri.003G083100, Potri.003G162800, Potri.004G135700, Potri.005G058000, Potri.005G129800, Potri.005G140200, Potri.005G165000, Potri.005G182100, Potri.005G202700, Potri.005G260100, Potri.006G025900, Potri.006G027600, Potri.006G145800, Potri.006G167800, Pot…
GO:0006497	0.0029732	1.62238	40.0285	56	158	protein lipidation	Potri.001G031500, Potri.001G109200, Potri.001G138600, Potri.001G144700, Potri.001G160600, Potri.001G301200, Potri.001G325400, Potri.001G345200, Potri.002G065500, Potri.002G126500, Potri.002G134800, Potri.002G185000, Potri.002G186800, Potri.002G244800, Potri.002G252600, Potri.003G059300, Potri.003G134000, Potri.003G157100, Potri.003G216900, Potri.005G061800, Potri.005G103900, Potri.005G195300, Pot…
GO:0006505	0.00521945	2.50829	9.37377	17	37	GPI anchor metabolic process	Potri.001G031500, Potri.001G109200, Potri.001G138600, Potri.001G160600, Potri.001G345200, Potri.002G128200, Potri.002G134800, Potri.002G244800, Potri.003G059300, Potri.003G216900, Potri.006G044500, Potri.010G204000, Potri.014G043400, Potri.016G130000, Potri.017G070700, Potri.019G014000, Potri.T081900
GO:0006506	0.00058014	3.63253	7.34701	16	29	GPI anchor biosynthetic process	Potri.001G031500, Potri.001G109200, Potri.001G138600, Potri.001G160600, Potri.001G345200, Potri.002G134800, Potri.002G244800, Potri.003G059300, Potri.003G216900, Potri.006G044500, Potri.010G204000, Potri.014G043400, Potri.016G130000, Potri.017G070700, Potri.019G014000, Potri.T081900
GO:0006595	0.00638614	2.75375	7.34701	14	29	polyamine metabolic process	Potri.002G055300, Potri.002G146200, Potri.003G186900, Potri.006G222200, Potri.008G147200, Potri.008G151800, Potri.008G198800, Potri.010G028500, Potri.010G089200, Potri.010G094600, Potri.010G133900, Potri.012G079500, Potri.015G055300, Potri.015G074600
GO:0006605	2.98624e-05	1.5803	93.991	129	371	protein targeting	Potri.001G004800, Potri.001G036100, Potri.001G094800, Potri.001G165900, Potri.001G191100, Potri.001G198100, Potri.001G237800, Potri.001G246500, Potri.001G253600, Potri.001G278900, Potri.001G325400, Potri.001G366300, Potri.001G380400, Potri.001G452100, Potri.001G455600, Potri.001G455700, Potri.002G031800, Potri.002G065500, Potri.002G078400, Potri.002G140700, Potri.002G170100, Potri.002G172400, Pot…
GO:0006606	1.01442e-05	2.5428	23.5611	43	93	protein import into nucleus	Potri.001G004800, Potri.001G036100, Potri.001G094800, Potri.001G165900, Potri.001G278900, Potri.002G172400, Potri.002G172700, Potri.002G199600, Potri.002G221300, Potri.002G232600, Potri.003G170800, Potri.003G189500, Potri.003G220100, Potri.004G177700, Potri.005G020400, Potri.005G209600, Potri.006G103300, Potri.006G119600, Potri.006G119700, Potri.006G238100, Potri.008G080900, Potri.008G085800, Pot…
GO:0006607	0.00468469	2.76627	7.8537	15	31	NLS-bearing protein import into nucleus	Potri.001G004800, Potri.002G199600, Potri.003G220100, Potri.005G020400, Potri.006G103300, Potri.008G085800, Potri.008G214100, Potri.010G059100, Potri.010G169800, Potri.013G007300, Potri.013G010900, Potri.013G056600, Potri.014G124200, Potri.015G010400, Potri.019G036200
GO:0006643	0.00605615	1.56405	39.5218	54	156	membrane lipid metabolic process	Potri.001G031500, Potri.001G109200, Potri.001G138600, Potri.001G160600, Potri.001G247400, Potri.001G252000, Potri.001G317400, Potri.001G345200, Potri.001G418800, Potri.002G016100, Potri.002G128200, Potri.002G134800, Potri.002G152100, Potri.002G165800, Potri.002G244800, Potri.003G015000, Potri.003G059300, Potri.003G168800, Potri.003G178000, Potri.003G216900, Potri.004G233300, Potri.005G105600, Pot…
GO:0006661	0.000924396	2.95178	9.62711	19	38	phosphatidylinositol biosynthetic process	Potri.001G031500, Potri.001G109200, Potri.001G138600, Potri.001G160600, Potri.001G345200, Potri.002G134800, Potri.002G244800, Potri.003G059300, Potri.003G216900, Potri.004G175600, Potri.005G059000, Potri.006G044500, Potri.007G109000, Potri.010G204000, Potri.014G043400, Potri.016G130000, Potri.017G070700, Potri.019G014000, Potri.T081900
GO:0006793	0.000737136	1.15113	733.941	806	2897	phosphorus metabolic process	Potri.001G001600, Potri.001G010700, Potri.001G018000, Potri.001G018700, Potri.001G026300, Potri.001G031500, Potri.001G042300, Potri.001G042400, Potri.001G043000, Potri.001G044200, Potri.001G048500, Potri.001G050700, Potri.001G052000, Potri.001G052500, Potri.001G055700, Potri.001G057400, Potri.001G061400, Potri.001G061700, Potri.001G073600, Potri.001G081600, Potri.001G082900, Potri.001G092100, Pot…
GO:0006796	0.000762078	1.15157	724.567	796	2860	phosphate-containing compound metabolic process	Potri.001G001600, Potri.001G010700, Potri.001G018000, Potri.001G018700, Potri.001G026300, Potri.001G031500, Potri.001G042300, Potri.001G042400, Potri.001G043000, Potri.001G044200, Potri.001G048500, Potri.001G050700, Potri.001G052000, Potri.001G052500, Potri.001G057400, Potri.001G061400, Potri.001G061700, Potri.001G073600, Potri.001G081600, Potri.001G082900, Potri.001G092100, Potri.001G106600, Pot…
GO:0006807	0.00144068	1.09267	2005.23	2106	7915	nitrogen compound metabolic process	Potri.001G001600, Potri.001G002600, Potri.001G009600, Potri.001G013200, Potri.001G020900, Potri.001G024300, Potri.001G025300, Potri.001G025500, Potri.001G026000, Potri.001G026300, Potri.001G026800, Potri.001G028400, Potri.001G029400, Potri.001G029700, Potri.001G029800, Potri.001G030700, Potri.001G030800, Potri.001G033200, Potri.001G033900, Potri.001G034600, Potri.001G034900, Potri.001G037100, Pot…
GO:0006886	4.90429e-05	1.44088	142.633	184	563	intracellular protein transport	Potri.001G004800, Potri.001G036100, Potri.001G094800, Potri.001G101400, Potri.001G165900, Potri.001G179200, Potri.001G191100, Potri.001G197200, Potri.001G198100, Potri.001G222500, Potri.001G237800, Potri.001G246500, Potri.001G253600, Potri.001G278800, Potri.001G278900, Potri.001G325400, Potri.001G366300, Potri.001G372000, Potri.001G380400, Potri.001G420900, Potri.001G452100, Potri.001G455600, Pot…
GO:0006897	0.00808641	1.78254	21.5343	32	85	endocytosis	Potri.001G027900, Potri.001G066800, Potri.001G278800, Potri.001G334300, Potri.001G431800, Potri.002G036400, Potri.002G138700, Potri.003G001400, Potri.003G002200, Potri.003G090800, Potri.003G163200, Potri.003G196000, Potri.004G189700, Potri.005G089200, Potri.005G117700, Potri.005G238700, Potri.006G066900, Potri.006G216900, Potri.007G016700, Potri.007G074800, Potri.008G132100, Potri.008G140100, Pot…
GO:0006913	2.64359e-06	2.15592	40.2819	67	159	nucleocytoplasmic transport	Potri.001G004800, Potri.001G036100, Potri.001G078600, Potri.001G094800, Potri.001G164000, Potri.001G165900, Potri.001G168100, Potri.001G278900, Potri.002G069500, Potri.002G172400, Potri.002G172700, Potri.002G179800, Potri.002G199600, Potri.002G221300, Potri.002G232600, Potri.002G246600, Potri.003G071200, Potri.003G170800, Potri.003G180100, Potri.003G189500, Potri.003G194000, Potri.003G220100, Pot…
GO:0006928	1.53132e-13	5.23452	21.0276	53	83	movement of cell or subcellular component	Potri.001G000800, Potri.001G115100, Potri.001G182300, Potri.001G233100, Potri.001G233700, Potri.001G360200, Potri.001G430800, Potri.001G436200, Potri.001G467600, Potri.002G027600, Potri.002G041800, Potri.002G106000, Potri.002G106100, Potri.002G110600, Potri.002G149400, Potri.002G254300, Potri.003G053800, Potri.004G193700, Potri.005G089200, Potri.005G150800, Potri.006G040700, Potri.006G048600, Pot…
GO:0006974	7.61803e-11	1.92225	111.725	173	441	cellular response to DNA damage stimulus	Potri.001G150400, Potri.001G156200, Potri.001G180200, Potri.001G191200, Potri.001G213900, Potri.001G247700, Potri.001G260600, Potri.001G269700, Potri.001G320300, Potri.001G329700, Potri.001G355900, Potri.001G358100, Potri.001G421300, Potri.001G438900, Potri.002G041300, Potri.002G089500, Potri.002G114400, Potri.002G148200, Potri.002G152800, Potri.002G210300, Potri.002G210400, Potri.002G244000, Pot…
GO:0006996	1.02256e-33	1.84941	473.755	703	1870	organelle organization	Potri.001G009600, Potri.001G011900, Potri.001G050300, Potri.001G050600, Potri.001G051800, Potri.001G051900, Potri.001G055200, Potri.001G061700, Potri.001G067700, Potri.001G070500, Potri.001G074000, Potri.001G093200, Potri.001G099100, Potri.001G115900, Potri.001G123600, Potri.001G125000, Potri.001G126200, Potri.001G126800, Potri.001G144500, Potri.001G150400, Potri.001G156200, Potri.001G157800, Pot…
GO:0007005	0.000152502	1.85226	40.7886	62	161	mitochondrion organization	Potri.001G123600, Potri.001G191100, Potri.001G198100, Potri.001G231200, Potri.001G246500, Potri.001G335700, Potri.001G347900, Potri.001G366300, Potri.001G380400, Potri.001G421300, Potri.001G452100, Potri.002G060200, Potri.002G140700, Potri.002G215900, Potri.002G252900, Potri.002G257200, Potri.003G065500, Potri.003G115300, Potri.003G173400, Potri.005G017600, Potri.005G061000, Potri.005G209000, Pot…
GO:0007010	4.19207e-16	2.7835	67.6431	129	267	cytoskeleton organization	Potri.001G218100, Potri.001G236400, Potri.001G272300, Potri.001G289500, Potri.001G292900, Potri.001G295800, Potri.001G326600, Potri.001G337600, Potri.001G443200, Potri.001G453700, Potri.002G027400, Potri.002G038800, Potri.002G118000, Potri.002G134300, Potri.002G163200, Potri.002G165900, Potri.002G167800, Potri.002G233400, Potri.002G235500, Potri.002G240200, Potri.002G253200, Potri.003G047700, Pot…
GO:0007015	0.00135105	1.89258	26.6012	41	105	actin filament organization	Potri.001G236400, Potri.001G272300, Potri.001G292900, Potri.001G326600, Potri.002G038800, Potri.002G118000, Potri.002G134300, Potri.002G165900, Potri.002G233400, Potri.002G240200, Potri.003G047700, Potri.003G103800, Potri.003G141800, Potri.003G157700, Potri.005G025300, Potri.006G050200, Potri.006G105800, Potri.006G165300, Potri.007G140200, Potri.008G063600, Potri.008G182700, Potri.009G045000, Pot…
GO:0007017	1.04315e-24	3.92925	59.2827	133	234	microtubule-based process	Potri.001G000800, Potri.001G104600, Potri.001G106100, Potri.001G115100, Potri.001G124700, Potri.001G182300, Potri.001G218100, Potri.001G233700, Potri.001G289500, Potri.001G295800, Potri.001G337600, Potri.001G360200, Potri.001G430800, Potri.001G436200, Potri.001G443200, Potri.001G467600, Potri.002G027400, Potri.002G027600, Potri.002G106000, Potri.002G106100, Potri.002G110600, Potri.002G149400, Pot…
GO:0007018	1.60422e-12	5.79297	17.2275	45	68	microtubule-based movement	Potri.001G000800, Potri.001G115100, Potri.001G182300, Potri.001G233700, Potri.001G360200, Potri.001G430800, Potri.001G436200, Potri.001G467600, Potri.002G027600, Potri.002G106000, Potri.002G106100, Potri.002G110600, Potri.002G149400, Potri.003G053800, Potri.004G193700, Potri.005G150800, Potri.006G040700, Potri.006G048600, Potri.006G082900, Potri.006G085300, Potri.006G210700, Potri.007G010700, Pot…
GO:0007020	3.44822e-05	6.88698	5.0669	14	20	microtubule nucleation	Potri.002G167800, Potri.004G066400, Potri.004G066500, Potri.006G035900, Potri.006G194200, Potri.009G153300, Potri.010G180700, Potri.011G092500, Potri.014G094900, Potri.014G128400, Potri.014G158000, Potri.016G000100, Potri.016G034200, Potri.016G059900
GO:0007049	3.0655e-46	2.8287	207.743	395	820	cell cycle	Potri.001G009600, Potri.001G011900, Potri.001G022700, Potri.001G042300, Potri.001G042400, Potri.001G050300, Potri.001G055200, Potri.001G061700, Potri.001G070500, Potri.001G074000, Potri.001G081600, Potri.001G099100, Potri.001G125000, Potri.001G126800, Potri.001G141400, Potri.001G147500, Potri.001G149200, Potri.001G150400, Potri.001G156200, Potri.001G177100, Potri.001G212300, Potri.001G213800, Pot…
GO:0007051	1.67343e-09	5.7404	12.6673	33	50	spindle organization	Potri.001G295800, Potri.001G337600, Potri.003G117800, Potri.004G031600, Potri.004G066400, Potri.004G066500, Potri.004G114600, Potri.004G118700, Potri.006G035900, Potri.006G038500, Potri.006G046200, Potri.006G046300, Potri.006G181700, Potri.006G182200, Potri.006G194200, Potri.007G138600, Potri.008G060700, Potri.009G089800, Potri.009G153300, Potri.010G197700, Potri.011G031200, Potri.011G049300, Pot…
GO:0007052	1.44968e-07	12.5499	5.32025	17	21	mitotic spindle organization	Potri.003G117800, Potri.004G066400, Potri.004G066500, Potri.004G118700, Potri.006G035900, Potri.006G194200, Potri.007G138600, Potri.008G060700, Potri.009G153300, Potri.010G197700, Potri.012G130300, Potri.014G128400, Potri.016G000100, Potri.016G034200, Potri.016G059900, Potri.017G013100, Potri.017G092100
GO:0007059	1.60049e-16	4.57639	30.9081	74	122	chromosome segregation	Potri.001G050300, Potri.001G055200, Potri.001G099100, Potri.001G125000, Potri.001G126800, Potri.001G150400, Potri.001G156200, Potri.001G213900, Potri.001G225600, Potri.001G264000, Potri.001G295100, Potri.001G348200, Potri.001G383900, Potri.002G002900, Potri.002G087600, Potri.002G096300, Potri.002G160100, Potri.002G232700, Potri.003G021700, Potri.003G078600, Potri.003G107700, Potri.003G108400, Pot…
GO:0007062	0.00025466	3.86004	7.60035	17	30	sister chromatid cohesion	Potri.001G050300, Potri.001G126800, Potri.003G021700, Potri.003G107700, Potri.004G192800, Potri.004G216000, Potri.008G072300, Potri.008G078500, Potri.009G006100, Potri.009G072000, Potri.010G229100, Potri.011G049300, Potri.014G151400, Potri.016G070800, Potri.017G092600, Potri.019G056200, Potri.019G056600
GO:0007067	4.68753e-20	4.20753	42.8153	99	169	mitotic nuclear division	Potri.001G011900, Potri.001G125000, Potri.001G225600, Potri.001G295100, Potri.001G301800, Potri.001G337600, Potri.001G357700, Potri.001G389300, Potri.001G389500, Potri.001G389700, Potri.001G443200, Potri.002G002900, Potri.002G044800, Potri.002G123000, Potri.002G253200, Potri.003G021700, Potri.003G108400, Potri.003G117800, Potri.003G202300, Potri.004G034900, Potri.004G066400, Potri.004G066500, Pot…
GO:0007076	0.00146043	10.3232	2.28011	7	9	mitotic chromosome condensation	Potri.001G125000, Potri.003G108400, Potri.004G085500, Potri.006G041500, Potri.010G013300, Potri.014G155900, Potri.017G083200
GO:0007088	3.96774e-05	7.67344	4.56021	13	18	regulation of mitotic nuclear division	Potri.002G002900, Potri.003G021700, Potri.004G034900, Potri.004G228900, Potri.005G258300, Potri.007G023500, Potri.007G139000, Potri.008G071900, Potri.008G179600, Potri.009G089200, Potri.010G055100, Potri.010G185500, Potri.017G037700
GO:0007091	0.000114336	7.08229	4.30687	12	17	metaphase/anaphase transition of mitotic cell cycle	Potri.002G002900, Potri.004G034900, Potri.004G228900, Potri.005G258300, Potri.007G023500, Potri.007G139000, Potri.008G071900, Potri.008G179600, Potri.009G089200, Potri.010G055100, Potri.010G185500, Potri.017G037700
GO:0007093	4.76123e-07	8.8591	6.08028	18	24	mitotic cell cycle checkpoint	Potri.001G264000, Potri.002G002900, Potri.002G087600, Potri.004G094400, Potri.004G228900, Potri.005G173300, Potri.005G258300, Potri.007G139000, Potri.008G071900, Potri.008G179600, Potri.009G058900, Potri.009G089200, Potri.010G011800, Potri.010G055100, Potri.010G185500, Potri.012G033800, Potri.013G017500, Potri.017G121100
GO:0007094	0.000435203	8.85032	3.04014	9	12	mitotic spindle assembly checkpoint	Potri.002G002900, Potri.004G228900, Potri.005G258300, Potri.007G139000, Potri.008G071900, Potri.008G179600, Potri.009G089200, Potri.010G055100, Potri.010G185500
GO:0007098	0.00146043	10.3232	2.28011	7	9	centrosome cycle	Potri.004G066400, Potri.004G066500, Potri.006G194200, Potri.009G153300, Potri.014G128400, Potri.016G000100, Potri.016G059900
GO:0007126	8.65501e-12	3.17795	36.735	75	145	meiotic nuclear division	Potri.001G055200, Potri.001G099100, Potri.001G126800, Potri.001G150400, Potri.001G156200, Potri.001G213900, Potri.001G264000, Potri.001G281500, Potri.001G348200, Potri.001G383900, Potri.001G465400, Potri.002G057000, Potri.002G096300, Potri.002G160100, Potri.002G232700, Potri.002G244000, Potri.003G021700, Potri.003G078600, Potri.003G131800, Potri.003G144900, Potri.003G173200, Potri.003G202300, Pot…
GO:0007127	1.16451e-08	3.74194	19.5076	43	77	meiosis I	Potri.001G055200, Potri.001G099100, Potri.001G126800, Potri.001G150400, Potri.001G156200, Potri.001G213900, Potri.001G264000, Potri.001G281500, Potri.001G348200, Potri.001G383900, Potri.002G096300, Potri.002G160100, Potri.002G232700, Potri.003G078600, Potri.003G173200, Potri.003G202300, Potri.005G038900, Potri.005G067100, Potri.005G182500, Potri.006G135200, Potri.006G158300, Potri.006G159200, Pot…
GO:0007129	7.99442e-05	3.64753	9.62711	21	38	synapsis	Potri.001G055200, Potri.001G099100, Potri.001G156200, Potri.001G348200, Potri.001G383900, Potri.002G096300, Potri.002G160100, Potri.002G232700, Potri.003G078600, Potri.003G173200, Potri.003G202300, Potri.005G038900, Potri.006G182200, Potri.008G118800, Potri.008G158500, Potri.010G044800, Potri.010G081500, Potri.010G103700, Potri.012G083600, Potri.012G090600, Potri.014G084800
GO:0007131	5.19754e-07	3.56809	16.2141	35	64	reciprocal meiotic recombination	Potri.001G055200, Potri.001G099100, Potri.001G126800, Potri.001G150400, Potri.001G156200, Potri.001G213900, Potri.001G264000, Potri.001G348200, Potri.001G383900, Potri.002G096300, Potri.002G160100, Potri.002G232700, Potri.003G078600, Potri.003G173200, Potri.003G202300, Potri.005G067100, Potri.005G182500, Potri.006G135200, Potri.006G158300, Potri.006G159200, Potri.006G182200, Potri.008G118800, Pot…
GO:0007135	0.00105911	4.42588	5.0669	12	20	meiosis II	Potri.001G126800, Potri.002G057000, Potri.004G216000, Potri.005G205700, Potri.008G072300, Potri.009G006100, Potri.009G072000, Potri.010G229100, Potri.011G049300, Potri.014G151400, Potri.016G070800, Potri.017G092600
GO:0007140	0.0020498	3.16172	7.34701	15	29	male meiosis	Potri.001G126800, Potri.001G465400, Potri.002G057000, Potri.002G244000, Potri.003G131800, Potri.003G144900, Potri.004G031600, Potri.005G182500, Potri.005G205700, Potri.006G131900, Potri.006G136600, Potri.006G182200, Potri.011G031200, Potri.011G163500, Potri.014G175300
GO:0007166	0.00641807	1.35344	87.1507	108	344	cell surface receptor signaling pathway	Potri.001G052500, Potri.001G073600, Potri.001G106600, Potri.001G117800, Potri.001G147700, Potri.001G310700, Potri.001G333300, Potri.002G027400, Potri.002G063300, Potri.002G106800, Potri.002G226600, Potri.002G251700, Potri.002G258100, Potri.002G260100, Potri.003G073700, Potri.003G115100, Potri.003G117500, Potri.003G124800, Potri.003G136100, Potri.003G150100, Potri.004G037000, Potri.004G049100, Pot…
GO:0007167	0.00439777	1.39025	80.8171	102	319	enzyme linked receptor protein signaling pathway	Potri.001G052500, Potri.001G073600, Potri.001G106600, Potri.001G117800, Potri.001G147700, Potri.001G310700, Potri.001G333300, Potri.002G027400, Potri.002G063300, Potri.002G106800, Potri.002G251700, Potri.002G258100, Potri.002G260100, Potri.003G073700, Potri.003G115100, Potri.003G117500, Potri.003G124800, Potri.003G136100, Potri.003G150100, Potri.004G037000, Potri.004G049100, Potri.004G058100, Pot…
GO:0007169	0.00439777	1.39025	80.8171	102	319	transmembrane receptor protein tyrosine kinase signaling pathway	Potri.001G052500, Potri.001G073600, Potri.001G106600, Potri.001G117800, Potri.001G147700, Potri.001G310700, Potri.001G333300, Potri.002G027400, Potri.002G063300, Potri.002G106800, Potri.002G251700, Potri.002G258100, Potri.002G260100, Potri.003G073700, Potri.003G115100, Potri.003G117500, Potri.003G124800, Potri.003G136100, Potri.003G150100, Potri.004G037000, Potri.004G049100, Potri.004G058100, Pot…
GO:0007346	2.37316e-07	2.48064	34.4549	62	136	regulation of mitotic cell cycle	Potri.001G042300, Potri.001G042400, Potri.001G177100, Potri.001G264000, Potri.002G002900, Potri.002G003400, Potri.002G087600, Potri.002G129100, Potri.003G021700, Potri.003G058200, Potri.003G117800, Potri.004G034900, Potri.004G094400, Potri.004G118700, Potri.004G121000, Potri.004G228900, Potri.005G033400, Potri.005G065800, Potri.005G094000, Potri.005G135100, Potri.005G139200, Potri.005G139300, Pot…
GO:0007349	0.00237663	5.30974	3.54683	9	14	cellularization	Potri.006G136600, Potri.008G195800, Potri.010G031800, Potri.012G054400, Potri.015G044600, Potri.016G000300, Potri.019G052500, Potri.T058000, Potri.T113300
GO:0008064	0.000410143	2.44716	16.2141	29	64	regulation of actin polymerization or depolymerization	Potri.001G326600, Potri.002G165900, Potri.002G233400, Potri.002G240200, Potri.003G103800, Potri.003G157700, Potri.005G025300, Potri.006G050200, Potri.006G105800, Potri.006G165300, Potri.007G140200, Potri.008G182700, Potri.009G045000, Potri.011G024000, Potri.011G131700, Potri.013G017000, Potri.013G051200, Potri.014G174700, Potri.015G123000, Potri.015G123500, Potri.015G123900, Potri.015G124000, Pot…
GO:0008104	0.0022155	1.2354	240.424	279	949	protein localization	Potri.001G004800, Potri.001G026900, Potri.001G034400, Potri.001G036100, Potri.001G048100, Potri.001G094800, Potri.001G101400, Potri.001G157800, Potri.001G165900, Potri.001G179200, Potri.001G191100, Potri.001G197200, Potri.001G198100, Potri.001G222500, Potri.001G237800, Potri.001G246500, Potri.001G253600, Potri.001G260900, Potri.001G278800, Potri.001G278900, Potri.001G309800, Potri.001G325400, Pot…
GO:0008154	0.00538671	1.8526	21.0276	32	83	actin polymerization or depolymerization	Potri.001G236400, Potri.001G326600, Potri.002G038800, Potri.002G165900, Potri.002G233400, Potri.002G240200, Potri.003G047700, Potri.003G103800, Potri.003G157700, Potri.005G025300, Potri.006G050200, Potri.006G105800, Potri.006G165300, Potri.007G140200, Potri.008G182700, Potri.009G045000, Potri.011G024000, Potri.011G131700, Potri.013G017000, Potri.013G051200, Potri.014G174700, Potri.015G123000, Pot…
GO:0008156	0.00980461	3.27747	4.81356	10	19	negative regulation of DNA replication	Potri.005G245800, Potri.007G004000, Potri.007G023500, Potri.010G097400, Potri.011G141200, Potri.011G161900, Potri.012G046400, Potri.012G075300, Potri.015G070300, Potri.018G049500
GO:0008213	0.00645892	1.64499	31.1614	44	123	protein alkylation	Potri.001G009600, Potri.001G190000, Potri.001G213900, Potri.002G013100, Potri.002G232800, Potri.002G238000, Potri.002G259000, Potri.003G074200, Potri.003G083100, Potri.003G162800, Potri.004G135700, Potri.005G058000, Potri.005G129800, Potri.005G140200, Potri.005G165000, Potri.005G182100, Potri.005G202700, Potri.005G260100, Potri.006G025900, Potri.006G027600, Potri.006G145800, Potri.006G167800, Pot…
GO:0008283	7.41268e-05	1.88524	42.3086	65	167	cell proliferation	Potri.001G066200, Potri.001G070500, Potri.001G074000, Potri.001G177100, Potri.001G237900, Potri.001G254500, Potri.001G301800, Potri.001G322700, Potri.001G383500, Potri.001G420400, Potri.002G114800, Potri.002G123000, Potri.002G210300, Potri.002G210400, Potri.003G058200, Potri.003G157000, Potri.003G221100, Potri.004G131600, Potri.004G188200, Potri.005G141900, Potri.005G148400, Potri.006G142500, Pot…
GO:0009059	6.42088e-05	1.138	1394.41	1508	5504	macromolecule biosynthetic process	Potri.001G001700, Potri.001G002600, Potri.001G009600, Potri.001G010900, Potri.001G011900, Potri.001G012200, Potri.001G013200, Potri.001G022700, Potri.001G025300, Potri.001G025500, Potri.001G026000, Potri.001G028400, Potri.001G029400, Potri.001G029700, Potri.001G029800, Potri.001G030700, Potri.001G030800, Potri.001G031500, Potri.001G033200, Potri.001G034600, Potri.001G034900, Potri.001G041400, Pot…
GO:0009247	0.00126914	2.44334	13.4273	24	53	glycolipid biosynthetic process	Potri.001G031500, Potri.001G109200, Potri.001G138600, Potri.001G160600, Potri.001G345200, Potri.001G418800, Potri.002G134800, Potri.002G244800, Potri.003G059300, Potri.003G216900, Potri.006G044500, Potri.006G097600, Potri.006G150200, Potri.010G204000, Potri.014G031000, Potri.014G043400, Potri.014G079400, Potri.016G095900, Potri.016G112600, Potri.016G130000, Potri.017G070700, Potri.018G016600, Pot…
GO:0009553	0.00111748	1.58428	54.4692	75	215	embryo sac development	Potri.001G009800, Potri.001G051700, Potri.001G099100, Potri.001G141400, Potri.001G164100, Potri.001G173500, Potri.001G213800, Potri.001G216600, Potri.001G225600, Potri.001G300900, Potri.001G368200, Potri.001G375600, Potri.002G160100, Potri.002G167800, Potri.002G198300, Potri.002G213500, Potri.002G258100, Potri.003G060500, Potri.003G124700, Potri.003G186900, Potri.004G003700, Potri.004G062100, Pot…
GO:0009555	0.000171915	1.45728	112.992	147	446	pollen development	Potri.001G011900, Potri.001G042300, Potri.001G051700, Potri.001G055700, Potri.001G061700, Potri.001G097600, Potri.001G099100, Potri.001G123700, Potri.001G159300, Potri.001G167700, Potri.001G185200, Potri.001G213800, Potri.001G224500, Potri.001G225600, Potri.001G239500, Potri.001G257600, Potri.001G300900, Potri.001G334300, Potri.001G370600, Potri.001G375600, Potri.001G414700, Potri.001G465400, Pot…
GO:0009606	0.00938956	1.6074	30.9081	43	122	tropism	Potri.001G135300, Potri.001G177500, Potri.002G007400, Potri.002G019500, Potri.002G036100, Potri.002G089000, Potri.002G150700, Potri.002G186400, Potri.003G056900, Potri.003G098200, Potri.004G209700, Potri.005G142200, Potri.005G146400, Potri.005G242000, Potri.006G077800, Potri.006G098300, Potri.006G114200, Potri.006G120800, Potri.006G209600, Potri.007G048700, Potri.008G066400, Potri.008G187800, Pot…
GO:0009630	0.00700727	1.69365	27.1079	39	107	gravitropism	Potri.001G135300, Potri.001G177500, Potri.002G007400, Potri.002G019500, Potri.002G036100, Potri.002G089000, Potri.002G150700, Potri.002G186400, Potri.003G056900, Potri.003G098200, Potri.005G146400, Potri.005G242000, Potri.006G077800, Potri.006G098300, Potri.006G114200, Potri.006G120800, Potri.006G209600, Potri.008G066400, Potri.008G187800, Potri.009G089500, Potri.010G112800, Potri.011G024000, Pot…
GO:0009653	3.61192e-08	1.38035	362.03	451	1429	anatomical structure morphogenesis	Potri.001G004100, Potri.001G011300, Potri.001G011900, Potri.001G012200, Potri.001G020900, Potri.001G022700, Potri.001G055700, Potri.001G066800, Potri.001G070500, Potri.001G081600, Potri.001G082100, Potri.001G096200, Potri.001G103600, Potri.001G112900, Potri.001G120300, Potri.001G126100, Potri.001G135300, Potri.001G137200, Potri.001G141400, Potri.001G144700, Potri.001G147000, Potri.001G160600, Pot…
GO:0009657	0.000741256	1.48002	82.0838	108	324	plastid organization	Potri.001G050600, Potri.001G051800, Potri.001G051900, Potri.001G115900, Potri.001G144500, Potri.001G237800, Potri.001G361800, Potri.001G384000, Potri.001G420900, Potri.001G421300, Potri.001G460300, Potri.002G012000, Potri.002G015400, Potri.002G027500, Potri.002G040100, Potri.002G052400, Potri.002G053300, Potri.002G134300, Potri.002G228600, Potri.003G009300, Potri.003G047200, Potri.003G069800, Pot…
GO:0009738	0.00786241	1.37964	72.4567	91	286	abscisic acid-activated signaling pathway	Potri.001G022700, Potri.001G051800, Potri.001G051900, Potri.001G098300, Potri.001G142200, Potri.001G190200, Potri.001G278500, Potri.001G392600, Potri.001G465800, Potri.002G016100, Potri.002G081000, Potri.002G127500, Potri.002G248600, Potri.003G015000, Potri.003G091700, Potri.003G126300, Potri.003G134000, Potri.003G139200, Potri.003G202900, Potri.004G143700, Potri.004G145500, Potri.004G211700, Pot…
GO:0009787	0.000178335	2.01187	30.6548	49	121	regulation of abscisic acid-activated signaling pathway	Potri.001G051800, Potri.001G051900, Potri.001G190200, Potri.001G392600, Potri.002G016100, Potri.002G081000, Potri.002G127500, Potri.003G015000, Potri.003G139200, Potri.005G069500, Potri.005G071900, Potri.005G105600, Potri.005G180200, Potri.006G064400, Potri.006G110000, Potri.006G164600, Potri.006G217600, Potri.006G219500, Potri.006G253900, Potri.006G262200, Potri.006G269500, Potri.007G001500, Pot…
GO:0009788	0.000230093	2.47493	17.2275	31	68	negative regulation of abscisic acid-activated signaling pathway	Potri.002G081000, Potri.002G127500, Potri.005G069500, Potri.005G071900, Potri.005G180200, Potri.006G064400, Potri.006G110000, Potri.006G164600, Potri.006G217600, Potri.006G219500, Potri.006G262200, Potri.006G269500, Potri.007G001500, Potri.007G097100, Potri.007G127500, Potri.008G059200, Potri.008G206000, Potri.009G115300, Potri.010G199600, Potri.016G138700, Potri.017G073200, Potri.017G096000, Pot…
GO:0009790	0.00495408	1.21134	241.945	277	955	embryo development	Potri.001G004800, Potri.001G009600, Potri.001G026000, Potri.001G026800, Potri.001G031500, Potri.001G061700, Potri.001G068400, Potri.001G070500, Potri.001G075900, Potri.001G082100, Potri.001G094800, Potri.001G102500, Potri.001G113600, Potri.001G126100, Potri.001G137200, Potri.001G144500, Potri.001G231800, Potri.001G237900, Potri.001G257600, Potri.001G292800, Potri.001G300900, Potri.001G317200, Pot…
GO:0009793	0.00752242	1.22011	198.876	229	785	embryo development ending in seed dormancy	Potri.001G004800, Potri.001G009600, Potri.001G026000, Potri.001G026800, Potri.001G061700, Potri.001G068400, Potri.001G075900, Potri.001G082100, Potri.001G094800, Potri.001G102500, Potri.001G113600, Potri.001G126100, Potri.001G144500, Potri.001G231800, Potri.001G237900, Potri.001G257600, Potri.001G292800, Potri.001G300900, Potri.001G322700, Potri.001G333500, Potri.001G345100, Potri.001G359100, Pot…
GO:0009799	0.00379956	6.88187	2.53345	7	10	specification of symmetry	Potri.001G188800, Potri.001G372300, Potri.003G050100, Potri.004G211300, Potri.009G014500, Potri.011G098300, Potri.017G120100
GO:0009855	0.000416363	20.6474	2.02676	7	8	determination of bilateral symmetry	Potri.001G188800, Potri.001G372300, Potri.003G050100, Potri.004G211300, Potri.009G014500, Potri.011G098300, Potri.017G120100
GO:0009888	9.68131e-05	1.31068	246.758	298	974	tissue development	Potri.001G004100, Potri.001G020900, Potri.001G022700, Potri.001G057400, Potri.001G058200, Potri.001G066800, Potri.001G070500, Potri.001G073600, Potri.001G081600, Potri.001G082100, Potri.001G103600, Potri.001G112900, Potri.001G126100, Potri.001G141400, Potri.001G144700, Potri.001G147000, Potri.001G168100, Potri.001G177100, Potri.001G188800, Potri.001G218100, Potri.001G257600, Potri.001G326600, Pot…
GO:0009933	0.000268434	1.9329	32.6815	51	129	meristem structural organization	Potri.001G082100, Potri.001G141400, Potri.001G144700, Potri.001G168100, Potri.001G188800, Potri.001G361200, Potri.001G372300, Potri.002G003400, Potri.002G185000, Potri.002G190500, Potri.002G210300, Potri.002G210400, Potri.002G252600, Potri.002G259000, Potri.003G033400, Potri.003G050100, Potri.003G109100, Potri.003G112800, Potri.003G221100, Potri.004G004700, Potri.004G211300, Potri.004G223900, Pot…
GO:0009934	8.58565e-06	4.24583	9.88046	23	39	regulation of meristem structural organization	Potri.001G141400, Potri.002G003400, Potri.002G185000, Potri.002G210300, Potri.002G210400, Potri.002G259000, Potri.003G033400, Potri.003G221100, Potri.004G004700, Potri.004G223900, Potri.005G257500, Potri.006G251200, Potri.007G009200, Potri.007G110800, Potri.008G077800, Potri.010G179600, Potri.010G179800, Potri.011G011100, Potri.013G038300, Potri.014G110500, Potri.017G073200, Potri.018G062100, Pot…
GO:0009965	0.00385454	1.61165	38.7618	54	153	leaf morphogenesis	Potri.001G066800, Potri.001G082100, Potri.001G188800, Potri.001G361200, Potri.002G163200, Potri.002G252600, Potri.003G050100, Potri.003G062000, Potri.003G163200, Potri.003G171300, Potri.004G065800, Potri.004G164000, Potri.004G172800, Potri.004G236500, Potri.005G140200, Potri.006G083200, Potri.006G096600, Potri.007G045300, Potri.007G045800, Potri.007G119600, Potri.008G021800, Potri.008G052400, Pot…
GO:0009966	0.00711411	1.33388	93.7377	115	370	regulation of signal transduction	Potri.001G051800, Potri.001G051900, Potri.001G178500, Potri.001G190200, Potri.001G383500, Potri.001G392600, Potri.001G397200, Potri.002G016100, Potri.002G019500, Potri.002G055400, Potri.002G081000, Potri.002G104300, Potri.002G127500, Potri.002G214000, Potri.003G015000, Potri.003G062000, Potri.003G068900, Potri.003G139200, Potri.003G171300, Potri.004G185900, Potri.004G198900, Potri.004G208600, Pot…
GO:0009967	0.00223527	2.03426	19.2542	31	76	positive regulation of signal transduction	Potri.001G051800, Potri.001G051900, Potri.001G190200, Potri.001G392600, Potri.002G016100, Potri.002G214000, Potri.003G015000, Potri.003G139200, Potri.005G040600, Potri.005G105600, Potri.006G219500, Potri.006G253900, Potri.006G265600, Potri.007G100600, Potri.008G131500, Potri.008G206000, Potri.009G066100, Potri.010G060800, Potri.010G249300, Potri.011G111500, Potri.011G141200, Potri.012G043200, Pot…
GO:0009987	0.000150747	1.10065	4867.52	5005	19213	cellular process	Potri.001G000800, Potri.001G001500, Potri.001G001600, Potri.001G001700, Potri.001G002500, Potri.001G002600, Potri.001G004100, Potri.001G004800, Potri.001G007200, Potri.001G008000, Potri.001G009100, Potri.001G009600, Potri.001G010500, Potri.001G010700, Potri.001G010900, Potri.001G011300, Potri.001G011900, Potri.001G012200, Potri.001G012300, Potri.001G013200, Potri.001G014000, Potri.001G018000, Pot…
GO:0010015	0.008818	1.33194	88.9241	109	351	root morphogenesis	Potri.001G004100, Potri.001G022700, Potri.001G070500, Potri.001G112900, Potri.001G135300, Potri.001G137200, Potri.001G141400, Potri.001G147000, Potri.001G263800, Potri.001G357700, Potri.001G360700, Potri.001G408800, Potri.001G453700, Potri.001G455600, Potri.001G455700, Potri.002G041200, Potri.002G044900, Potri.002G074700, Potri.002G087000, Potri.002G112300, Potri.002G144700, Potri.002G160800, Pot…
GO:0010016	0.0029776	1.44009	71.95	93	284	shoot system morphogenesis	Potri.001G020900, Potri.001G066800, Potri.001G082100, Potri.001G126100, Potri.001G188800, Potri.001G360700, Potri.001G360800, Potri.001G361200, Potri.001G372300, Potri.002G027400, Potri.002G163200, Potri.002G167800, Potri.002G252600, Potri.003G050100, Potri.003G062000, Potri.003G107600, Potri.003G109100, Potri.003G163200, Potri.003G171300, Potri.004G065800, Potri.004G130400, Potri.004G164000, Pot…
GO:0010026	0.000310573	1.81727	39.2685	59	155	trichome differentiation	Potri.001G081600, Potri.001G103600, Potri.001G326600, Potri.001G360700, Potri.001G360800, Potri.002G163200, Potri.002G165900, Potri.002G210300, Potri.002G210400, Potri.003G044900, Potri.003G057800, Potri.003G128000, Potri.003G157700, Potri.003G211000, Potri.004G094400, Potri.005G097400, Potri.005G215400, Potri.006G057800, Potri.006G105800, Potri.006G221200, Potri.007G108200, Potri.008G077800, Pot…
GO:0010090	0.00234456	1.73576	32.1748	47	127	trichome morphogenesis	Potri.001G081600, Potri.001G103600, Potri.001G326600, Potri.002G163200, Potri.002G165900, Potri.003G044900, Potri.003G057800, Potri.003G128000, Potri.003G157700, Potri.004G094400, Potri.005G097400, Potri.005G215400, Potri.006G057800, Potri.006G105800, Potri.006G221200, Potri.008G123100, Potri.008G174500, Potri.008G182700, Potri.008G223000, Potri.008G226200, Potri.009G144300, Potri.009G161900, Pot…
GO:0010201	0.00144715	17.6955	1.77342	6	7	response to continuous far red light stimulus by the high-irradiance response system	Potri.001G216600, Potri.002G089000, Potri.006G203000, Potri.009G017400, Potri.013G000300, Potri.016G069700
GO:0010212	4.63449e-06	4.52908	9.62711	23	38	response to ionizing radiation	Potri.001G269700, Potri.001G358100, Potri.001G438900, Potri.002G148200, Potri.002G244000, Potri.003G107700, Potri.004G141500, Potri.004G179000, Potri.005G036700, Potri.005G226500, Potri.006G035200, Potri.006G135200, Potri.007G052800, Potri.008G116600, Potri.009G064200, Potri.011G107000, Potri.011G107100, Potri.011G107400, Potri.012G033800, Potri.013G017500, Potri.016G033000, Potri.018G067900, Pot…
GO:0010216	0.00190339	3.93395	5.32025	12	21	maintenance of DNA methylation	Potri.001G067700, Potri.002G238000, Potri.003G083100, Potri.003G162400, Potri.003G162800, Potri.003G189400, Potri.004G134000, Potri.012G114400, Potri.012G115500, Potri.014G143900, Potri.015G111900, Potri.018G047500
GO:0010264	0.00615633	4.71919	3.29349	8	13	myo-inositol hexakisphosphate biosynthetic process	Potri.001G140000, Potri.001G251500, Potri.003G094100, Potri.004G213500, Potri.005G230200, Potri.007G144700, Potri.015G109500, Potri.017G007500
GO:0010332	7.92336e-05	5.90288	5.32025	14	21	response to gamma radiation	Potri.001G358100, Potri.002G148200, Potri.004G141500, Potri.004G179000, Potri.005G036700, Potri.005G226500, Potri.006G035200, Potri.006G135200, Potri.007G052800, Potri.008G116600, Potri.011G107000, Potri.011G107100, Potri.011G107400, Potri.016G033000
GO:0010451	0.00411726	Inf	1.01338	4	4	floral meristem growth	Potri.007G011600, Potri.008G215600, Potri.013G145400, Potri.019G104500
GO:0010483	0.00599158	3.68731	4.56021	10	18	pollen tube reception	Potri.006G110000, Potri.009G007900, Potri.016G138700, Potri.017G096000, Potri.017G096600, Potri.017G096800, Potri.017G097500, Potri.017G097800, Potri.017G098200, Potri.017G098400
GO:0010564	1.97746e-07	2.89978	25.0812	49	99	regulation of cell cycle process	Potri.001G177100, Potri.001G389300, Potri.001G389500, Potri.001G389700, Potri.002G002900, Potri.002G003400, Potri.003G021700, Potri.003G058200, Potri.003G117800, Potri.003G221100, Potri.004G034900, Potri.004G118700, Potri.004G121000, Potri.004G228900, Potri.005G245800, Potri.005G257500, Potri.005G258300, Potri.006G057800, Potri.006G241700, Potri.007G004000, Potri.007G023500, Potri.007G138600, Pot…
GO:0010583	2.21479e-09	4.10458	18.7475	43	74	response to cyclopentenone	Potri.001G106100, Potri.001G136200, Potri.001G301800, Potri.002G003400, Potri.002G080000, Potri.002G123000, Potri.002G186400, Potri.002G186900, Potri.002G200300, Potri.002G256600, Potri.003G125400, Potri.004G120200, Potri.004G181700, Potri.005G053800, Potri.005G087500, Potri.005G181400, Potri.005G257500, Potri.006G095000, Potri.006G192700, Potri.007G051600, Potri.008G055500, Potri.008G172400, Pot…
GO:0010605	0.006997	1.23603	178.102	207	703	negative regulation of macromolecule metabolic process	Potri.001G009600, Potri.001G037100, Potri.001G066200, Potri.001G067700, Potri.001G180200, Potri.001G180400, Potri.001G213900, Potri.001G231800, Potri.001G240100, Potri.001G240700, Potri.001G295500, Potri.001G316300, Potri.001G368100, Potri.001G372100, Potri.001G397200, Potri.001G410700, Potri.001G420400, Potri.002G002900, Potri.002G044900, Potri.002G046400, Potri.002G089000, Potri.002G150700, Pot…
GO:0010638	0.000240064	2.02931	28.628	46	113	positive regulation of organelle organization	Potri.001G067700, Potri.001G326600, Potri.002G165900, Potri.002G240200, Potri.003G021700, Potri.003G103800, Potri.003G157100, Potri.003G157700, Potri.003G162400, Potri.004G066400, Potri.004G066500, Potri.005G182100, Potri.005G202700, Potri.006G105800, Potri.006G145800, Potri.006G167800, Potri.006G194200, Potri.007G026700, Potri.007G140200, Potri.008G182700, Potri.009G065300, Potri.009G072000, Pot…
GO:0010639	2.36857e-07	4.11278	13.934	32	55	negative regulation of organelle organization	Potri.002G002900, Potri.002G226000, Potri.002G240200, Potri.002G253200, Potri.003G157100, Potri.004G159900, Potri.004G228900, Potri.005G025300, Potri.005G202700, Potri.005G258300, Potri.006G050200, Potri.006G116000, Potri.006G165300, Potri.007G026700, Potri.007G139000, Potri.007G140200, Potri.008G071900, Potri.008G179600, Potri.009G045000, Potri.009G089200, Potri.009G121000, Potri.010G055100, Pot…
GO:0010646	0.00483415	1.34888	96.2711	119	380	regulation of cell communication	Potri.001G051800, Potri.001G051900, Potri.001G178500, Potri.001G190200, Potri.001G193200, Potri.001G383500, Potri.001G392600, Potri.001G397200, Potri.002G016100, Potri.002G019500, Potri.002G055400, Potri.002G081000, Potri.002G104300, Potri.002G127500, Potri.002G214000, Potri.003G015000, Potri.003G062000, Potri.003G068900, Potri.003G139200, Potri.003G171300, Potri.004G185900, Potri.004G198900, Pot…
GO:0010647	0.00208424	1.96887	21.5343	34	85	positive regulation of cell communication	Potri.001G051800, Potri.001G051900, Potri.001G190200, Potri.001G193200, Potri.001G392600, Potri.002G016100, Potri.002G214000, Potri.003G015000, Potri.003G139200, Potri.005G040600, Potri.005G105600, Potri.006G219500, Potri.006G253900, Potri.006G265600, Potri.007G100600, Potri.008G131500, Potri.008G206000, Potri.009G066100, Potri.010G060800, Potri.010G249300, Potri.011G111500, Potri.011G141200, Pot…
GO:0010948	9.8005e-06	4.9217	8.10704	20	32	negative regulation of cell cycle process	Potri.002G002900, Potri.004G228900, Potri.005G245800, Potri.005G258300, Potri.007G004000, Potri.007G023500, Potri.007G139000, Potri.008G071900, Potri.008G179600, Potri.009G089200, Potri.010G011800, Potri.010G055100, Potri.010G185500, Potri.011G141200, Potri.011G161900, Potri.012G033800, Potri.012G060000, Potri.012G075300, Potri.015G070300, Potri.018G049500
GO:0010965	3.96774e-05	7.67344	4.56021	13	18	regulation of mitotic sister chromatid separation	Potri.002G002900, Potri.003G021700, Potri.004G034900, Potri.004G228900, Potri.005G258300, Potri.007G023500, Potri.007G139000, Potri.008G071900, Potri.008G179600, Potri.009G089200, Potri.010G055100, Potri.010G185500, Potri.017G037700
GO:0010968	0.000457943	11.7995	2.53345	8	10	regulation of microtubule nucleation	Potri.004G066400, Potri.004G066500, Potri.006G194200, Potri.009G153300, Potri.010G180700, Potri.014G128400, Potri.016G000100, Potri.016G059900
GO:0015031	0.0037519	1.22866	223.957	259	884	protein transport	Potri.001G004800, Potri.001G034400, Potri.001G036100, Potri.001G048100, Potri.001G094800, Potri.001G101400, Potri.001G157800, Potri.001G165900, Potri.001G179200, Potri.001G191100, Potri.001G197200, Potri.001G198100, Potri.001G222500, Potri.001G237800, Potri.001G246500, Potri.001G253600, Potri.001G260900, Potri.001G278800, Potri.001G278900, Potri.001G309800, Potri.001G325400, Potri.001G345100, Pot…
GO:0016043	8.73694e-23	1.46563	904.189	1149	3569	cellular component organization	Potri.001G004800, Potri.001G009600, Potri.001G010900, Potri.001G011300, Potri.001G011900, Potri.001G012200, Potri.001G022700, Potri.001G036100, Potri.001G050200, Potri.001G050300, Potri.001G050600, Potri.001G051800, Potri.001G051900, Potri.001G055200, Potri.001G055700, Potri.001G061700, Potri.001G067700, Potri.001G070500, Potri.001G071000, Potri.001G074000, Potri.001G081600, Potri.001G084000, Pot…
GO:0016049	0.000464097	1.34205	162.648	200	642	cell growth	Potri.001G004100, Potri.001G011300, Potri.001G011900, Potri.001G022700, Potri.001G112900, Potri.001G120300, Potri.001G144700, Potri.001G147000, Potri.001G160600, Potri.001G206700, Potri.001G240900, Potri.001G274700, Potri.001G326600, Potri.001G335700, Potri.001G360700, Potri.001G361200, Potri.001G405500, Potri.001G408800, Potri.001G453700, Potri.002G007700, Potri.002G017200, Potri.002G029100, Pot…
GO:0016192	2.09836e-05	1.49721	127.686	169	504	vesicle-mediated transport	Potri.001G027900, Potri.001G043400, Potri.001G066800, Potri.001G101400, Potri.001G147500, Potri.001G152800, Potri.001G157800, Potri.001G179200, Potri.001G197200, Potri.001G222500, Potri.001G260900, Potri.001G278800, Potri.001G334300, Potri.001G431800, Potri.001G442500, Potri.001G442900, Potri.001G472300, Potri.002G001800, Potri.002G016100, Potri.002G019400, Potri.002G036400, Potri.002G058300, Pot…
GO:0016311	0.00389301	1.43766	68.1498	88	269	dephosphorylation	Potri.001G043000, Potri.001G092100, Potri.001G144700, Potri.001G154700, Potri.001G278500, Potri.001G297200, Potri.001G349000, Potri.001G398100, Potri.002G007500, Potri.002G050000, Potri.002G074500, Potri.002G127300, Potri.002G185000, Potri.002G190400, Potri.003G034300, Potri.003G080000, Potri.003G091700, Potri.003G139200, Potri.003G173700, Potri.004G066200, Potri.004G177900, Potri.005G021200, Pot…
GO:0016482	0.000169962	1.43695	122.619	158	484	cytoplasmic transport	Potri.001G004800, Potri.001G036100, Potri.001G043400, Potri.001G078600, Potri.001G094800, Potri.001G152800, Potri.001G157800, Potri.001G164000, Potri.001G165900, Potri.001G168100, Potri.001G191100, Potri.001G198100, Potri.001G222500, Potri.001G237800, Potri.001G246500, Potri.001G253600, Potri.001G278900, Potri.001G366300, Potri.001G380400, Potri.001G442900, Potri.001G452100, Potri.001G455600, Pot…
GO:0016568	3.26997e-05	1.57305	95.0044	130	375	chromatin modification	Potri.001G009600, Potri.001G067700, Potri.001G093200, Potri.001G190000, Potri.001G207700, Potri.001G213900, Potri.001G240100, Potri.002G003400, Potri.002G013100, Potri.002G172000, Potri.002G195100, Potri.002G210300, Potri.002G210400, Potri.002G226000, Potri.002G232800, Potri.002G238000, Potri.002G259000, Potri.003G074200, Potri.003G083100, Potri.003G083400, Potri.003G110100, Potri.003G162400, Pot…
GO:0016569	0.000245869	1.62961	62.0695	87	245	covalent chromatin modification	Potri.001G009600, Potri.001G067700, Potri.001G093200, Potri.001G190000, Potri.001G213900, Potri.001G240100, Potri.002G003400, Potri.002G013100, Potri.002G226000, Potri.002G232800, Potri.002G238000, Potri.002G259000, Potri.003G074200, Potri.003G083100, Potri.003G162400, Potri.003G162800, Potri.003G189400, Potri.004G092900, Potri.004G159900, Potri.004G164500, Potri.005G003400, Potri.005G058000, Pot…
GO:0016570	0.000346982	1.64371	56.7493	80	224	histone modification	Potri.001G009600, Potri.001G093200, Potri.001G190000, Potri.001G213900, Potri.002G003400, Potri.002G013100, Potri.002G226000, Potri.002G232800, Potri.002G238000, Potri.002G259000, Potri.003G074200, Potri.003G083100, Potri.003G162800, Potri.004G092900, Potri.004G159900, Potri.004G164500, Potri.005G003400, Potri.005G058000, Potri.005G082900, Potri.005G091200, Potri.005G129800, Potri.005G140200, Pot…
GO:0016571	0.000705236	2.00307	25.0812	40	99	histone methylation	Potri.001G009600, Potri.001G190000, Potri.001G213900, Potri.002G013100, Potri.002G232800, Potri.002G238000, Potri.002G259000, Potri.003G074200, Potri.003G083100, Potri.003G162800, Potri.005G058000, Potri.005G129800, Potri.005G140200, Potri.005G182100, Potri.005G202700, Potri.005G260100, Potri.006G025900, Potri.006G027600, Potri.006G145800, Potri.006G167800, Potri.006G227200, Potri.007G026700, Pot…
GO:0016572	6.68563e-05	Inf	1.77342	7	7	histone phosphorylation	Potri.002G003400, Potri.005G003400, Potri.005G257500, Potri.006G080500, Potri.006G235000, Potri.013G003600, Potri.018G057700
GO:0017038	0.000145504	1.75598	49.6556	73	196	protein import	Potri.001G004800, Potri.001G036100, Potri.001G094800, Potri.001G165900, Potri.001G198100, Potri.001G237800, Potri.001G246500, Potri.001G278900, Potri.001G366300, Potri.002G031800, Potri.002G078400, Potri.002G140700, Potri.002G172400, Potri.002G172700, Potri.002G199600, Potri.002G221300, Potri.002G232600, Potri.002G257200, Potri.003G086000, Potri.003G170800, Potri.003G189500, Potri.003G220100, Pot…
GO:0017062	0.0010427	Inf	1.26673	5	5	respiratory chain complex III assembly	Potri.001G231200, Potri.006G169000, Potri.009G024400, Potri.018G093600, Potri.T132000
GO:0018022	0.0081103	1.71446	24.8278	36	98	peptidyl-lysine methylation	Potri.001G009600, Potri.001G213900, Potri.002G013100, Potri.002G232800, Potri.002G238000, Potri.002G259000, Potri.003G074200, Potri.003G083100, Potri.003G162800, Potri.004G135700, Potri.005G058000, Potri.005G129800, Potri.005G182100, Potri.005G202700, Potri.005G260100, Potri.006G025900, Potri.006G027600, Potri.006G145800, Potri.006G167800, Potri.006G227200, Potri.007G026700, Potri.007G033000, Pot…
GO:0018105	0.00460972	4.4246	3.80018	9	15	peptidyl-serine phosphorylation	Potri.002G263000, Potri.004G143700, Potri.005G135900, Potri.006G080500, Potri.007G128300, Potri.008G000500, Potri.009G105700, Potri.012G044700, Potri.012G127800
GO:0018193	0.00171578	1.36155	115.019	143	454	peptidyl-amino acid modification	Potri.001G009600, Potri.001G057400, Potri.001G213900, Potri.001G264400, Potri.001G296800, Potri.001G325400, Potri.001G355800, Potri.001G376500, Potri.002G013100, Potri.002G023700, Potri.002G065500, Potri.002G089000, Potri.002G149700, Potri.002G186800, Potri.002G194200, Potri.002G196100, Potri.002G224800, Potri.002G226000, Potri.002G232800, Potri.002G238000, Potri.002G259000, Potri.002G263000, Pot…
GO:0018209	0.0013965	4.63625	4.56021	11	18	peptidyl-serine modification	Potri.002G263000, Potri.004G143700, Potri.005G135900, Potri.006G080500, Potri.006G211300, Potri.007G128300, Potri.008G000500, Potri.009G105700, Potri.012G044700, Potri.012G127800, Potri.016G078400
GO:0019220	4.12483e-06	1.93574	53.2025	83	210	regulation of phosphate metabolic process	Potri.001G042300, Potri.001G042400, Potri.001G081600, Potri.001G177100, Potri.001G272000, Potri.002G010000, Potri.002G052800, Potri.002G080000, Potri.002G129100, Potri.002G143400, Potri.002G242100, Potri.003G034300, Potri.003G058200, Potri.003G091700, Potri.003G117800, Potri.003G139200, Potri.004G118700, Potri.004G177900, Potri.005G029300, Potri.005G029900, Potri.005G033400, Potri.005G078100, Pot…
GO:0019222	0.00699293	1.09162	1234.55	1304	4873	regulation of metabolic process	Potri.001G002600, Potri.001G009600, Potri.001G013200, Potri.001G022700, Potri.001G024300, Potri.001G026000, Potri.001G028400, Potri.001G029400, Potri.001G029700, Potri.001G029800, Potri.001G033200, Potri.001G034600, Potri.001G034900, Potri.001G037100, Potri.001G037200, Potri.001G041400, Potri.001G042300, Potri.001G042400, Potri.001G048200, Potri.001G055000, Potri.001G057400, Potri.001G057800, Pot…
GO:0019499	0.00453951	8.84739	2.02676	6	8	cyanide metabolic process	Potri.002G160800, Potri.004G199600, Potri.006G207700, Potri.008G009600, Potri.010G249500, Potri.016G074200
GO:0019538	8.16011e-05	1.13485	1417.47	1530	5595	protein metabolic process	Potri.001G001500, Potri.001G001700, Potri.001G002600, Potri.001G008000, Potri.001G009600, Potri.001G010500, Potri.001G010700, Potri.001G012300, Potri.001G014000, Potri.001G018000, Potri.001G018700, Potri.001G019600, Potri.001G025300, Potri.001G026200, Potri.001G028200, Potri.001G031500, Potri.001G037200, Potri.001G042300, Potri.001G042400, Potri.001G043000, Potri.001G046600, Potri.001G048500, Pot…
GO:0022402	5.36883e-37	3.28655	122.366	252	483	cell cycle process	Potri.001G009600, Potri.001G011900, Potri.001G050300, Potri.001G055200, Potri.001G099100, Potri.001G125000, Potri.001G126800, Potri.001G149200, Potri.001G150400, Potri.001G156200, Potri.001G177100, Potri.001G213900, Potri.001G225600, Potri.001G264000, Potri.001G266400, Potri.001G269700, Potri.001G281500, Potri.001G295100, Potri.001G295800, Potri.001G301800, Potri.001G334300, Potri.001G337600, Pot…
GO:0022414	0.00622517	1.12274	670.604	725	2647	reproductive process	Potri.001G004800, Potri.001G009600, Potri.001G011900, Potri.001G019600, Potri.001G026000, Potri.001G026800, Potri.001G042300, Potri.001G050200, Potri.001G055200, Potri.001G057400, Potri.001G058200, Potri.001G058600, Potri.001G061700, Potri.001G066200, Potri.001G068400, Potri.001G073600, Potri.001G075900, Potri.001G081600, Potri.001G082100, Potri.001G084400, Potri.001G093200, Potri.001G094800, Pot…
GO:0022603	0.000505896	1.7511	41.5486	61	164	regulation of anatomical structure morphogenesis	Potri.001G011900, Potri.001G012200, Potri.001G135300, Potri.001G141400, Potri.001G274700, Potri.001G405500, Potri.002G003400, Potri.002G017200, Potri.002G058700, Potri.002G163200, Potri.002G185000, Potri.002G210300, Potri.002G210400, Potri.002G259000, Potri.003G033400, Potri.003G047700, Potri.003G098200, Potri.003G106400, Potri.003G157100, Potri.003G214200, Potri.003G221100, Potri.004G004700, Pot…
GO:0022604	0.00808641	1.78254	21.5343	32	85	regulation of cell morphogenesis	Potri.001G011900, Potri.001G012200, Potri.001G274700, Potri.001G405500, Potri.002G017200, Potri.002G058700, Potri.002G163200, Potri.003G047700, Potri.003G106400, Potri.003G157100, Potri.003G214200, Potri.005G094000, Potri.005G108300, Potri.005G164700, Potri.007G070100, Potri.007G070200, Potri.007G127500, Potri.009G026600, Potri.009G069200, Potri.010G059400, Potri.010G059600, Potri.010G059800, Pot…
GO:0022607	9.25997e-13	1.65739	236.878	333	935	cellular component assembly	Potri.001G004800, Potri.001G022700, Potri.001G036100, Potri.001G055200, Potri.001G055700, Potri.001G067700, Potri.001G084000, Potri.001G099100, Potri.001G102300, Potri.001G104600, Potri.001G106100, Potri.001G135200, Potri.001G144500, Potri.001G156200, Potri.001G157800, Potri.001G164000, Potri.001G202400, Potri.001G231200, Potri.001G235000, Potri.001G253600, Potri.001G289500, Potri.001G292900, Pot…
GO:0023051	0.0048779	1.35206	94.4977	117	373	regulation of signaling	Potri.001G051800, Potri.001G051900, Potri.001G178500, Potri.001G190200, Potri.001G383500, Potri.001G392600, Potri.001G397200, Potri.002G016100, Potri.002G019500, Potri.002G055400, Potri.002G081000, Potri.002G104300, Potri.002G127500, Potri.002G214000, Potri.003G015000, Potri.003G062000, Potri.003G068900, Potri.003G139200, Potri.003G171300, Potri.004G185900, Potri.004G198900, Potri.004G208600, Pot…
GO:0023056	0.00223527	2.03426	19.2542	31	76	positive regulation of signaling	Potri.001G051800, Potri.001G051900, Potri.001G190200, Potri.001G392600, Potri.002G016100, Potri.002G214000, Potri.003G015000, Potri.003G139200, Potri.005G040600, Potri.005G105600, Potri.006G219500, Potri.006G253900, Potri.006G265600, Potri.007G100600, Potri.008G131500, Potri.008G206000, Potri.009G066100, Potri.010G060800, Potri.010G249300, Potri.011G111500, Potri.011G141200, Potri.012G043200, Pot…
GO:0030029	2.56829e-06	2.27656	34.9616	60	138	actin filament-based process	Potri.001G233100, Potri.001G236400, Potri.001G272300, Potri.001G292900, Potri.001G326600, Potri.001G471400, Potri.002G038800, Potri.002G041800, Potri.002G118000, Potri.002G134300, Potri.002G165900, Potri.002G233400, Potri.002G240200, Potri.002G254300, Potri.003G047700, Potri.003G103800, Potri.003G141800, Potri.003G157700, Potri.004G153900, Potri.005G025300, Potri.005G089200, Potri.006G050200, Pot…
GO:0030036	8.44514e-05	2.08219	30.6548	50	121	actin cytoskeleton organization	Potri.001G236400, Potri.001G272300, Potri.001G292900, Potri.001G326600, Potri.002G038800, Potri.002G118000, Potri.002G134300, Potri.002G165900, Potri.002G233400, Potri.002G240200, Potri.003G047700, Potri.003G103800, Potri.003G141800, Potri.003G157700, Potri.004G153900, Potri.005G025300, Potri.006G050200, Potri.006G105800, Potri.006G165300, Potri.006G192700, Potri.007G140200, Potri.008G055500, Pot…
GO:0030041	0.000410143	2.44716	16.2141	29	64	actin filament polymerization	Potri.001G326600, Potri.002G165900, Potri.002G233400, Potri.002G240200, Potri.003G047700, Potri.003G103800, Potri.003G157700, Potri.005G025300, Potri.006G050200, Potri.006G105800, Potri.006G165300, Potri.007G140200, Potri.008G182700, Potri.009G045000, Potri.011G131700, Potri.013G017000, Potri.013G051200, Potri.014G174700, Potri.015G123000, Potri.015G123500, Potri.015G123900, Potri.015G124000, Pot…
GO:0030071	0.000114336	7.08229	4.30687	12	17	regulation of mitotic metaphase/anaphase transition	Potri.002G002900, Potri.004G034900, Potri.004G228900, Potri.005G258300, Potri.007G023500, Potri.007G139000, Potri.008G071900, Potri.008G179600, Potri.009G089200, Potri.010G055100, Potri.010G185500, Potri.017G037700
GO:0030261	4.24665e-05	14.753	3.04014	10	12	chromosome condensation	Potri.001G125000, Potri.003G108400, Potri.004G085500, Potri.006G041500, Potri.008G072300, Potri.008G219100, Potri.010G013300, Potri.014G155900, Potri.017G083200, Potri.T030400
GO:0030832	0.000410143	2.44716	16.2141	29	64	regulation of actin filament length	Potri.001G326600, Potri.002G165900, Potri.002G233400, Potri.002G240200, Potri.003G103800, Potri.003G157700, Potri.005G025300, Potri.006G050200, Potri.006G105800, Potri.006G165300, Potri.007G140200, Potri.008G182700, Potri.009G045000, Potri.011G024000, Potri.011G131700, Potri.013G017000, Potri.013G051200, Potri.014G174700, Potri.015G123000, Potri.015G123500, Potri.015G123900, Potri.015G124000, Pot…
GO:0030833	0.000395029	2.50587	15.454	28	61	regulation of actin filament polymerization	Potri.001G326600, Potri.002G165900, Potri.002G233400, Potri.002G240200, Potri.003G103800, Potri.003G157700, Potri.005G025300, Potri.006G050200, Potri.006G105800, Potri.006G165300, Potri.007G140200, Potri.008G182700, Potri.009G045000, Potri.011G131700, Potri.013G017000, Potri.013G051200, Potri.014G174700, Potri.015G123000, Potri.015G123500, Potri.015G123900, Potri.015G124000, Potri.015G124500, Pot…
GO:0030834	0.000383225	7.37587	3.54683	10	14	regulation of actin filament depolymerization	Potri.002G240200, Potri.005G025300, Potri.006G050200, Potri.006G165300, Potri.007G140200, Potri.009G045000, Potri.013G017000, Potri.014G174700, Potri.016G056200, Potri.018G089700
GO:0030835	0.000383225	7.37587	3.54683	10	14	negative regulation of actin filament depolymerization	Potri.002G240200, Potri.005G025300, Potri.006G050200, Potri.006G165300, Potri.007G140200, Potri.009G045000, Potri.013G017000, Potri.014G174700, Potri.016G056200, Potri.018G089700
GO:0030837	0.00343876	4.21425	4.30687	10	17	negative regulation of actin filament polymerization	Potri.002G240200, Potri.005G025300, Potri.006G050200, Potri.006G165300, Potri.007G140200, Potri.009G045000, Potri.013G017000, Potri.014G174700, Potri.016G056200, Potri.018G089700
GO:0030838	0.00212025	2.56665	10.8938	20	43	positive regulation of actin filament polymerization	Potri.001G326600, Potri.002G165900, Potri.002G240200, Potri.003G103800, Potri.003G157700, Potri.006G105800, Potri.007G140200, Potri.008G182700, Potri.011G131700, Potri.013G051200, Potri.014G174700, Potri.015G123000, Potri.015G123500, Potri.015G123900, Potri.015G124000, Potri.015G124500, Potri.017G057400, Potri.018G082600, Potri.019G025200, Potri.019G025400
GO:0031023	0.000250008	4.42715	6.33363	15	25	microtubule organizing center organization	Potri.001G295800, Potri.001G337600, Potri.004G066400, Potri.004G066500, Potri.006G046200, Potri.006G046300, Potri.006G181700, Potri.006G194200, Potri.009G089800, Potri.009G153300, Potri.014G128400, Potri.014G158000, Potri.016G000100, Potri.016G000300, Potri.016G059900
GO:0031055	0.00411726	Inf	1.01338	4	4	chromatin remodeling at centromere	Potri.001G067700, Potri.003G162400, Potri.006G035900, Potri.016G034200
GO:0031056	0.00737868	2.18604	11.9072	20	47	regulation of histone modification	Potri.001G213900, Potri.002G226000, Potri.004G159900, Potri.004G164500, Potri.005G129800, Potri.005G182100, Potri.005G202700, Potri.005G230600, Potri.006G145800, Potri.006G167800, Potri.007G012700, Potri.007G026700, Potri.007G033000, Potri.009G121000, Potri.012G073900, Potri.012G092400, Potri.015G089000, Potri.018G091500, Potri.019G129900, Potri.T120000
GO:0031057	0.00460972	4.4246	3.80018	9	15	negative regulation of histone modification	Potri.002G226000, Potri.004G159900, Potri.005G202700, Potri.007G026700, Potri.009G121000, Potri.012G092400, Potri.015G089000, Potri.019G129900, Potri.T120000
GO:0031109	2.66692e-05	4.13422	9.12042	21	36	microtubule polymerization or depolymerization	Potri.002G167800, Potri.002G253200, Potri.003G157100, Potri.003G192400, Potri.004G066400, Potri.004G066500, Potri.006G035900, Potri.006G194200, Potri.009G153300, Potri.010G180700, Potri.011G092500, Potri.012G129600, Potri.014G070100, Potri.014G094900, Potri.014G128400, Potri.014G158000, Potri.015G131400, Potri.016G000100, Potri.016G034200, Potri.016G059900, Potri.017G025300
GO:0031112	0.00980461	3.27747	4.81356	10	19	positive regulation of microtubule polymerization or depolymerization	Potri.003G157100, Potri.004G066400, Potri.004G066500, Potri.006G194200, Potri.009G153300, Potri.010G180700, Potri.011G092500, Potri.014G128400, Potri.016G000100, Potri.016G059900
GO:0031113	0.000887902	5.90045	3.80018	10	15	regulation of microtubule polymerization	Potri.003G157100, Potri.004G066400, Potri.004G066500, Potri.006G194200, Potri.009G153300, Potri.010G180700, Potri.011G092500, Potri.014G128400, Potri.016G000100, Potri.016G059900
GO:0031116	0.00109515	6.63746	3.29349	9	13	positive regulation of microtubule polymerization	Potri.004G066400, Potri.004G066500, Potri.006G194200, Potri.009G153300, Potri.010G180700, Potri.011G092500, Potri.014G128400, Potri.016G000100, Potri.016G059900
GO:0031122	0.000447205	3.10753	9.88046	20	39	cytoplasmic microtubule organization	Potri.001G218100, Potri.002G253200, Potri.003G057800, Potri.003G131800, Potri.003G157100, Potri.004G066400, Potri.004G066500, Potri.004G107000, Potri.005G087500, Potri.006G194200, Potri.008G149500, Potri.009G153300, Potri.010G069500, Potri.010G092000, Potri.011G092500, Potri.014G128400, Potri.015G105000, Potri.016G000100, Potri.016G051900, Potri.016G059900
GO:0031323	0.00219969	1.11032	1141.07	1219	4504	regulation of cellular metabolic process	Potri.001G002600, Potri.001G009600, Potri.001G013200, Potri.001G022700, Potri.001G024300, Potri.001G026000, Potri.001G028400, Potri.001G029400, Potri.001G029700, Potri.001G029800, Potri.001G033200, Potri.001G034600, Potri.001G034900, Potri.001G037200, Potri.001G041400, Potri.001G042300, Potri.001G042400, Potri.001G048200, Potri.001G055000, Potri.001G057400, Potri.001G057800, Potri.001G058200, Pot…
GO:0031324	0.00420288	1.27228	156.821	186	619	negative regulation of cellular metabolic process	Potri.001G009600, Potri.001G066200, Potri.001G067700, Potri.001G177000, Potri.001G180200, Potri.001G180400, Potri.001G213900, Potri.001G240100, Potri.001G295500, Potri.001G316300, Potri.001G322700, Potri.001G368100, Potri.001G372100, Potri.001G397200, Potri.001G410700, Potri.001G420400, Potri.002G002700, Potri.002G002900, Potri.002G012000, Potri.002G044900, Potri.002G046400, Potri.002G089000, Pot…
GO:0031330	0.00190339	3.93395	5.32025	12	21	negative regulation of cellular catabolic process	Potri.002G002900, Potri.004G228900, Potri.005G075600, Potri.005G258300, Potri.006G057800, Potri.007G139000, Potri.008G071900, Potri.008G179600, Potri.009G089200, Potri.010G055100, Potri.010G185500, Potri.016G050300
GO:0031333	0.00255986	4.05655	4.81356	11	19	negative regulation of protein complex assembly	Potri.002G240200, Potri.003G157100, Potri.005G025300, Potri.006G050200, Potri.006G165300, Potri.007G140200, Potri.009G045000, Potri.013G017000, Potri.014G174700, Potri.016G056200, Potri.018G089700
GO:0031334	0.00131132	2.07369	20.2676	33	80	positive regulation of protein complex assembly	Potri.001G326600, Potri.002G165900, Potri.002G240200, Potri.002G252600, Potri.003G103800, Potri.003G157700, Potri.004G066400, Potri.004G066500, Potri.006G105800, Potri.006G194200, Potri.006G216600, Potri.007G140200, Potri.008G182700, Potri.009G153300, Potri.010G180700, Potri.011G092500, Potri.011G131700, Potri.013G051200, Potri.014G128400, Potri.014G174700, Potri.015G123000, Potri.015G123500, Pot…
GO:0031396	3.44822e-05	6.88698	5.0669	14	20	regulation of protein ubiquitination	Potri.002G002900, Potri.004G228900, Potri.005G258300, Potri.006G057800, Potri.007G139000, Potri.008G059600, Potri.008G071900, Potri.008G179600, Potri.009G089200, Potri.010G055100, Potri.010G185500, Potri.010G199200, Potri.016G050300, Potri.017G084300
GO:0031397	4.53572e-05	10.8197	3.54683	11	14	negative regulation of protein ubiquitination	Potri.002G002900, Potri.004G228900, Potri.005G258300, Potri.006G057800, Potri.007G139000, Potri.008G071900, Potri.008G179600, Potri.009G089200, Potri.010G055100, Potri.010G185500, Potri.016G050300
GO:0031399	2.63604e-09	2.15726	65.6164	109	259	regulation of protein modification process	Potri.001G042300, Potri.001G042400, Potri.001G081600, Potri.001G177100, Potri.001G213900, Potri.001G272000, Potri.002G002900, Potri.002G010000, Potri.002G052800, Potri.002G080000, Potri.002G129100, Potri.002G143400, Potri.002G226000, Potri.002G242100, Potri.003G034300, Potri.003G058200, Potri.003G091700, Potri.003G117800, Potri.003G139200, Potri.004G118700, Potri.004G159900, Potri.004G164500, Pot…
GO:0031400	6.55932e-06	4.17017	10.3871	24	41	negative regulation of protein modification process	Potri.002G002900, Potri.002G226000, Potri.002G242100, Potri.004G159900, Potri.004G228900, Potri.005G202700, Potri.005G258300, Potri.006G057800, Potri.007G010900, Potri.007G026700, Potri.007G042300, Potri.007G139000, Potri.008G071900, Potri.008G080900, Potri.008G179600, Potri.009G089200, Potri.009G121000, Potri.010G055100, Potri.010G185500, Potri.012G092400, Potri.015G089000, Potri.016G050300, Pot…
GO:0031497	0.00022686	2.83953	12.9206	25	51	chromatin assembly	Potri.001G067700, Potri.002G199900, Potri.002G210300, Potri.002G210400, Potri.003G162400, Potri.005G069700, Potri.006G035900, Potri.007G014200, Potri.007G108200, Potri.008G077800, Potri.008G132400, Potri.008G162300, Potri.010G076800, Potri.010G109600, Potri.010G179600, Potri.010G179800, Potri.012G048500, Potri.012G069100, Potri.012G129200, Potri.015G130900, Potri.016G034200, Potri.018G067800, Pot…
GO:0031507	0.000383225	7.37587	3.54683	10	14	heterochromatin assembly	Potri.001G067700, Potri.002G210300, Potri.002G210400, Potri.003G162400, Potri.007G108200, Potri.008G077800, Potri.010G179600, Potri.010G179800, Potri.T034000, Potri.T107700
GO:0031570	4.53572e-05	10.8197	3.54683	11	14	DNA integrity checkpoint	Potri.001G264000, Potri.001G269700, Potri.007G045300, Potri.008G116600, Potri.009G058900, Potri.009G064200, Potri.010G011800, Potri.012G033800, Potri.013G017500, Potri.014G132400, Potri.T034700
GO:0031577	0.000435203	8.85032	3.04014	9	12	spindle checkpoint	Potri.002G002900, Potri.004G228900, Potri.005G258300, Potri.007G139000, Potri.008G071900, Potri.008G179600, Potri.009G089200, Potri.010G055100, Potri.010G185500
GO:0032147	0.00640704	1.94399	17.2275	27	68	activation of protein kinase activity	Potri.001G042300, Potri.001G042400, Potri.002G129100, Potri.003G117800, Potri.004G118700, Potri.005G029300, Potri.005G029900, Potri.005G033400, Potri.005G094000, Potri.005G135100, Potri.005G139200, Potri.005G139300, Potri.007G070100, Potri.007G070200, Potri.007G106800, Potri.007G138600, Potri.008G149500, Potri.008G216800, Potri.009G066100, Potri.010G092000, Potri.010G249300, Potri.012G043200, Pot…
GO:0032261	0.00816668	5.16119	2.7868	7	11	purine nucleotide salvage	Potri.001G121400, Potri.005G198400, Potri.006G102000, Potri.006G255900, Potri.010G224300, Potri.014G017200, Potri.018G026200
GO:0032268	4.06687e-08	1.65488	136.806	193	540	regulation of cellular protein metabolic process	Potri.001G002600, Potri.001G037200, Potri.001G042300, Potri.001G042400, Potri.001G081600, Potri.001G177100, Potri.001G197400, Potri.001G213900, Potri.001G272000, Potri.001G304000, Potri.001G418600, Potri.001G420400, Potri.002G002900, Potri.002G010000, Potri.002G023300, Potri.002G052800, Potri.002G080000, Potri.002G089000, Potri.002G120900, Potri.002G129100, Potri.002G143400, Potri.002G153600, Pot…
GO:0032269	0.00142219	1.71606	37.2417	54	147	negative regulation of cellular protein metabolic process	Potri.001G420400, Potri.002G002900, Potri.002G089000, Potri.002G153600, Potri.002G226000, Potri.002G232600, Potri.002G242100, Potri.004G103700, Potri.004G159900, Potri.004G168400, Potri.004G208500, Potri.004G228900, Potri.005G075600, Potri.005G153300, Potri.005G202700, Potri.005G219400, Potri.005G258300, Potri.006G057800, Potri.007G010900, Potri.007G026700, Potri.007G042300, Potri.007G139000, Pot…
GO:0032271	3.27295e-06	2.9564	19.2542	38	76	regulation of protein polymerization	Potri.001G326600, Potri.002G165900, Potri.002G233400, Potri.002G240200, Potri.003G103800, Potri.003G157100, Potri.003G157700, Potri.004G066400, Potri.004G066500, Potri.005G025300, Potri.006G050200, Potri.006G105800, Potri.006G165300, Potri.006G194200, Potri.007G140200, Potri.008G182700, Potri.009G045000, Potri.009G153300, Potri.010G180700, Potri.011G092500, Potri.011G131700, Potri.013G017000, Pot…
GO:0032272	0.00255986	4.05655	4.81356	11	19	negative regulation of protein polymerization	Potri.002G240200, Potri.003G157100, Potri.005G025300, Potri.006G050200, Potri.006G165300, Potri.007G140200, Potri.009G045000, Potri.013G017000, Potri.014G174700, Potri.016G056200, Potri.018G089700
GO:0032273	1.97519e-05	3.17331	14.1873	29	56	positive regulation of protein polymerization	Potri.001G326600, Potri.002G165900, Potri.002G240200, Potri.003G103800, Potri.003G157700, Potri.004G066400, Potri.004G066500, Potri.006G105800, Potri.006G194200, Potri.007G140200, Potri.008G182700, Potri.009G153300, Potri.010G180700, Potri.011G092500, Potri.011G131700, Potri.013G051200, Potri.014G128400, Potri.014G174700, Potri.015G123000, Potri.015G123500, Potri.015G123900, Potri.015G124000, Pot…
GO:0032392	3.14818e-05	4.83122	7.34701	18	29	DNA geometric change	Potri.001G070500, Potri.001G074000, Potri.002G148200, Potri.003G157000, Potri.004G131600, Potri.004G172600, Potri.005G067100, Potri.005G112800, Potri.006G188700, Potri.006G279700, Potri.009G121500, Potri.009G132000, Potri.011G107000, Potri.011G107100, Potri.011G107400, Potri.012G114100, Potri.014G121000, Potri.018G112800
GO:0032435	4.37771e-05	8.85324	4.05352	12	16	negative regulation of proteasomal ubiquitin-dependent protein catabolic process	Potri.002G002900, Potri.004G228900, Potri.005G075600, Potri.005G258300, Potri.006G057800, Potri.007G139000, Potri.008G071900, Potri.008G179600, Potri.009G089200, Potri.010G055100, Potri.010G185500, Potri.016G050300
GO:0032506	0.000209724	2.59569	15.7074	29	62	cytokinetic process	Potri.001G443200, Potri.002G167800, Potri.002G235500, Potri.003G131800, Potri.004G080100, Potri.004G121000, Potri.005G033200, Potri.006G259500, Potri.007G010700, Potri.008G017800, Potri.008G060700, Potri.008G195800, Potri.010G031800, Potri.010G162600, Potri.010G197700, Potri.010G209700, Potri.010G241800, Potri.012G060800, Potri.012G129600, Potri.013G022600, Potri.014G008500, Potri.014G070100, Pot…
GO:0032508	7.81987e-05	4.56225	7.09366	17	28	DNA duplex unwinding	Potri.001G070500, Potri.001G074000, Potri.002G148200, Potri.003G157000, Potri.004G131600, Potri.004G172600, Potri.005G067100, Potri.005G112800, Potri.006G188700, Potri.006G279700, Potri.009G121500, Potri.009G132000, Potri.011G107000, Potri.011G107100, Potri.011G107400, Potri.014G121000, Potri.018G112800
GO:0032535	0.0061616	1.61119	34.4549	48	136	regulation of cellular component size	Potri.001G326600, Potri.002G000200, Potri.002G007700, Potri.002G152200, Potri.002G165900, Potri.002G233400, Potri.002G240200, Potri.003G103800, Potri.003G157700, Potri.003G167900, Potri.004G094400, Potri.004G191800, Potri.005G025300, Potri.005G094000, Potri.006G050200, Potri.006G105800, Potri.006G165300, Potri.007G070100, Potri.007G070200, Potri.007G118300, Potri.007G140200, Potri.008G064800, Pot…
GO:0032875	0.00174874	3.44262	6.58697	14	26	regulation of DNA endoreduplication	Potri.001G389300, Potri.001G389500, Potri.001G389700, Potri.003G221100, Potri.005G245800, Potri.006G241700, Potri.007G004000, Potri.007G023500, Potri.011G108800, Potri.011G141200, Potri.011G161900, Potri.012G075300, Potri.015G070300, Potri.018G049500
GO:0032886	8.25841e-05	4.00683	8.36039	19	33	regulation of microtubule-based process	Potri.002G253200, Potri.003G117800, Potri.003G157100, Potri.004G066400, Potri.004G066500, Potri.004G118700, Potri.006G194200, Potri.007G138600, Potri.008G060700, Potri.009G153300, Potri.010G180700, Potri.010G197700, Potri.011G092500, Potri.012G130300, Potri.014G128400, Potri.016G000100, Potri.016G059900, Potri.017G013100, Potri.017G092100
GO:0032956	0.000220641	2.53186	16.4674	30	65	regulation of actin cytoskeleton organization	Potri.001G326600, Potri.002G165900, Potri.002G233400, Potri.002G240200, Potri.003G103800, Potri.003G157700, Potri.005G025300, Potri.006G050200, Potri.006G105800, Potri.006G165300, Potri.007G140200, Potri.008G182700, Potri.009G045000, Potri.011G022300, Potri.011G024000, Potri.011G131700, Potri.013G017000, Potri.013G051200, Potri.014G174700, Potri.015G123000, Potri.015G123500, Potri.015G123900, Pot…
GO:0032958	0.0018302	4.91683	4.05352	10	16	inositol phosphate biosynthetic process	Potri.001G140000, Potri.001G251500, Potri.003G094100, Potri.004G129900, Potri.004G213500, Potri.005G230200, Potri.007G144700, Potri.008G206000, Potri.015G109500, Potri.017G007500
GO:0032970	0.000220641	2.53186	16.4674	30	65	regulation of actin filament-based process	Potri.001G326600, Potri.002G165900, Potri.002G233400, Potri.002G240200, Potri.003G103800, Potri.003G157700, Potri.005G025300, Potri.006G050200, Potri.006G105800, Potri.006G165300, Potri.007G140200, Potri.008G182700, Potri.009G045000, Potri.011G022300, Potri.011G024000, Potri.011G131700, Potri.013G017000, Potri.013G051200, Potri.014G174700, Potri.015G123000, Potri.015G123500, Potri.015G123900, Pot…
GO:0032989	0.000672716	1.326	166.448	203	657	cellular component morphogenesis	Potri.001G011300, Potri.001G011900, Potri.001G012200, Potri.001G022700, Potri.001G055700, Potri.001G081600, Potri.001G096200, Potri.001G103600, Potri.001G112900, Potri.001G120300, Potri.001G144700, Potri.001G160600, Potri.001G240900, Potri.001G274700, Potri.001G326600, Potri.001G360700, Potri.001G360800, Potri.001G370600, Potri.001G405500, Potri.002G017200, Potri.002G023400, Potri.002G029100, Pot…
GO:0033043	1.02471e-09	2.35438	54.9759	96	217	regulation of organelle organization	Potri.001G067700, Potri.001G213900, Potri.001G326600, Potri.002G002900, Potri.002G165900, Potri.002G172000, Potri.002G226000, Potri.002G233400, Potri.002G240200, Potri.002G253200, Potri.003G021700, Potri.003G103800, Potri.003G117800, Potri.003G157100, Potri.003G157700, Potri.003G162400, Potri.003G189400, Potri.004G034900, Potri.004G066400, Potri.004G066500, Potri.004G118700, Potri.004G159900, Pot…
GO:0033044	1.13407e-06	2.89028	22.041	43	87	regulation of chromosome organization	Potri.001G067700, Potri.001G213900, Potri.002G002900, Potri.002G172000, Potri.002G226000, Potri.003G021700, Potri.003G162400, Potri.003G189400, Potri.004G034900, Potri.004G159900, Potri.004G164500, Potri.004G179000, Potri.004G228900, Potri.005G129800, Potri.005G182100, Potri.005G202700, Potri.005G230600, Potri.005G258300, Potri.006G116000, Potri.006G145800, Potri.006G167800, Potri.007G012700, Pot…
GO:0033045	1.35126e-05	8.26473	4.81356	14	19	regulation of sister chromatid segregation	Potri.002G002900, Potri.003G021700, Potri.004G034900, Potri.004G228900, Potri.005G258300, Potri.007G023500, Potri.007G139000, Potri.008G071900, Potri.008G179600, Potri.009G072000, Potri.009G089200, Potri.010G055100, Potri.010G185500, Potri.017G037700
GO:0033046	0.000435203	8.85032	3.04014	9	12	negative regulation of sister chromatid segregation	Potri.002G002900, Potri.004G228900, Potri.005G258300, Potri.007G139000, Potri.008G071900, Potri.008G179600, Potri.009G089200, Potri.010G055100, Potri.010G185500
GO:0033047	3.96774e-05	7.67344	4.56021	13	18	regulation of mitotic sister chromatid segregation	Potri.002G002900, Potri.003G021700, Potri.004G034900, Potri.004G228900, Potri.005G258300, Potri.007G023500, Potri.007G139000, Potri.008G071900, Potri.008G179600, Potri.009G089200, Potri.010G055100, Potri.010G185500, Potri.017G037700
GO:0033048	0.000435203	8.85032	3.04014	9	12	negative regulation of mitotic sister chromatid segregation	Potri.002G002900, Potri.004G228900, Potri.005G258300, Potri.007G139000, Potri.008G071900, Potri.008G179600, Potri.009G089200, Potri.010G055100, Potri.010G185500
GO:0033108	0.00380774	3.19632	6.33363	13	25	mitochondrial respiratory chain complex assembly	Potri.001G231200, Potri.001G380400, Potri.002G140700, Potri.006G169000, Potri.007G071400, Potri.009G024400, Potri.010G028000, Potri.010G079100, Potri.011G023700, Potri.014G054400, Potri.016G115100, Potri.018G093600, Potri.T132000
GO:0033169	0.00493601	14.7444	1.52007	5	6	histone H3-K9 demethylation	Potri.005G082900, Potri.005G091200, Potri.008G037800, Potri.012G092400, Potri.015G089000
GO:0033260	0.00411726	Inf	1.01338	4	4	nuclear DNA replication	Potri.006G142300, Potri.008G056200, Potri.010G203600, Potri.015G090600
GO:0033365	0.000120857	1.5468	87.1507	118	344	protein localization to organelle	Potri.001G004800, Potri.001G036100, Potri.001G094800, Potri.001G165900, Potri.001G191100, Potri.001G198100, Potri.001G237800, Potri.001G246500, Potri.001G253600, Potri.001G278900, Potri.001G366300, Potri.001G380400, Potri.001G452100, Potri.001G455600, Potri.001G455700, Potri.002G031800, Potri.002G036100, Potri.002G140700, Potri.002G170100, Potri.002G172400, Potri.002G172700, Potri.002G199600, Pot…
GO:0033517	0.00615633	4.71919	3.29349	8	13	myo-inositol hexakisphosphate metabolic process	Potri.001G140000, Potri.001G251500, Potri.003G094100, Potri.004G213500, Potri.005G230200, Potri.007G144700, Potri.015G109500, Potri.017G007500
GO:0033554	0.00357732	1.1858	338.216	381	1335	cellular response to stress	Potri.001G026300, Potri.001G042300, Potri.001G042400, Potri.001G050600, Potri.001G057400, Potri.001G084000, Potri.001G098300, Potri.001G142200, Potri.001G150400, Potri.001G156200, Potri.001G180200, Potri.001G191200, Potri.001G193200, Potri.001G213900, Potri.001G247400, Potri.001G247700, Potri.001G260600, Potri.001G269700, Potri.001G305600, Potri.001G320300, Potri.001G329700, Potri.001G355900, Pot…
GO:0034248	0.00708432	1.42383	61.5628	79	243	regulation of cellular amide metabolic process	Potri.001G002600, Potri.001G304000, Potri.001G418600, Potri.001G420400, Potri.002G023300, Potri.002G089000, Potri.002G120900, Potri.002G153600, Potri.002G157500, Potri.002G232600, Potri.003G009900, Potri.003G115300, Potri.003G198700, Potri.003G222300, Potri.004G093600, Potri.004G103700, Potri.004G168400, Potri.004G208500, Potri.005G045200, Potri.005G053800, Potri.005G078100, Potri.005G153300, Pot…
GO:0034504	1.19813e-06	2.67914	25.5879	48	101	protein localization to nucleus	Potri.001G004800, Potri.001G036100, Potri.001G094800, Potri.001G165900, Potri.001G278900, Potri.002G036100, Potri.002G172400, Potri.002G172700, Potri.002G199600, Potri.002G221300, Potri.002G232600, Potri.003G170800, Potri.003G189500, Potri.003G220100, Potri.004G177700, Potri.005G020400, Potri.005G209600, Potri.006G087300, Potri.006G103300, Potri.006G114200, Potri.006G119600, Potri.006G119700, Pot…
GO:0034551	0.0010427	Inf	1.26673	5	5	mitochondrial respiratory chain complex III assembly	Potri.001G231200, Potri.006G169000, Potri.009G024400, Potri.018G093600, Potri.T132000
GO:0034613	5.07014e-05	1.41188	160.367	204	633	cellular protein localization	Potri.001G004800, Potri.001G026900, Potri.001G036100, Potri.001G094800, Potri.001G101400, Potri.001G165900, Potri.001G179200, Potri.001G191100, Potri.001G197200, Potri.001G198100, Potri.001G222500, Potri.001G237800, Potri.001G246500, Potri.001G253600, Potri.001G278800, Potri.001G278900, Potri.001G325400, Potri.001G366300, Potri.001G372000, Potri.001G380400, Potri.001G420900, Potri.001G452100, Pot…
GO:0034622	5.50659e-10	1.718	151.754	219	599	cellular macromolecular complex assembly	Potri.001G004800, Potri.001G036100, Potri.001G067700, Potri.001G104600, Potri.001G106100, Potri.001G135200, Potri.001G164000, Potri.001G202400, Potri.001G231200, Potri.001G235000, Potri.001G253600, Potri.001G289500, Potri.001G326600, Potri.001G351400, Potri.001G373100, Potri.001G380400, Potri.001G438900, Potri.001G457800, Potri.001G463200, Potri.002G010200, Potri.002G140700, Potri.002G157500, Pot…
GO:0034641	0.000114891	1.11857	1859.55	1981	7340	cellular nitrogen compound metabolic process	Potri.001G001600, Potri.001G002600, Potri.001G009600, Potri.001G013200, Potri.001G025300, Potri.001G025500, Potri.001G026000, Potri.001G026300, Potri.001G026800, Potri.001G028400, Potri.001G029400, Potri.001G029700, Potri.001G029800, Potri.001G030700, Potri.001G030800, Potri.001G033200, Potri.001G033900, Potri.001G034600, Potri.001G034900, Potri.001G037100, Potri.001G041400, Potri.001G044200, Pot…
GO:0034645	9.18847e-05	1.13586	1364.01	1474	5384	cellular macromolecule biosynthetic process	Potri.001G001700, Potri.001G002600, Potri.001G009600, Potri.001G010900, Potri.001G011900, Potri.001G012200, Potri.001G013200, Potri.001G022700, Potri.001G025300, Potri.001G025500, Potri.001G026000, Potri.001G028400, Potri.001G029400, Potri.001G029700, Potri.001G029800, Potri.001G030700, Potri.001G030800, Potri.001G031500, Potri.001G033200, Potri.001G034600, Potri.001G034900, Potri.001G041400, Pot…
GO:0034728	0.000276581	2.95275	11.6539	23	46	nucleosome organization	Potri.002G199900, Potri.002G210300, Potri.002G210400, Potri.005G069700, Potri.006G035900, Potri.007G014200, Potri.007G108200, Potri.008G077800, Potri.008G132400, Potri.008G162300, Potri.010G076800, Potri.010G109600, Potri.010G179600, Potri.010G179800, Potri.012G048500, Potri.012G069100, Potri.012G129200, Potri.015G130900, Potri.016G034200, Potri.018G067800, Potri.018G092900, Potri.T034000, Potri.…
GO:0034968	0.000988978	2.06766	21.5343	35	85	histone lysine methylation	Potri.001G009600, Potri.001G213900, Potri.002G013100, Potri.002G232800, Potri.002G238000, Potri.002G259000, Potri.003G074200, Potri.003G083100, Potri.003G162800, Potri.005G058000, Potri.005G129800, Potri.005G182100, Potri.005G202700, Potri.005G260100, Potri.006G025900, Potri.006G027600, Potri.006G145800, Potri.006G167800, Potri.006G227200, Potri.007G026700, Potri.007G033000, Potri.007G109900, Pot…
GO:0035067	0.00460972	4.4246	3.80018	9	15	negative regulation of histone acetylation	Potri.002G226000, Potri.004G159900, Potri.005G202700, Potri.007G026700, Potri.009G121000, Potri.012G092400, Potri.015G089000, Potri.019G129900, Potri.T120000
GO:0035825	5.19754e-07	3.56809	16.2141	35	64	reciprocal DNA recombination	Potri.001G055200, Potri.001G099100, Potri.001G126800, Potri.001G150400, Potri.001G156200, Potri.001G213900, Potri.001G264000, Potri.001G348200, Potri.001G383900, Potri.002G096300, Potri.002G160100, Potri.002G232700, Potri.003G078600, Potri.003G173200, Potri.003G202300, Potri.005G067100, Potri.005G182500, Potri.006G135200, Potri.006G158300, Potri.006G159200, Potri.006G182200, Potri.008G118800, Pot…
GO:0036211	2.20693e-06	1.19956	929.523	1045	3669	protein modification process	Potri.001G001500, Potri.001G001700, Potri.001G008000, Potri.001G009600, Potri.001G010500, Potri.001G010700, Potri.001G012300, Potri.001G014000, Potri.001G018000, Potri.001G018700, Potri.001G019600, Potri.001G025300, Potri.001G026200, Potri.001G031500, Potri.001G037200, Potri.001G042300, Potri.001G042400, Potri.001G043000, Potri.001G048500, Potri.001G050700, Potri.001G052000, Potri.001G052500, Pot…
GO:0040007	0.000194356	1.29296	249.038	298	983	growth	Potri.001G004100, Potri.001G011300, Potri.001G011900, Potri.001G019600, Potri.001G022700, Potri.001G057400, Potri.001G070500, Potri.001G073600, Potri.001G112900, Potri.001G120300, Potri.001G144700, Potri.001G147000, Potri.001G160600, Potri.001G167700, Potri.001G188800, Potri.001G206700, Potri.001G224500, Potri.001G240900, Potri.001G263800, Potri.001G264500, Potri.001G267700, Potri.001G274700, Pot…
GO:0042023	0.00909295	1.99653	14.4407	23	57	DNA endoreduplication	Potri.001G389300, Potri.001G389500, Potri.001G389700, Potri.002G023400, Potri.003G211000, Potri.003G221100, Potri.005G245800, Potri.006G020200, Potri.006G057800, Potri.006G241700, Potri.006G247200, Potri.007G004000, Potri.007G023500, Potri.007G042300, Potri.007G136500, Potri.011G108800, Potri.011G141200, Potri.011G161900, Potri.012G075300, Potri.015G000700, Potri.015G070300, Potri.016G050300, Pot…
GO:0042138	0.00453951	8.84739	2.02676	6	8	meiotic DNA double-strand break formation	Potri.001G099100, Potri.001G281500, Potri.002G160100, Potri.002G232700, Potri.006G182200, Potri.014G084800
GO:0042157	0.00422551	1.57234	42.3086	58	167	lipoprotein metabolic process	Potri.001G031500, Potri.001G109200, Potri.001G138600, Potri.001G144700, Potri.001G160600, Potri.001G301200, Potri.001G325400, Potri.001G345200, Potri.002G065500, Potri.002G126500, Potri.002G134800, Potri.002G185000, Potri.002G186800, Potri.002G244800, Potri.002G252600, Potri.003G059300, Potri.003G060300, Potri.003G134000, Potri.003G157100, Potri.003G216900, Potri.005G061800, Potri.005G103900, Pot…
GO:0042158	0.0029732	1.62238	40.0285	56	158	lipoprotein biosynthetic process	Potri.001G031500, Potri.001G109200, Potri.001G138600, Potri.001G144700, Potri.001G160600, Potri.001G301200, Potri.001G325400, Potri.001G345200, Potri.002G065500, Potri.002G126500, Potri.002G134800, Potri.002G185000, Potri.002G186800, Potri.002G244800, Potri.002G252600, Potri.003G059300, Potri.003G134000, Potri.003G157100, Potri.003G216900, Potri.005G061800, Potri.005G103900, Potri.005G195300, Pot…
GO:0042325	0.000113678	1.92731	37.2417	58	147	regulation of phosphorylation	Potri.001G042300, Potri.001G042400, Potri.001G081600, Potri.001G177100, Potri.001G272000, Potri.002G010000, Potri.002G052800, Potri.002G080000, Potri.002G129100, Potri.002G143400, Potri.002G242100, Potri.003G058200, Potri.003G117800, Potri.004G118700, Potri.005G029300, Potri.005G029900, Potri.005G033400, Potri.005G094000, Potri.005G097400, Potri.005G100000, Potri.005G135100, Potri.005G139200, Pot…
GO:0043043	0.00952295	1.18881	247.771	280	978	peptide biosynthetic process	Potri.001G002600, Potri.001G025300, Potri.001G046600, Potri.001G063100, Potri.001G095500, Potri.001G123600, Potri.001G133600, Potri.001G156100, Potri.001G164000, Potri.001G171800, Potri.001G194000, Potri.001G225200, Potri.001G235000, Potri.001G262400, Potri.001G269600, Potri.001G304000, Potri.001G326400, Potri.001G334000, Potri.001G346700, Potri.001G360500, Potri.001G364100, Potri.001G380200, Pot…
GO:0043096	0.00493601	14.7444	1.52007	5	6	purine nucleobase salvage	Potri.001G121400, Potri.005G198400, Potri.006G255900, Potri.014G017200, Potri.018G026200
GO:0043101	0.00816668	5.16119	2.7868	7	11	purine-containing compound salvage	Potri.001G121400, Potri.005G198400, Potri.006G102000, Potri.006G255900, Potri.010G224300, Potri.014G017200, Potri.018G026200
GO:0043170	1.26224e-05	1.12029	2819.22	2976	11128	macromolecule metabolic process	Potri.001G001500, Potri.001G001700, Potri.001G002600, Potri.001G008000, Potri.001G009600, Potri.001G010500, Potri.001G010700, Potri.001G010900, Potri.001G011900, Potri.001G012200, Potri.001G012300, Potri.001G013200, Potri.001G014000, Potri.001G018000, Potri.001G018700, Potri.001G019600, Potri.001G022700, Potri.001G025300, Potri.001G025500, Potri.001G026000, Potri.001G026200, Potri.001G026800, Pot…
GO:0043173	0.000550424	5.05836	4.81356	12	19	nucleotide salvage	Potri.001G121400, Potri.002G174800, Potri.005G147400, Potri.005G198400, Potri.006G102000, Potri.006G255900, Potri.007G045400, Potri.007G116100, Potri.010G224300, Potri.014G017200, Potri.017G069600, Potri.018G026200
GO:0043242	0.000130886	8.11446	3.80018	11	15	negative regulation of protein complex disassembly	Potri.002G240200, Potri.002G253200, Potri.005G025300, Potri.006G050200, Potri.006G165300, Potri.007G140200, Potri.009G045000, Potri.013G017000, Potri.014G174700, Potri.016G056200, Potri.018G089700
GO:0043254	0.000196398	2.14011	25.3345	42	100	regulation of protein complex assembly	Potri.001G326600, Potri.002G165900, Potri.002G233400, Potri.002G240200, Potri.002G252600, Potri.003G103800, Potri.003G157100, Potri.003G157700, Potri.004G066400, Potri.004G066500, Potri.005G025300, Potri.006G050200, Potri.006G105800, Potri.006G165300, Potri.006G194200, Potri.006G216600, Potri.007G140200, Potri.008G182700, Potri.009G045000, Potri.009G153300, Potri.010G180700, Potri.011G092500, Pot…
GO:0043412	7.45284e-06	1.18069	1008.31	1121	3980	macromolecule modification	Potri.001G001500, Potri.001G001700, Potri.001G008000, Potri.001G009600, Potri.001G010500, Potri.001G010700, Potri.001G012300, Potri.001G014000, Potri.001G018000, Potri.001G018700, Potri.001G019600, Potri.001G025300, Potri.001G026200, Potri.001G031500, Potri.001G037200, Potri.001G042300, Potri.001G042400, Potri.001G043000, Potri.001G046700, Potri.001G048500, Potri.001G050700, Potri.001G052000, Pot…
GO:0043414	0.000474499	1.62106	57.256	80	226	macromolecule methylation	Potri.001G009600, Potri.001G067700, Potri.001G150900, Potri.001G190000, Potri.001G213900, Potri.001G240700, Potri.002G013100, Potri.002G023300, Potri.002G046400, Potri.002G172000, Potri.002G232800, Potri.002G238000, Potri.002G259000, Potri.003G074200, Potri.003G083100, Potri.003G162400, Potri.003G162800, Potri.003G205600, Potri.004G134000, Potri.004G135700, Potri.005G058000, Potri.005G072900, Pot…
GO:0043549	9.81283e-05	1.98348	34.7083	55	137	regulation of kinase activity	Potri.001G042300, Potri.001G042400, Potri.001G081600, Potri.001G177100, Potri.001G272000, Potri.002G010000, Potri.002G052800, Potri.002G080000, Potri.002G129100, Potri.002G143400, Potri.002G242100, Potri.003G058200, Potri.003G117800, Potri.004G118700, Potri.005G029300, Potri.005G029900, Potri.005G033400, Potri.005G094000, Potri.005G097400, Potri.005G100000, Potri.005G135100, Potri.005G139200, Pot…
GO:0043570	0.00146043	10.3232	2.28011	7	9	maintenance of DNA repeat elements	Potri.006G158300, Potri.006G159200, Potri.008G191000, Potri.010G065000, Potri.012G060000, Potri.014G121800, Potri.T171400
GO:0043604	0.00461025	1.20586	259.425	296	1024	amide biosynthetic process	Potri.001G002600, Potri.001G025300, Potri.001G046600, Potri.001G063100, Potri.001G095500, Potri.001G123600, Potri.001G126700, Potri.001G133600, Potri.001G156100, Potri.001G164000, Potri.001G171800, Potri.001G194000, Potri.001G225200, Potri.001G235000, Potri.001G262400, Potri.001G269600, Potri.001G304000, Potri.001G326400, Potri.001G334000, Potri.001G346700, Potri.001G360500, Potri.001G364100, Pot…
GO:0043623	8.45931e-08	1.80546	92.4709	138	365	cellular protein complex assembly	Potri.001G004800, Potri.001G036100, Potri.001G104600, Potri.001G106100, Potri.001G135200, Potri.001G231200, Potri.001G253600, Potri.001G289500, Potri.001G326600, Potri.001G351400, Potri.001G373100, Potri.001G380400, Potri.001G463200, Potri.002G140700, Potri.002G165900, Potri.002G167800, Potri.002G172400, Potri.002G172700, Potri.002G232600, Potri.002G233400, Potri.002G240200, Potri.002G252600, Pot…
GO:0043933	1.87829e-14	1.61075	312.374	430	1233	macromolecular complex subunit organization	Potri.001G004800, Potri.001G009600, Potri.001G036100, Potri.001G067700, Potri.001G084000, Potri.001G093200, Potri.001G102300, Potri.001G104600, Potri.001G106100, Potri.001G135200, Potri.001G157800, Potri.001G164000, Potri.001G190000, Potri.001G202400, Potri.001G207700, Potri.001G213900, Potri.001G218100, Potri.001G231200, Potri.001G235000, Potri.001G236400, Potri.001G240100, Potri.001G253600, Pot…
GO:0044085	1.74245e-08	1.36931	402.312	498	1588	cellular component biogenesis	Potri.001G004800, Potri.001G010900, Potri.001G022700, Potri.001G030700, Potri.001G030800, Potri.001G031500, Potri.001G033900, Potri.001G036100, Potri.001G050200, Potri.001G055200, Potri.001G055700, Potri.001G067700, Potri.001G071000, Potri.001G084000, Potri.001G099100, Potri.001G102300, Potri.001G104600, Potri.001G106100, Potri.001G135200, Potri.001G136200, Potri.001G144500, Potri.001G156200, Pot…
GO:0044089	0.0081103	1.71446	24.8278	36	98	positive regulation of cellular component biogenesis	Potri.001G326600, Potri.002G165900, Potri.002G240200, Potri.002G252600, Potri.003G103800, Potri.003G113000, Potri.003G157700, Potri.004G066400, Potri.004G066500, Potri.006G105800, Potri.006G194200, Potri.006G216600, Potri.007G140200, Potri.008G182700, Potri.009G153300, Potri.010G180700, Potri.011G092500, Potri.011G131700, Potri.013G051200, Potri.014G128400, Potri.014G174700, Potri.014G175400, Pot…
GO:0044209	0.00493601	14.7444	1.52007	5	6	AMP salvage	Potri.001G121400, Potri.006G255900, Potri.010G224300, Potri.014G017200, Potri.018G026200
GO:0044260	3.70434e-08	1.15923	2583.87	2780	10199	cellular macromolecule metabolic process	Potri.001G001500, Potri.001G001700, Potri.001G002600, Potri.001G008000, Potri.001G009600, Potri.001G010500, Potri.001G010700, Potri.001G010900, Potri.001G011900, Potri.001G012200, Potri.001G012300, Potri.001G013200, Potri.001G014000, Potri.001G018000, Potri.001G018700, Potri.001G019600, Potri.001G022700, Potri.001G025300, Potri.001G025500, Potri.001G026000, Potri.001G026200, Potri.001G026800, Pot…
GO:0044267	4.87737e-07	1.18735	1249.75	1389	4933	cellular protein metabolic process	Potri.001G001500, Potri.001G001700, Potri.001G002600, Potri.001G008000, Potri.001G009600, Potri.001G010500, Potri.001G010700, Potri.001G012300, Potri.001G014000, Potri.001G018000, Potri.001G018700, Potri.001G019600, Potri.001G025300, Potri.001G026200, Potri.001G031500, Potri.001G037200, Potri.001G042300, Potri.001G042400, Potri.001G043000, Potri.001G046600, Potri.001G048500, Potri.001G050700, Pot…
GO:0044702	0.00228144	1.14696	606.001	665	2392	single organism reproductive process	Potri.001G004800, Potri.001G009600, Potri.001G011900, Potri.001G019600, Potri.001G026000, Potri.001G026800, Potri.001G042300, Potri.001G050200, Potri.001G055200, Potri.001G057400, Potri.001G058200, Potri.001G058600, Potri.001G061700, Potri.001G066200, Potri.001G068400, Potri.001G073600, Potri.001G075900, Potri.001G081600, Potri.001G082100, Potri.001G084400, Potri.001G093200, Potri.001G094800, Pot…
GO:0044744	1.01442e-05	2.5428	23.5611	43	93	protein targeting to nucleus	Potri.001G004800, Potri.001G036100, Potri.001G094800, Potri.001G165900, Potri.001G278900, Potri.002G172400, Potri.002G172700, Potri.002G199600, Potri.002G221300, Potri.002G232600, Potri.003G170800, Potri.003G189500, Potri.003G220100, Potri.004G177700, Potri.005G020400, Potri.005G209600, Potri.006G103300, Potri.006G119600, Potri.006G119700, Potri.006G238100, Potri.008G080900, Potri.008G085800, Pot…
GO:0044763	0.0026906	1.07787	2871.92	2976	11336	single-organism cellular process	Potri.001G000800, Potri.001G001600, Potri.001G001700, Potri.001G004100, Potri.001G007200, Potri.001G009100, Potri.001G009600, Potri.001G010500, Potri.001G010900, Potri.001G011300, Potri.001G011900, Potri.001G012200, Potri.001G014000, Potri.001G019400, Potri.001G022700, Potri.001G024300, Potri.001G026200, Potri.001G026300, Potri.001G026700, Potri.001G026900, Potri.001G027700, Potri.001G031500, Pot…
GO:0044770	3.56362e-05	3.19029	13.1739	27	52	cell cycle phase transition	Potri.001G177100, Potri.001G301800, Potri.002G002900, Potri.002G003400, Potri.002G123000, Potri.003G058200, Potri.004G034900, Potri.004G228900, Potri.005G257500, Potri.005G258300, Potri.006G057800, Potri.007G023500, Potri.007G110800, Potri.007G139000, Potri.008G071900, Potri.008G179600, Potri.009G089200, Potri.009G097800, Potri.010G011800, Potri.010G055100, Potri.010G185500, Potri.012G033800, Pot…
GO:0044772	1.62313e-06	4.19881	11.6539	27	46	mitotic cell cycle phase transition	Potri.001G177100, Potri.001G301800, Potri.002G002900, Potri.002G003400, Potri.002G123000, Potri.003G058200, Potri.004G034900, Potri.004G228900, Potri.005G257500, Potri.005G258300, Potri.006G057800, Potri.007G023500, Potri.007G110800, Potri.007G139000, Potri.008G071900, Potri.008G179600, Potri.009G089200, Potri.009G097800, Potri.010G011800, Potri.010G055100, Potri.010G185500, Potri.012G033800, Pot…
GO:0044774	0.00493601	14.7444	1.52007	5	6	mitotic DNA integrity checkpoint	Potri.001G264000, Potri.009G058900, Potri.010G011800, Potri.012G033800, Potri.013G017500
GO:0044784	0.000114336	7.08229	4.30687	12	17	metaphase/anaphase transition of cell cycle	Potri.002G002900, Potri.004G034900, Potri.004G228900, Potri.005G258300, Potri.007G023500, Potri.007G139000, Potri.008G071900, Potri.008G179600, Potri.009G089200, Potri.010G055100, Potri.010G185500, Potri.017G037700
GO:0044786	0.00099825	2.34491	15.454	27	61	cell cycle DNA replication	Potri.001G389300, Potri.001G389500, Potri.001G389700, Potri.002G023400, Potri.003G211000, Potri.003G221100, Potri.005G245800, Potri.006G020200, Potri.006G057800, Potri.006G142300, Potri.006G241700, Potri.006G247200, Potri.007G004000, Potri.007G023500, Potri.007G042300, Potri.007G136500, Potri.008G056200, Potri.010G203600, Potri.011G108800, Potri.011G141200, Potri.011G161900, Potri.012G075300, Pot…
GO:0045010	0.00212025	2.56665	10.8938	20	43	actin nucleation	Potri.001G326600, Potri.002G165900, Potri.002G240200, Potri.003G103800, Potri.003G157700, Potri.006G105800, Potri.007G140200, Potri.008G182700, Potri.011G131700, Potri.013G051200, Potri.014G174700, Potri.015G123000, Potri.015G123500, Potri.015G123900, Potri.015G124000, Potri.015G124500, Potri.017G057400, Potri.018G082600, Potri.019G025200, Potri.019G025400
GO:0045132	5.82663e-10	4.66612	16.9741	41	67	meiotic chromosome segregation	Potri.001G055200, Potri.001G099100, Potri.001G126800, Potri.001G150400, Potri.001G156200, Potri.001G213900, Potri.001G264000, Potri.001G348200, Potri.001G383900, Potri.002G096300, Potri.002G160100, Potri.002G232700, Potri.003G021700, Potri.003G078600, Potri.003G173200, Potri.003G202300, Potri.004G216000, Potri.005G038900, Potri.005G067100, Potri.006G182200, Potri.008G072300, Potri.008G118800, Pot…
GO:0045143	4.4722e-05	3.57499	10.6405	23	42	homologous chromosome segregation	Potri.001G055200, Potri.001G099100, Potri.001G156200, Potri.001G348200, Potri.001G383900, Potri.002G096300, Potri.002G160100, Potri.002G232700, Potri.003G078600, Potri.003G173200, Potri.003G202300, Potri.005G038900, Potri.006G182200, Potri.008G072300, Potri.008G118800, Potri.008G158500, Potri.010G044800, Potri.010G081500, Potri.010G103700, Potri.012G083600, Potri.012G090600, Potri.014G084800, Pot…
GO:0045144	0.00599158	3.68731	4.56021	10	18	meiotic sister chromatid segregation	Potri.001G126800, Potri.004G216000, Potri.008G072300, Potri.009G006100, Potri.009G072000, Potri.010G229100, Potri.011G049300, Potri.014G151400, Potri.016G070800, Potri.017G092600
GO:0045184	0.00440831	1.22239	226.49	261	894	establishment of protein localization	Potri.001G004800, Potri.001G034400, Potri.001G036100, Potri.001G048100, Potri.001G094800, Potri.001G101400, Potri.001G157800, Potri.001G165900, Potri.001G179200, Potri.001G191100, Potri.001G197200, Potri.001G198100, Potri.001G222500, Potri.001G237800, Potri.001G246500, Potri.001G253600, Potri.001G260900, Potri.001G278800, Potri.001G278900, Potri.001G309800, Potri.001G325400, Potri.001G345100, Pot…
GO:0045454	0.000721688	1.87697	30.6548	47	121	cell redox homeostasis	Potri.001G297900, Potri.001G392600, Potri.001G448300, Potri.002G009800, Potri.002G017200, Potri.002G091200, Potri.002G208700, Potri.002G209200, Potri.003G141800, Potri.005G140800, Potri.005G242500, Potri.005G245700, Potri.006G201300, Potri.006G212700, Potri.006G276300, Potri.007G017300, Potri.007G134800, Potri.008G000900, Potri.008G016100, Potri.008G072200, Potri.008G100800, Potri.008G144800, Pot…
GO:0045786	5.19754e-07	3.56809	16.2141	35	64	negative regulation of cell cycle	Potri.001G264000, Potri.002G002900, Potri.002G087600, Potri.002G242100, Potri.003G098700, Potri.004G094400, Potri.004G228900, Potri.005G173300, Potri.005G245800, Potri.005G258300, Potri.007G004000, Potri.007G023500, Potri.007G042300, Potri.007G063300, Potri.007G132000, Potri.007G139000, Potri.008G071900, Potri.008G179600, Potri.009G058900, Potri.009G089200, Potri.010G011800, Potri.010G055100, Pot…
GO:0045814	0.000795517	1.91198	28.3746	44	112	negative regulation of gene expression, epigenetic	Potri.001G009600, Potri.001G067700, Potri.001G213900, Potri.001G240100, Potri.001G368100, Potri.002G046400, Potri.002G172000, Potri.003G083100, Potri.003G162400, Potri.003G189400, Potri.004G031300, Potri.004G047000, Potri.004G212700, Potri.005G026500, Potri.005G040700, Potri.005G040800, Potri.005G082900, Potri.005G091200, Potri.005G129800, Potri.006G025900, Potri.006G077600, Potri.006G116000, Pot…
GO:0045839	0.000435203	8.85032	3.04014	9	12	negative regulation of mitotic nuclear division	Potri.002G002900, Potri.004G228900, Potri.005G258300, Potri.007G139000, Potri.008G071900, Potri.008G179600, Potri.009G089200, Potri.010G055100, Potri.010G185500
GO:0045841	0.000435203	8.85032	3.04014	9	12	negative regulation of mitotic metaphase/anaphase transition	Potri.002G002900, Potri.004G228900, Potri.005G258300, Potri.007G139000, Potri.008G071900, Potri.008G179600, Potri.009G089200, Potri.010G055100, Potri.010G185500
GO:0045859	0.000253128	1.91087	34.2016	53	135	regulation of protein kinase activity	Potri.001G042300, Potri.001G042400, Potri.001G081600, Potri.001G177100, Potri.001G272000, Potri.002G010000, Potri.002G052800, Potri.002G080000, Potri.002G129100, Potri.002G143400, Potri.002G242100, Potri.003G058200, Potri.003G117800, Potri.004G118700, Potri.005G029300, Potri.005G029900, Potri.005G033400, Potri.005G094000, Potri.005G097400, Potri.005G100000, Potri.005G135100, Potri.005G139200, Pot…
GO:0045861	0.00105088	3.75575	6.33363	14	25	negative regulation of proteolysis	Potri.002G002900, Potri.004G228900, Potri.005G075600, Potri.005G258300, Potri.006G057800, Potri.007G139000, Potri.008G071900, Potri.008G179600, Potri.009G089200, Potri.010G055100, Potri.010G185500, Potri.014G036000, Potri.014G150200, Potri.016G050300
GO:0045910	0.00803689	2.95009	6.08028	12	24	negative regulation of DNA recombination	Potri.001G180200, Potri.003G055700, Potri.004G041900, Potri.005G218100, Potri.006G158300, Potri.006G159200, Potri.008G191000, Potri.010G065000, Potri.012G005000, Potri.012G060000, Potri.014G121800, Potri.T171400
GO:0045926	0.000276581	2.95275	11.6539	23	46	negative regulation of growth	Potri.001G019600, Potri.001G224500, Potri.001G267700, Potri.002G132700, Potri.003G157100, Potri.003G204500, Potri.005G161500, Potri.006G110000, Potri.007G010900, Potri.008G025600, Potri.009G062100, Potri.010G235000, Potri.013G017400, Potri.016G138700, Potri.017G096000, Potri.017G096600, Potri.017G096800, Potri.017G097500, Potri.017G097800, Potri.017G098200, Potri.017G098400, Potri.018G049500, Pot…
GO:0045930	4.02354e-07	7.38379	7.09366	20	28	negative regulation of mitotic cell cycle	Potri.001G264000, Potri.002G002900, Potri.002G087600, Potri.004G094400, Potri.004G228900, Potri.005G173300, Potri.005G258300, Potri.007G063300, Potri.007G132000, Potri.007G139000, Potri.008G071900, Potri.008G179600, Potri.009G058900, Potri.009G089200, Potri.010G011800, Potri.010G055100, Potri.010G185500, Potri.012G033800, Potri.013G017500, Potri.017G121100
GO:0046033	0.00144715	17.6955	1.77342	6	7	AMP metabolic process	Potri.001G121400, Potri.006G255900, Potri.010G224300, Potri.014G017200, Potri.016G087900, Potri.018G026200
GO:0046173	0.00231193	2.95106	8.10704	16	32	polyol biosynthetic process	Potri.001G140000, Potri.001G247400, Potri.001G251500, Potri.003G094100, Potri.004G129900, Potri.004G207900, Potri.004G213500, Potri.005G230200, Potri.007G123400, Potri.007G144700, Potri.008G206000, Potri.012G104500, Potri.015G103800, Potri.015G109500, Potri.017G007500, Potri.018G092500
GO:0046467	0.00014884	2.25982	22.8011	39	90	membrane lipid biosynthetic process	Potri.001G031500, Potri.001G109200, Potri.001G138600, Potri.001G160600, Potri.001G247400, Potri.001G317400, Potri.001G345200, Potri.001G418800, Potri.002G134800, Potri.002G165800, Potri.002G244800, Potri.003G059300, Potri.003G216900, Potri.006G044500, Potri.006G093800, Potri.006G097600, Potri.006G150200, Potri.006G228200, Potri.007G082500, Potri.010G204000, Potri.010G255600, Potri.011G023400, Pot…
GO:0046483	0.00854815	1.07915	1644.72	1720	6492	heterocycle metabolic process	Potri.001G001600, Potri.001G009600, Potri.001G013200, Potri.001G014000, Potri.001G020900, Potri.001G024300, Potri.001G025500, Potri.001G026000, Potri.001G026300, Potri.001G026800, Potri.001G028400, Potri.001G029400, Potri.001G029700, Potri.001G029800, Potri.001G030700, Potri.001G030800, Potri.001G033200, Potri.001G033900, Potri.001G034600, Potri.001G034900, Potri.001G037100, Potri.001G041400, Pot…
GO:0046621	0.00816668	5.16119	2.7868	7	11	negative regulation of organ growth	Potri.001G019600, Potri.001G267700, Potri.002G132700, Potri.003G204500, Potri.008G025600, Potri.009G062100, Potri.010G235000
GO:0046785	4.02354e-07	7.38379	7.09366	20	28	microtubule polymerization	Potri.002G167800, Potri.003G157100, Potri.003G192400, Potri.004G066400, Potri.004G066500, Potri.006G035900, Potri.006G194200, Potri.009G153300, Potri.010G180700, Potri.011G092500, Potri.012G129600, Potri.014G070100, Potri.014G094900, Potri.014G128400, Potri.014G158000, Potri.015G131400, Potri.016G000100, Potri.016G034200, Potri.016G059900, Potri.017G025300
GO:0046907	9.33979e-05	1.33184	219.397	268	866	intracellular transport	Potri.001G004800, Potri.001G036100, Potri.001G043400, Potri.001G078600, Potri.001G094800, Potri.001G101400, Potri.001G111100, Potri.001G152800, Potri.001G157800, Potri.001G164000, Potri.001G165900, Potri.001G168100, Potri.001G179200, Potri.001G191100, Potri.001G197200, Potri.001G198100, Potri.001G222500, Potri.001G237800, Potri.001G246500, Potri.001G247800, Potri.001G253600, Potri.001G278800, Pot…
GO:0048229	1.53909e-05	1.45282	155.807	202	615	gametophyte development	Potri.001G009800, Potri.001G011900, Potri.001G042300, Potri.001G051700, Potri.001G055700, Potri.001G061700, Potri.001G097600, Potri.001G099100, Potri.001G123700, Potri.001G141400, Potri.001G159300, Potri.001G164100, Potri.001G167700, Potri.001G173500, Potri.001G185200, Potri.001G213800, Potri.001G216600, Potri.001G224500, Potri.001G225600, Potri.001G239500, Potri.001G257600, Potri.001G300900, Pot…
GO:0048285	2.34472e-30	3.49689	88.9241	189	351	organelle fission	Potri.001G011900, Potri.001G055200, Potri.001G099100, Potri.001G125000, Potri.001G126200, Potri.001G126800, Potri.001G150400, Potri.001G156200, Potri.001G213900, Potri.001G225600, Potri.001G264000, Potri.001G281500, Potri.001G295100, Potri.001G301800, Potri.001G337600, Potri.001G348200, Potri.001G357700, Potri.001G383900, Potri.001G389300, Potri.001G389500, Potri.001G389700, Potri.001G443200, Pot…
GO:0048468	0.00291807	1.34375	111.979	138	442	cell development	Potri.001G004100, Potri.001G011900, Potri.001G081600, Potri.001G103600, Potri.001G112900, Potri.001G147000, Potri.001G160600, Potri.001G274700, Potri.001G326600, Potri.001G360700, Potri.001G360800, Potri.001G408800, Potri.001G453700, Potri.002G017200, Potri.002G061900, Potri.002G104300, Potri.002G144700, Potri.002G160800, Potri.002G163200, Potri.002G165900, Potri.002G167800, Potri.002G203200, Pot…
GO:0048469	0.00494389	1.65705	32.4282	46	128	cell maturation	Potri.001G004100, Potri.001G112900, Potri.001G147000, Potri.001G360700, Potri.001G408800, Potri.001G453700, Potri.002G144700, Potri.002G160800, Potri.002G167800, Potri.002G254300, Potri.003G220900, Potri.004G058100, Potri.004G173700, Potri.004G230500, Potri.005G059000, Potri.005G100500, Potri.006G091800, Potri.006G098300, Potri.006G154600, Potri.006G165300, Potri.006G186600, Potri.006G194000, Pot…
GO:0048507	0.000627417	1.42725	103.618	133	409	meristem development	Potri.001G022700, Potri.001G057400, Potri.001G058200, Potri.001G070500, Potri.001G073600, Potri.001G082100, Potri.001G126100, Potri.001G141400, Potri.001G144700, Potri.001G168100, Potri.001G188800, Potri.001G257600, Potri.001G361200, Potri.001G372300, Potri.001G455600, Potri.001G455700, Potri.001G468800, Potri.002G003400, Potri.002G037500, Potri.002G114800, Potri.002G124100, Potri.002G144700, Pot…
GO:0048509	1.79459e-05	1.96359	43.8287	69	173	regulation of meristem development	Potri.001G057400, Potri.001G070500, Potri.001G073600, Potri.001G141400, Potri.001G188800, Potri.001G257600, Potri.001G455600, Potri.001G455700, Potri.002G003400, Potri.002G185000, Potri.002G210300, Potri.002G210400, Potri.002G259000, Potri.003G033400, Potri.003G050100, Potri.003G112800, Potri.003G119700, Potri.003G171000, Potri.003G221100, Potri.004G004700, Potri.004G164500, Potri.004G223900, Pot…
GO:0048519	0.000202784	1.24771	340.496	397	1344	negative regulation of biological process	Potri.001G009600, Potri.001G019600, Potri.001G037100, Potri.001G057400, Potri.001G066200, Potri.001G067700, Potri.001G098300, Potri.001G109700, Potri.001G177000, Potri.001G178500, Potri.001G180200, Potri.001G180400, Potri.001G190000, Potri.001G190200, Potri.001G207700, Potri.001G213900, Potri.001G224500, Potri.001G231800, Potri.001G240100, Potri.001G240700, Potri.001G241200, Potri.001G264000, Pot…
GO:0048523	0.000322505	1.29381	228.771	274	903	negative regulation of cellular process	Potri.001G009600, Potri.001G066200, Potri.001G067700, Potri.001G098300, Potri.001G177000, Potri.001G178500, Potri.001G180200, Potri.001G180400, Potri.001G213900, Potri.001G240100, Potri.001G241200, Potri.001G264000, Potri.001G295500, Potri.001G316300, Potri.001G322700, Potri.001G368100, Potri.001G372100, Potri.001G397200, Potri.001G410700, Potri.001G420400, Potri.001G463800, Potri.002G002700, Pot…
GO:0048532	4.56878e-05	2.01834	36.2283	58	143	anatomical structure arrangement	Potri.001G082100, Potri.001G141400, Potri.001G144700, Potri.001G168100, Potri.001G188800, Potri.001G361200, Potri.001G372300, Potri.002G003400, Potri.002G185000, Potri.002G190500, Potri.002G210300, Potri.002G210400, Potri.002G252600, Potri.002G259000, Potri.003G033400, Potri.003G050100, Potri.003G109100, Potri.003G112800, Potri.003G221100, Potri.004G004700, Potri.004G211300, Potri.004G223900, Pot…
GO:0048589	0.00290963	1.27351	170.248	202	672	developmental growth	Potri.001G004100, Potri.001G011300, Potri.001G011900, Potri.001G019600, Potri.001G022700, Potri.001G070500, Potri.001G073600, Potri.001G112900, Potri.001G120300, Potri.001G144700, Potri.001G147000, Potri.001G160600, Potri.001G188800, Potri.001G240900, Potri.001G264500, Potri.001G267700, Potri.001G274700, Potri.001G295500, Potri.001G360700, Potri.001G405500, Potri.001G408800, Potri.001G420400, Pot…
GO:0048598	0.00122381	2.51489	12.6673	23	50	embryonic morphogenesis	Potri.001G082100, Potri.004G172800, Potri.004G185700, Potri.004G236500, Potri.006G096600, Potri.007G119600, Potri.008G137900, Potri.008G187800, Potri.009G132100, Potri.010G062000, Potri.010G093400, Potri.010G102900, Potri.012G047200, Potri.015G038700, Potri.015G081900, Potri.016G035300, Potri.016G111400, Potri.016G125900, Potri.017G051000, Potri.017G051300, Potri.018G066200, Potri.019G020000, Pot…
GO:0048764	0.00245289	1.74232	31.4148	46	124	trichoblast maturation	Potri.001G004100, Potri.001G112900, Potri.001G147000, Potri.001G360700, Potri.001G408800, Potri.001G453700, Potri.002G144700, Potri.002G160800, Potri.002G167800, Potri.002G254300, Potri.003G220900, Potri.004G058100, Potri.004G173700, Potri.004G230500, Potri.005G059000, Potri.005G100500, Potri.006G091800, Potri.006G098300, Potri.006G154600, Potri.006G165300, Potri.006G186600, Potri.006G194000, Pot…
GO:0048765	0.00245289	1.74232	31.4148	46	124	root hair cell differentiation	Potri.001G004100, Potri.001G112900, Potri.001G147000, Potri.001G360700, Potri.001G408800, Potri.001G453700, Potri.002G144700, Potri.002G160800, Potri.002G167800, Potri.002G254300, Potri.003G220900, Potri.004G058100, Potri.004G173700, Potri.004G230500, Potri.005G059000, Potri.005G100500, Potri.006G091800, Potri.006G098300, Potri.006G154600, Potri.006G165300, Potri.006G186600, Potri.006G194000, Pot…
GO:0048767	0.000447906	2.23196	20.0143	34	79	root hair elongation	Potri.001G004100, Potri.001G112900, Potri.001G147000, Potri.001G408800, Potri.001G453700, Potri.002G144700, Potri.002G167800, Potri.002G254300, Potri.003G220900, Potri.004G173700, Potri.004G230500, Potri.005G059000, Potri.005G100500, Potri.006G154600, Potri.006G165300, Potri.006G186600, Potri.006G194000, Potri.007G109000, Potri.008G134300, Potri.008G174500, Potri.010G025300, Potri.010G025400, Pot…
GO:0048826	0.0098612	2.28007	9.88046	17	39	cotyledon morphogenesis	Potri.001G082100, Potri.004G172800, Potri.004G236500, Potri.006G096600, Potri.007G119600, Potri.008G187800, Potri.009G132100, Potri.010G062000, Potri.010G093400, Potri.012G047200, Potri.015G038700, Potri.015G081900, Potri.016G035300, Potri.016G111400, Potri.017G051000, Potri.017G051300, Potri.T101000
GO:0048856	0.00548122	1.10035	1084.82	1153	4282	anatomical structure development	Potri.001G004100, Potri.001G004800, Potri.001G009600, Potri.001G009800, Potri.001G011300, Potri.001G011900, Potri.001G012200, Potri.001G019600, Potri.001G020900, Potri.001G022700, Potri.001G026000, Potri.001G026800, Potri.001G027700, Potri.001G031500, Potri.001G042300, Potri.001G051700, Potri.001G055700, Potri.001G057400, Potri.001G058200, Potri.001G058600, Potri.001G061700, Potri.001G066200, Pot…
GO:0048869	0.00131519	1.20943	337.202	385	1331	cellular developmental process	Potri.001G004100, Potri.001G011300, Potri.001G011900, Potri.001G012200, Potri.001G022700, Potri.001G042300, Potri.001G055700, Potri.001G061700, Potri.001G073600, Potri.001G081600, Potri.001G096200, Potri.001G097600, Potri.001G103600, Potri.001G112900, Potri.001G120300, Potri.001G137600, Potri.001G141400, Potri.001G144700, Potri.001G147000, Potri.001G160600, Potri.001G164100, Potri.001G188500, Pot…
GO:0050789	0.00126185	1.0939	2009.79	2112	7933	regulation of biological process	Potri.001G002600, Potri.001G009600, Potri.001G011300, Potri.001G011900, Potri.001G012200, Potri.001G013200, Potri.001G019600, Potri.001G022700, Potri.001G024300, Potri.001G026000, Potri.001G026700, Potri.001G026800, Potri.001G027700, Potri.001G028400, Potri.001G029400, Potri.001G029700, Potri.001G029800, Potri.001G033200, Potri.001G034600, Potri.001G034900, Potri.001G037100, Potri.001G037200, Pot…
GO:0050790	1.91121e-05	1.58236	98.2979	135	388	regulation of catalytic activity	Potri.001G042300, Potri.001G042400, Potri.001G081600, Potri.001G096800, Potri.001G109700, Potri.001G177100, Potri.001G272000, Potri.001G390700, Potri.002G002900, Potri.002G010000, Potri.002G030000, Potri.002G052800, Potri.002G080000, Potri.002G104300, Potri.002G129100, Potri.002G143400, Potri.002G149200, Potri.002G159700, Potri.002G242100, Potri.003G034300, Potri.003G058200, Potri.003G091700, Pot…
GO:0050794	0.000107338	1.12051	1802.3	1923	7114	regulation of cellular process	Potri.001G002600, Potri.001G009600, Potri.001G011900, Potri.001G012200, Potri.001G013200, Potri.001G022700, Potri.001G024300, Potri.001G026000, Potri.001G026700, Potri.001G027700, Potri.001G028400, Potri.001G029400, Potri.001G029700, Potri.001G029800, Potri.001G033200, Potri.001G034600, Potri.001G034900, Potri.001G037200, Potri.001G041400, Potri.001G042300, Potri.001G042400, Potri.001G043800, Pot…
GO:0051026	0.000339721	3.9354	7.09366	16	28	chiasma assembly	Potri.001G055200, Potri.001G099100, Potri.001G156200, Potri.001G348200, Potri.001G383900, Potri.002G160100, Potri.002G232700, Potri.003G078600, Potri.003G173200, Potri.003G202300, Potri.006G182200, Potri.008G118800, Potri.008G158500, Potri.010G081500, Potri.010G103700, Potri.014G084800
GO:0051052	1.76973e-07	2.95884	24.3211	48	96	regulation of DNA metabolic process	Potri.001G180200, Potri.001G247700, Potri.001G389300, Potri.001G389500, Potri.001G389700, Potri.002G046400, Potri.003G055700, Potri.003G221100, Potri.004G041900, Potri.004G179000, Potri.005G058000, Potri.005G066600, Potri.005G111000, Potri.005G218100, Potri.005G245800, Potri.006G158300, Potri.006G159200, Potri.006G241700, Potri.006G249300, Potri.007G004000, Potri.007G023500, Potri.007G026700, Pot…
GO:0051053	0.000245049	3.09324	10.8938	22	43	negative regulation of DNA metabolic process	Potri.001G180200, Potri.003G055700, Potri.004G041900, Potri.005G218100, Potri.005G245800, Potri.006G158300, Potri.006G159200, Potri.007G004000, Potri.007G023500, Potri.008G191000, Potri.010G065000, Potri.010G097400, Potri.011G141200, Potri.011G161900, Potri.012G005000, Potri.012G046400, Potri.012G060000, Potri.012G075300, Potri.014G121800, Potri.015G070300, Potri.018G049500, Potri.T171400
GO:0051128	4.41911e-11	2.00116	100.831	160	398	regulation of cellular component organization	Potri.001G011900, Potri.001G012200, Potri.001G022700, Potri.001G067700, Potri.001G213900, Potri.001G274700, Potri.001G326600, Potri.001G405500, Potri.002G002900, Potri.002G007700, Potri.002G017200, Potri.002G058700, Potri.002G163200, Potri.002G165900, Potri.002G172000, Potri.002G226000, Potri.002G233400, Potri.002G238300, Potri.002G240200, Potri.002G252600, Potri.002G253200, Potri.003G021700, Pot…
GO:0051129	1.21975e-06	3.63777	14.694	32	58	negative regulation of cellular component organization	Potri.002G002900, Potri.002G226000, Potri.002G240200, Potri.002G253200, Potri.003G157100, Potri.004G159900, Potri.004G228900, Potri.005G025300, Potri.005G202700, Potri.005G258300, Potri.006G050200, Potri.006G116000, Potri.006G165300, Potri.007G026700, Potri.007G139000, Potri.007G140200, Potri.008G071900, Potri.008G179600, Potri.009G045000, Potri.009G089200, Potri.009G121000, Potri.010G055100, Pot…
GO:0051130	0.00310017	1.65209	36.735	52	145	positive regulation of cellular component organization	Potri.001G067700, Potri.001G326600, Potri.002G165900, Potri.002G240200, Potri.002G252600, Potri.003G021700, Potri.003G103800, Potri.003G157100, Potri.003G157700, Potri.003G162400, Potri.004G066400, Potri.004G066500, Potri.005G182100, Potri.005G202700, Potri.006G105800, Potri.006G145800, Potri.006G167800, Potri.006G194200, Potri.006G216600, Potri.007G026700, Potri.007G140200, Potri.008G092000, Pot…
GO:0051168	0.00404115	2.07446	15.9607	26	63	nuclear export	Potri.001G036100, Potri.001G078600, Potri.001G164000, Potri.001G165900, Potri.001G168100, Potri.002G172400, Potri.002G172700, Potri.002G221300, Potri.003G071200, Potri.003G180100, Potri.003G189500, Potri.003G194000, Potri.004G085700, Potri.006G238100, Potri.008G013200, Potri.008G080900, Potri.008G182900, Potri.011G112800, Potri.012G117600, Potri.013G090500, Potri.014G100000, Potri.016G063100, Pot…
GO:0051169	2.64359e-06	2.15592	40.2819	67	159	nuclear transport	Potri.001G004800, Potri.001G036100, Potri.001G078600, Potri.001G094800, Potri.001G164000, Potri.001G165900, Potri.001G168100, Potri.001G278900, Potri.002G069500, Potri.002G172400, Potri.002G172700, Potri.002G179800, Potri.002G199600, Potri.002G221300, Potri.002G232600, Potri.002G246600, Potri.003G071200, Potri.003G170800, Potri.003G180100, Potri.003G189500, Potri.003G194000, Potri.003G220100, Pot…
GO:0051170	1.10677e-05	2.46416	25.0812	45	99	nuclear import	Potri.001G004800, Potri.001G036100, Potri.001G094800, Potri.001G165900, Potri.001G278900, Potri.002G069500, Potri.002G172400, Potri.002G172700, Potri.002G179800, Potri.002G199600, Potri.002G221300, Potri.002G232600, Potri.003G170800, Potri.003G189500, Potri.003G220100, Potri.004G177700, Potri.005G020400, Potri.005G209600, Potri.006G103300, Potri.006G119600, Potri.006G119700, Potri.006G238100, Pot…
GO:0051174	4.12483e-06	1.93574	53.2025	83	210	regulation of phosphorus metabolic process	Potri.001G042300, Potri.001G042400, Potri.001G081600, Potri.001G177100, Potri.001G272000, Potri.002G010000, Potri.002G052800, Potri.002G080000, Potri.002G129100, Potri.002G143400, Potri.002G242100, Potri.003G034300, Potri.003G058200, Potri.003G091700, Potri.003G117800, Potri.003G139200, Potri.004G118700, Potri.004G177900, Potri.005G029300, Potri.005G029900, Potri.005G033400, Potri.005G078100, Pot…
GO:0051177	0.00599158	3.68731	4.56021	10	18	meiotic sister chromatid cohesion	Potri.001G126800, Potri.004G216000, Potri.008G072300, Potri.009G006100, Potri.009G072000, Potri.010G229100, Potri.011G049300, Potri.014G151400, Potri.016G070800, Potri.017G092600
GO:0051225	5.70181e-07	5.66207	8.86708	23	35	spindle assembly	Potri.001G295800, Potri.001G337600, Potri.004G031600, Potri.004G066400, Potri.004G066500, Potri.004G114600, Potri.006G038500, Potri.006G046200, Potri.006G046300, Potri.006G181700, Potri.006G194200, Potri.007G138600, Potri.009G089800, Potri.009G153300, Potri.011G031200, Potri.011G090800, Potri.014G128400, Potri.014G158000, Potri.016G000100, Potri.016G000300, Potri.016G059900, Potri.017G013100, Pot…
GO:0051246	1.24266e-06	1.53659	147.954	199	584	regulation of protein metabolic process	Potri.001G002600, Potri.001G037200, Potri.001G042300, Potri.001G042400, Potri.001G081600, Potri.001G177100, Potri.001G197400, Potri.001G213900, Potri.001G272000, Potri.001G304000, Potri.001G418600, Potri.001G420400, Potri.002G002900, Potri.002G010000, Potri.002G017800, Potri.002G023300, Potri.002G052800, Potri.002G080000, Potri.002G089000, Potri.002G120900, Potri.002G129100, Potri.002G143400, Pot…
GO:0051248	0.00488586	1.55798	42.562	58	168	negative regulation of protein metabolic process	Potri.001G420400, Potri.002G002900, Potri.002G089000, Potri.002G153600, Potri.002G226000, Potri.002G232600, Potri.002G242100, Potri.004G103700, Potri.004G159900, Potri.004G168400, Potri.004G208500, Potri.004G228900, Potri.005G075600, Potri.005G153300, Potri.005G202700, Potri.005G219400, Potri.005G258300, Potri.006G012000, Potri.006G057800, Potri.007G010900, Potri.007G026700, Potri.007G042300, Pot…
GO:0051258	2.11684e-08	2.74063	32.6815	62	129	protein polymerization	Potri.001G104600, Potri.001G106100, Potri.001G289500, Potri.001G326600, Potri.002G165900, Potri.002G167800, Potri.002G233400, Potri.002G240200, Potri.003G047700, Potri.003G103800, Potri.003G125400, Potri.003G157100, Potri.003G157700, Potri.003G192400, Potri.004G066400, Potri.004G066500, Potri.005G025300, Potri.006G035900, Potri.006G050200, Potri.006G095000, Potri.006G105800, Potri.006G165300, Pot…
GO:0051276	1.98881e-17	2.01561	166.954	265	659	chromosome organization	Potri.001G009600, Potri.001G050300, Potri.001G055200, Potri.001G067700, Potri.001G070500, Potri.001G074000, Potri.001G093200, Potri.001G099100, Potri.001G125000, Potri.001G126800, Potri.001G156200, Potri.001G165900, Potri.001G180200, Potri.001G190000, Potri.001G207700, Potri.001G213900, Potri.001G240100, Potri.001G264000, Potri.001G320300, Potri.001G348200, Potri.001G368100, Potri.001G383900, Pot…
GO:0051297	0.000166977	5.1648	5.57359	14	22	centrosome organization	Potri.001G295800, Potri.001G337600, Potri.004G066400, Potri.004G066500, Potri.006G046200, Potri.006G046300, Potri.006G181700, Potri.006G194200, Potri.009G089800, Potri.009G153300, Potri.014G128400, Potri.016G000100, Potri.016G000300, Potri.016G059900
GO:0051298	0.00146043	10.3232	2.28011	7	9	centrosome duplication	Potri.004G066400, Potri.004G066500, Potri.006G194200, Potri.009G153300, Potri.014G128400, Potri.016G000100, Potri.016G059900
GO:0051301	4.50207e-28	2.73577	129.713	244	512	cell division	Potri.001G009600, Potri.001G022700, Potri.001G031500, Potri.001G067700, Potri.001G081600, Potri.001G125000, Potri.001G126100, Potri.001G147500, Potri.001G149200, Potri.001G177100, Potri.001G225600, Potri.001G250200, Potri.001G266400, Potri.001G272000, Potri.001G273700, Potri.001G292300, Potri.001G295100, Potri.001G301800, Potri.001G334300, Potri.001G335700, Potri.001G337600, Potri.001G357700, Pot…
GO:0051304	5.79043e-10	10.5553	8.10704	25	32	chromosome separation	Potri.001G150400, Potri.001G213900, Potri.001G264000, Potri.002G002900, Potri.002G087600, Potri.003G021700, Potri.004G034900, Potri.004G228900, Potri.005G067100, Potri.005G173300, Potri.005G258300, Potri.007G023500, Potri.007G139000, Potri.008G071900, Potri.008G179600, Potri.009G058900, Potri.009G089200, Potri.010G013300, Potri.010G055100, Potri.010G185500, Potri.012G141100, Potri.014G096400, Pot…
GO:0051306	3.96774e-05	7.67344	4.56021	13	18	mitotic sister chromatid separation	Potri.002G002900, Potri.003G021700, Potri.004G034900, Potri.004G228900, Potri.005G258300, Potri.007G023500, Potri.007G139000, Potri.008G071900, Potri.008G179600, Potri.009G089200, Potri.010G055100, Potri.010G185500, Potri.017G037700
GO:0051307	9.18631e-06	29.5072	2.7868	10	11	meiotic chromosome separation	Potri.001G150400, Potri.001G213900, Potri.001G264000, Potri.003G021700, Potri.005G067100, Potri.009G058900, Potri.012G141100, Potri.014G096400, Potri.014G175300, Potri.015G100200
GO:0051321	5.99834e-15	2.9467	55.4826	109	219	meiotic cell cycle	Potri.001G011900, Potri.001G055200, Potri.001G061700, Potri.001G099100, Potri.001G125000, Potri.001G126800, Potri.001G141400, Potri.001G150400, Potri.001G156200, Potri.001G213900, Potri.001G264000, Potri.001G269700, Potri.001G281500, Potri.001G295100, Potri.001G320300, Potri.001G348200, Potri.001G375600, Potri.001G383900, Potri.001G465400, Potri.002G057000, Potri.002G096300, Potri.002G160100, Pot…
GO:0051336	0.00532725	1.70548	28.3746	41	112	regulation of hydrolase activity	Potri.001G390700, Potri.002G104300, Potri.002G149200, Potri.002G159700, Potri.003G034300, Potri.003G091700, Potri.003G106400, Potri.003G139200, Potri.004G177900, Potri.004G208400, Potri.006G091800, Potri.006G104100, Potri.006G216900, Potri.006G219500, Potri.006G236800, Potri.006G247100, Potri.008G016800, Potri.008G062000, Potri.008G179900, Potri.008G206000, Potri.009G138400, Potri.009G162900, Pot…
GO:0051338	9.10732e-07	2.19017	42.3086	71	167	regulation of transferase activity	Potri.001G042300, Potri.001G042400, Potri.001G081600, Potri.001G177100, Potri.001G272000, Potri.002G002900, Potri.002G010000, Potri.002G052800, Potri.002G080000, Potri.002G129100, Potri.002G143400, Potri.002G242100, Potri.003G058200, Potri.003G117800, Potri.004G118700, Potri.004G228900, Potri.005G029300, Potri.005G029900, Potri.005G033400, Potri.005G094000, Potri.005G097400, Potri.005G100000, Pot…
GO:0051340	0.000263652	5.90166	4.56021	12	18	regulation of ligase activity	Potri.002G002900, Potri.004G228900, Potri.005G258300, Potri.006G057800, Potri.007G139000, Potri.008G071900, Potri.008G179600, Potri.009G089200, Potri.010G055100, Potri.010G185500, Potri.016G050300, Potri.017G084300
GO:0051348	0.00060239	4.1315	6.08028	14	24	negative regulation of transferase activity	Potri.002G002900, Potri.002G242100, Potri.004G228900, Potri.005G258300, Potri.006G057800, Potri.007G042300, Potri.007G139000, Potri.008G071900, Potri.008G179600, Potri.009G089200, Potri.010G055100, Potri.010G185500, Potri.012G046400, Potri.016G050300
GO:0051352	4.53572e-05	10.8197	3.54683	11	14	negative regulation of ligase activity	Potri.002G002900, Potri.004G228900, Potri.005G258300, Potri.006G057800, Potri.007G139000, Potri.008G071900, Potri.008G179600, Potri.009G089200, Potri.010G055100, Potri.010G185500, Potri.016G050300
GO:0051415	0.00146043	10.3232	2.28011	7	9	interphase microtubule nucleation by interphase microtubule organizing center	Potri.004G066400, Potri.004G066500, Potri.006G194200, Potri.009G153300, Potri.014G128400, Potri.016G000100, Potri.016G059900
GO:0051418	0.000140651	13.276	2.7868	9	11	microtubule nucleation by microtubule organizing center	Potri.004G066400, Potri.004G066500, Potri.006G035900, Potri.006G194200, Potri.009G153300, Potri.014G128400, Potri.016G000100, Potri.016G034200, Potri.016G059900
GO:0051436	4.53572e-05	10.8197	3.54683	11	14	negative regulation of ubiquitin-protein ligase activity involved in mitotic cell cycle	Potri.002G002900, Potri.004G228900, Potri.005G258300, Potri.006G057800, Potri.007G139000, Potri.008G071900, Potri.008G179600, Potri.009G089200, Potri.010G055100, Potri.010G185500, Potri.016G050300
GO:0051438	0.000263652	5.90166	4.56021	12	18	regulation of ubiquitin-protein transferase activity	Potri.002G002900, Potri.004G228900, Potri.005G258300, Potri.006G057800, Potri.007G139000, Potri.008G071900, Potri.008G179600, Potri.009G089200, Potri.010G055100, Potri.010G185500, Potri.016G050300, Potri.017G084300
GO:0051439	4.53572e-05	10.8197	3.54683	11	14	regulation of ubiquitin-protein ligase activity involved in mitotic cell cycle	Potri.002G002900, Potri.004G228900, Potri.005G258300, Potri.006G057800, Potri.007G139000, Potri.008G071900, Potri.008G179600, Potri.009G089200, Potri.010G055100, Potri.010G185500, Potri.016G050300
GO:0051444	4.53572e-05	10.8197	3.54683	11	14	negative regulation of ubiquitin-protein transferase activity	Potri.002G002900, Potri.004G228900, Potri.005G258300, Potri.006G057800, Potri.007G139000, Potri.008G071900, Potri.008G179600, Potri.009G089200, Potri.010G055100, Potri.010G185500, Potri.016G050300
GO:0051493	1.32329e-07	2.95909	24.8278	49	98	regulation of cytoskeleton organization	Potri.001G326600, Potri.002G165900, Potri.002G233400, Potri.002G240200, Potri.002G253200, Potri.003G103800, Potri.003G117800, Potri.003G157100, Potri.003G157700, Potri.004G066400, Potri.004G066500, Potri.004G118700, Potri.005G025300, Potri.006G050200, Potri.006G105800, Potri.006G165300, Potri.006G194200, Potri.007G138600, Potri.007G140200, Potri.008G060700, Potri.008G182700, Potri.009G045000, Pot…
GO:0051494	0.00105911	4.42588	5.0669	12	20	negative regulation of cytoskeleton organization	Potri.002G240200, Potri.002G253200, Potri.003G157100, Potri.005G025300, Potri.006G050200, Potri.006G165300, Potri.007G140200, Potri.009G045000, Potri.013G017000, Potri.014G174700, Potri.016G056200, Potri.018G089700
GO:0051495	7.5582e-05	2.76957	15.7074	30	62	positive regulation of cytoskeleton organization	Potri.001G326600, Potri.002G165900, Potri.002G240200, Potri.003G103800, Potri.003G157100, Potri.003G157700, Potri.004G066400, Potri.004G066500, Potri.006G105800, Potri.006G194200, Potri.007G140200, Potri.008G182700, Potri.009G153300, Potri.010G180700, Potri.011G092500, Potri.011G131700, Potri.013G051200, Potri.014G128400, Potri.014G174700, Potri.015G123000, Potri.015G123500, Potri.015G123900, Pot…
GO:0051567	0.00231193	2.95106	8.10704	16	32	histone H3-K9 methylation	Potri.001G009600, Potri.001G213900, Potri.002G238000, Potri.003G162800, Potri.005G129800, Potri.005G202700, Potri.006G025900, Potri.006G167800, Potri.007G026700, Potri.007G033000, Potri.014G049500, Potri.014G143900, Potri.017G067100, Potri.018G091500, Potri.019G129900, Potri.T120000
GO:0051641	3.95969e-06	1.34628	292.36	359	1154	cellular localization	Potri.001G004800, Potri.001G011900, Potri.001G026900, Potri.001G036100, Potri.001G043400, Potri.001G078600, Potri.001G094800, Potri.001G101400, Potri.001G111100, Potri.001G127900, Potri.001G152800, Potri.001G157800, Potri.001G164000, Potri.001G165900, Potri.001G168100, Potri.001G179200, Potri.001G191100, Potri.001G197200, Potri.001G198100, Potri.001G222500, Potri.001G237800, Potri.001G246500, Pot…
GO:0051649	6.31129e-06	1.36006	259.425	321	1024	establishment of localization in cell	Potri.001G004800, Potri.001G036100, Potri.001G043400, Potri.001G078600, Potri.001G094800, Potri.001G101400, Potri.001G111100, Potri.001G152800, Potri.001G157800, Potri.001G164000, Potri.001G165900, Potri.001G168100, Potri.001G179200, Potri.001G191100, Potri.001G197200, Potri.001G198100, Potri.001G222500, Potri.001G237800, Potri.001G246500, Potri.001G247800, Potri.001G253600, Potri.001G278800, Pot…
GO:0051651	0.00980699	2.15644	11.4005	19	45	maintenance of location in cell	Potri.001G026900, Potri.001G127900, Potri.001G455600, Potri.001G455700, Potri.001G456000, Potri.002G036100, Potri.003G109100, Potri.003G197600, Potri.005G234100, Potri.006G087300, Potri.006G114200, Potri.006G202200, Potri.009G128900, Potri.010G104200, Potri.012G004000, Potri.015G000100, Potri.016G143900, Potri.017G056000, Potri.T155200
GO:0051693	0.000383225	7.37587	3.54683	10	14	actin filament capping	Potri.002G240200, Potri.005G025300, Potri.006G050200, Potri.006G165300, Potri.007G140200, Potri.009G045000, Potri.013G017000, Potri.014G174700, Potri.016G056200, Potri.018G089700
GO:0051703	0.00599158	3.68731	4.56021	10	18	intraspecies interaction between organisms	Potri.006G110000, Potri.009G007900, Potri.016G138700, Potri.017G096000, Potri.017G096600, Potri.017G096800, Potri.017G097500, Potri.017G097800, Potri.017G098200, Potri.017G098400
GO:0051726	4.71338e-15	2.46053	82.3371	147	325	regulation of cell cycle	Potri.001G042300, Potri.001G042400, Potri.001G081600, Potri.001G177100, Potri.001G213800, Potri.001G250200, Potri.001G264000, Potri.001G272000, Potri.001G292300, Potri.001G301800, Potri.001G329700, Potri.001G389300, Potri.001G389500, Potri.001G389700, Potri.002G002900, Potri.002G003400, Potri.002G010000, Potri.002G040100, Potri.002G052800, Potri.002G080000, Potri.002G087600, Potri.002G121500, Pot…
GO:0051782	0.0043941	3.60567	5.0669	11	20	negative regulation of cell division	Potri.002G002900, Potri.002G023400, Potri.004G228900, Potri.005G258300, Potri.007G139000, Potri.008G071900, Potri.008G179600, Potri.009G089200, Potri.010G055100, Potri.010G185500, Potri.012G060000
GO:0051784	0.0018302	4.91683	4.05352	10	16	negative regulation of nuclear division	Potri.002G002900, Potri.004G228900, Potri.005G258300, Potri.007G139000, Potri.008G071900, Potri.008G179600, Potri.009G089200, Potri.010G055100, Potri.010G185500, Potri.012G060000
GO:0051983	1.35126e-05	8.26473	4.81356	14	19	regulation of chromosome segregation	Potri.002G002900, Potri.003G021700, Potri.004G034900, Potri.004G228900, Potri.005G258300, Potri.007G023500, Potri.007G139000, Potri.008G071900, Potri.008G179600, Potri.009G072000, Potri.009G089200, Potri.010G055100, Potri.010G185500, Potri.017G037700
GO:0051985	0.000435203	8.85032	3.04014	9	12	negative regulation of chromosome segregation	Potri.002G002900, Potri.004G228900, Potri.005G258300, Potri.007G139000, Potri.008G071900, Potri.008G179600, Potri.009G089200, Potri.010G055100, Potri.010G185500
GO:0060236	0.000457943	11.7995	2.53345	8	10	regulation of mitotic spindle organization	Potri.003G117800, Potri.004G118700, Potri.007G138600, Potri.008G060700, Potri.010G197700, Potri.012G130300, Potri.017G013100, Potri.017G092100
GO:0060255	0.0085408	1.09243	1125.11	1190	4441	regulation of macromolecule metabolic process	Potri.001G002600, Potri.001G009600, Potri.001G013200, Potri.001G022700, Potri.001G026000, Potri.001G028400, Potri.001G029400, Potri.001G029700, Potri.001G029800, Potri.001G033200, Potri.001G034600, Potri.001G034900, Potri.001G037100, Potri.001G037200, Potri.001G041400, Potri.001G042300, Potri.001G042400, Potri.001G048200, Potri.001G055000, Potri.001G057800, Potri.001G058200, Potri.001G058600, Pot…
GO:0061024	0.00366064	1.44528	67.1364	87	265	membrane organization	Potri.001G144500, Potri.001G149200, Potri.001G157800, Potri.001G237800, Potri.001G246500, Potri.001G253600, Potri.001G325400, Potri.002G012000, Potri.002G053300, Potri.002G065500, Potri.002G186800, Potri.002G257200, Potri.003G085200, Potri.004G203200, Potri.005G032600, Potri.005G067700, Potri.005G094000, Potri.005G103900, Potri.005G195300, Potri.005G209200, Potri.005G219400, Potri.005G254400, Pot…
GO:0061640	4.25827e-05	2.49578	21.0276	38	83	cytoskeleton-dependent cytokinesis	Potri.001G009600, Potri.001G266400, Potri.001G443200, Potri.002G000500, Potri.002G167800, Potri.002G235500, Potri.003G131800, Potri.004G080100, Potri.004G121000, Potri.004G134000, Potri.004G145800, Potri.005G033200, Potri.005G087500, Potri.006G136600, Potri.006G259500, Potri.007G010700, Potri.008G017800, Potri.008G060700, Potri.008G195800, Potri.009G107000, Potri.010G031800, Potri.010G153000, Pot…
GO:0061647	0.00499059	2.62294	8.61373	16	34	histone H3-K9 modification	Potri.001G009600, Potri.001G213900, Potri.002G238000, Potri.003G162800, Potri.005G129800, Potri.005G202700, Potri.006G025900, Potri.006G167800, Potri.007G026700, Potri.007G033000, Potri.014G049500, Potri.014G143900, Potri.017G067100, Potri.018G091500, Potri.019G129900, Potri.T120000
GO:0065003	9.73064e-11	1.68973	177.342	253	700	macromolecular complex assembly	Potri.001G004800, Potri.001G036100, Potri.001G067700, Potri.001G084000, Potri.001G102300, Potri.001G104600, Potri.001G106100, Potri.001G135200, Potri.001G157800, Potri.001G164000, Potri.001G202400, Potri.001G231200, Potri.001G235000, Potri.001G253600, Potri.001G289500, Potri.001G295800, Potri.001G326600, Potri.001G337600, Potri.001G351400, Potri.001G366800, Potri.001G373100, Potri.001G380400, Pot…
GO:0065004	0.000254097	2.29789	20.2676	35	80	protein-DNA complex assembly	Potri.001G067700, Potri.001G438900, Potri.002G199900, Potri.002G210300, Potri.002G210400, Potri.002G252600, Potri.002G259000, Potri.003G162400, Potri.005G036700, Potri.005G069700, Potri.006G035900, Potri.006G135200, Potri.006G216600, Potri.007G014200, Potri.007G108200, Potri.008G077800, Potri.008G132400, Potri.008G162300, Potri.010G076800, Potri.010G109600, Potri.010G179600, Potri.010G179800, Pot…
GO:0065009	4.1779e-05	1.50791	113.499	151	448	regulation of molecular function	Potri.001G029700, Potri.001G042300, Potri.001G042400, Potri.001G081600, Potri.001G096800, Potri.001G109700, Potri.001G142200, Potri.001G177100, Potri.001G272000, Potri.001G390700, Potri.001G465800, Potri.002G002900, Potri.002G010000, Potri.002G030000, Potri.002G052800, Potri.002G080000, Potri.002G104300, Potri.002G129100, Potri.002G143400, Potri.002G149200, Potri.002G159700, Potri.002G242100, Pot…
GO:0070192	3.17812e-07	3.90216	14.694	33	58	chromosome organization involved in meiotic cell cycle	Potri.001G055200, Potri.001G099100, Potri.001G126800, Potri.001G156200, Potri.001G348200, Potri.001G383900, Potri.002G096300, Potri.002G160100, Potri.002G232700, Potri.003G078600, Potri.003G173200, Potri.003G202300, Potri.004G216000, Potri.005G038900, Potri.006G135200, Potri.006G182200, Potri.008G072300, Potri.008G118800, Potri.008G158500, Potri.009G006100, Potri.009G072000, Potri.010G013300, Pot…
GO:0070271	2.76418e-10	1.79316	133.513	198	527	protein complex biogenesis	Potri.001G004800, Potri.001G036100, Potri.001G084000, Potri.001G102300, Potri.001G104600, Potri.001G106100, Potri.001G135200, Potri.001G157800, Potri.001G231200, Potri.001G253600, Potri.001G289500, Potri.001G295800, Potri.001G326600, Potri.001G337600, Potri.001G351400, Potri.001G366800, Potri.001G373100, Potri.001G380400, Potri.001G463200, Potri.002G140700, Potri.002G165900, Potri.002G167800, Pot…
GO:0070507	8.25841e-05	4.00683	8.36039	19	33	regulation of microtubule cytoskeleton organization	Potri.002G253200, Potri.003G117800, Potri.003G157100, Potri.004G066400, Potri.004G066500, Potri.004G118700, Potri.006G194200, Potri.007G138600, Potri.008G060700, Potri.009G153300, Potri.010G180700, Potri.010G197700, Potri.011G092500, Potri.012G130300, Potri.014G128400, Potri.016G000100, Potri.016G059900, Potri.017G013100, Potri.017G092100
GO:0070727	0.00012163	1.37207	171.515	214	677	cellular macromolecule localization	Potri.001G004800, Potri.001G011900, Potri.001G026900, Potri.001G036100, Potri.001G094800, Potri.001G101400, Potri.001G165900, Potri.001G179200, Potri.001G191100, Potri.001G197200, Potri.001G198100, Potri.001G222500, Potri.001G237800, Potri.001G246500, Potri.001G253600, Potri.001G278800, Potri.001G278900, Potri.001G325400, Potri.001G366300, Potri.001G372000, Potri.001G380400, Potri.001G420900, Pot…
GO:0070828	0.00141446	3.83591	5.82694	13	23	heterochromatin organization	Potri.001G067700, Potri.002G210300, Potri.002G210400, Potri.003G162400, Potri.005G026500, Potri.006G082300, Potri.007G108200, Potri.008G077800, Potri.010G179600, Potri.010G179800, Potri.013G018200, Potri.T034000, Potri.T107700
GO:0070925	2.21895e-05	2.1077	34.7083	57	137	organelle assembly	Potri.001G164000, Potri.001G235000, Potri.001G295800, Potri.001G337600, Potri.001G457800, Potri.002G055200, Potri.002G157500, Potri.002G170100, Potri.002G205700, Potri.003G071200, Potri.003G161200, Potri.004G031600, Potri.004G066400, Potri.004G066500, Potri.004G085300, Potri.004G114600, Potri.004G131800, Potri.004G187800, Potri.005G040100, Potri.005G194500, Potri.005G215400, Potri.006G038500, Pot…
GO:0071103	3.76267e-11	3.73569	26.3479	58	104	DNA conformation change	Potri.001G067700, Potri.001G070500, Potri.001G074000, Potri.001G099100, Potri.001G125000, Potri.001G264000, Potri.002G148200, Potri.002G199900, Potri.002G210300, Potri.002G210400, Potri.003G108400, Potri.003G157000, Potri.003G162400, Potri.004G085500, Potri.004G131600, Potri.004G172600, Potri.005G067100, Potri.005G069700, Potri.005G112800, Potri.006G035900, Potri.006G041500, Potri.006G188700, Pot…
GO:0071173	0.000435203	8.85032	3.04014	9	12	spindle assembly checkpoint	Potri.002G002900, Potri.004G228900, Potri.005G258300, Potri.007G139000, Potri.008G071900, Potri.008G179600, Potri.009G089200, Potri.010G055100, Potri.010G185500
GO:0071174	0.000435203	8.85032	3.04014	9	12	mitotic spindle checkpoint	Potri.002G002900, Potri.004G228900, Potri.005G258300, Potri.007G139000, Potri.008G071900, Potri.008G179600, Potri.009G089200, Potri.010G055100, Potri.010G185500
GO:0071479	0.00379956	6.88187	2.53345	7	10	cellular response to ionizing radiation	Potri.001G358100, Potri.002G148200, Potri.004G141500, Potri.011G107000, Potri.011G107100, Potri.011G107400, Potri.013G017500
GO:0071480	0.00144715	17.6955	1.77342	6	7	cellular response to gamma radiation	Potri.001G358100, Potri.002G148200, Potri.004G141500, Potri.011G107000, Potri.011G107100, Potri.011G107400
GO:0071483	0.0011107	3.13589	8.36039	17	33	cellular response to blue light	Potri.002G134300, Potri.005G164700, Potri.006G077800, Potri.006G125700, Potri.006G219500, Potri.008G157800, Potri.008G157900, Potri.008G158200, Potri.008G206000, Potri.008G213400, Potri.009G130100, Potri.010G000800, Potri.012G031100, Potri.014G042600, Potri.018G041900, Potri.018G048600, Potri.018G084500
GO:0071822	1.18804e-11	1.77067	162.648	239	642	protein complex subunit organization	Potri.001G004800, Potri.001G036100, Potri.001G084000, Potri.001G102300, Potri.001G104600, Potri.001G106100, Potri.001G135200, Potri.001G157800, Potri.001G218100, Potri.001G231200, Potri.001G236400, Potri.001G253600, Potri.001G264500, Potri.001G272300, Potri.001G289500, Potri.001G292900, Potri.001G295800, Potri.001G326600, Potri.001G337600, Potri.001G351400, Potri.001G366800, Potri.001G373100, Pot…
GO:0071824	0.0020281	1.95038	22.2944	35	88	protein-DNA complex subunit organization	Potri.001G067700, Potri.001G438900, Potri.002G199900, Potri.002G210300, Potri.002G210400, Potri.002G252600, Potri.002G259000, Potri.003G162400, Potri.005G036700, Potri.005G069700, Potri.006G035900, Potri.006G135200, Potri.006G216600, Potri.007G014200, Potri.007G108200, Potri.008G077800, Potri.008G132400, Potri.008G162300, Potri.010G076800, Potri.010G109600, Potri.010G179600, Potri.010G179800, Pot…
GO:0071840	2.76683e-20	1.40779	1022.5	1264	4036	cellular component organization or biogenesis	Potri.001G004800, Potri.001G009600, Potri.001G010900, Potri.001G011300, Potri.001G011900, Potri.001G012200, Potri.001G022700, Potri.001G030700, Potri.001G030800, Potri.001G031500, Potri.001G033900, Potri.001G036100, Potri.001G050200, Potri.001G050300, Potri.001G050600, Potri.001G051800, Potri.001G051900, Potri.001G055200, Potri.001G055700, Potri.001G061700, Potri.001G067700, Potri.001G070500, Pot…
GO:0071897	6.005e-05	4.42843	7.60035	18	30	DNA biosynthetic process	Potri.001G247700, Potri.001G387300, Potri.001G421300, Potri.002G222300, Potri.003G022600, Potri.004G185700, Potri.005G065800, Potri.007G045300, Potri.007G111300, Potri.008G178900, Potri.009G040900, Potri.010G055900, Potri.010G094800, Potri.012G039300, Potri.012G046400, Potri.013G022200, Potri.013G076400, Potri.016G009900
GO:0071900	0.000562798	2.37908	16.4674	29	65	regulation of protein serine/threonine kinase activity	Potri.001G081600, Potri.001G177100, Potri.001G272000, Potri.002G010000, Potri.002G052800, Potri.002G080000, Potri.002G143400, Potri.002G242100, Potri.003G058200, Potri.005G097400, Potri.005G100000, Potri.005G181400, Potri.005G209800, Potri.005G251400, Potri.006G035200, Potri.007G042300, Potri.009G066100, Potri.009G066600, Potri.009G165800, Potri.010G218000, Potri.010G249300, Potri.012G043200, Pot…
GO:0072594	7.43375e-05	1.60761	77.7769	108	307	establishment of protein localization to organelle	Potri.001G004800, Potri.001G036100, Potri.001G094800, Potri.001G165900, Potri.001G191100, Potri.001G198100, Potri.001G237800, Potri.001G246500, Potri.001G253600, Potri.001G278900, Potri.001G366300, Potri.001G380400, Potri.001G452100, Potri.001G455600, Potri.001G455700, Potri.002G031800, Potri.002G140700, Potri.002G170100, Potri.002G172400, Potri.002G172700, Potri.002G199600, Potri.002G221300, Pot…
GO:0080090	0.00713443	1.09507	1124.35	1191	4438	regulation of primary metabolic process	Potri.001G002600, Potri.001G009600, Potri.001G013200, Potri.001G022700, Potri.001G024300, Potri.001G026000, Potri.001G028400, Potri.001G029400, Potri.001G029700, Potri.001G029800, Potri.001G033200, Potri.001G034600, Potri.001G034900, Potri.001G037200, Potri.001G041400, Potri.001G042300, Potri.001G042400, Potri.001G048200, Potri.001G055000, Potri.001G057800, Potri.001G058200, Potri.001G058600, Pot…
GO:0080147	0.000258573	2.14911	24.0678	40	95	root hair cell development	Potri.001G004100, Potri.001G112900, Potri.001G147000, Potri.001G408800, Potri.001G453700, Potri.002G144700, Potri.002G160800, Potri.002G167800, Potri.002G254300, Potri.003G220900, Potri.004G173700, Potri.004G230500, Potri.005G059000, Potri.005G100500, Potri.006G091800, Potri.006G154600, Potri.006G165300, Potri.006G186600, Potri.006G194000, Potri.007G109000, Potri.008G134300, Potri.008G174500, Pot…
GO:0090063	0.000457943	11.7995	2.53345	8	10	positive regulation of microtubule nucleation	Potri.004G066400, Potri.004G066500, Potri.006G194200, Potri.009G153300, Potri.010G180700, Potri.014G128400, Potri.016G000100, Potri.016G059900
GO:0090066	0.0061616	1.61119	34.4549	48	136	regulation of anatomical structure size	Potri.001G326600, Potri.002G000200, Potri.002G007700, Potri.002G152200, Potri.002G165900, Potri.002G233400, Potri.002G240200, Potri.003G103800, Potri.003G157700, Potri.003G167900, Potri.004G094400, Potri.004G191800, Potri.005G025300, Potri.005G094000, Potri.006G050200, Potri.006G105800, Potri.006G165300, Potri.007G070100, Potri.007G070200, Potri.007G118300, Potri.007G140200, Potri.008G064800, Pot…
GO:0090224	0.000457943	11.7995	2.53345	8	10	regulation of spindle organization	Potri.003G117800, Potri.004G118700, Potri.007G138600, Potri.008G060700, Potri.010G197700, Potri.012G130300, Potri.017G013100, Potri.017G092100
GO:0090239	0.00493601	14.7444	1.52007	5	6	regulation of histone H4 acetylation	Potri.004G164500, Potri.007G012700, Potri.007G026700, Potri.019G129900, Potri.T120000
GO:0090304	0.00330214	1.09692	1381.74	1462	5454	nucleic acid metabolic process	Potri.001G009600, Potri.001G013200, Potri.001G025500, Potri.001G026000, Potri.001G026800, Potri.001G028400, Potri.001G029400, Potri.001G029700, Potri.001G029800, Potri.001G030700, Potri.001G030800, Potri.001G033200, Potri.001G033900, Potri.001G034600, Potri.001G034900, Potri.001G037100, Potri.001G041400, Potri.001G046700, Potri.001G048200, Potri.001G055000, Potri.001G055200, Potri.001G057800, Pot…
GO:0090307	0.00146043	10.3232	2.28011	7	9	mitotic spindle assembly	Potri.004G066400, Potri.004G066500, Potri.006G194200, Potri.009G153300, Potri.014G128400, Potri.016G000100, Potri.016G059900
GO:0090329	0.000780751	3.68898	6.84032	15	27	regulation of DNA-dependent DNA replication	Potri.001G389300, Potri.001G389500, Potri.001G389700, Potri.003G221100, Potri.005G245800, Potri.006G241700, Potri.007G004000, Potri.007G023500, Potri.010G097400, Potri.011G108800, Potri.011G141200, Potri.011G161900, Potri.012G075300, Potri.015G070300, Potri.018G049500
GO:0090558	5.73026e-05	1.53333	100.325	135	396	plant epidermis development	Potri.001G004100, Potri.001G020900, Potri.001G081600, Potri.001G103600, Potri.001G112900, Potri.001G147000, Potri.001G177100, Potri.001G326600, Potri.001G360700, Potri.001G360800, Potri.001G408800, Potri.001G453700, Potri.002G018600, Potri.002G027400, Potri.002G144700, Potri.002G160800, Potri.002G163200, Potri.002G165900, Potri.002G167800, Potri.002G210300, Potri.002G210400, Potri.002G234600, Pot…
GO:0090626	0.00217906	1.62969	42.0553	59	166	plant epidermis morphogenesis	Potri.001G020900, Potri.001G081600, Potri.001G103600, Potri.001G326600, Potri.001G360700, Potri.001G360800, Potri.002G027400, Potri.002G163200, Potri.002G165900, Potri.002G167800, Potri.003G044900, Potri.003G057800, Potri.003G128000, Potri.003G157700, Potri.004G094400, Potri.005G097400, Potri.005G149100, Potri.005G215400, Potri.005G235100, Potri.006G057800, Potri.006G105800, Potri.006G221200, Pot…
GO:0090627	0.00719271	1.50195	45.8555	61	181	plant epidermal cell differentiation	Potri.001G004100, Potri.001G112900, Potri.001G147000, Potri.001G360700, Potri.001G360800, Potri.001G408800, Potri.001G453700, Potri.002G144700, Potri.002G160800, Potri.002G167800, Potri.002G234600, Potri.002G254300, Potri.003G220900, Potri.003G221100, Potri.004G058100, Potri.004G173700, Potri.004G230500, Potri.005G059000, Potri.005G100500, Potri.005G149100, Potri.006G010500, Potri.006G091800, Pot…
GO:0097033	0.0010427	Inf	1.26673	5	5	mitochondrial respiratory chain complex III biogenesis	Potri.001G231200, Potri.006G169000, Potri.009G024400, Potri.018G093600, Potri.T132000
GO:0097306	0.0054065	1.32293	107.418	131	424	cellular response to alcohol	Potri.001G022700, Potri.001G051800, Potri.001G051900, Potri.001G057400, Potri.001G061700, Potri.001G098300, Potri.001G142200, Potri.001G190200, Potri.001G206700, Potri.001G278500, Potri.001G392600, Potri.001G405500, Potri.001G465800, Potri.002G016100, Potri.002G060100, Potri.002G081000, Potri.002G127100, Potri.002G127500, Potri.002G158400, Potri.002G238300, Potri.002G248600, Potri.003G015000, Pot…
GO:0098813	2.61603e-16	5.15278	26.3479	66	104	nuclear chromosome segregation	Potri.001G050300, Potri.001G055200, Potri.001G099100, Potri.001G125000, Potri.001G126800, Potri.001G150400, Potri.001G156200, Potri.001G213900, Potri.001G264000, Potri.001G348200, Potri.001G383900, Potri.002G002900, Potri.002G096300, Potri.002G160100, Potri.002G232700, Potri.003G021700, Potri.003G078600, Potri.003G107700, Potri.003G108400, Potri.003G173200, Potri.003G202300, Potri.004G034900, Pot…
GO:1901419	0.000137818	2.02497	31.1614	50	123	regulation of response to alcohol	Potri.001G051800, Potri.001G051900, Potri.001G190200, Potri.001G392600, Potri.002G016100, Potri.002G081000, Potri.002G127500, Potri.003G015000, Potri.003G139200, Potri.005G069500, Potri.005G071900, Potri.005G105600, Potri.005G180200, Potri.006G064400, Potri.006G110000, Potri.006G164600, Potri.006G217600, Potri.006G219500, Potri.006G253900, Potri.006G262200, Potri.006G269500, Potri.007G001500, Pot…
GO:1901420	0.000123324	2.55509	17.4808	32	69	negative regulation of response to alcohol	Potri.002G081000, Potri.002G127500, Potri.005G069500, Potri.005G071900, Potri.005G180200, Potri.006G064400, Potri.006G110000, Potri.006G164600, Potri.006G217600, Potri.006G219500, Potri.006G262200, Potri.006G269500, Potri.007G001500, Potri.007G097100, Potri.007G127500, Potri.008G059200, Potri.008G206000, Potri.009G115300, Potri.009G122000, Potri.010G199600, Potri.016G138700, Potri.017G073200, Pot…
GO:1901799	4.37771e-05	8.85324	4.05352	12	16	negative regulation of proteasomal protein catabolic process	Potri.002G002900, Potri.004G228900, Potri.005G075600, Potri.005G258300, Potri.006G057800, Potri.007G139000, Potri.008G071900, Potri.008G179600, Potri.009G089200, Potri.010G055100, Potri.010G185500, Potri.016G050300
GO:1901879	0.00190339	3.93395	5.32025	12	21	regulation of protein depolymerization	Potri.002G240200, Potri.002G253200, Potri.003G157100, Potri.005G025300, Potri.006G050200, Potri.006G165300, Potri.007G140200, Potri.009G045000, Potri.013G017000, Potri.014G174700, Potri.016G056200, Potri.018G089700
GO:1901880	0.000130886	8.11446	3.80018	11	15	negative regulation of protein depolymerization	Potri.002G240200, Potri.002G253200, Potri.005G025300, Potri.006G050200, Potri.006G165300, Potri.007G140200, Potri.009G045000, Potri.013G017000, Potri.014G174700, Potri.016G056200, Potri.018G089700
GO:1901984	0.00460972	4.4246	3.80018	9	15	negative regulation of protein acetylation	Potri.002G226000, Potri.004G159900, Potri.005G202700, Potri.007G026700, Potri.009G121000, Potri.012G092400, Potri.015G089000, Potri.019G129900, Potri.T120000
GO:1901987	3.53552e-05	3.8217	9.88046	22	39	regulation of cell cycle phase transition	Potri.001G177100, Potri.002G002900, Potri.002G003400, Potri.003G058200, Potri.004G034900, Potri.004G228900, Potri.005G257500, Potri.005G258300, Potri.006G057800, Potri.007G023500, Potri.007G139000, Potri.008G071900, Potri.008G179600, Potri.009G089200, Potri.010G011800, Potri.010G055100, Potri.010G185500, Potri.012G033800, Potri.016G050300, Potri.017G037700, Potri.018G006100, Potri.018G034100
GO:1901988	4.53572e-05	10.8197	3.54683	11	14	negative regulation of cell cycle phase transition	Potri.002G002900, Potri.004G228900, Potri.005G258300, Potri.007G139000, Potri.008G071900, Potri.008G179600, Potri.009G089200, Potri.010G011800, Potri.010G055100, Potri.010G185500, Potri.012G033800
GO:1901990	5.97668e-06	4.64122	9.12042	22	36	regulation of mitotic cell cycle phase transition	Potri.001G177100, Potri.002G002900, Potri.002G003400, Potri.003G058200, Potri.004G034900, Potri.004G228900, Potri.005G257500, Potri.005G258300, Potri.006G057800, Potri.007G023500, Potri.007G139000, Potri.008G071900, Potri.008G179600, Potri.009G089200, Potri.010G011800, Potri.010G055100, Potri.010G185500, Potri.012G033800, Potri.016G050300, Potri.017G037700, Potri.018G006100, Potri.018G034100
GO:1901991	4.53572e-05	10.8197	3.54683	11	14	negative regulation of mitotic cell cycle phase transition	Potri.002G002900, Potri.004G228900, Potri.005G258300, Potri.007G139000, Potri.008G071900, Potri.008G179600, Potri.009G089200, Potri.010G011800, Potri.010G055100, Potri.010G185500, Potri.012G033800
GO:1902099	0.000114336	7.08229	4.30687	12	17	regulation of metaphase/anaphase transition of cell cycle	Potri.002G002900, Potri.004G034900, Potri.004G228900, Potri.005G258300, Potri.007G023500, Potri.007G139000, Potri.008G071900, Potri.008G179600, Potri.009G089200, Potri.010G055100, Potri.010G185500, Potri.017G037700
GO:1902100	0.000435203	8.85032	3.04014	9	12	negative regulation of metaphase/anaphase transition of cell cycle	Potri.002G002900, Potri.004G228900, Potri.005G258300, Potri.007G139000, Potri.008G071900, Potri.008G179600, Potri.009G089200, Potri.010G055100, Potri.010G185500
GO:1902275	0.00099825	2.34491	15.454	27	61	regulation of chromatin organization	Potri.001G067700, Potri.001G213900, Potri.002G172000, Potri.002G226000, Potri.003G162400, Potri.003G189400, Potri.004G159900, Potri.004G164500, Potri.005G129800, Potri.005G182100, Potri.005G202700, Potri.005G230600, Potri.006G116000, Potri.006G145800, Potri.006G167800, Potri.007G012700, Potri.007G026700, Potri.007G033000, Potri.009G121000, Potri.012G016000, Potri.012G073900, Potri.012G092400, Pot…
GO:1902407	1.69267e-05	Inf	2.02676	8	8	assembly of actomyosin apparatus involved in mitotic cytokinesis	Potri.002G167800, Potri.002G235500, Potri.005G033200, Potri.008G195800, Potri.010G031800, Potri.013G022600, Potri.014G094900, Potri.014G149000
GO:1902410	0.000209724	2.59569	15.7074	29	62	mitotic cytokinetic process	Potri.001G443200, Potri.002G167800, Potri.002G235500, Potri.003G131800, Potri.004G080100, Potri.004G121000, Potri.005G033200, Potri.006G259500, Potri.007G010700, Potri.008G017800, Potri.008G060700, Potri.008G195800, Potri.010G031800, Potri.010G162600, Potri.010G197700, Potri.010G209700, Potri.010G241800, Potri.012G060800, Potri.012G129600, Potri.013G022600, Potri.014G008500, Potri.014G070100, Pot…
GO:1902580	0.000155148	1.47662	106.658	140	421	single-organism cellular localization	Potri.001G004800, Potri.001G036100, Potri.001G094800, Potri.001G157800, Potri.001G165900, Potri.001G191100, Potri.001G198100, Potri.001G237800, Potri.001G246500, Potri.001G253600, Potri.001G278900, Potri.001G325400, Potri.001G366300, Potri.001G380400, Potri.001G452100, Potri.001G455600, Potri.001G455700, Potri.002G031800, Potri.002G065500, Potri.002G140700, Potri.002G170100, Potri.002G172400, Pot…
GO:1902582	0.000915072	1.30704	175.568	212	693	single-organism intracellular transport	Potri.001G004800, Potri.001G036100, Potri.001G043400, Potri.001G078600, Potri.001G094800, Potri.001G152800, Potri.001G157800, Potri.001G164000, Potri.001G165900, Potri.001G168100, Potri.001G191100, Potri.001G198100, Potri.001G222500, Potri.001G237800, Potri.001G246500, Potri.001G247800, Potri.001G253600, Potri.001G278900, Potri.001G325400, Potri.001G366300, Potri.001G380400, Potri.001G442500, Pot…
GO:1902589	1.37354e-28	2.18993	228.011	378	900	single-organism organelle organization	Potri.001G009600, Potri.001G011900, Potri.001G050300, Potri.001G055200, Potri.001G067700, Potri.001G093200, Potri.001G099100, Potri.001G123600, Potri.001G125000, Potri.001G126800, Potri.001G150400, Potri.001G156200, Potri.001G157800, Potri.001G180200, Potri.001G190000, Potri.001G213900, Potri.001G218100, Potri.001G225600, Potri.001G236400, Potri.001G240100, Potri.001G246500, Potri.001G264000, Pot…
GO:1902593	1.01442e-05	2.5428	23.5611	43	93	single-organism nuclear import	Potri.001G004800, Potri.001G036100, Potri.001G094800, Potri.001G165900, Potri.001G278900, Potri.002G172400, Potri.002G172700, Potri.002G199600, Potri.002G221300, Potri.002G232600, Potri.003G170800, Potri.003G189500, Potri.003G220100, Potri.004G177700, Potri.005G020400, Potri.005G209600, Potri.006G103300, Potri.006G119600, Potri.006G119700, Potri.006G238100, Potri.008G080900, Potri.008G085800, Pot…
GO:1902850	0.00146043	10.3232	2.28011	7	9	microtubule cytoskeleton organization involved in mitosis	Potri.004G066400, Potri.004G066500, Potri.006G194200, Potri.009G153300, Potri.014G128400, Potri.016G000100, Potri.016G059900
GO:1903046	7.13695e-13	3.30181	38.0018	79	150	meiotic cell cycle process	Potri.001G055200, Potri.001G099100, Potri.001G126800, Potri.001G150400, Potri.001G156200, Potri.001G213900, Potri.001G264000, Potri.001G269700, Potri.001G281500, Potri.001G348200, Potri.001G383900, Potri.001G465400, Potri.002G057000, Potri.002G096300, Potri.002G160100, Potri.002G232700, Potri.002G244000, Potri.003G021700, Potri.003G078600, Potri.003G131800, Potri.003G144900, Potri.003G173200, Pot…
GO:1903047	7.88356e-26	3.6334	70.1766	152	277	mitotic cell cycle process	Potri.001G009600, Potri.001G011900, Potri.001G125000, Potri.001G177100, Potri.001G225600, Potri.001G264000, Potri.001G266400, Potri.001G295100, Potri.001G301800, Potri.001G337600, Potri.001G357700, Potri.001G389300, Potri.001G389500, Potri.001G389700, Potri.001G443200, Potri.002G000500, Potri.002G002900, Potri.002G003400, Potri.002G044800, Potri.002G087600, Potri.002G123000, Potri.002G167800, Pot…
GO:1903051	4.37771e-05	8.85324	4.05352	12	16	negative regulation of proteolysis involved in cellular protein catabolic process	Potri.002G002900, Potri.004G228900, Potri.005G075600, Potri.005G258300, Potri.006G057800, Potri.007G139000, Potri.008G071900, Potri.008G179600, Potri.009G089200, Potri.010G055100, Potri.010G185500, Potri.016G050300
GO:1903308	0.00099825	2.34491	15.454	27	61	regulation of chromatin modification	Potri.001G067700, Potri.001G213900, Potri.002G172000, Potri.002G226000, Potri.003G162400, Potri.003G189400, Potri.004G159900, Potri.004G164500, Potri.005G129800, Potri.005G182100, Potri.005G202700, Potri.005G230600, Potri.006G116000, Potri.006G145800, Potri.006G167800, Potri.007G012700, Potri.007G026700, Potri.007G033000, Potri.009G121000, Potri.012G016000, Potri.012G073900, Potri.012G092400, Pot…
GO:1903309	0.00343876	4.21425	4.30687	10	17	negative regulation of chromatin modification	Potri.002G226000, Potri.004G159900, Potri.005G202700, Potri.006G116000, Potri.007G026700, Potri.009G121000, Potri.012G092400, Potri.015G089000, Potri.019G129900, Potri.T120000
GO:1903320	1.21065e-05	7.37983	5.32025	15	21	regulation of protein modification by small protein conjugation or removal	Potri.002G002900, Potri.004G228900, Potri.005G258300, Potri.006G057800, Potri.007G139000, Potri.008G059600, Potri.008G071900, Potri.008G080900, Potri.008G179600, Potri.009G089200, Potri.010G055100, Potri.010G185500, Potri.010G199200, Potri.016G050300, Potri.017G084300
GO:1903321	1.42559e-05	11.8048	3.80018	12	15	negative regulation of protein modification by small protein conjugation or removal	Potri.002G002900, Potri.004G228900, Potri.005G258300, Potri.006G057800, Potri.007G139000, Potri.008G071900, Potri.008G080900, Potri.008G179600, Potri.009G089200, Potri.010G055100, Potri.010G185500, Potri.016G050300
GO:1903363	4.37771e-05	8.85324	4.05352	12	16	negative regulation of cellular protein catabolic process	Potri.002G002900, Potri.004G228900, Potri.005G075600, Potri.005G258300, Potri.006G057800, Potri.007G139000, Potri.008G071900, Potri.008G179600, Potri.009G089200, Potri.010G055100, Potri.010G185500, Potri.016G050300
GO:1904029	2.50118e-05	3.51635	11.6539	25	46	regulation of cyclin-dependent protein kinase activity	Potri.001G081600, Potri.001G177100, Potri.001G272000, Potri.002G010000, Potri.002G052800, Potri.002G080000, Potri.002G143400, Potri.002G242100, Potri.003G058200, Potri.005G097400, Potri.005G100000, Potri.005G181400, Potri.005G209800, Potri.005G251400, Potri.006G035200, Potri.007G042300, Potri.009G066600, Potri.009G165800, Potri.010G218000, Potri.014G050400, Potri.014G066400, Potri.015G112200, Pot…
GO:1904666	0.000435203	8.85032	3.04014	9	12	regulation of ubiquitin protein ligase activity	Potri.002G002900, Potri.004G228900, Potri.005G258300, Potri.007G139000, Potri.008G071900, Potri.008G179600, Potri.009G089200, Potri.010G055100, Potri.010G185500
GO:1904667	0.000435203	8.85032	3.04014	9	12	negative regulation of ubiquitin protein ligase activity	Potri.002G002900, Potri.004G228900, Potri.005G258300, Potri.007G139000, Potri.008G071900, Potri.008G179600, Potri.009G089200, Potri.010G055100, Potri.010G185500
GO:2000104	0.00460972	4.4246	3.80018	9	15	negative regulation of DNA-dependent DNA replication	Potri.005G245800, Potri.007G004000, Potri.007G023500, Potri.010G097400, Potri.011G141200, Potri.011G161900, Potri.012G075300, Potri.015G070300, Potri.018G049500
GO:2000757	0.00460972	4.4246	3.80018	9	15	negative regulation of peptidyl-lysine acetylation	Potri.002G226000, Potri.004G159900, Potri.005G202700, Potri.007G026700, Potri.009G121000, Potri.012G092400, Potri.015G089000, Potri.019G129900, Potri.T120000
GO:2000816	0.000435203	8.85032	3.04014	9	12	negative regulation of mitotic sister chromatid separation	Potri.002G002900, Potri.004G228900, Potri.005G258300, Potri.007G139000, Potri.008G071900, Potri.008G179600, Potri.009G089200, Potri.010G055100, Potri.010G185500
GO:2001251	2.44835e-05	4.67503	7.8537	19	31	negative regulation of chromosome organization	Potri.002G002900, Potri.002G226000, Potri.004G159900, Potri.004G228900, Potri.005G202700, Potri.005G258300, Potri.006G116000, Potri.007G026700, Potri.007G139000, Potri.008G071900, Potri.008G179600, Potri.009G089200, Potri.009G121000, Potri.010G055100, Potri.010G185500, Potri.012G092400, Potri.015G089000, Potri.019G129900, Potri.T120000

## Sheet: salmon
Additional file 10: Data S7. Gene Ontology annotation and enrichment analysis of genes clustered in each module.
GOBPID	Pvalue	OddsRatio	ExpCount	Count	Size	Term	Genes
GO:0001944	0.0073218	5.69528	0.776808	4	36	vasculature development	Potri.001G099400, Potri.003G132300, Potri.004G141200, Potri.009G101900
GO:0006631	0.000814038	2.27419	9.64536	21	447	fatty acid metabolic process	Potri.001G015300, Potri.001G015400, Potri.002G128000, Potri.002G192400, Potri.003G039000, Potri.005G032400, Potri.005G092200, Potri.006G277300, Potri.008G120300, Potri.010G079400, Potri.010G080200, Potri.012G052800, Potri.013G119800, Potri.014G033500, Potri.014G085800, Potri.014G180300, Potri.016G046700, Potri.019G022600, Potri.019G068000, Potri.019G068100, Potri.T095700
GO:0006633	0.00126596	2.50267	6.68918	16	310	fatty acid biosynthetic process	Potri.001G015300, Potri.001G015400, Potri.002G128000, Potri.002G192400, Potri.005G032400, Potri.005G092200, Potri.008G120300, Potri.010G079400, Potri.010G080200, Potri.012G052800, Potri.013G119800, Potri.014G033500, Potri.014G180300, Potri.016G046700, Potri.019G022600, Potri.T095700
GO:0006865	0.007246	2.7807	3.38774	9	157	amino acid transport	Potri.003G138100, Potri.005G068900, Potri.005G176100, Potri.005G181600, Potri.007G100100, Potri.009G140800, Potri.010G055800, Potri.011G167400, Potri.T152100
GO:0006950	0.00718354	1.26369	130.158	156	6032	response to stress	Potri.001G015300, Potri.001G015400, Potri.001G060900, Potri.001G080000, Potri.001G099400, Potri.001G130300, Potri.001G143700, Potri.001G164200, Potri.001G196000, Potri.001G243300, Potri.001G265600, Potri.001G283300, Potri.001G307300, Potri.001G359900, Potri.001G363200, Potri.001G363400, Potri.001G366700, Potri.001G379700, Potri.001G404900, Potri.001G437100, Potri.001G441200, Potri.002G001400, Pot…
GO:0006952	3.65918e-05	1.60842	63.0293	95	2921	defense response	Potri.001G099400, Potri.001G130300, Potri.001G307300, Potri.001G359900, Potri.001G363200, Potri.001G363400, Potri.001G379700, Potri.001G404900, Potri.001G441200, Potri.002G007000, Potri.002G128000, Potri.003G132300, Potri.003G172400, Potri.004G005800, Potri.004G020000, Potri.004G028200, Potri.004G056300, Potri.004G141200, Potri.005G032400, Potri.005G041100, Potri.006G011400, Potri.006G032700, Pot…
GO:0007275	0.000867334	1.38787	96.3457	126	4465	multicellular organism development	Potri.001G060900, Potri.001G072900, Potri.001G080000, Potri.001G080100, Potri.001G082400, Potri.001G099400, Potri.001G137800, Potri.001G143700, Potri.001G173000, Potri.001G256600, Potri.001G346000, Potri.001G359900, Potri.001G415200, Potri.002G102900, Potri.002G142400, Potri.002G145100, Potri.002G181600, Potri.002G182600, Potri.002G193300, Potri.002G230200, Potri.002G243900, Potri.003G039000, Pot…
GO:0009620	0.00242425	1.93275	13.4215	25	622	response to fungus	Potri.001G015300, Potri.001G015400, Potri.001G359900, Potri.002G007000, Potri.003G172400, Potri.004G005800, Potri.004G056300, Potri.004G141200, Potri.006G169600, Potri.007G037100, Potri.007G075900, Potri.009G101900, Potri.013G118400, Potri.013G126100, Potri.014G163300, Potri.014G180300, Potri.015G011100, Potri.015G116900, Potri.015G127500, Potri.019G023000, Potri.019G098800, Potri.019G132900, Pot…
GO:0009786	0.0065836	22.735	0.129468	2	6	regulation of asymmetric cell division	Potri.007G128400, Potri.017G029900
GO:0009791	0.00621412	1.38683	56.9659	76	2640	post-embryonic development	Potri.001G060900, Potri.001G072900, Potri.001G080000, Potri.001G080100, Potri.001G082400, Potri.001G137800, Potri.001G143700, Potri.001G173000, Potri.001G346000, Potri.001G359900, Potri.001G415200, Potri.002G102900, Potri.002G145100, Potri.002G181600, Potri.002G182600, Potri.002G230200, Potri.002G243900, Potri.003G052600, Potri.003G096000, Potri.003G118800, Potri.003G169700, Potri.004G020400, Pot…
GO:0009817	0.000680324	3.69598	2.89145	10	134	defense response to fungus, incompatible interaction	Potri.002G007000, Potri.004G005800, Potri.004G056300, Potri.007G037100, Potri.007G075900, Potri.013G118400, Potri.013G126100, Potri.015G116900, Potri.019G098800, Potri.019G132900
GO:0009908	0.00325757	1.74159	19.0318	32	882	flower development	Potri.001G072900, Potri.001G137800, Potri.001G359900, Potri.002G145100, Potri.002G181600, Potri.002G230200, Potri.003G096000, Potri.003G169700, Potri.004G020400, Potri.004G056300, Potri.006G248200, Potri.007G075900, Potri.008G059000, Potri.009G060400, Potri.009G062300, Potri.009G136300, Potri.010G044500, Potri.010G177100, Potri.011G075800, Potri.012G013500, Potri.013G104900, Potri.013G118400, Pot…
GO:0010159	0.00271029	45.473	0.086312	2	4	specification of organ position	Potri.002G145100, Potri.014G066700
GO:0031407	0.00537884	3.51357	2.11464	7	98	oxylipin metabolic process	Potri.001G015300, Potri.001G015400, Potri.002G128000, Potri.005G032400, Potri.012G052800, Potri.014G033500, Potri.T095700
GO:0031408	0.00380209	3.76232	1.98517	7	92	oxylipin biosynthetic process	Potri.001G015300, Potri.001G015400, Potri.002G128000, Potri.005G032400, Potri.012G052800, Potri.014G033500, Potri.T095700
GO:0031440	0.00908578	18.1874	0.151046	2	7	regulation of mRNA 3'-end processing	Potri.001G359900, Potri.014G163300
GO:0031937	0.00271029	45.473	0.086312	2	4	positive regulation of chromatin silencing	Potri.001G359900, Potri.014G163300
GO:0032501	0.00190755	1.34748	102.042	130	4729	multicellular organismal process	Potri.001G060900, Potri.001G072900, Potri.001G080000, Potri.001G080100, Potri.001G082400, Potri.001G099400, Potri.001G137800, Potri.001G143700, Potri.001G173000, Potri.001G256600, Potri.001G346000, Potri.001G359900, Potri.001G415200, Potri.001G468900, Potri.002G064200, Potri.002G102900, Potri.002G142400, Potri.002G145100, Potri.002G181600, Potri.002G182600, Potri.002G193300, Potri.002G230200, Pot…
GO:0032502	0.00155489	1.34297	111.45	141	5165	developmental process	Potri.001G060900, Potri.001G072900, Potri.001G080000, Potri.001G080100, Potri.001G082400, Potri.001G099400, Potri.001G137800, Potri.001G143700, Potri.001G173000, Potri.001G256600, Potri.001G346000, Potri.001G359900, Potri.001G415200, Potri.001G468900, Potri.002G064200, Potri.002G102900, Potri.002G142400, Potri.002G145100, Potri.002G181600, Potri.002G182600, Potri.002G193300, Potri.002G230200, Pot…
GO:0032787	0.00297201	1.77012	18.1471	31	841	monocarboxylic acid metabolic process	Potri.001G015300, Potri.001G015400, Potri.002G128000, Potri.002G192400, Potri.003G039000, Potri.003G193500, Potri.005G032400, Potri.005G092200, Potri.006G277300, Potri.007G037100, Potri.008G120300, Potri.009G021800, Potri.010G044500, Potri.010G079400, Potri.010G080200, Potri.010G143100, Potri.012G052800, Potri.013G119800, Potri.013G144300, Potri.013G158200, Potri.014G033500, Potri.014G085800, Pot…
GO:0033240	0.00445259	30.3144	0.10789	2	5	positive regulation of cellular amine metabolic process	Potri.007G017800, Potri.011G148400
GO:0043954	0.0065836	22.735	0.129468	2	6	cellular component maintenance	Potri.001G359900, Potri.014G163300
GO:0044255	0.00688532	1.58798	24.0595	37	1115	cellular lipid metabolic process	Potri.001G015300, Potri.001G015400, Potri.001G106500, Potri.001G265600, Potri.002G128000, Potri.002G192400, Potri.003G039000, Potri.004G081500, Potri.004G106600, Potri.005G032400, Potri.005G092200, Potri.006G239300, Potri.006G277300, Potri.007G119700, Potri.007G139600, Potri.008G120300, Potri.008G211100, Potri.009G021800, Potri.010G079400, Potri.010G080200, Potri.012G052800, Potri.013G012300, Pot…
GO:0044707	0.000729476	1.39079	98.5898	129	4569	single-multicellular organism process	Potri.001G060900, Potri.001G072900, Potri.001G080000, Potri.001G080100, Potri.001G082400, Potri.001G099400, Potri.001G137800, Potri.001G143700, Potri.001G173000, Potri.001G256600, Potri.001G346000, Potri.001G359900, Potri.001G415200, Potri.001G468900, Potri.002G064200, Potri.002G102900, Potri.002G142400, Potri.002G145100, Potri.002G181600, Potri.002G182600, Potri.002G193300, Potri.002G230200, Pot…
GO:0044767	0.00204972	1.33576	108.602	137	5033	single-organism developmental process	Potri.001G060900, Potri.001G072900, Potri.001G080000, Potri.001G080100, Potri.001G082400, Potri.001G099400, Potri.001G137800, Potri.001G143700, Potri.001G173000, Potri.001G256600, Potri.001G346000, Potri.001G359900, Potri.001G415200, Potri.001G468900, Potri.002G064200, Potri.002G102900, Potri.002G142400, Potri.002G145100, Potri.002G181600, Potri.002G182600, Potri.002G193300, Potri.002G230200, Pot…
GO:0045595	0.00296521	3.94862	1.89886	7	88	regulation of cell differentiation	Potri.001G137800, Potri.002G230200, Potri.003G052600, Potri.003G096000, Potri.004G020400, Potri.011G075800, Potri.014G096300
GO:0045596	5.13989e-06	28.5401	0.280514	5	13	negative regulation of cell differentiation	Potri.001G137800, Potri.002G230200, Potri.003G096000, Potri.004G020400, Potri.011G075800
GO:0045764	0.00445259	30.3144	0.10789	2	5	positive regulation of cellular amino acid metabolic process	Potri.007G017800, Potri.011G148400
GO:0048437	0.000984561	2.34698	8.45857	19	392	floral organ development	Potri.001G072900, Potri.001G137800, Potri.002G145100, Potri.002G230200, Potri.003G096000, Potri.004G020400, Potri.004G056300, Potri.007G075900, Potri.008G059000, Potri.009G060400, Potri.009G136300, Potri.010G177100, Potri.011G075800, Potri.013G104900, Potri.013G118400, Potri.013G126100, Potri.014G066700, Potri.017G042500, Potri.019G070900
GO:0048496	2.44672e-07	76.1193	0.172624	5	8	maintenance of organ identity	Potri.001G137800, Potri.002G230200, Potri.003G096000, Potri.004G020400, Potri.011G075800
GO:0048497	2.44672e-07	76.1193	0.172624	5	8	maintenance of floral organ identity	Potri.001G137800, Potri.002G230200, Potri.003G096000, Potri.004G020400, Potri.011G075800
GO:0048513	0.00598806	1.74892	15.9461	27	739	animal organ development	Potri.001G060900, Potri.001G137800, Potri.002G145100, Potri.002G230200, Potri.003G096000, Potri.004G020400, Potri.004G056300, Potri.004G128700, Potri.005G032400, Potri.005G067200, Potri.007G075900, Potri.007G102100, Potri.007G128400, Potri.009G022800, Potri.010G044500, Potri.011G075800, Potri.012G052800, Potri.013G092300, Potri.013G118400, Potri.013G126100, Potri.014G066700, Potri.017G029900, Pot…
GO:0048856	0.00403141	1.32995	92.3969	117	4282	anatomical structure development	Potri.001G060900, Potri.001G072900, Potri.001G080000, Potri.001G080100, Potri.001G082400, Potri.001G099400, Potri.001G137800, Potri.001G143700, Potri.001G173000, Potri.001G346000, Potri.001G359900, Potri.001G468900, Potri.002G102900, Potri.002G142400, Potri.002G145100, Potri.002G181600, Potri.002G182600, Potri.002G193300, Potri.002G230200, Potri.003G039000, Potri.003G052600, Potri.003G096000, Pot…
GO:0050832	0.00285065	2.07851	9.99061	20	463	defense response to fungus	Potri.001G359900, Potri.002G007000, Potri.003G172400, Potri.004G005800, Potri.004G056300, Potri.004G141200, Potri.007G037100, Potri.007G075900, Potri.009G101900, Potri.013G118400, Potri.013G126100, Potri.014G163300, Potri.014G180300, Potri.015G011100, Potri.015G116900, Potri.019G023000, Potri.019G098800, Potri.019G132900, Potri.T000300, Potri.T068500
GO:0061085	0.00445259	30.3144	0.10789	2	5	regulation of histone H3-K27 methylation	Potri.001G359900, Potri.014G163300
GO:0061087	0.00445259	30.3144	0.10789	2	5	positive regulation of histone H3-K27 methylation	Potri.001G359900, Potri.014G163300
GO:0070827	0.0065836	22.735	0.129468	2	6	chromatin maintenance	Potri.001G359900, Potri.014G163300
GO:0070829	0.0065836	22.735	0.129468	2	6	heterochromatin maintenance	Potri.001G359900, Potri.014G163300
GO:0072330	0.00302519	2.11173	9.34327	19	433	monocarboxylic acid biosynthetic process	Potri.001G015300, Potri.001G015400, Potri.002G128000, Potri.002G192400, Potri.005G032400, Potri.005G092200, Potri.008G120300, Potri.010G044500, Potri.010G079400, Potri.010G080200, Potri.010G143100, Potri.012G052800, Potri.013G119800, Potri.014G033500, Potri.014G180300, Potri.016G046700, Potri.017G061200, Potri.019G022600, Potri.T095700
GO:0072358	0.0073218	5.69528	0.776808	4	36	cardiovascular system development	Potri.001G099400, Potri.003G132300, Potri.004G141200, Potri.009G101900
GO:0072359	0.0073218	5.69528	0.776808	4	36	circulatory system development	Potri.001G099400, Potri.003G132300, Potri.004G141200, Potri.009G101900
GO:0080187	0.000790619	11.3964	0.43156	4	20	floral organ senescence	Potri.004G056300, Potri.007G075900, Potri.013G118400, Potri.013G126100
GO:0090358	0.00445259	30.3144	0.10789	2	5	positive regulation of tryptophan metabolic process	Potri.007G017800, Potri.011G148400
GO:0090436	0.00445259	30.3144	0.10789	2	5	leaf pavement cell development	Potri.001G359900, Potri.014G163300
GO:0090567	0.00498205	1.68845	19.5928	32	908	reproductive shoot system development	Potri.001G072900, Potri.001G137800, Potri.001G359900, Potri.002G145100, Potri.002G181600, Potri.002G230200, Potri.003G096000, Potri.003G169700, Potri.004G020400, Potri.004G056300, Potri.006G248200, Potri.007G075900, Potri.008G059000, Potri.009G060400, Potri.009G062300, Potri.009G136300, Potri.010G044500, Potri.010G177100, Potri.011G075800, Potri.012G013500, Potri.013G104900, Potri.013G118400, Pot…
GO:0099402	0.00397085	1.54083	32.9712	49	1528	plant organ development	Potri.001G060900, Potri.001G072900, Potri.001G137800, Potri.001G359900, Potri.002G145100, Potri.002G181600, Potri.002G193300, Potri.002G230200, Potri.003G096000, Potri.004G020400, Potri.004G056300, Potri.004G128700, Potri.005G032400, Potri.005G067200, Potri.006G248200, Potri.007G027000, Potri.007G075900, Potri.007G102100, Potri.007G128400, Potri.008G059000, Potri.008G211100, Potri.009G060400, Pot…
GO:1900363	0.00445259	30.3144	0.10789	2	5	regulation of mRNA polyadenylation	Potri.001G359900, Potri.014G163300
GO:2000024	0.00462278	4.14965	1.55362	6	72	regulation of leaf development	Potri.001G359900, Potri.002G145100, Potri.006G248200, Potri.014G066700, Potri.014G163300, Potri.018G129800

## Sheet: darkred
Additional file 10: Data S7. Gene Ontology annotation and enrichment analysis of genes clustered in each module.
GOBPID	Pvalue	OddsRatio	ExpCount	Count	Size	Term	Genes
GO:0006631	0.000709823	2.86753	5.1105	14	447	fatty acid metabolic process	Potri.001G200800, Potri.002G046100, Potri.003G075200, Potri.005G045900, Potri.005G102900, Potri.008G164900, Potri.014G033400, Potri.014G033900, Potri.015G133700, Potri.017G060100, Potri.018G022000, Potri.T082100, Potri.T131000, Potri.T145500
GO:0006633	0.00981527	2.62559	3.54419	9	310	fatty acid biosynthetic process	Potri.002G046100, Potri.003G075200, Potri.005G045900, Potri.014G033400, Potri.014G033900, Potri.015G133700, Potri.018G022000, Potri.T082100, Potri.T145500
GO:0006775	0.00682162	8.42901	0.388718	3	34	fat-soluble vitamin metabolic process	Potri.008G029000, Potri.018G022000, Potri.T145500
GO:0006814	0.000894788	7.29201	0.743137	5	65	sodium ion transport	Potri.001G375300, Potri.001G375400, Potri.008G140700, Potri.018G147500, Potri.019G123800
GO:0007008	0.0018968	43.4669	0.0685973	2	6	outer mitochondrial membrane organization	Potri.008G093700, Potri.008G171800
GO:0009698	0.00473799	2.61959	4.35593	11	381	phenylpropanoid metabolic process	Potri.001G045800, Potri.001G341600, Potri.002G046100, Potri.002G141400, Potri.004G138000, Potri.004G156400, Potri.005G112000, Potri.006G169700, Potri.009G063300, Potri.009G131000, Potri.011G071100
GO:0009699	0.00329758	2.92556	3.55563	10	311	phenylpropanoid biosynthetic process	Potri.001G045800, Potri.001G341600, Potri.002G046100, Potri.002G141400, Potri.004G138000, Potri.004G156400, Potri.005G112000, Potri.009G063300, Potri.009G131000, Potri.011G071100
GO:0009915	0.00348744	28.9761	0.091463	2	8	phloem sucrose loading	Potri.018G022000, Potri.T145500
GO:0010189	0.00627215	8.71025	0.377285	3	33	vitamin E biosynthetic process	Potri.008G029000, Potri.018G022000, Potri.T145500
GO:0016042	0.00952074	2.36682	4.80181	11	420	lipid catabolic process	Potri.002G216000, Potri.005G053100, Potri.008G076600, Potri.008G076700, Potri.008G164900, Potri.010G149700, Potri.010G230100, Potri.014G033400, Potri.014G033900, Potri.T131000, Potri.T160200
GO:0016102	0.0055659	6.01839	0.708838	4	62	diterpenoid biosynthetic process	Potri.005G029200, Potri.005G029700, Potri.005G030100, Potri.010G149700
GO:0018202	0.00682162	8.42901	0.388718	3	34	peptidyl-histidine modification	Potri.008G191100, Potri.013G078300, Potri.014G121500
GO:0019748	0.00218333	2.36181	7.05409	16	617	secondary metabolic process	Potri.001G045800, Potri.001G341600, Potri.001G437300, Potri.001G451900, Potri.002G046100, Potri.002G141400, Potri.004G138000, Potri.004G156400, Potri.005G029200, Potri.005G029700, Potri.005G030100, Potri.005G112000, Potri.006G169700, Potri.009G063300, Potri.009G131000, Potri.011G071100
GO:0033524	0.00669672	19.3155	0.125762	2	11	sinapate ester metabolic process	Potri.004G138000, Potri.005G112000
GO:0033525	0.00669672	19.3155	0.125762	2	11	sinapate ester biosynthetic process	Potri.004G138000, Potri.005G112000
GO:0035725	0.0031655	7.12585	0.605943	4	53	sodium ion transmembrane transport	Potri.001G375300, Potri.001G375400, Potri.018G147500, Potri.019G123800
GO:0042360	0.00627215	8.71025	0.377285	3	33	vitamin E metabolic process	Potri.008G029000, Potri.018G022000, Potri.T145500
GO:0042362	0.00682162	8.42901	0.388718	3	34	fat-soluble vitamin biosynthetic process	Potri.008G029000, Potri.018G022000, Potri.T145500
GO:0044550	0.000574183	3.07982	4.42452	13	387	secondary metabolite biosynthetic process	Potri.001G045800, Potri.001G341600, Potri.002G046100, Potri.002G141400, Potri.004G138000, Potri.004G156400, Potri.005G029200, Potri.005G029700, Potri.005G030100, Potri.005G112000, Potri.009G063300, Potri.009G131000, Potri.011G071100
GO:0045040	0.0018968	43.4669	0.0685973	2	6	protein import into mitochondrial outer membrane	Potri.008G093700, Potri.008G171800
GO:0055074	0.00907971	4.12151	1.26905	5	111	calcium ion homeostasis	Potri.001G375300, Potri.001G375400, Potri.006G171800, Potri.006G174600, Potri.018G011500
GO:0080117	0.00669672	19.3155	0.125762	2	11	secondary growth	Potri.008G191100, Potri.014G121500
GO:0080190	0.00669672	19.3155	0.125762	2	11	lateral growth	Potri.008G191100, Potri.014G121500
GO:1900377	0.00669672	19.3155	0.125762	2	11	negative regulation of secondary metabolite biosynthetic process	Potri.004G138000, Potri.005G112000
GO:1902184	0.00127416	57.9576	0.0571644	2	5	negative regulation of shoot apical meristem development	Potri.001G384200, Potri.015G093300
GO:1903085	0.00669672	19.3155	0.125762	2	11	regulation of sinapate ester biosynthetic process	Potri.004G138000, Potri.005G112000
GO:1903086	0.00669672	19.3155	0.125762	2	11	negative regulation of sinapate ester biosynthetic process	Potri.004G138000, Potri.005G112000

## Sheet: midnightblue
Additional file 10: Data S7. Gene Ontology annotation and enrichment analysis of genes clustered in each module.
GOBPID	Pvalue	OddsRatio	ExpCount	Count	Size	Term	Genes
GO:0000447	0.00742802	20.236	0.136095	2	7	endonucleolytic cleavage in ITS1 to separate SSU-rRNA from 5.8S rRNA and LSU-rRNA from tricistronic rRNA transcript (SSU-rRNA, 5.8S rRNA, LSU-rRNA)	Potri.005G026000, Potri.015G112900
GO:0000461	0.00537473	25.2958	0.116653	2	6	endonucleolytic cleavage to generate mature 3'-end of SSU-rRNA from (SSU-rRNA, 5.8S rRNA, LSU-rRNA)	Potri.005G026000, Potri.015G112900
GO:0000478	0.00742802	20.236	0.136095	2	7	endonucleolytic cleavage involved in rRNA processing	Potri.005G026000, Potri.015G112900
GO:0000479	0.00742802	20.236	0.136095	2	7	endonucleolytic cleavage of tricistronic rRNA transcript (SSU-rRNA, 5.8S rRNA, LSU-rRNA)	Potri.005G026000, Potri.015G112900
GO:0002181	8.14109e-05	7.58601	1.04988	7	54	cytoplasmic translation	Potri.007G085200, Potri.008G063200, Potri.009G065800, Potri.009G158700, Potri.010G060400, Potri.010G250900, Potri.T159800
GO:0005985	0.00664233	4.53161	1.18597	5	61	sucrose metabolic process	Potri.002G195500, Potri.006G136700, Potri.016G106900, Potri.017G057800, Potri.T175700
GO:0006119	0.00413169	6.76184	0.661034	4	34	oxidative phosphorylation	Potri.002G069200, Potri.004G188700, Potri.005G191000, Potri.006G250000
GO:0006122	0.000162856	18.4526	0.291633	4	15	mitochondrial electron transport, ubiquinol to cytochrome c	Potri.002G069200, Potri.004G188700, Potri.005G191000, Potri.006G250000
GO:0006407	0.00742802	20.236	0.136095	2	7	rRNA export from nucleus	Potri.010G245400, Potri.015G112900
GO:0006412	5.17412e-11	3.03738	18.8006	52	967	translation	Potri.001G069100, Potri.001G137500, Potri.001G262100, Potri.001G349400, Potri.002G066200, Potri.002G179400, Potri.002G190000, Potri.003G043700, Potri.003G136400, Potri.004G118800, Potri.005G023500, Potri.005G026000, Potri.005G110800, Potri.006G124400, Potri.006G130900, Potri.006G188500, Potri.007G065700, Potri.007G070300, Potri.007G085200, Potri.007G100900, Potri.008G031900, Potri.008G063200, Pot…
GO:0006414	0.000919953	4.28964	2.00254	8	103	translational elongation	Potri.001G262100, Potri.002G179400, Potri.005G026000, Potri.006G130900, Potri.007G065700, Potri.010G162800, Potri.010G218700, Potri.010G218800
GO:0006457	5.72913e-05	2.80509	7.91297	21	407	protein folding	Potri.001G087500, Potri.001G466000, Potri.002G198000, Potri.003G037500, Potri.003G143600, Potri.005G015100, Potri.005G237800, Potri.005G240200, Potri.005G241100, Potri.006G002800, Potri.008G054700, Potri.009G079700, Potri.010G205700, Potri.010G205800, Potri.010G243100, Potri.013G009500, Potri.014G122600, Potri.015G109200, Potri.017G011400, Potri.T099000, Potri.T099100
GO:0006508	1.20374e-05	2.02075	26.2664	50	1351	proteolysis	Potri.001G224100, Potri.001G261100, Potri.001G392500, Potri.001G430200, Potri.001G450500, Potri.002G081600, Potri.002G161000, Potri.002G190000, Potri.004G066000, Potri.004G082900, Potri.004G088600, Potri.004G091800, Potri.004G091900, Potri.004G092000, Potri.004G201200, Potri.004G207600, Potri.005G083800, Potri.005G109900, Potri.005G139900, Potri.005G156900, Potri.006G232900, Potri.007G102200, Pot…
GO:0006511	2.26918e-05	2.64006	10.421	26	536	ubiquitin-dependent protein catabolic process	Potri.001G224100, Potri.001G392500, Potri.002G161000, Potri.002G190000, Potri.004G066000, Potri.004G091800, Potri.004G091900, Potri.004G092000, Potri.005G083800, Potri.005G109900, Potri.005G139900, Potri.008G177000, Potri.010G058100, Potri.010G084800, Potri.011G111400, Potri.012G033000, Potri.012G104100, Potri.012G117400, Potri.013G153500, Potri.015G023300, Potri.015G117600, Potri.016G064100, Pot…
GO:0006518	3.28214e-09	2.641	21.8141	53	1122	peptide metabolic process	Potri.001G069100, Potri.001G137500, Potri.001G262100, Potri.001G349400, Potri.002G066200, Potri.002G179400, Potri.002G190000, Potri.003G043700, Potri.003G136400, Potri.004G118800, Potri.005G023500, Potri.005G026000, Potri.005G110800, Potri.006G124400, Potri.006G130900, Potri.006G149200, Potri.006G188500, Potri.007G065700, Potri.007G070300, Potri.007G085200, Potri.007G100900, Potri.008G031900, Pot…
GO:0006818	1.35126e-05	4.30275	3.51903	14	181	hydrogen transport	Potri.001G330600, Potri.002G069200, Potri.003G194200, Potri.004G188700, Potri.005G191000, Potri.005G235300, Potri.006G250000, Potri.008G040300, Potri.008G126600, Potri.010G008400, Potri.018G026500, Potri.018G099900, Potri.019G132000, Potri.T055100
GO:0006950	0.00525517	1.29218	117.275	143	6032	response to stress	Potri.001G061200, Potri.001G066600, Potri.001G087500, Potri.001G134800, Potri.001G224100, Potri.001G277900, Potri.001G279200, Potri.001G309500, Potri.001G330600, Potri.001G392500, Potri.001G418700, Potri.001G429100, Potri.002G034400, Potri.002G104600, Potri.002G198000, Potri.003G025700, Potri.003G125600, Potri.003G128600, Potri.003G143600, Potri.003G150600, Potri.003G151700, Potri.003G187200, Pot…
GO:0006970	0.00538624	1.652	21.2892	34	1095	response to osmotic stress	Potri.001G061200, Potri.001G330600, Potri.003G151700, Potri.004G002300, Potri.004G108900, Potri.005G015100, Potri.005G156900, Potri.005G241100, Potri.006G007700, Potri.006G033700, Potri.006G035400, Potri.006G146500, Potri.007G100500, Potri.007G116900, Potri.008G006700, Potri.009G079700, Potri.010G101700, Potri.012G093900, Potri.013G009500, Potri.013G061800, Potri.014G117000, Potri.015G099300, Pot…
GO:0009056	0.00206119	1.52361	41.8201	61	2151	catabolic process	Potri.001G193000, Potri.001G224100, Potri.001G261100, Potri.001G277900, Potri.001G301700, Potri.001G349400, Potri.001G392500, Potri.001G463900, Potri.002G161000, Potri.002G190000, Potri.003G151700, Potri.003G187200, Potri.004G036200, Potri.004G066000, Potri.004G091800, Potri.004G091900, Potri.004G092000, Potri.004G207600, Potri.004G218900, Potri.005G083800, Potri.005G109900, Potri.005G139900, Pot…
GO:0009057	0.00032525	1.88915	21.6197	39	1112	macromolecule catabolic process	Potri.001G224100, Potri.001G261100, Potri.001G277900, Potri.001G349400, Potri.001G392500, Potri.002G161000, Potri.002G190000, Potri.003G151700, Potri.004G066000, Potri.004G091800, Potri.004G091900, Potri.004G092000, Potri.004G207600, Potri.005G083800, Potri.005G109900, Potri.005G139900, Potri.006G137100, Potri.006G196400, Potri.006G232900, Potri.008G079500, Potri.008G177000, Potri.010G058100, Pot…
GO:0009141	0.00689109	2.62599	3.9662	10	204	nucleoside triphosphate metabolic process	Potri.002G065700, Potri.002G069200, Potri.004G188700, Potri.005G191000, Potri.006G152600, Potri.006G250000, Potri.008G126600, Potri.016G091800, Potri.018G026500, Potri.T055100
GO:0009205	0.00989179	2.63242	3.55792	9	183	purine ribonucleoside triphosphate metabolic process	Potri.002G069200, Potri.004G188700, Potri.005G191000, Potri.006G152600, Potri.006G250000, Potri.008G126600, Potri.016G091800, Potri.018G026500, Potri.T055100
GO:0009628	0.0057625	1.36407	67.4644	88	3470	response to abiotic stimulus	Potri.001G061200, Potri.001G087500, Potri.001G224100, Potri.001G254100, Potri.001G277900, Potri.001G309500, Potri.001G330600, Potri.001G418700, Potri.002G105600, Potri.002G214700, Potri.003G007900, Potri.003G008200, Potri.003G128600, Potri.003G143600, Potri.003G150600, Potri.003G151700, Potri.003G187200, Potri.004G002300, Potri.004G088600, Potri.004G108900, Potri.005G015100, Potri.005G093900, Pot…
GO:0009651	0.00136598	1.81436	19.5005	34	1003	response to salt stress	Potri.001G061200, Potri.001G330600, Potri.003G151700, Potri.004G002300, Potri.004G108900, Potri.005G015100, Potri.005G156900, Potri.005G241100, Potri.006G007700, Potri.006G033700, Potri.006G035400, Potri.006G146500, Potri.007G100500, Potri.007G116900, Potri.008G006700, Potri.009G079700, Potri.010G101700, Potri.012G093900, Potri.013G009500, Potri.013G061800, Potri.014G117000, Potri.015G099300, Pot…
GO:0009987	0.00780934	1.23083	373.543	403	19213	cellular process	Potri.001G036700, Potri.001G054500, Potri.001G061200, Potri.001G066600, Potri.001G069100, Potri.001G075400, Potri.001G087500, Potri.001G089600, Potri.001G090000, Potri.001G115200, Potri.001G126500, Potri.001G134800, Potri.001G137500, Potri.001G171000, Potri.001G191800, Potri.001G193000, Potri.001G194400, Potri.001G196300, Potri.001G224100, Potri.001G247600, Potri.001G254100, Potri.001G261100, Pot…
GO:0010035	0.000169558	1.78083	30.7381	52	1581	response to inorganic substance	Potri.001G087500, Potri.001G224100, Potri.001G277900, Potri.001G330600, Potri.001G392500, Potri.001G456800, Potri.002G034400, Potri.002G065700, Potri.003G037500, Potri.003G043700, Potri.003G125600, Potri.003G128600, Potri.003G143600, Potri.003G187200, Potri.004G075300, Potri.004G218900, Potri.005G015100, Potri.005G241100, Potri.005G248100, Potri.006G229300, Potri.006G239200, Potri.007G070300, Pot…
GO:0010038	5.31009e-06	2.38065	16.5064	37	849	response to metal ion	Potri.001G087500, Potri.001G224100, Potri.001G392500, Potri.001G456800, Potri.002G034400, Potri.002G065700, Potri.003G037500, Potri.003G043700, Potri.003G125600, Potri.003G143600, Potri.004G075300, Potri.004G218900, Potri.005G015100, Potri.005G241100, Potri.006G229300, Potri.007G070300, Potri.007G116900, Potri.008G054700, Potri.008G126600, Potri.009G002100, Potri.009G079700, Potri.009G085100, Pot…
GO:0010498	0.00504794	2.29232	6.33815	14	326	proteasomal protein catabolic process	Potri.001G224100, Potri.004G066000, Potri.004G091800, Potri.004G091900, Potri.005G139900, Potri.010G084800, Potri.012G104100, Potri.012G117400, Potri.013G153500, Potri.015G117600, Potri.017G071100, Potri.017G114000, Potri.018G037700, Potri.018G145900
GO:0010499	1.71075e-05	13.2758	0.563823	6	29	proteasomal ubiquitin-independent protein catabolic process	Potri.001G224100, Potri.004G066000, Potri.010G084800, Potri.017G071100, Potri.018G037700, Potri.018G145900
GO:0015672	0.000159853	2.83818	6.68811	18	344	monovalent inorganic cation transport	Potri.001G330600, Potri.002G069200, Potri.003G194200, Potri.004G188700, Potri.005G095900, Potri.005G191000, Potri.005G235300, Potri.006G250000, Potri.007G100500, Potri.008G040300, Potri.008G126600, Potri.010G008400, Potri.018G026500, Potri.018G099900, Potri.018G119200, Potri.019G132000, Potri.T055100, Potri.T134000
GO:0015992	1.35126e-05	4.30275	3.51903	14	181	proton transport	Potri.001G330600, Potri.002G069200, Potri.003G194200, Potri.004G188700, Potri.005G191000, Potri.005G235300, Potri.006G250000, Potri.008G040300, Potri.008G126600, Potri.010G008400, Potri.018G026500, Potri.018G099900, Potri.019G132000, Potri.T055100
GO:0019538	1.54468e-06	1.583	108.779	155	5595	protein metabolic process	Potri.001G069100, Potri.001G089600, Potri.001G137500, Potri.001G224100, Potri.001G261100, Potri.001G262100, Potri.001G263000, Potri.001G279200, Potri.001G312100, Potri.001G349400, Potri.001G392500, Potri.001G418500, Potri.001G430200, Potri.001G450500, Potri.001G456800, Potri.002G009900, Potri.002G066200, Potri.002G076100, Potri.002G081600, Potri.002G161000, Potri.002G179400, Potri.002G190000, Pot…
GO:0019941	2.57326e-05	2.61918	10.4988	26	540	modification-dependent protein catabolic process	Potri.001G224100, Potri.001G392500, Potri.002G161000, Potri.002G190000, Potri.004G066000, Potri.004G091800, Potri.004G091900, Potri.004G092000, Potri.005G083800, Potri.005G109900, Potri.005G139900, Potri.008G177000, Potri.010G058100, Potri.010G084800, Potri.011G111400, Potri.012G033000, Potri.012G104100, Potri.012G117400, Potri.013G153500, Potri.015G023300, Potri.015G117600, Potri.016G064100, Pot…
GO:0022613	0.00399356	2.05399	9.58499	19	493	ribonucleoprotein complex biogenesis	Potri.001G069100, Potri.001G262100, Potri.002G066200, Potri.004G118800, Potri.005G026000, Potri.007G085200, Potri.007G100900, Potri.008G031900, Potri.008G063200, Potri.009G065800, Potri.010G008200, Potri.010G245400, Potri.010G250900, Potri.013G027600, Potri.015G029500, Potri.015G112900, Potri.016G041700, Potri.018G036900, Potri.T158800
GO:0022900	0.00523548	3.18034	2.64414	8	136	electron transport chain	Potri.002G069200, Potri.002G155400, Potri.004G088600, Potri.004G188700, Potri.005G191000, Potri.006G250000, Potri.016G106900, Potri.019G132000
GO:0022904	0.00679012	5.79494	0.758245	4	39	respiratory electron transport chain	Potri.002G069200, Potri.004G188700, Potri.005G191000, Potri.006G250000
GO:0030163	1.47502e-05	2.42637	13.9595	32	718	protein catabolic process	Potri.001G224100, Potri.001G261100, Potri.001G392500, Potri.002G161000, Potri.002G190000, Potri.004G066000, Potri.004G091800, Potri.004G091900, Potri.004G092000, Potri.004G207600, Potri.005G083800, Potri.005G109900, Potri.005G139900, Potri.006G232900, Potri.008G177000, Potri.010G058100, Potri.010G084800, Potri.011G111400, Potri.012G033000, Potri.012G090900, Potri.012G104100, Potri.012G117400, Pot…
GO:0042221	0.00282599	1.35241	90.6783	116	4664	response to chemical	Potri.001G036700, Potri.001G061200, Potri.001G087500, Potri.001G224100, Potri.001G254100, Potri.001G263000, Potri.001G277900, Potri.001G279200, Potri.001G303400, Potri.001G309500, Potri.001G330600, Potri.001G392500, Potri.001G418500, Potri.001G456800, Potri.001G458300, Potri.002G034400, Potri.002G065700, Potri.002G076100, Potri.002G099800, Potri.002G108000, Potri.002G172500, Potri.002G254200, Pot…
GO:0042254	0.000420841	2.52948	7.87408	19	405	ribosome biogenesis	Potri.001G069100, Potri.001G262100, Potri.002G066200, Potri.004G118800, Potri.005G026000, Potri.007G085200, Potri.007G100900, Potri.008G031900, Potri.008G063200, Potri.009G065800, Potri.010G008200, Potri.010G245400, Potri.010G250900, Potri.013G027600, Potri.015G029500, Potri.015G112900, Potri.016G041700, Potri.018G036900, Potri.T158800
GO:0042255	0.0031925	4.48388	1.43872	6	74	ribosome assembly	Potri.001G069100, Potri.002G066200, Potri.004G118800, Potri.008G031900, Potri.009G065800, Potri.015G112900
GO:0042273	0.00341424	4.41875	1.45816	6	75	ribosomal large subunit biogenesis	Potri.002G066200, Potri.007G085200, Potri.008G031900, Potri.008G063200, Potri.009G065800, Potri.010G250900
GO:0042274	0.00536399	4.78858	1.12765	5	58	ribosomal small subunit biogenesis	Potri.001G069100, Potri.001G262100, Potri.004G118800, Potri.005G026000, Potri.015G112900
GO:0042278	0.00605245	2.41968	5.15218	12	265	purine nucleoside metabolic process	Potri.002G069200, Potri.002G234800, Potri.004G188700, Potri.005G191000, Potri.006G152600, Potri.006G250000, Potri.007G144600, Potri.008G126600, Potri.014G114700, Potri.016G091800, Potri.018G026500, Potri.T055100
GO:0042773	0.00413169	6.76184	0.661034	4	34	ATP synthesis coupled electron transport	Potri.002G069200, Potri.004G188700, Potri.005G191000, Potri.006G250000
GO:0042775	0.00413169	6.76184	0.661034	4	34	mitochondrial ATP synthesis coupled electron transport	Potri.002G069200, Potri.004G188700, Potri.005G191000, Potri.006G250000
GO:0042989	0.00111757	101.193	0.0583265	2	3	sequestering of actin monomers	Potri.006G235200, Potri.018G057600
GO:0043043	7.76525e-11	3.00021	19.0144	52	978	peptide biosynthetic process	Potri.001G069100, Potri.001G137500, Potri.001G262100, Potri.001G349400, Potri.002G066200, Potri.002G179400, Potri.002G190000, Potri.003G043700, Potri.003G136400, Potri.004G118800, Potri.005G023500, Potri.005G026000, Potri.005G110800, Potri.006G124400, Potri.006G130900, Potri.006G188500, Potri.007G065700, Potri.007G070300, Potri.007G085200, Potri.007G100900, Potri.008G031900, Potri.008G063200, Pot…
GO:0043161	0.00504794	2.29232	6.33815	14	326	proteasome-mediated ubiquitin-dependent protein catabolic process	Potri.001G224100, Potri.004G066000, Potri.004G091800, Potri.004G091900, Potri.005G139900, Potri.010G084800, Potri.012G104100, Potri.012G117400, Potri.013G153500, Potri.015G117600, Potri.017G071100, Potri.017G114000, Potri.018G037700, Potri.018G145900
GO:0043603	2.1033e-08	2.4634	23.7195	54	1220	cellular amide metabolic process	Potri.001G069100, Potri.001G137500, Potri.001G262100, Potri.001G349400, Potri.002G066200, Potri.002G179400, Potri.002G190000, Potri.003G043700, Potri.003G136400, Potri.004G118800, Potri.005G023500, Potri.005G026000, Potri.005G110800, Potri.006G124400, Potri.006G130900, Potri.006G149200, Potri.006G188500, Potri.007G065700, Potri.007G070300, Potri.007G085200, Potri.007G100900, Potri.008G031900, Pot…
GO:0043604	3.93933e-10	2.85388	19.9088	52	1024	amide biosynthetic process	Potri.001G069100, Potri.001G137500, Potri.001G262100, Potri.001G349400, Potri.002G066200, Potri.002G179400, Potri.002G190000, Potri.003G043700, Potri.003G136400, Potri.004G118800, Potri.005G023500, Potri.005G026000, Potri.005G110800, Potri.006G124400, Potri.006G130900, Potri.006G188500, Potri.007G065700, Potri.007G070300, Potri.007G085200, Potri.007G100900, Potri.008G031900, Potri.008G063200, Pot…
GO:0043632	3.19527e-05	2.5834	10.6349	26	547	modification-dependent macromolecule catabolic process	Potri.001G224100, Potri.001G392500, Potri.002G161000, Potri.002G190000, Potri.004G066000, Potri.004G091800, Potri.004G091900, Potri.004G092000, Potri.005G083800, Potri.005G109900, Potri.005G139900, Potri.008G177000, Potri.010G058100, Potri.010G084800, Potri.011G111400, Potri.012G033000, Potri.012G104100, Potri.012G117400, Potri.013G153500, Potri.015G023300, Potri.015G117600, Potri.016G064100, Pot…
GO:0044248	5.9798e-05	1.87593	28.7161	51	1477	cellular catabolic process	Potri.001G193000, Potri.001G224100, Potri.001G261100, Potri.001G277900, Potri.001G301700, Potri.001G349400, Potri.001G392500, Potri.002G161000, Potri.002G190000, Potri.003G151700, Potri.003G187200, Potri.004G036200, Potri.004G066000, Potri.004G091800, Potri.004G091900, Potri.004G092000, Potri.004G207600, Potri.004G218900, Potri.005G083800, Potri.005G109900, Potri.005G139900, Potri.005G214100, Pot…
GO:0044257	1.01992e-05	2.56007	12.4236	30	639	cellular protein catabolic process	Potri.001G224100, Potri.001G261100, Potri.001G392500, Potri.002G161000, Potri.002G190000, Potri.004G066000, Potri.004G091800, Potri.004G091900, Potri.004G092000, Potri.004G207600, Potri.005G083800, Potri.005G109900, Potri.005G139900, Potri.006G232900, Potri.008G177000, Potri.010G058100, Potri.010G084800, Potri.011G111400, Potri.012G033000, Potri.012G090900, Potri.012G104100, Potri.012G117400, Pot…
GO:0044265	1.56828e-05	2.38206	14.6594	33	754	cellular macromolecule catabolic process	Potri.001G224100, Potri.001G261100, Potri.001G277900, Potri.001G349400, Potri.001G392500, Potri.002G161000, Potri.002G190000, Potri.004G066000, Potri.004G091800, Potri.004G091900, Potri.004G092000, Potri.004G207600, Potri.005G083800, Potri.005G109900, Potri.005G139900, Potri.006G232900, Potri.008G177000, Potri.010G058100, Potri.010G084800, Potri.011G111400, Potri.012G033000, Potri.012G090900, Pot…
GO:0044267	1.0908e-05	1.55091	95.9083	136	4933	cellular protein metabolic process	Potri.001G069100, Potri.001G089600, Potri.001G137500, Potri.001G224100, Potri.001G261100, Potri.001G262100, Potri.001G263000, Potri.001G279200, Potri.001G312100, Potri.001G349400, Potri.001G392500, Potri.001G418500, Potri.002G009900, Potri.002G066200, Potri.002G076100, Potri.002G161000, Potri.002G179400, Potri.002G190000, Potri.002G191400, Potri.003G025700, Potri.003G043700, Potri.003G136400, Pot…
GO:0046034	0.00863195	2.69471	3.48015	9	179	ATP metabolic process	Potri.002G069200, Potri.004G188700, Potri.005G191000, Potri.006G152600, Potri.006G250000, Potri.008G126600, Potri.016G091800, Potri.018G026500, Potri.T055100
GO:0046128	0.00538145	2.45886	5.07441	12	261	purine ribonucleoside metabolic process	Potri.002G069200, Potri.002G234800, Potri.004G188700, Potri.005G191000, Potri.006G152600, Potri.006G250000, Potri.007G144600, Potri.008G126600, Potri.014G114700, Potri.016G091800, Potri.018G026500, Potri.T055100
GO:0046686	1.05089e-05	2.55579	12.443	30	640	response to cadmium ion	Potri.001G087500, Potri.001G224100, Potri.001G456800, Potri.002G034400, Potri.002G065700, Potri.003G037500, Potri.003G043700, Potri.003G143600, Potri.004G075300, Potri.005G015100, Potri.005G241100, Potri.006G229300, Potri.007G070300, Potri.007G116900, Potri.008G054700, Potri.008G126600, Potri.009G079700, Potri.009G085100, Potri.009G099300, Potri.010G065100, Potri.010G205700, Potri.010G205800, Pot…
GO:0050896	0.00219203	1.27626	202.218	236	10401	response to stimulus	Potri.001G036700, Potri.001G061200, Potri.001G066600, Potri.001G087500, Potri.001G134800, Potri.001G193000, Potri.001G224100, Potri.001G254100, Potri.001G263000, Potri.001G274200, Potri.001G277900, Potri.001G279200, Potri.001G303400, Potri.001G309500, Potri.001G330600, Potri.001G392500, Potri.001G418500, Potri.001G418700, Potri.001G429100, Potri.001G456800, Potri.001G458300, Potri.002G018900, Pot…
GO:0051029	0.00742802	20.236	0.136095	2	7	rRNA transport	Potri.010G245400, Potri.015G112900
GO:0051603	7.08042e-06	2.61255	12.1902	30	627	proteolysis involved in cellular protein catabolic process	Potri.001G224100, Potri.001G261100, Potri.001G392500, Potri.002G161000, Potri.002G190000, Potri.004G066000, Potri.004G091800, Potri.004G091900, Potri.004G092000, Potri.004G207600, Potri.005G083800, Potri.005G109900, Potri.005G139900, Potri.006G232900, Potri.008G177000, Potri.010G058100, Potri.010G084800, Potri.011G111400, Potri.012G033000, Potri.012G090900, Potri.012G104100, Potri.012G117400, Pot…
GO:0052033	0.00977711	16.8628	0.155537	2	8	pathogen-associated molecular pattern dependent induction by symbiont of host innate immune response	Potri.002G198000, Potri.014G122600
GO:0052166	0.00977711	16.8628	0.155537	2	8	positive regulation by symbiont of host innate immune response	Potri.002G198000, Potri.014G122600
GO:0052167	0.00977711	16.8628	0.155537	2	8	modulation by symbiont of host innate immune response	Potri.002G198000, Potri.014G122600
GO:0052169	0.00977711	16.8628	0.155537	2	8	pathogen-associated molecular pattern dependent modulation by symbiont of host innate immune response	Potri.002G198000, Potri.014G122600
GO:0052257	0.00977711	16.8628	0.155537	2	8	pathogen-associated molecular pattern dependent induction by organism of innate immune response of other organism involved in symbiotic interaction	Potri.002G198000, Potri.014G122600
GO:0052305	0.00977711	16.8628	0.155537	2	8	positive regulation by organism of innate immune response in other organism involved in symbiotic interaction	Potri.002G198000, Potri.014G122600
GO:0052306	0.00977711	16.8628	0.155537	2	8	modulation by organism of innate immune response in other organism involved in symbiotic interaction	Potri.002G198000, Potri.014G122600
GO:0052308	0.00977711	16.8628	0.155537	2	8	pathogen-associated molecular pattern dependent modulation by organism of innate immune response in other organism involved in symbiotic interaction	Potri.002G198000, Potri.014G122600
GO:0052509	0.00977711	16.8628	0.155537	2	8	positive regulation by symbiont of host defense response	Potri.002G198000, Potri.014G122600
GO:0052510	0.00977711	16.8628	0.155537	2	8	positive regulation by organism of defense response of other organism involved in symbiotic interaction	Potri.002G198000, Potri.014G122600
GO:0070534	0.00220631	50.5948	0.0777687	2	4	protein K63-linked ubiquitination	Potri.001G392500, Potri.011G111400
GO:0072521	0.00879898	2.21093	6.0854	13	313	purine-containing compound metabolic process	Potri.002G069200, Potri.002G234800, Potri.004G188700, Potri.005G191000, Potri.006G152600, Potri.006G250000, Potri.007G144600, Potri.008G126600, Potri.014G114700, Potri.016G023700, Potri.016G091800, Potri.018G026500, Potri.T055100
GO:0098660	0.00272068	2.30689	7.21305	16	371	inorganic ion transmembrane transport	Potri.002G069200, Potri.003G001500, Potri.003G194200, Potri.004G188700, Potri.005G191000, Potri.006G250000, Potri.007G100500, Potri.008G040300, Potri.008G126600, Potri.010G008400, Potri.010G101600, Potri.018G026500, Potri.018G099900, Potri.018G119200, Potri.019G132000, Potri.T055100
GO:0098662	0.00209567	2.45218	6.37703	15	328	inorganic cation transmembrane transport	Potri.002G069200, Potri.003G194200, Potri.004G188700, Potri.005G191000, Potri.006G250000, Potri.007G100500, Potri.008G040300, Potri.008G126600, Potri.010G008400, Potri.010G101600, Potri.018G026500, Potri.018G099900, Potri.018G119200, Potri.019G132000, Potri.T055100
GO:1901564	4.80344e-08	1.94522	51.7745	92	2663	organonitrogen compound metabolic process	Potri.001G069100, Potri.001G137500, Potri.001G262100, Potri.001G274100, Potri.001G301700, Potri.001G349400, Potri.001G418700, Potri.002G066200, Potri.002G069200, Potri.002G179400, Potri.002G190000, Potri.002G227400, Potri.002G234800, Potri.003G028800, Potri.003G043700, Potri.003G136400, Potri.003G187200, Potri.004G036200, Potri.004G075300, Potri.004G108900, Potri.004G118800, Potri.004G188700, Pot…
GO:1901566	2.13027e-08	2.19352	34.7043	70	1785	organonitrogen compound biosynthetic process	Potri.001G069100, Potri.001G137500, Potri.001G262100, Potri.001G349400, Potri.001G418700, Potri.002G066200, Potri.002G179400, Potri.002G190000, Potri.002G227400, Potri.002G234800, Potri.003G028800, Potri.003G043700, Potri.003G136400, Potri.004G118800, Potri.005G023500, Potri.005G026000, Potri.005G110800, Potri.005G115800, Potri.006G124400, Potri.006G130900, Potri.006G188500, Potri.007G065700, Pot…
GO:1901575	0.000552152	1.63217	37.9511	59	1952	organic substance catabolic process	Potri.001G193000, Potri.001G224100, Potri.001G261100, Potri.001G277900, Potri.001G301700, Potri.001G349400, Potri.001G392500, Potri.001G463900, Potri.002G161000, Potri.002G190000, Potri.003G151700, Potri.003G187200, Potri.004G036200, Potri.004G066000, Potri.004G091800, Potri.004G091900, Potri.004G092000, Potri.004G207600, Potri.004G218900, Potri.005G083800, Potri.005G109900, Potri.005G139900, Pot…
GO:1902600	2.64515e-05	4.65583	2.79967	12	144	hydrogen ion transmembrane transport	Potri.002G069200, Potri.003G194200, Potri.004G188700, Potri.005G191000, Potri.006G250000, Potri.008G040300, Potri.008G126600, Potri.010G008400, Potri.018G026500, Potri.018G099900, Potri.019G132000, Potri.T055100

## Sheet: tan
Additional file 10: Data S7. Gene Ontology annotation and enrichment analysis of genes clustered in each module.
GOBPID	Pvalue	OddsRatio	ExpCount	Count	Size	Term	Genes
GO:0000271	8.53916e-10	4.38825	7.10861	28	274	polysaccharide biosynthetic process	Potri.001G068100, Potri.001G352300, Potri.001G416800, Potri.002G257900, Potri.003G162000, Potri.004G059600, Potri.005G061600, Potri.005G141300, Potri.006G131000, Potri.006G181900, Potri.007G047000, Potri.008G060100, Potri.008G069900, Potri.009G006500, Potri.010G042700, Potri.010G187600, Potri.011G069600, Potri.011G132600, Potri.011G152200, Potri.011G152300, Potri.012G109600, Potri.014G029900, Pot…
GO:0005975	0.00014708	1.65159	43.871	69	1691	carbohydrate metabolic process	Potri.001G068100, Potri.001G148900, Potri.001G237200, Potri.001G352300, Potri.001G355600, Potri.001G416800, Potri.002G141700, Potri.002G165700, Potri.002G257900, Potri.003G002800, Potri.003G162000, Potri.004G019400, Potri.004G059600, Potri.004G099100, Potri.004G118600, Potri.004G192100, Potri.004G192400, Potri.004G192700, Potri.004G192900, Potri.004G226800, Potri.005G050600, Potri.005G053000, Pot…
GO:0005976	1.37626e-07	2.65184	16.6041	41	640	polysaccharide metabolic process	Potri.001G068100, Potri.001G148900, Potri.001G352300, Potri.001G416800, Potri.002G165700, Potri.002G257900, Potri.003G002800, Potri.003G162000, Potri.004G059600, Potri.004G118600, Potri.004G226800, Potri.005G061600, Potri.005G141300, Potri.006G131000, Potri.006G181900, Potri.007G047000, Potri.008G060100, Potri.008G069900, Potri.008G094300, Potri.008G182200, Potri.009G006500, Potri.010G042700, Pot…
GO:0006022	0.00862941	4.28635	1.27125	5	49	aminoglycan metabolic process	Potri.002G165700, Potri.004G118600, Potri.008G094300, Potri.017G092000, Potri.019G093700
GO:0006023	0.00182162	16.1456	0.259438	3	10	aminoglycan biosynthetic process	Potri.004G118600, Potri.008G094300, Potri.017G092000
GO:0006024	0.00182162	16.1456	0.259438	3	10	glycosaminoglycan biosynthetic process	Potri.004G118600, Potri.008G094300, Potri.017G092000
GO:0006065	6.8253e-05	113.041	0.103775	3	4	UDP-glucuronate biosynthetic process	Potri.004G118600, Potri.008G094300, Potri.017G092000
GO:0006555	0.00660889	4.60043	1.19342	5	46	methionine metabolic process	Potri.003G187100, Potri.010G125200, Potri.013G004100, Potri.019G038200, Potri.T070100
GO:0006714	0.000723	4.51702	1.94579	8	75	sesquiterpenoid metabolic process	Potri.003G014100, Potri.003G147400, Potri.004G059600, Potri.010G145900, Potri.011G069600, Potri.017G114900, Potri.019G045100, Potri.019G045300
GO:0006767	0.00951149	3.14693	2.36089	7	91	water-soluble vitamin metabolic process	Potri.001G355600, Potri.004G099100, Potri.005G053000, Potri.008G060100, Potri.014G080500, Potri.016G011000, Potri.T103900
GO:0006884	2.07185e-05	13.3407	0.596708	6	23	cell volume homeostasis	Potri.004G192100, Potri.004G192400, Potri.004G192700, Potri.004G192900, Potri.016G024900, Potri.T167400
GO:0007015	0.00608235	3.11698	2.7241	8	105	actin filament organization	Potri.003G124300, Potri.008G170800, Potri.010G067100, Potri.014G080900, Potri.014G092300, Potri.014G147000, Potri.019G053300, Potri.T058500
GO:0008064	0.00626374	3.90505	1.66041	6	64	regulation of actin polymerization or depolymerization	Potri.008G170800, Potri.010G067100, Potri.014G092300, Potri.014G147000, Potri.019G053300, Potri.T058500
GO:0008361	0.000106567	6.17993	1.4788	8	57	regulation of cell size	Potri.004G192100, Potri.004G192400, Potri.004G192700, Potri.004G192900, Potri.010G042700, Potri.016G024900, Potri.017G081100, Potri.T167400
GO:0009058	0.00767167	1.21394	208.277	239	8028	biosynthetic process	Potri.001G002800, Potri.001G023800, Potri.001G036400, Potri.001G042900, Potri.001G068100, Potri.001G073900, Potri.001G096600, Potri.001G096900, Potri.001G099800, Potri.001G112200, Potri.001G116000, Potri.001G118800, Potri.001G133200, Potri.001G133300, Potri.001G139900, Potri.001G148900, Potri.001G188300, Potri.001G197000, Potri.001G220600, Potri.001G237200, Potri.001G248700, Potri.001G250000, Pot…
GO:0009225	6.08482e-06	6.1419	2.04956	11	79	nucleotide-sugar metabolic process	Potri.001G237200, Potri.003G074700, Potri.004G099100, Potri.004G118600, Potri.005G053000, Potri.008G060100, Potri.008G094300, Potri.010G207200, Potri.014G080500, Potri.017G092000, Potri.T103900
GO:0009226	1.11328e-05	7.41562	1.42691	9	55	nucleotide-sugar biosynthetic process	Potri.001G237200, Potri.003G074700, Potri.004G099100, Potri.004G118600, Potri.008G060100, Potri.008G094300, Potri.010G207200, Potri.014G080500, Potri.017G092000
GO:0009250	0.00138072	3.13362	3.73591	11	144	glucan biosynthetic process	Potri.002G257900, Potri.004G059600, Potri.006G181900, Potri.008G060100, Potri.010G042700, Potri.011G069600, Potri.011G152200, Potri.011G152300, Potri.014G155400, Potri.016G119100, Potri.018G103900
GO:0009298	0.00130015	18.8372	0.233495	3	9	GDP-mannose biosynthetic process	Potri.004G099100, Potri.008G060100, Potri.014G080500
GO:0009411	0.0055587	2.35667	5.75953	13	222	response to UV	Potri.001G036900, Potri.001G251000, Potri.003G101800, Potri.004G002700, Potri.005G050600, Potri.005G086500, Potri.005G117500, Potri.007G016400, Potri.007G020900, Potri.010G042700, Potri.010G224100, Potri.010G224200, Potri.017G081100
GO:0009664	1.22124e-06	4.03282	5.16282	19	199	plant-type cell wall organization	Potri.002G018000, Potri.002G176800, Potri.004G118600, Potri.006G108000, Potri.006G181900, Potri.007G122000, Potri.008G094300, Potri.013G154700, Potri.014G024700, Potri.014G103600, Potri.014G147000, Potri.015G034100, Potri.015G060100, Potri.016G119100, Potri.017G092000, Potri.018G015500, Potri.018G103900, Potri.019G053300, Potri.T058500
GO:0009687	0.00254366	5.89601	0.959922	5	37	abscisic acid metabolic process	Potri.003G147400, Potri.004G059600, Potri.010G145900, Potri.011G069600, Potri.017G114900
GO:0009688	0.00637589	6.03153	0.752371	4	29	abscisic acid biosynthetic process	Potri.003G147400, Potri.004G059600, Potri.011G069600, Potri.017G114900
GO:0009698	7.50815e-16	4.9838	9.8846	43	381	phenylpropanoid metabolic process	Potri.001G023800, Potri.001G036900, Potri.001G042900, Potri.001G096600, Potri.001G096900, Potri.001G099800, Potri.001G133200, Potri.001G133300, Potri.001G248700, Potri.001G304800, Potri.001G448400, Potri.003G100200, Potri.003G132000, Potri.004G019400, Potri.004G185000, Potri.005G028400, Potri.005G117500, Potri.005G217000, Potri.006G033300, Potri.006G087100, Potri.006G087500, Potri.006G096900, Pot…
GO:0009699	4.99688e-16	5.60047	8.06853	39	311	phenylpropanoid biosynthetic process	Potri.001G023800, Potri.001G042900, Potri.001G096600, Potri.001G096900, Potri.001G099800, Potri.001G133200, Potri.001G133300, Potri.001G248700, Potri.001G304800, Potri.001G448400, Potri.003G100200, Potri.003G132000, Potri.004G019400, Potri.004G185000, Potri.005G028400, Potri.005G117500, Potri.005G217000, Potri.006G033300, Potri.006G087100, Potri.006G087500, Potri.006G096900, Potri.006G097100, Pot…
GO:0009751	0.00167252	2.18648	9.54733	20	368	response to salicylic acid	Potri.001G258700, Potri.002G038500, Potri.004G000400, Potri.004G112100, Potri.004G192100, Potri.004G192400, Potri.004G192700, Potri.004G192900, Potri.005G096600, Potri.007G020900, Potri.007G059000, Potri.007G093900, Potri.009G053900, Potri.015G082700, Potri.017G055000, Potri.017G135600, Potri.019G010900, Potri.019G081500, Potri.T122400, Potri.T167400
GO:0009800	0.00245661	14.127	0.285382	3	11	cinnamic acid biosynthetic process	Potri.010G224100, Potri.010G224200, Potri.019G081500
GO:0009803	0.00245661	14.127	0.285382	3	11	cinnamic acid metabolic process	Potri.010G224100, Potri.010G224200, Potri.019G081500
GO:0009804	0.000883788	22.6053	0.207551	3	8	coumarin metabolic process	Potri.001G304800, Potri.006G033300, Potri.009G099800
GO:0009805	0.000883788	22.6053	0.207551	3	8	coumarin biosynthetic process	Potri.001G304800, Potri.006G033300, Potri.009G099800
GO:0009806	0.000126614	9.06937	0.804259	6	31	lignan metabolic process	Potri.001G023800, Potri.001G096600, Potri.001G096900, Potri.001G133200, Potri.001G133300, Potri.003G100200
GO:0009807	0.000126614	9.06937	0.804259	6	31	lignan biosynthetic process	Potri.001G023800, Potri.001G096600, Potri.001G096900, Potri.001G133200, Potri.001G133300, Potri.003G100200
GO:0009808	6.90848e-16	6.75069	5.78548	33	223	lignin metabolic process	Potri.001G042900, Potri.001G099800, Potri.001G248700, Potri.001G304800, Potri.001G448400, Potri.003G132000, Potri.004G019400, Potri.005G028400, Potri.005G117500, Potri.006G033300, Potri.006G087100, Potri.006G087500, Potri.006G096900, Potri.006G097100, Potri.006G123200, Potri.007G016400, Potri.007G019300, Potri.008G064000, Potri.008G073700, Potri.008G073800, Potri.009G042500, Potri.009G099800, Pot…
GO:0009809	4.82032e-13	6.55718	4.82555	27	186	lignin biosynthetic process	Potri.001G042900, Potri.001G099800, Potri.001G248700, Potri.001G304800, Potri.001G448400, Potri.003G132000, Potri.004G019400, Potri.005G028400, Potri.005G117500, Potri.006G033300, Potri.006G087100, Potri.006G087500, Potri.006G096900, Potri.006G097100, Potri.006G123200, Potri.007G016400, Potri.007G019300, Potri.008G064000, Potri.009G042500, Potri.009G099800, Potri.010G141600, Potri.010G193100, Pot…
GO:0009832	1.67966e-39	11.9244	6.92701	61	267	plant-type cell wall biogenesis	Potri.001G068100, Potri.001G099800, Potri.001G112200, Potri.001G118800, Potri.001G197000, Potri.001G248700, Potri.001G258700, Potri.001G267300, Potri.001G320800, Potri.001G352300, Potri.001G448400, Potri.002G257900, Potri.003G114100, Potri.003G132000, Potri.003G162000, Potri.004G059600, Potri.004G095100, Potri.005G061600, Potri.005G063200, Potri.005G096600, Potri.005G141300, Potri.005G186400, Pot…
GO:0009834	1.79796e-47	23.5087	3.7878	54	146	plant-type secondary cell wall biogenesis	Potri.001G068100, Potri.001G099800, Potri.001G112200, Potri.001G118800, Potri.001G197000, Potri.001G248700, Potri.001G258700, Potri.001G267300, Potri.001G320800, Potri.001G352300, Potri.001G448400, Potri.002G257900, Potri.003G114100, Potri.003G132000, Potri.003G162000, Potri.004G059600, Potri.004G095100, Potri.005G061600, Potri.005G063200, Potri.005G096600, Potri.005G141300, Potri.005G186400, Pot…
GO:0009891	9.69897e-07	2.80027	12.2455	32	472	positive regulation of biosynthetic process	Potri.001G042900, Potri.001G099800, Potri.001G258700, Potri.001G267300, Potri.001G394600, Potri.001G448400, Potri.002G100600, Potri.003G132000, Potri.004G002700, Potri.004G059600, Potri.004G095100, Potri.005G028400, Potri.005G063200, Potri.005G096600, Potri.005G118200, Potri.006G054500, Potri.006G075500, Potri.007G106100, Potri.008G069900, Potri.009G032800, Potri.009G053900, Potri.009G061500, Pot…
GO:0009893	1.17588e-06	2.36768	19.3541	43	746	positive regulation of metabolic process	Potri.001G036400, Potri.001G042900, Potri.001G099800, Potri.001G138700, Potri.001G258700, Potri.001G267300, Potri.001G394600, Potri.001G448400, Potri.002G100600, Potri.002G176800, Potri.003G132000, Potri.004G002700, Potri.004G059600, Potri.004G095100, Potri.005G027000, Potri.005G028400, Potri.005G063200, Potri.005G096600, Potri.005G118200, Potri.006G054500, Potri.006G075500, Potri.006G092600, Pot…
GO:0009911	0.00749869	3.3047	2.25711	7	87	positive regulation of flower development	Potri.001G215100, Potri.005G056100, Potri.005G086500, Potri.008G035200, Potri.008G155000, Potri.010G042700, Potri.014G045000
GO:0009987	0.00289872	1.22735	498.459	537	19213	cellular process	Potri.001G023800, Potri.001G035500, Potri.001G036400, Potri.001G036900, Potri.001G042900, Potri.001G055100, Potri.001G068100, Potri.001G073900, Potri.001G096600, Potri.001G096900, Potri.001G099800, Potri.001G112200, Potri.001G116000, Potri.001G118800, Potri.001G120200, Potri.001G128700, Potri.001G133200, Potri.001G133300, Potri.001G134900, Potri.001G138700, Potri.001G138800, Potri.001G139600, Pot…
GO:0009992	4.25704e-06	18.9024	0.466989	6	18	cellular water homeostasis	Potri.004G192100, Potri.004G192400, Potri.004G192700, Potri.004G192900, Potri.016G024900, Potri.T167400
GO:0010043	0.00384881	3.77802	1.99768	7	77	response to zinc ion	Potri.001G160400, Potri.001G175000, Potri.002G141700, Potri.004G099100, Potri.010G173300, Potri.019G038200, Potri.T070100
GO:0010076	0.000327489	9.93429	0.622652	5	24	maintenance of floral meristem identity	Potri.004G213300, Potri.007G115100, Potri.007G138700, Potri.017G044200, Potri.017G044500
GO:0010115	0.00409642	11.3009	0.33727	3	13	regulation of abscisic acid biosynthetic process	Potri.003G147400, Potri.004G059600, Potri.011G069600
GO:0010116	0.00389588	37.6335	0.103775	2	4	positive regulation of abscisic acid biosynthetic process	Potri.004G059600, Potri.011G069600
GO:0010215	0.000821998	7.86338	0.752371	5	29	cellulose microfibril organization	Potri.014G024700, Potri.014G147000, Potri.015G060100, Potri.019G053300, Potri.T058500
GO:0010383	6.54069e-08	4.97746	4.28073	19	165	cell wall polysaccharide metabolic process	Potri.001G068100, Potri.001G352300, Potri.001G416800, Potri.003G162000, Potri.004G226800, Potri.005G061600, Potri.005G141300, Potri.006G131000, Potri.007G047000, Potri.008G069900, Potri.009G006500, Potri.010G187600, Potri.011G132600, Potri.012G109600, Potri.014G029900, Potri.014G040300, Potri.014G152700, Potri.016G086400, Potri.017G139800
GO:0010393	0.000674052	2.90456	5.11094	14	197	galacturonan metabolic process	Potri.001G416800, Potri.003G002800, Potri.004G118600, Potri.006G181900, Potri.008G094300, Potri.008G182200, Potri.010G051800, Potri.011G132600, Potri.012G091300, Potri.014G040300, Potri.014G117100, Potri.016G119100, Potri.017G092000, Potri.018G103900
GO:0010395	0.00638158	25.0882	0.129719	2	5	rhamnogalacturonan I metabolic process	Potri.006G181900, Potri.018G103900
GO:0010400	0.00638158	25.0882	0.129719	2	5	rhamnogalacturonan I side chain metabolic process	Potri.006G181900, Potri.018G103900
GO:0010410	3.38424e-09	6.11214	3.58025	19	138	hemicellulose metabolic process	Potri.001G068100, Potri.001G352300, Potri.001G416800, Potri.003G162000, Potri.004G226800, Potri.005G061600, Potri.005G141300, Potri.006G131000, Potri.007G047000, Potri.008G069900, Potri.009G006500, Potri.010G187600, Potri.011G132600, Potri.012G109600, Potri.014G029900, Potri.014G040300, Potri.014G152700, Potri.016G086400, Potri.017G139800
GO:0010413	9.34154e-13	41.8432	0.544821	11	21	glucuronoxylan metabolic process	Potri.001G068100, Potri.001G416800, Potri.003G162000, Potri.005G061600, Potri.006G131000, Potri.009G006500, Potri.011G132600, Potri.012G109600, Potri.014G029900, Potri.014G040300, Potri.016G086400
GO:0010417	9.34154e-13	41.8432	0.544821	11	21	glucuronoxylan biosynthetic process	Potri.001G068100, Potri.001G416800, Potri.003G162000, Potri.005G061600, Potri.006G131000, Potri.009G006500, Potri.011G132600, Potri.012G109600, Potri.014G029900, Potri.014G040300, Potri.016G086400
GO:0010557	2.42582e-05	2.57959	11.104	27	428	positive regulation of macromolecule biosynthetic process	Potri.001G099800, Potri.001G258700, Potri.001G267300, Potri.001G394600, Potri.001G448400, Potri.002G100600, Potri.003G132000, Potri.004G095100, Potri.005G063200, Potri.005G096600, Potri.005G118200, Potri.006G054500, Potri.006G075500, Potri.007G106100, Potri.008G069900, Potri.009G032800, Potri.009G053900, Potri.009G061500, Potri.009G093000, Potri.010G187600, Potri.011G023600, Potri.011G058400, Pot…
GO:0010604	1.70021e-05	2.33869	15.3847	34	593	positive regulation of macromolecule metabolic process	Potri.001G099800, Potri.001G138700, Potri.001G258700, Potri.001G267300, Potri.001G394600, Potri.001G448400, Potri.002G100600, Potri.003G132000, Potri.004G002700, Potri.004G095100, Potri.005G027000, Potri.005G063200, Potri.005G096600, Potri.005G118200, Potri.006G054500, Potri.006G075500, Potri.006G230500, Potri.007G059000, Potri.007G106100, Potri.008G069900, Potri.009G032800, Potri.009G053900, Pot…
GO:0010628	1.05415e-05	2.65833	11.2077	28	432	positive regulation of gene expression	Potri.001G099800, Potri.001G258700, Potri.001G267300, Potri.001G394600, Potri.001G448400, Potri.002G100600, Potri.003G132000, Potri.004G095100, Potri.005G027000, Potri.005G063200, Potri.005G096600, Potri.005G118200, Potri.006G054500, Potri.006G075500, Potri.007G106100, Potri.008G069900, Potri.009G032800, Potri.009G053900, Potri.009G061500, Potri.009G093000, Potri.010G187600, Potri.011G023600, Pot…
GO:0015790	0.00389588	37.6335	0.103775	2	4	UDP-xylose transport	Potri.004G211900, Potri.009G011100
GO:0016051	1.19904e-09	3.4323	11.8044	37	455	carbohydrate biosynthetic process	Potri.001G068100, Potri.001G148900, Potri.001G352300, Potri.001G355600, Potri.001G416800, Potri.002G257900, Potri.003G162000, Potri.004G059600, Potri.004G099100, Potri.005G053000, Potri.005G061600, Potri.005G141300, Potri.006G131000, Potri.006G181900, Potri.007G047000, Potri.008G006500, Potri.008G060100, Potri.008G069900, Potri.009G006500, Potri.010G042700, Potri.010G187600, Potri.010G251900, Pot…
GO:0016053	0.00136983	1.78028	21.0145	36	810	organic acid biosynthetic process	Potri.001G355600, Potri.002G151300, Potri.002G191300, Potri.003G147400, Potri.004G059600, Potri.004G099100, Potri.004G118600, Potri.005G053000, Potri.005G093200, Potri.005G217000, Potri.006G177500, Potri.006G217800, Potri.008G060100, Potri.008G094300, Potri.010G042700, Potri.010G052400, Potri.010G079300, Potri.010G125200, Potri.010G224100, Potri.010G224200, Potri.011G069600, Potri.012G043700, Pot…
GO:0016106	0.00109841	4.81072	1.60852	7	62	sesquiterpenoid biosynthetic process	Potri.003G014100, Potri.003G147400, Potri.004G059600, Potri.011G069600, Potri.017G114900, Potri.019G045100, Potri.019G045300
GO:0017157	0.00182162	16.1456	0.259438	3	10	regulation of exocytosis	Potri.014G147000, Potri.019G053300, Potri.T058500
GO:0019438	6.10862e-05	1.42873	122.351	163	4716	aromatic compound biosynthetic process	Potri.001G023800, Potri.001G036400, Potri.001G042900, Potri.001G096600, Potri.001G096900, Potri.001G099800, Potri.001G112200, Potri.001G116000, Potri.001G118800, Potri.001G133200, Potri.001G133300, Potri.001G139900, Potri.001G188300, Potri.001G197000, Potri.001G237200, Potri.001G248700, Potri.001G250000, Potri.001G258700, Potri.001G267300, Potri.001G287200, Potri.001G304800, Potri.001G394600, Pot…
GO:0019439	2.93517e-05	3.16487	6.43407	19	248	aromatic compound catabolic process	Potri.001G189500, Potri.001G248700, Potri.002G024100, Potri.006G087100, Potri.006G087500, Potri.006G096900, Potri.006G097100, Potri.007G059100, Potri.008G064000, Potri.008G073700, Potri.008G073800, Potri.009G042500, Potri.010G183500, Potri.010G193100, Potri.010G224100, Potri.010G224200, Potri.016G112000, Potri.016G112100, Potri.017G111500
GO:0019605	0.00638158	25.0882	0.129719	2	5	butyrate metabolic process	Potri.006G036200, Potri.006G036300
GO:0019673	0.00245661	14.127	0.285382	3	11	GDP-mannose metabolic process	Potri.004G099100, Potri.008G060100, Potri.014G080500
GO:0019748	1.91036e-11	3.30093	16.0073	48	617	secondary metabolic process	Potri.001G023800, Potri.001G036900, Potri.001G042900, Potri.001G096600, Potri.001G096900, Potri.001G099800, Potri.001G133200, Potri.001G133300, Potri.001G189500, Potri.001G248700, Potri.001G304800, Potri.001G448400, Potri.003G100200, Potri.003G132000, Potri.003G147400, Potri.004G019400, Potri.004G059600, Potri.004G185000, Potri.005G028400, Potri.005G117500, Potri.005G217000, Potri.006G033300, Pot…
GO:0019852	5.67386e-06	12.6133	0.726428	7	28	L-ascorbic acid metabolic process	Potri.001G355600, Potri.004G099100, Potri.005G053000, Potri.008G060100, Potri.014G080500, Potri.016G011000, Potri.T103900
GO:0019853	5.67386e-06	12.6133	0.726428	7	28	L-ascorbic acid biosynthetic process	Potri.001G355600, Potri.004G099100, Potri.005G053000, Potri.008G060100, Potri.014G080500, Potri.016G011000, Potri.T103900
GO:0030007	0.00756992	8.69212	0.415101	3	16	cellular potassium ion homeostasis	Potri.003G141400, Potri.008G004600, Potri.008G004700
GO:0030026	0.00901689	8.07099	0.441045	3	17	cellular manganese ion homeostasis	Potri.001G251200, Potri.009G045800, Potri.016G115500
GO:0030041	0.00626374	3.90505	1.66041	6	64	actin filament polymerization	Potri.008G170800, Potri.010G067100, Potri.014G092300, Potri.014G147000, Potri.019G053300, Potri.T058500
GO:0030104	1.16421e-05	15.1205	0.544821	6	21	water homeostasis	Potri.004G192100, Potri.004G192400, Potri.004G192700, Potri.004G192900, Potri.016G024900, Potri.T167400
GO:0030198	0.00205382	3.78142	2.28306	8	88	extracellular matrix organization	Potri.003G074600, Potri.005G086500, Potri.010G213400, Potri.014G024700, Potri.014G147000, Potri.015G060100, Potri.019G053300, Potri.T058500
GO:0030203	0.00182162	16.1456	0.259438	3	10	glycosaminoglycan metabolic process	Potri.004G118600, Potri.008G094300, Potri.017G092000
GO:0030243	0.00136218	3.66238	2.64627	9	102	cellulose metabolic process	Potri.002G257900, Potri.004G059600, Potri.006G181900, Potri.008G060100, Potri.011G069600, Potri.011G152300, Potri.014G155400, Potri.016G119100, Potri.018G103900
GO:0030244	9.01402e-05	5.49907	1.84201	9	71	cellulose biosynthetic process	Potri.002G257900, Potri.004G059600, Potri.006G181900, Potri.008G060100, Potri.011G069600, Potri.011G152300, Potri.014G155400, Potri.016G119100, Potri.018G103900
GO:0030308	0.00560983	6.28305	0.726428	4	28	negative regulation of cell growth	Potri.001G073900, Potri.002G100600, Potri.004G095100, Potri.017G119900
GO:0030832	0.00626374	3.90505	1.66041	6	64	regulation of actin filament length	Potri.008G170800, Potri.010G067100, Potri.014G092300, Potri.014G147000, Potri.019G053300, Potri.T058500
GO:0030833	0.00495079	4.11845	1.58257	6	61	regulation of actin filament polymerization	Potri.008G170800, Potri.010G067100, Potri.014G092300, Potri.014G147000, Potri.019G053300, Potri.T058500
GO:0031325	1.55262e-05	2.31756	15.9814	35	616	positive regulation of cellular metabolic process	Potri.001G099800, Potri.001G258700, Potri.001G267300, Potri.001G394600, Potri.001G448400, Potri.002G100600, Potri.003G132000, Potri.004G002700, Potri.004G059600, Potri.004G095100, Potri.005G063200, Potri.005G096600, Potri.005G118200, Potri.006G054500, Potri.006G075500, Potri.006G230500, Potri.007G059000, Potri.007G106100, Potri.008G069900, Potri.009G032800, Potri.009G053900, Potri.009G061500, Pot…
GO:0031328	8.57429e-06	2.63759	11.7007	29	451	positive regulation of cellular biosynthetic process	Potri.001G099800, Potri.001G258700, Potri.001G267300, Potri.001G394600, Potri.001G448400, Potri.002G100600, Potri.003G132000, Potri.004G059600, Potri.004G095100, Potri.005G063200, Potri.005G096600, Potri.005G118200, Potri.006G054500, Potri.006G075500, Potri.007G106100, Potri.008G069900, Potri.009G032800, Potri.009G053900, Potri.009G061500, Potri.009G093000, Potri.010G187600, Potri.011G023600, Pot…
GO:0032271	0.00357727	3.8329	1.97173	7	76	regulation of protein polymerization	Potri.001G073900, Potri.008G170800, Potri.010G067100, Potri.014G092300, Potri.014G147000, Potri.019G053300, Potri.T058500
GO:0032535	1.28314e-05	4.36546	3.52836	14	136	regulation of cellular component size	Potri.004G192100, Potri.004G192400, Potri.004G192700, Potri.004G192900, Potri.008G170800, Potri.010G042700, Potri.010G067100, Potri.014G092300, Potri.014G147000, Potri.016G024900, Potri.017G081100, Potri.019G053300, Potri.T058500, Potri.T167400
GO:0032956	0.00675282	3.83874	1.68635	6	65	regulation of actin cytoskeleton organization	Potri.008G170800, Potri.010G067100, Potri.014G092300, Potri.014G147000, Potri.019G053300, Potri.T058500
GO:0032970	0.00675282	3.83874	1.68635	6	65	regulation of actin filament-based process	Potri.008G170800, Potri.010G067100, Potri.014G092300, Potri.014G147000, Potri.019G053300, Potri.T058500
GO:0033692	4.75784e-12	5.63231	5.70764	28	220	cellular polysaccharide biosynthetic process	Potri.001G068100, Potri.001G352300, Potri.001G416800, Potri.002G257900, Potri.003G162000, Potri.004G059600, Potri.005G061600, Potri.005G141300, Potri.006G131000, Potri.006G181900, Potri.007G047000, Potri.008G060100, Potri.008G069900, Potri.009G006500, Potri.010G042700, Potri.010G187600, Potri.011G069600, Potri.011G132600, Potri.011G152200, Potri.011G152300, Potri.012G109600, Potri.014G029900, Pot…
GO:0034637	8.69791e-11	4.58205	7.34211	30	283	cellular carbohydrate biosynthetic process	Potri.001G068100, Potri.001G148900, Potri.001G352300, Potri.001G416800, Potri.002G257900, Potri.003G162000, Potri.004G059600, Potri.005G061600, Potri.005G141300, Potri.006G131000, Potri.006G181900, Potri.007G047000, Potri.008G060100, Potri.008G069900, Potri.009G006500, Potri.010G042700, Potri.010G187600, Potri.011G069600, Potri.011G132600, Potri.011G152200, Potri.011G152300, Potri.012G109600, Pot…
GO:0042364	0.00846118	3.22389	2.309	7	89	water-soluble vitamin biosynthetic process	Potri.001G355600, Potri.004G099100, Potri.005G053000, Potri.008G060100, Potri.014G080500, Potri.016G011000, Potri.T103900
GO:0042546	4.66172e-40	10.1763	8.79496	68	339	cell wall biogenesis	Potri.001G068100, Potri.001G099800, Potri.001G112200, Potri.001G118800, Potri.001G197000, Potri.001G248700, Potri.001G258700, Potri.001G267300, Potri.001G320800, Potri.001G352300, Potri.001G416800, Potri.001G448400, Potri.002G257900, Potri.003G114100, Potri.003G132000, Potri.003G162000, Potri.004G059600, Potri.004G095100, Potri.005G061600, Potri.005G063200, Potri.005G096600, Potri.005G141300, Pot…
GO:0043062	0.00205382	3.78142	2.28306	8	88	extracellular structure organization	Potri.003G074600, Potri.005G086500, Potri.010G213400, Potri.014G024700, Potri.014G147000, Potri.015G060100, Potri.019G053300, Potri.T058500
GO:0043288	0.00254366	5.89601	0.959922	5	37	apocarotenoid metabolic process	Potri.003G147400, Potri.004G059600, Potri.010G145900, Potri.011G069600, Potri.017G114900
GO:0043289	0.00637589	6.03153	0.752371	4	29	apocarotenoid biosynthetic process	Potri.003G147400, Potri.004G059600, Potri.011G069600, Potri.017G114900
GO:0044036	1.92354e-08	4.45754	5.73359	23	221	cell wall macromolecule metabolic process	Potri.001G068100, Potri.001G352300, Potri.001G416800, Potri.003G162000, Potri.004G226800, Potri.005G061600, Potri.005G141300, Potri.006G131000, Potri.006G181900, Potri.007G047000, Potri.008G030200, Potri.008G069900, Potri.009G006500, Potri.010G187600, Potri.010G231000, Potri.011G132600, Potri.012G109600, Potri.014G029900, Potri.014G040300, Potri.014G152700, Potri.016G086400, Potri.017G139800, Pot…
GO:0044038	1.56993e-12	12.5112	1.79013	17	69	cell wall macromolecule biosynthetic process	Potri.001G068100, Potri.001G352300, Potri.001G416800, Potri.003G162000, Potri.005G061600, Potri.005G141300, Potri.006G131000, Potri.007G047000, Potri.008G069900, Potri.009G006500, Potri.010G187600, Potri.011G132600, Potri.012G109600, Potri.014G029900, Potri.014G040300, Potri.016G086400, Potri.017G139800
GO:0044085	1.21969e-14	2.60193	41.1988	96	1588	cellular component biogenesis	Potri.001G068100, Potri.001G073900, Potri.001G099800, Potri.001G112200, Potri.001G118800, Potri.001G197000, Potri.001G206300, Potri.001G248700, Potri.001G258700, Potri.001G267300, Potri.001G320800, Potri.001G352300, Potri.001G394000, Potri.001G416800, Potri.001G448400, Potri.002G257900, Potri.003G036200, Potri.003G074600, Potri.003G114100, Potri.003G124300, Potri.003G132000, Potri.003G137200, Pot…
GO:0044087	1.00246e-15	7.91021	4.4364	29	171	regulation of cellular component biogenesis	Potri.001G073900, Potri.001G099800, Potri.001G112200, Potri.001G118800, Potri.001G258700, Potri.001G267300, Potri.003G114100, Potri.003G132000, Potri.004G095100, Potri.005G063200, Potri.005G096600, Potri.005G186400, Potri.007G106100, Potri.008G170800, Potri.009G053900, Potri.009G061500, Potri.010G067100, Potri.011G058400, Potri.012G127700, Potri.014G092300, Potri.014G147000, Potri.015G033600, Pot…
GO:0044249	0.00152661	1.27013	196.135	233	7560	cellular biosynthetic process	Potri.001G023800, Potri.001G036400, Potri.001G042900, Potri.001G068100, Potri.001G073900, Potri.001G096600, Potri.001G096900, Potri.001G099800, Potri.001G112200, Potri.001G116000, Potri.001G118800, Potri.001G133200, Potri.001G133300, Potri.001G139900, Potri.001G148900, Potri.001G188300, Potri.001G197000, Potri.001G220600, Potri.001G237200, Potri.001G248700, Potri.001G250000, Potri.001G258700, Pot…
GO:0044262	4.61421e-05	2.24657	15.4885	33	597	cellular carbohydrate metabolic process	Potri.001G068100, Potri.001G148900, Potri.001G352300, Potri.001G416800, Potri.002G141700, Potri.002G257900, Potri.003G162000, Potri.004G059600, Potri.005G061600, Potri.005G141300, Potri.006G131000, Potri.006G181900, Potri.007G047000, Potri.008G060100, Potri.008G069900, Potri.009G006500, Potri.010G042700, Potri.010G187600, Potri.011G069600, Potri.011G132600, Potri.011G152200, Potri.011G152300, Pot…
GO:0044264	4.18264e-08	3.42028	9.54733	30	368	cellular polysaccharide metabolic process	Potri.001G068100, Potri.001G148900, Potri.001G352300, Potri.001G416800, Potri.002G257900, Potri.003G162000, Potri.004G059600, Potri.005G061600, Potri.005G141300, Potri.006G131000, Potri.006G181900, Potri.007G047000, Potri.008G060100, Potri.008G069900, Potri.009G006500, Potri.010G042700, Potri.010G187600, Potri.011G069600, Potri.011G132600, Potri.011G152200, Potri.011G152300, Potri.012G109600, Pot…
GO:0044550	6.49146e-13	4.36656	10.0403	39	387	secondary metabolite biosynthetic process	Potri.001G023800, Potri.001G042900, Potri.001G096600, Potri.001G096900, Potri.001G099800, Potri.001G133200, Potri.001G133300, Potri.001G248700, Potri.001G304800, Potri.001G448400, Potri.003G100200, Potri.003G132000, Potri.004G019400, Potri.004G185000, Potri.005G028400, Potri.005G117500, Potri.005G217000, Potri.006G033300, Potri.006G087100, Potri.006G087500, Potri.006G096900, Potri.006G097100, Pot…
GO:0044699	0.00238317	1.22342	399.483	440	15398	single-organism process	Potri.001G002800, Potri.001G023800, Potri.001G025200, Potri.001G026500, Potri.001G035500, Potri.001G036400, Potri.001G036900, Potri.001G042900, Potri.001G049700, Potri.001G055100, Potri.001G068100, Potri.001G073900, Potri.001G083900, Potri.001G096600, Potri.001G096900, Potri.001G099800, Potri.001G116000, Potri.001G119000, Potri.001G120200, Potri.001G128700, Potri.001G130200, Potri.001G133200, Pot…
[truncated: 59 more rows]

[truncated: 8 more sheets: royalblue, lightgreen, magenta, lightyellow, grey, red, black, purple]
