# Supplementary material for: Comparative transcriptome analyses define genes and gene modules differing between two Populus genotypes with contrasting stem growth rates
Source: Biotechnol Biofuels. 2020 Aug 9;13:139. doi: 10.1186/s13068-020-01758-0 (PMC7415184; doi:10.1186/s13068-020-01758-0)
Supplement: Supplementary file 13 — Additional file 13: Data S8. Summary of Populus TALE transcription factors. [file 13068_2020_1758_MOESM13_ESM.xlsx]

## Sheet: TALE genes
Additional file 13: Data S8. Summary of Populus TALE transcription factors.
Locus	Family	Name	GO	ATLocus	ATgene	geneFun	moduleColor	GS.Genotype	p.GSGenotype	MM.red	p.MM.red	MM.yellow	p.MM.yellow	MM.magenta	p.MM.magenta	MM.purple	p.MM.purple	MM.tan	p.MM.tan	MM.lightyellow	p.MM.lightyellow	MM.lightcyan	p.MM.lightcyan	MM.lightgreen	p.MM.lightgreen	MM.royalblue	p.MM.royalblue	MM.salmon	p.MM.salmon	MM.cyan	p.MM.cyan	MM.midnightblue	p.MM.midnightblue	MM.grey60	p.MM.grey60	MM.black	p.MM.black	MM.darkred	p.MM.darkred	MM.grey	p.MM.grey	MM.blue	p.MM.blue	MM.brown	p.MM.brown
Potri.006G190000	KNOX	KNOX6	GO:0003700,GO:0043565,GO:0006355,GO:0003677,GO:0005634	AT5G25220.1	KNAT3	KNOTTED1-like homeobox gene 3	black	0.261955	0.293685	0.320284	0.195061	-0.0636159	0.801987	-0.224298	0.370907	0.833226	1.76e-05	0.0866458	0.732456	0.119693	0.636166	-0.0934245	0.712337	-0.0606789	0.810968	-0.0509017	0.841025	0.346724	0.158659	0.208243	0.40698	-0.107756	0.670406	0.0163911	0.94853	0.853773	6.57e-06	0.0164115	0.948466	0.392326	0.107324	-0.345041	0.160826	-0.278463	0.263176
Potri.006G230700	BELL	BELL11		AT4G32980.1	ATH1	homeobox gene 1	black	0.0771635	0.760878	0.106648	0.673616	-0.216013	0.389292	-0.241605	0.33411	0.445916	0.0636316	0.492959	0.0376512	-0.061719	0.807785	-0.129655	0.608118	0.0599423	0.813225	-0.226162	0.366839	0.187685	0.455799	-0.0914235	0.718258	0.177003	0.482287	0.0910798	0.719277	0.795091	8.03e-05	0.496025	0.0362979	0.345911	0.159703	-0.139124	0.581931	-0.388972	0.11063
Potri.013G008600	KNOX	KNOX12	GO:0003700,GO:0043565,GO:0006355,GO:0003677,GO:0005634	AT1G23380.1	KNAT6,KNAT6L,KNAT6S	KNOTTED1-like homeobox gene 6	black	0.472553	0.0476675	0.553061	0.0172811	-0.25222	0.312637	-0.34528	0.160517	0.805364	5.51e-05	-0.161993	0.520743	0.0810859	0.749084	-0.142458	0.572825	-0.0876204	0.729553	-0.162554	0.519281	0.119867	0.635673	0.00308293	0.990313	-0.246666	0.323768	-0.0699026	0.782842	0.779499	0.000136913	-0.0815578	0.747668	0.412005	0.0893334	-0.0341077	0.893121	-0.466678	0.0508944
Potri.001G100800	BELL	BELL1		AT5G41410.1	BEL1	POX (plant homeobox) family protein	blue	-0.112258	0.657416	-0.161454	0.522151	0.7499	0.000338741	0.452065	0.0596355	0.0258715	0.918836	-0.173811	0.490346	0.221237	0.377641	0.27227	0.27438	0.217843	0.385188	0.194253	0.439888	-0.131201	0.603809	0.411098	0.0901114	-0.137073	0.587561	0.693525	0.00141351	-0.23897	0.33957	-0.0939961	0.710649	-0.0100034	0.968576	-0.833945	1.7e-05	0.81643	3.58e-05
Potri.001G216600	BELL	BELL2	GO:0003700,GO:0043565,GO:0006355,GO:0003677,GO:0005634	AT2G35940.1	BLH1,EDA29	BEL1-like homeodomain 1	blue	0.0436411	0.863483	-0.0758171	0.764938	0.485479	0.0411149	0.771483	0.000177256	-0.0325469	0.897987	-0.112951	0.655424	0.197954	0.431052	0.232903	0.352338	0.46802	0.0501432	0.412842	0.0886209	-0.0991811	0.695392	0.349236	0.155461	-0.0453542	0.858175	0.178116	0.479493	-0.238859	0.339802	-0.14118	0.576308	-0.060593	0.811232	-0.912285	1.33e-07	0.852497	7.02e-06
Potri.003G131300	BELL	BELL5	GO:0003700,GO:0043565,GO:0006355,GO:0003677,GO:0005634	AT5G41410.1	BEL1	POX (plant homeobox) family protein	blue	0.132738	0.59954	0.137101	0.587486	0.385743	0.113882	0.0897952	0.723087	0.325331	0.18772	-0.119633	0.636339	0.26117	0.295186	0.346411	0.159061	0.200584	0.424829	-0.198794	0.429059	-0.119976	0.635363	0.258087	0.30113	-0.222887	0.374002	0.199099	0.428337	0.269953	0.278646	0.232034	0.354188	0.579013	0.0118066	-0.582059	0.0112679	0.315003	0.202942
Potri.004G004700	KNOX	KNOX3	GO:0003700,GO:0043565,GO:0006355,GO:0003677,GO:0005634	AT1G62360.1	BUM,BUM1,SHL,STM,WAM,WAM1	KNOX_ELK homeobox transcription factor	blue	0.177581	0.480835	0.290624	0.242016	-0.456536	0.0568497	-0.529398	0.0238625	-0.0976004	0.700032	-0.150468	0.551201	-0.214196	0.393391	-0.276817	0.266126	-0.302807	0.221935	-0.283465	0.254337	-0.124657	0.622129	-0.295852	0.233263	0.0303153	0.904951	-0.231135	0.356109	-0.086584	0.732641	-0.101915	0.68739	-0.0331056	0.896245	0.867183	3.18e-06	-0.642073	0.0040669
Potri.005G017200	KNOX	KNOX5	GO:0003700,GO:0043565,GO:0006355,GO:0003677,GO:0005634	AT1G23380.1	KNAT6,KNAT6L,KNAT6S	KNOTTED1-like homeobox gene 6	blue	-0.173695	0.490642	-0.169744	0.500709	-0.283002	0.255147	-0.331537	0.178949	0.0665812	0.792943	-0.162858	0.518487	-0.287722	0.246964	-0.319925	0.19559	-0.353771	0.149801	0.184555	0.463484	-0.0123889	0.961087	-0.0245987	0.922818	-0.129196	0.609399	-0.160398	0.524911	0.0992676	0.695138	-0.103583	0.682526	0.117932	0.641176	0.510934	0.0302425	-0.430987	0.0741598
Potri.005G232000	BELL	BELL9	GO:0003700,GO:0043565,GO:0006355,GO:0003677,GO:0005634	AT1G75430.1	BLH11	BEL1-like homeodomain 11	blue	-0.18974	0.450792	-0.15672	0.534581	-0.292964	0.238073	-0.359604	0.14273	-0.244411	0.328354	0.158602	0.529622	-0.250624	0.315813	-0.174522	0.488547	-0.238679	0.340177	-0.201261	0.423235	-0.168246	0.504551	-0.22108	0.377989	0.390674	0.108943	-0.173701	0.490626	-0.17607	0.484638	-0.16437	0.514559	-0.225657	0.367939	0.702129	0.00116039	-0.415126	0.086696
Potri.006G203000	BELL	BELL10	GO:0003700,GO:0043565,GO:0006355,GO:0003677,GO:0005634	AT2G35940.1	BLH1,EDA29	BEL1-like homeodomain 1	blue	0.0135154	0.957552	-0.0610929	0.809701	0.230919	0.356571	0.356386	0.146602	0.292835	0.238289	0.191519	0.446477	-0.104238	0.680619	0.220903	0.378381	0.346081	0.159485	0.183127	0.46701	0.2281	0.362636	0.340397	0.166912	0.123058	0.626639	-0.0805649	0.750647	0.37263	0.127784	-0.0477739	0.850686	0.107428	0.671356	-0.767455	0.000201051	0.362458	0.139357
Potri.009G009800	BELL	BELL14	GO:0003700,GO:0043565,GO:0006355,GO:0003677,GO:0005634	AT2G27990.1	BLH8,PNF	BEL1-like homeodomain 8	blue	-0.065253	0.796991	-0.161678	0.521566	0.588183	0.010244	0.604661	0.00785485	-0.110908	0.661302	-0.06652	0.793129	0.211284	0.400006	0.361537	0.140439	0.178334	0.478948	0.421004	0.0818825	-0.111815	0.65869	0.137011	0.587732	-0.152054	0.546964	0.522601	0.0260751	-0.243675	0.329857	-0.00558139	0.982464	-0.10942	0.665593	-0.822236	2.82e-05	0.810136	4.59e-05
Potri.009G017400	BELL	BELL16	GO:0003700,GO:0043565,GO:0006355,GO:0003677,GO:0005634	AT2G35940.1	BLH1,EDA29	BEL1-like homeodomain 1	blue	-0.041835	0.869086	-0.128453	0.611475	0.118688	0.639025	0.479782	0.0439122	0.224195	0.371133	0.307669	0.214231	0.136956	0.587883	-0.109866	0.664306	0.348624	0.156237	0.351814	0.152226	0.379034	0.120853	0.282249	0.256469	0.196721	0.433985	0.0528218	0.835104	0.313977	0.204497	-0.00368209	0.988431	0.0921852	0.716002	-0.720238	0.000748827	0.337468	0.170829
Potri.010G197300	BELL	BELL18	GO:0003700,GO:0043565,GO:0006355,GO:0003677,GO:0005634	AT5G02030.1	BLH9,BLR,HB-6,LSN,PNY,RPL,VAN	POX (plant homeobox) family protein	blue	-0.387808	0.111795	-0.366798	0.134333	-0.408269	0.0925678	-0.384211	0.115448	-0.326141	0.18656	0.620556	0.00599761	-0.230712	0.357015	-0.240651	0.336082	-0.229543	0.359524	-0.245056	0.327038	-0.038214	0.880336	-0.348723	0.156111	0.5264	0.0248196	-0.17536	0.486428	-0.0122483	0.961528	0.467597	0.0503791	-0.177626	0.480723	0.708521	0.000997786	-0.537564	0.0214013
Potri.011G011100	KNOX	KNOX10	GO:0003700,GO:0043565,GO:0006355,GO:0003677,GO:0005634	AT1G62360.1	BUM,BUM1,SHL,STM,WAM,WAM1	KNOX_ELK homeobox transcription factor	blue	-0.3254	0.187622	-0.216004	0.389311	-0.278267	0.263526	-0.778836	0.000139926	-0.22938	0.359875	0.262939	0.291808	-0.347625	0.157506	-0.205688	0.412889	-0.540852	0.0204685	-0.413264	0.0882626	-0.0528177	0.835117	-0.130031	0.607069	0.335938	0.1729	-0.101202	0.689474	-0.0197225	0.938086	0.182222	0.469253	-0.0374849	0.882604	0.920723	6.1e-08	-0.69616	0.00133158
Potri.015G079100	KNOX	KNOX13	GO:0003700,GO:0043565,GO:0006355,GO:0003677,GO:0005634	AT1G23380.1	KNAT6,KNAT6L,KNAT6S	KNOTTED1-like homeobox gene 6	blue	-0.452065	0.0596357	-0.361443	0.14055	-0.0388578	0.878334	-0.645738	0.00379559	-0.308096	0.213561	0.444127	0.0648308	-0.0657768	0.795394	-0.114912	0.649801	-0.349087	0.15565	-0.553885	0.017081	0.354176	0.149302	0.0380111	0.880967	0.190228	0.449605	0.10092	0.690301	0.0508549	0.841169	0.42613	0.0778469	0.0290621	0.908864	0.55078	0.0178446	-0.463619	0.0526386
Potri.016G069700	BELL	BELL19	GO:0003700,GO:0043565,GO:0006355,GO:0003677,GO:0005634	AT2G35940.1	BLH1,EDA29	BEL1-like homeodomain 1	blue	-0.00662169	0.979196	-0.0980669	0.698661	0.619882	0.00606832	0.582922	0.0111187	0.0768205	0.761912	-0.173707	0.490612	0.168168	0.504753	0.370687	0.12994	0.347728	0.157375	0.271425	0.275931	-0.0276198	0.913371	0.519768	0.0270433	-0.16291	0.518352	0.173115	0.492113	-0.133175	0.598328	-0.165263	0.512246	-0.0354781	0.888851	-0.941234	5.94e-09	0.820946	2.98e-05
Potri.018G054700	BELL	BELL20	GO:0003700,GO:0043565,GO:0006355	AT4G32980.1	ATH1	homeobox gene 1	blue	-0.119078	0.637914	-0.0494932	0.845373	-0.54887	0.0183277	-0.513279	0.0293661	-0.181439	0.471198	0.226185	0.366788	-0.167823	0.505639	-0.453393	0.0587978	-0.127514	0.614103	-0.350412	0.153979	0.439612	0.0679313	-0.244844	0.32747	0.0396328	0.875925	-0.213489	0.39499	0.24563	0.325869	0.166449	0.509181	0.148133	0.557467	0.747601	0.00036158	-0.748414	0.000353359
Potri.018G114100	KNOX	KNOX15	GO:0003700,GO:0043565,GO:0006355,GO:0003677,GO:0005634	AT5G25220.2	KNAT3	KNOTTED1-like homeobox gene 3	blue	-0.0119918	0.962333	-0.0099305	0.968805	0.459382	0.0551287	0.0586467	0.817196	0.609326	0.00726723	-0.000513295	0.998387	0.252384	0.312312	0.230746	0.356942	0.0602733	0.812211	-0.0217752	0.931656	0.222623	0.374584	0.522901	0.0259743	-0.17842	0.478732	0.212624	0.396954	0.444526	0.0645618	0.0219936	0.930972	0.150769	0.550395	-0.749597	0.000341682	0.309303	0.21168
Potri.002G030900	BELL	BELL3	GO:0003700,GO:0043565,GO:0006355,GO:0003677,GO:0005634	AT1G75430.1	BLH11	BEL1-like homeodomain 11	brown	-0.0415389	0.870005	0.0505008	0.842262	-0.605883	0.00769727	-0.679298	0.00193177	0.136924	0.587972	0.207833	0.407924	-0.291686	0.24022	-0.307435	0.214597	-0.33305	0.176854	-0.316035	0.201385	0.279419	0.261473	-0.339801	0.167704	0.0344623	0.892016	-0.318428	0.197807	0.415663	0.0862479	0.145098	0.565657	-0.022127	0.930554	0.818957	3.23e-05	-0.895069	5.29e-07
Potri.002G113300	KNOX	KNOX2	GO:0003700,GO:0043565,GO:0006355,GO:0003677,GO:0005634	AT4G08150.1	BP,BP1,KNAT1	KNOTTED-like from Arabidopsis thaliana	brown	-0.20937	0.404387	-0.309133	0.211945	0.317801	0.198741	0.508353	0.0312304	-0.617143	0.00636279	0.0436757	0.863376	-0.184384	0.463906	0.401289	0.0988347	0.106781	0.67323	0.357294	0.145502	-0.380362	0.11945	-0.00655052	0.97942	0.331515	0.178981	-0.0626467	0.804948	-0.690913	0.00149885	-0.104252	0.680578	-0.235186	0.347501	-0.243779	0.329646	0.632581	0.0048439
Potri.005G014200	KNOX	KNOX4	GO:0003700,GO:0043565,GO:0006355,GO:0003677,GO:0005634	AT1G23380.1	KNAT6,KNAT6L,KNAT6S	KNOTTED1-like homeobox gene 6	brown	0.381551	0.118203	0.455532	0.0574666	-0.67867	0.00195786	-0.375915	0.124195	0.692242	0.00145493	-0.0641488	0.80036	-0.0481203	0.849615	-0.413753	0.0878489	-0.107151	0.672158	-0.08251	0.744814	-0.00393672	0.987631	-0.324616	0.188749	-0.0474268	0.85176	-0.38123	0.118538	0.593457	0.00942327	0.0380977	0.880698	0.190005	0.450148	0.480071	0.0437667	-0.763129	0.000229556
Potri.008G061000	BELL	BELL13	GO:0003700,GO:0043565,GO:0006355,GO:0003677,GO:0005634	AT5G02030.1	BLH9,BLR,HB-6,LSN,PNY,RPL,VAN	POX (plant homeobox) family protein	brown	0.214427	0.392868	0.309966	0.210652	-0.683659	0.00175852	-0.594739	0.00923212	0.159551	0.527131	0.314041	0.204399	-0.222159	0.375606	-0.35769	0.145024	-0.350245	0.154189	-0.221312	0.377476	0.177711	0.48051	-0.392568	0.107088	0.255091	0.306975	-0.338007	0.170104	0.491378	0.0383641	0.0798123	0.752907	0.107938	0.669877	0.740767	0.000437245	-0.906277	2.22e-07
Potri.008G188700	KNOX	KNOX8	GO:0003700,GO:0043565,GO:0006355,GO:0003677,GO:0005634	AT1G23380.1	KNAT6,KNAT6L,KNAT6S	KNOTTED1-like homeobox gene 6	brown	-0.159441	0.527418	-0.253774	0.309564	0.445579	0.0638557	0.583692	0.010987	-0.217995	0.384849	-0.0622648	0.806116	-0.201606	0.422424	0.669609	0.00236758	0.305542	0.217578	0.328233	0.183584	-0.186425	0.458886	-0.147271	0.559789	0.0171523	0.946143	0.171179	0.497041	-0.376174	0.123914	-0.0170602	0.946432	-0.0994401	0.694632	-0.603548	0.0080005	0.75505	0.000291956
Potri.009G120800	BELL	BELL17	GO:0003700,GO:0043565,GO:0006355,GO:0003677,GO:0005634	AT4G34610.1	BLH6	BEL1-like homeodomain 6	brown	-0.446346	0.0633457	-0.522911	0.0259711	0.709879	0.000965808	0.377583	0.1224	-0.105696	0.676379	-0.114271	0.651636	0.000879232	0.997237	0.447908	0.0623155	0.249293	0.318475	0.107686	0.670609	0.177128	0.481974	0.538054	0.0212603	-0.124836	0.621624	0.216653	0.387854	-0.292649	0.238601	-0.157179	0.53337	-0.182302	0.469054	-0.708854	0.000989864	0.769649	0.000187776
Potri.010G043500	KNOX	KNOX9	GO:0003700,GO:0043565,GO:0006355,GO:0003677,GO:0005634	AT1G23380.1	KNAT6,KNAT6L,KNAT6S	KNOTTED1-like homeobox gene 6	brown	-0.117095	0.643563	-0.177268	0.481623	0.627374	0.00531897	0.539202	0.0209325	-0.285775	0.25032	-0.0921734	0.716037	-0.0568099	0.822835	0.519853	0.0270139	0.187774	0.455582	0.320568	0.194643	-0.176178	0.484364	0.221079	0.377991	0.05979	0.813692	0.2822	0.256556	-0.479354	0.0441277	-0.09719	0.701238	-0.0499996	0.843809	-0.682337	0.00180963	0.839021	1.35e-05
Potri.012G087100	KNOX	KNOX11	GO:0003700,GO:0043565,GO:0006355,GO:0003677,GO:0005634	AT1G23380.1	KNAT6,KNAT6L,KNAT6S	KNOTTED1-like homeobox gene 6	brown	-0.0846159	0.738514	0.0534355	0.833214	-0.414802	0.0869669	-0.871683	2.45e-06	0.318847	0.197184	0.351552	0.152553	-0.249173	0.318715	-0.223735	0.37214	-0.535932	0.0218766	-0.419886	0.0827827	0.231801	0.354686	-0.0808956	0.749655	0.179484	0.47607	-0.242411	0.332451	0.577742	0.0120375	0.277884	0.264211	0.143629	0.569642	0.691952	0.0014644	-0.906806	2.13e-07
Potri.018G022700	KNOX	KNOX14	GO:0003700,GO:0043565,GO:0006355,GO:0003677,GO:0005634	AT5G25220.1	KNAT3	KNOTTED1-like homeobox gene 3	brown	-0.128117	0.612415	-0.181844	0.470191	0.795639	7.87e-05	0.423248	0.0800976	-0.0332313	0.895853	-0.300963	0.224902	0.189184	0.452144	0.325554	0.187401	0.170722	0.498208	0.190044	0.450053	-0.121292	0.631632	0.724454	0.000673045	-0.249005	0.319052	0.323833	0.18988	-0.338574	0.169343	-0.187311	0.456716	-0.0695943	0.783778	-0.80539	5.5e-05	0.847153	9.17e-06
Potri.009G009900	BELL	BELL15	GO:0003700,GO:0043565,GO:0006355,GO:0003677,GO:0005634	AT5G02030.1	BLH9,BLR,HB-6,LSN,PNY,RPL,VAN	POX (plant homeobox) family protein	red	-0.943763	4.21e-09	-0.927653	3e-08	0.412529	0.0888869	-0.384225	0.115434	-0.285271	0.251192	0.545813	0.0191219	-0.250625	0.31581	0.29131	0.240855	-0.37553	0.124612	-0.210889	0.400908	0.47892	0.0443476	0.285912	0.250083	0.358079	0.144556	0.202311	0.420768	-0.0456191	0.857354	0.222405	0.375064	-0.206286	0.411502	0.0513585	0.839615	0.0340046	0.893442
Potri.001G112200	KNOX	KNOX1	GO:0003700,GO:0043565,GO:0006355,GO:0003677,GO:0005634	AT1G62990.1	IXR11,KNAT7	KNOTTED-like homeobox of Arabidopsis thaliana 7	tan	-0.284969	0.251717	-0.300028	0.226416	-0.258565	0.300204	-0.126512	0.616915	-0.0368523	0.884573	0.980147	1.14e-12	-0.0610111	0.809951	-0.180441	0.473681	-0.202009	0.421478	0.0805414	0.750718	0.435343	0.0709634	-0.0853307	0.736379	0.683338	0.0017708	-0.130617	0.605435	0.481756	0.0429271	0.44501	0.0642363	-0.021253	0.933292	0.00201214	0.993678	-0.334627	0.174687
Potri.002G031000	BELL	BELL4	GO:0003700,GO:0043565,GO:0006355,GO:0003677,GO:0005634	AT2G16400.1	BLH7	BEL1-like homeodomain 7	tan	-0.349651	0.154937	-0.364374	0.137123	-0.129095	0.609682	-0.135518	0.591847	-0.0743468	0.769379	0.961925	1.97e-10	-0.0076126	0.976084	-0.0937251	0.711449	-0.15596	0.536588	-0.0467363	0.853896	0.457504	0.05626	0.0139465	0.956199	0.616829	0.00639726	-0.0777554	0.759095	0.427549	0.0767563	0.477312	0.0451687	-0.133944	0.596197	-0.0681842	0.788064	-0.242702	0.331854
Potri.004G159300	BELL	BELL6	GO:0003700,GO:0043565,GO:0006355,GO:0003677,GO:0005634	AT4G34610.1	BLH6	BEL1-like homeodomain 6	tan	-0.0487232	0.847752	-0.0571413	0.821817	0.0629875	0.803907	0.11812	0.640641	0.0947675	0.708372	0.593483	0.0094194	0.118046	0.640852	-0.120623	0.633529	-0.104479	0.679918	0.223837	0.371917	0.232752	0.352658	0.286509	0.249051	0.54215	0.0201094	-0.0296496	0.907029	0.282298	0.256384	0.116376	0.645615	-0.00498061	0.984351	-0.392758	0.106903	0.063622	0.801968
Potri.004G213300	BELL	BELL7	GO:0003700,GO:0043565,GO:0006355,GO:0003677,GO:0005634	AT2G27990.1	BLH8,PNF	BEL1-like homeodomain 8	tan	-0.080364	0.75125	-0.0998616	0.693397	0.0343356	0.892411	0.135334	0.592354	-0.423075	0.0802339	0.413602	0.0879768	0.0148628	0.953324	-0.199648	0.427037	-0.319895	0.195635	0.433126	0.0725772	0.0244855	0.923172	-0.0217835	0.93163	0.397187	0.102658	0.260316	0.296825	-0.151377	0.54877	0.116271	0.645913	-0.0665325	0.793091	-0.0450456	0.859131	0.0817378	0.747128
Potri.005G129500	BELL	BELL8	GO:0003700,GO:0043565,GO:0006355,GO:0003677,GO:0005634	AT2G23760.1	BLH4,SAW2	BEL1-like homeodomain 4	tan	-0.098214	0.698229	-0.152065	0.546935	-0.246591	0.323921	0.171371	0.496551	-0.0545906	0.829658	0.855734	5.94e-06	0.0449826	0.859326	-0.194847	0.438463	-0.0876108	0.729582	0.341889	0.164939	0.226207	0.366742	-0.0951116	0.707357	0.468441	0.0499093	-0.157649	0.532129	0.36276	0.139003	0.629663	0.00510564	-0.00495303	0.984438	-0.183021	0.467273	-0.128083	0.612511
Potri.007G032700	BELL	BELL12	GO:0003700,GO:0043565,GO:0006355,GO:0003677,GO:0005634	AT2G23760.1	BLH4,SAW2	BEL1-like homeodomain 4	tan	-0.161344	0.522436	-0.174264	0.4892	-0.277697	0.264547	-0.0979778	0.698923	0.0272536	0.914515	0.928611	2.71e-08	0.114073	0.652205	-0.23797	0.341658	-0.22915	0.360369	0.10422	0.68067	0.342281	0.164424	-0.041351	0.870588	0.516933	0.0280399	-0.171622	0.495912	0.487441	0.0401836	0.608752	0.00733761	-0.0586657	0.817138	-0.0222344	0.930218	-0.336111	0.172664
Potri.006G259400	KNOX	KNOX7	GO:0003700,GO:0043565,GO:0006355,GO:0003677,GO:0005634	AT5G25220.1	KNAT3	KNOTTED1-like homeobox gene 3	yellow	-0.28323	0.254749	-0.305167	0.218173	0.91798	7.94e-08	0.199948	0.426329	-0.0189247	0.940587	-0.306313	0.216361	0.0918104	0.717112	0.493922	0.0372221	0.0178088	0.944084	0.0263762	0.917258	-0.0934981	0.71212	0.71237	0.000909378	-0.251321	0.314423	0.44904	0.0615771	-0.318505	0.197693	-0.203449	0.418104	-0.0546533	0.829465	-0.720924	0.00073603	0.795338	7.96e-05
