# Supplementary material for: Comparative transcriptome analyses define genes and gene modules differing between two Populus genotypes with contrasting stem growth rates
Source: Biotechnol Biofuels. 2020 Aug 9;13:139. doi: 10.1186/s13068-020-01758-0 (PMC7415184; doi:10.1186/s13068-020-01758-0)
Supplement: Supplementary file 15 — Additional file 15: Data S9. Primers used in this study for qPCR identification, gene cloning, and CRISPR vector construction. [file 13068_2020_1758_MOESM15_ESM.xlsx]

## Sheet: qPCR
Additional file 15: Data S9. Primers used in this study for qPCR identification, gene cloning, and CRISPR vector construction.
Name	Sequnece
Potri.015G129100_F	CAATGTTGTTGGCGTGCTGT
Potri.015G129100_R	TGGGCGCAAATTTTGGGAAG
Potri.001G112200_F	CCCCATGAAAGGCAAGACCT
Potri.001G112200_R	TGTCATGCCCATCAGCACTT
Potri.001G267300_F	CCGTGCTCAGTAACCGCTAT
Potri.001G267300_R	TACTCTCGAGTGGCGGAAGA
Potri.001G214700_F	GCGCGCATTCCTTTCATGTT
Potri.001G214700_R	GAGCAGTTTCTGTGATTGGGGA
Potri.015G082700_F	CACAGTCTAAAGGGTTGCCGA
Potri.015G082700_R	CGGCAGGGAATTCAAAGTAGGA
Potri.002G031000_F	GTCAGAATAACAATTTGCACGCTT
Potri.002G031000_R	CCCCCATACAATATGTCCGAGT
Potri.005G118000_F	GCCCAGGAACTCACTGTTCT
Potri.005G118000_R	TGTCACGTACGTTGTGGAGG
Potri.008G017500_F	TCCCTGCACTGTTCAAGATCAA
Potri.008G017500_R	TCACATCATCTCCACCCCTGA
Potri.007G032700_F	TTCCGGTCTACGAAACAGCC
Potri.007G032700_R	CCGCAAGGGCTGATCTAACA
Potri.017G016700_F	CCACTCTTGTTGAGTACTATCACCC
Potri.017G016700_R	TGCAAAATGGGAGAGTAGCTGT
Potri.010G099100_F	TTAGCGAGTCCCGGATTGTT
Potri.010G099100_R	GAAGCAATGCAGTGGCAGAC
Potri.014G057700_F	TCGCAACCGCAACCTCTTAT
Potri.014G057700_R	GTCAGCATTGCACCCTTCAG
Potri.012G084100_F	AACTTCTCTGCACCAGAGCC
Potri.012G084100_R	GGAACAATACTGGGCGGGAA
Potri.003G132000_F	AGCCAGCACCATCATGTTCA
Potri.003G132000_R	GAGAGTGTAGCAGCTCCCAT
Potri.002G008800_F	CTCTCTGCCCAACAGGACTTT
Potri.002G008800_R	AAGTTGCGCTGGTTTCGGT
Potri.005G129500_F	ACCTCATGCTGGACAATCCTT
Potri.005G129500_R	ACCTTATAAGTGTAGACCCAATGT
Potri.001G276200_F	GACATGGGGCCTCTTCTTCC
Potri.001G276200_R	CAGCCCTTCTCCCTCCTAGT
Potri.017G081700_F	TGAGTGATCATCAACATCATATGGC
Potri.017G081700_R	CAAGTCATCTTCTCCATGCCCT
Potri.017G044200_F	CTGCAGGGACTGAACATGGA
Potri.017G044200_R	AAATGCCCTTGGCCCTTTGA
Potri.003G114100_F	CTGTGACAAACTCGGGGTCA
Potri.003G114100_R	CTCTCTTCAAGTCAGGGCGA
Potri.005G118200_F	GCTGGCTTGTTCTCATTAGGAAG
Potri.005G118200_R	TTCATTTGGTGGGTTGCTGT
Potri.001G120200_F	GCGTGGGTTGTTTTTGCCTT
Potri.001G120200_R	GATAACGGGTGGCCTAGGAAG
Potri.017G044500_F	GACCTGCAGGGACTGAACAT
Potri.017G044500_R	TTGCTGCTCCTTGGACTTGA
Potri.013G156200_F	GTTACACCTTGTGCTGCATGT
Potri.013G156200_R	TTCTGGGGTTCATGTGGAGAAA
Potri.001G118800_F	AGAGTTGCCGGCTTCGTT
Potri.001G118800_R	ACCTATTGCCAAGACGAGCA
Potri.009G009900_F	GTGCGCCTTTGGAAACCAAT
Potri.009G009900_R	CTAGCTCTTTGGAGGCTCGG
Potri.002G257900_F	TAATGGGGGAGTGGAGTGGT
Potri.002G257900_R	AGATTCCTTGCCTTGACCTGG
Potri.018G103900_F	AAAACCAGGGGACCTGACAC
Potri.018G103900_R	TATGCACTCGTTTGGGCTGT
Potri.006G181900_F	AAACCAAGGGACCTGACACC
Potri.006G181900_R	TGGGGCTGTTAGTGTGAACG
Potri.004G059600_F	TGTGCCATCACCTCTGCATT
Potri.004G059600_R	TGACTCTTGACTTGCGGACC
Potri.013G157900_F	AAGGGTTGAAGTGCGCCATA
Potri.013G157900_R	AGCTCAGCAATTCCCCACTC
Potri.001G036900_F	TCAAGCGTGCTTGGAAAAGAC
Potri.001G036900_R	TTGCTTTCTGTTGCTGGTGG
Potri.009G099800_F	GAGGGACCTGCCAGTATTGT
Potri.009G099800_R	GCACAAAAAGAAGTCCAACGGA
Potri.001G304800_F	TCACGCTGTGCTGAGAATGT
Potri.001G304800_R	GGGAACCGCATCTAGTGGTC
Potri.016G091100_F	TGGGGAATGGAATGGTTCCC
Potri.016G091100_R	AACCACCTTGATCTCCCTTTCA
Potri.008G038200_F	AGGAACAATCACTGCCTCCG
Potri.008G038200_R	TTTCTCCATTGGGTCCCACG
Potri.001G068100_F	TCGAAATCTTGGGTTGGGGG
Potri.001G068100_R	TCCGTGCGCAACCTTTCAA
Potri.019G101900_F	TTTTGGGTGTCTTTGGGCAG
Potri.019G101900_R	CAGTAGCCGGTTTCCAGTGT
Potri.008G012400_F	GGGAAGTTGCTTGAAGTGGC
Potri.008G012400_R	GCGCCATGGCCATTTACTG
Potri.016G066500_F	ACCCGTCCCGATGGAGTAAT
Potri.016G066500_R	TCAACTTCCGGTGCTCCTTC
Potri.019G008400_F	GACTCGGGTCAACTCGGAAA
Potri.019G008400_R	AATGGGAGTCGAGAAGGGCT
Potri.010G244900_F	GCTTACAACGGACCAGTTGAGT
Potri.010G244900_R	CACAGACCCGTCAGCTTCTTCT
Potri.006G129200_F	CGTACTCAGGCCGGTAACAG
Potri.006G129200_R	CTGCCGCTGTACCAAAGAGA
Potri.015G129400_F	TTCCAGACTGTGAGCAACCC
Potri.015G129400_R	CGCTGCAGCTTTGGATCTCT
Potri.016G088700_F	TCCAACCAACATAACGGCGA
Potri.016G088700_R	CTTGAGTGCGCAAGGGATTG
Potri.015G013300_F	AGCTGCAACGTCTGCTCAAG
Potri.015G013300_R	CGGGTGAAGAACGCAAAGTG
Potri.004G210600_F	GCTCCCGGTGTAGAAAGTCC
Potri.004G210600_R	GCAGCAACCATACAGCTGAC
UBQ-F	AGACCTACACCAAGCCCAAGAAGAT
UBQ-R	CCAGCACCGCACTCAGCATTAG

## Sheet: Gene cloning
Additional file 15: Data S9. Primers used in this study for qPCR identification, gene cloning, and CRISPR vector construction.
Name	Sequnece
PeuBELL_F	CACCATGGAAACAAAAAGTTTTCAGC
PeuBELL_R	TCACTGTTGCAATTGTTCATGTTGA

## Sheet: CRISPR
Additional file 15: Data S9. Primers used in this study for qPCR identification, gene cloning, and CRISPR vector construction.
Name	Sequnece
Mut_Check_F	CCCTTGCTGTGTGGGTGTTTTA
Mut_Check_R	CTGGCTGAGGCATGTTGGTGA
CPR1_F	ATTGAGGTTCGACATACTAGGAAC
CPR1_R	AAACGTTCCTAGTATGTCGAACCT
CPR2_F	ATTGCACACGTGGCACAGCGAAGC
CPR2_R	AAACGCTTCGCTGTGCCACGTGTG
